# Supplementary material for: Predicting yield of individual field-grown rapeseed plants from rosette-stage leaf gene expression
Source: PLoS Comput Biol. 2023 May 30;19(5):e1011161. doi: 10.1371/journal.pcbi.1011161 (PMC10256231; doi:10.1371/journal.pcbi.1011161)
Supplement: S1 Data — (XLSX) [file pcbi.1011161.s013.xlsx]

## Sheet: A. Plant Metadata
S1 Data A: Metadata for individual plants. The RNA-seq batch column indicates in which batch(es) the plant transcriptome was sequenced. Associated library size factors used during normalization of the gene expression dataset are given in the 'size factor' column.
Plant ID	x coordinate (column) (m)	y coordinate (row) (m)	RNA-seq batch	size factor
01A	0	0	2	1.31513
01B	0.5	0	2	0.82289
01C	1	0	2	1.0476
01D	1.5	0	2	1.66508
01E	2	0	2	1.42902
01F	2.5	0	2	0.622107
01G	3	0	2	0.965502
01H	3.5	0	2	1.19442
02A	0	0.5	2	1.08853
02B	0.5	0.5	2	0.912959
02C	1	0.5	2	1.05146
02D	1.5	0.5	2	1.033
02E	2	0.5	3	1.517
02F	2.5	0.5	2	0.777507
02G	3	0.5	2	0.867759
02H	3.5	0.5	2	0.793426
03A	0	1	2	1.03633
03B	0.5	1	1	1.07826
03C	1	1	1	0.840104
03D	1.5	1	2	1.21152
03E	2	1	2	0.980831
03F	2.5	1	1	0.839684
03G	3	1	1	0.636981
03H	3.5	1	2	0.923199
04A	0	1.5	2	1.00224
04B	0.5	1.5	1	0.931086
04C	1	1.5	1 ; 2 ; 3	0.778756585755432 ; 1.264098178 ; 2.10932475367935
04D	1.5	1.5	2	1.86267
04E	2	1.5	2	0.668478
04F	2.5	1.5	1	0.84615
04G	3	1.5	1	0.747309
04H	3.5	1.5	2	1.22415
05A	0	2	2	1.01642
05B	0.5	2	2	0.960946
05C	1	2	2	0.927006
05D	1.5	2	2	1.39358
05E	2	2	2	1.31027
05F	2.5	2	2	0.958837
05G	3	2	2	0.980932
05H	3.5	2	2	1.21793
06A	0	2.5	2	1.09045
06B	0.5	2.5	2	1.27024
06D	1.5	2.5	2	1.2247
06E	2	2.5	2	0.668971
06F	2.5	2.5	2	1.3025
06G	3	2.5	2	0.810661
06H	3.5	2.5	2	1.0729
07A	0	3	2	1.48109
07B	0.5	3	1 ; 2 ; 3	0.96448782634732 ; 1.173389465 ; 1.07062935153628
07C	1	3	1	0.770172
07D	1.5	3	2	1.39158
07E	2	3	2	0.88518
07F	2.5	3	1	0.796497
07G	3	3	1 ; 2	0.791485493871539 ; 1.068821673
07H	3.5	3	2	0.762944
08A	0	3.5	2	1.18666
08B	0.5	3.5	1	1.4601
08C	1	3.5	1	0.777235
08D	1.5	3.5	2	1.3495
08F	2.5	3.5	1	0.601576
08G	3	3.5	1	0.658623
08H	3.5	3.5	2	0.90278

## Sheet: B. Gene expression
S1 Data B: Leaf 8 gene expression dataset. The gene expression values shown are those obtained by normalizing the raw RNA-seq count data across sequencing batches and individual plant samples using a modified regularized log (rlog) model (see Methods). Column headers are plant identifiers.
Gene ID	01A	01B	01C	01D	01E	01F	01G	01H	02A	02B	02C	02D	02E	02F	02G	02H	03A	03B	03C	03D	03E	03F	03G	03H	04A	04B	04C	04D	04E	04F	04G	04H	05A	05B	05C	05D	05E	05F	05G	05H	06A	06B	06D	06E	06F	06G	06H	07A	07B
BnaA01g00010D	7.26833	7.57025	7.70605	7.63398	7.57825	7.98258	7.27172	7.74865	7.65369	7.59373	7.63813	7.61379	7.64262	7.68579	7.79848	7.5912	7.84263	7.54815	7.50919	7.72464	7.51822	7.90317	7.57177	7.82867	7.5196	7.42349	7.66138	7.64677	7.56631	7.87468	7.55865	7.87101	7.62865	7.7654	7.56926	7.63907	7.46327	7.56998	7.87587	7.61896	7.74125	7.79491	7.50311	7.72808	7.37231	7.61902	7.56529	7.71165	7.72444
BnaA01g00020D	4.92016	5.17278	5.12977	4.91481	5.27843	4.73782	5.31471	4.76686	5.38721	4.84337	5.1274	4.95242	4.83	4.87782	5.09859	4.72303	5.32563	5.0874	5.1499	4.98694	5.10046	4.94819	4.73472	4.97637	5.06827	5.31943	5.23186	5.07403	5.12075	4.72989	5.24523	5.18286	5.4366	5.43614	4.92952	4.9022	5.30501	5.18723	5.08166	5.14275	5.23159	5.32707	4.7742	5.36898	5.039	5.31657	5.04433	5.25319	4.84517
BnaA01g00030D	7.5283	8.18383	8.0381	8.23853	8.28024	8.26862	7.96667	8.23795	8.08979	8.01026	8.19177	8.2969	8.28795	8.23772	8.05747	8.07651	8.28812	8.11667	8.15876	8.10735	8.11398	8.11212	8.29779	8.22971	8.01776	8.18751	8.21365	8.22573	8.23304	8.16724	8.07455	8.16422	8.18359	8.12627	8.06005	8.25324	8.33704	8.02468	8.2207	8.17983	8.10419	8.14236	8.19044	8.22316	8.02474	8.02044	8.02629	8.21608	8.11548
BnaA01g00040D	-2.5244	-2.52404	-2.52423	-2.52458	-2.52446	-2.52383	-2.52416	-2.52433	-2.52426	-2.52412	-2.52423	-2.52422	-2.52424	-2.524	-2.52408	-2.52401	-2.52422	-2.52453	-2.52434	-2.52434	-2.52418	-2.52434	-2.52413	-2.52413	-2.52419	-2.52442	-2.52468	-2.52467	-2.52388	-2.52435	-2.52425	-2.52435	-2.5242	-2.52416	-2.52413	-2.52444	-2.5244	-2.52416	-2.52418	-2.52434	-2.52426	-2.52437	-2.52435	-2.52388	-2.52439	-2.52403	-2.52424	-2.52449	-2.52427
BnaA01g00050D	9.16888	8.72368	8.60775	8.67083	8.67692	8.59745	8.41753	8.49638	8.57568	8.66045	8.86526	8.48912	8.64257	8.53065	8.64753	8.61907	8.62533	8.41017	8.75036	8.51489	8.49405	8.55354	8.55168	8.54876	8.77758	8.56846	8.52332	8.60632	8.97935	8.6631	8.45228	8.57904	8.45187	8.69362	8.81475	8.41722	8.71055	8.55456	8.65179	8.8523	8.64071	8.53514	8.43727	8.97594	8.83424	8.71333	8.5509	8.54566	8.8248
BnaA01g00060D	4.17006	4.39872	4.7425	4.27826	4.26219	4.13969	4.1134	4.55483	4.18011	4.47618	4.27682	4.33674	4.50385	4.59034	4.7702	4.16093	4.35987	4.4238	3.96625	4.47114	4.28387	4.28235	4.50224	4.28494	4.62163	4.50795	4.80193	4.61189	4.50547	4.37441	4.1409	4.59328	4.12313	4.58459	4.28298	4.1432	4.30674	4.34877	4.36312	4.50634	4.51131	4.34407	4.27492	4.15357	4.63718	4.75127	4.267	4.15998	4.08858
BnaA01g00070D	-2.52437	-2.52403	-2.52421	-2.52455	-2.52443	-2.52382	-2.52415	-2.5243	-2.52423	-2.5241	-2.52421	-2.5242	-2.52324	-2.52399	-2.52407	-2.524	-2.5242	-2.52441	-2.52423	-2.52431	-2.52416	-2.52423	-2.52402	-2.52411	-2.52417	-2.5243	-2.52503	-2.52463	-2.52388	-2.52423	-2.52414	-2.52432	-2.52418	-2.52414	-2.52412	-2.52442	-2.52437	-2.52414	-2.52416	-2.52432	-2.52423	-2.52435	-2.52432	-2.52388	-2.52437	-2.52402	-2.52422	-2.52446	-2.52464
BnaA01g00080D	6.28349	6.36529	6.30064	6.18346	6.28145	6.24489	6.23646	6.16677	5.8027	6.32377	5.84137	6.26411	6.10015	6.30629	6.18274	6.37254	6.62612	5.90777	5.99226	6.15546	6.15802	6.36353	6.14899	6.25051	6.12983	5.7765	6.15183	6.24037	6.36282	6.51945	6.41354	6.4611	5.8368	6.0916	5.91735	6.06322	6.18163	6.15283	6.06361	6.14191	6.04204	6.08037	6.04961	6.3214	6.2602	5.76046	6.14233	6.11642	6.32776
BnaA01g00090D	0.869894	0.653148	0.639445	0.710751	0.728302	0.6697	0.859072	0.632344	0.637342	0.597227	0.639243	0.640221	0.649968	0.656461	0.598644	0.601174	0.68451	0.633623	0.695513	0.710884	0.595252	0.597364	0.605218	0.646531	0.813375	0.594523	0.795847	0.579435	0.606094	0.647039	0.754823	0.818014	0.771035	0.595813	0.693791	0.624371	0.738731	0.595873	0.595249	0.710343	0.68036	0.706069	0.589361	0.665359	0.666363	0.65402	0.638133	0.690991	0.703442
BnaA01g00100D	6.59568	6.40576	6.80505	6.54873	6.78391	6.71651	6.6094	6.64307	6.76476	6.3721	6.67796	6.45241	6.90857	6.67587	6.5336	6.61747	6.83505	6.73899	6.50038	6.77579	6.55112	6.50078	6.56415	6.25465	6.3329	6.82998	6.61392	6.69886	6.38979	6.69619	6.59528	6.88356	6.75988	6.61335	6.62542	6.84227	6.71363	6.4833	6.60499	6.56137	6.7972	6.78828	6.68983	6.64472	6.66283	6.36696	6.45931	6.55336	6.56132
BnaA01g00110D	-1.62874	-1.62225	-1.62559	-1.63126	-1.62989	-1.61838	-1.62446	-1.6274	-1.62612	-1.62369	-1.62564	-1.62539	-1.61712	-1.62146	-1.62298	-1.62174	-1.59777	-1.62419	-1.62074	-1.59993	-1.62468	-1.62073	-1.61691	-1.62384	-1.5973	-1.62216	-1.60801	-1.63158	-1.61937	-1.62084	-1.61912	-1.62774	-1.5975	-1.62439	-1.6239	-1.62954	-1.54566	-1.54134	-1.62468	-1.62767	-1.62614	-1.62826	-1.62775	-1.61938	-1.60093	-1.62204	-1.62592	-1.63038	-1.62785
BnaA01g00120D	5.97533	5.69734	6.16324	5.88592	6.05527	6.04021	6.26912	6.14531	5.9934	6.24189	6.05386	6.30866	6.18145	5.97835	6.31494	6.18918	5.78648	6.07258	6.31634	6.18734	5.81088	6.12662	6.00487	6.08408	6.19857	6.12595	6.093	5.94105	6.2132	6.04975	6.06565	5.99032	5.80022	5.82543	6.05618	5.99642	6.05366	5.95342	6.10775	6.13881	6.24619	6.25568	5.9373	6.26965	5.86948	6.23436	6.43603	6.20358	5.97028
BnaA01g00130D	0.74753	0.874405	0.847193	0.860744	0.705359	0.791835	0.764982	0.752794	0.92193	0.990908	0.760012	0.761035	0.770958	0.723169	0.771339	0.722537	0.848379	0.75492	0.718794	0.752006	0.716048	0.718809	0.786351	0.905392	0.852069	0.853093	0.9608	0.846201	0.898802	0.768995	0.776501	0.7096	0.807108	0.856754	0.815024	0.817252	0.707707	0.812102	0.716045	0.751714	0.757923	1.08881	0.709587	0.727901	0.74805	0.721868	0.758851	0.741277	0.676655
BnaA01g00140D	2.97477	2.82304	2.93705	2.63057	2.6274	2.79485	2.66057	2.76764	2.95578	2.62534	2.90338	2.6895	2.82332	2.59997	2.76809	2.78858	3.11892	2.92811	2.73176	3.00443	2.65774	2.81828	2.62762	2.57672	3.16	2.62241	2.92507	2.71577	2.72867	2.81637	2.65774	2.72758	2.60848	2.70401	3.0105	3.02735	2.67834	2.78536	2.74054	2.82787	2.89224	3.13476	2.76143	2.77937	2.74632	2.78364	2.72082	2.8567	3.03882
BnaA01g00150D	-1.47778	-1.47056	-1.47428	-1.42731	-1.4786	-1.46626	-1.44223	-1.4763	-1.47487	-1.47216	-1.47434	-1.47407	-1.46323	-1.46969	-1.47138	-1.43921	-1.47412	-1.47107	-1.46723	-1.44573	-1.44247	-1.46722	-1.43217	-1.47234	-1.4736	-1.46881	-1.4547	-1.45538	-1.43657	-1.46734	-1.43463	-1.47668	-1.47382	-1.47295	-1.4724	-1.47851	-1.44693	-1.47292	-1.47327	-1.44581	-1.4749	-1.41566	-1.47669	-1.46738	-1.47763	-1.47033	-1.47465	-1.44988	-1.47673
BnaA01g00160D	-2.0475	-2.04397	-2.04579	-2.04928	-2.04813	-2.04186	-2.04517	-2.04678	-2.031	-2.02968	-2.04582	-2.04568	-2.04339	-2.04354	-2.04437	-2.04369	-2.04571	-2.04536	-2.04348	-2.04689	-2.04529	-2.04348	-2.04139	-2.04484	-2.04546	-2.04426	-2.04922	-2.03505	-2.0424	-2.04353	-2.0426	-2.04696	-2.04556	-2.04514	-2.04487	-2.04794	-2.04748	-2.04512	-2.04529	-2.03185	-2.04609	-2.03217	-2.04697	-2.02733	-2.04743	-2.04386	-2.04597	-2.0484	-2.03028
BnaA01g00170D	12.3521	11.8888	12.0241	11.8763	12.1188	11.7664	12.2656	12.0592	12.6025	12.2781	12.2304	12.0623	12.0867	11.7046	11.9277	12.0871	11.8011	12.1895	12.5346	11.9748	12.2358	11.7563	11.8297	11.8615	12.0747	12.3714	12.1443	11.8519	11.929	11.6936	12.063	12.0348	12.515	12.0024	12.2887	11.7119	12.3546	12.2241	11.9127	12.2202	12.103	12.088	12.0574	12.1481	12.3009	12.2875	12.1581	12.2462	12.0635
BnaA01g00180D	7.42374	6.65543	6.90207	6.94688	6.93215	7.09902	6.94283	7.01311	7.34139	7.01376	7.06607	6.81586	6.91013	6.81972	6.96431	7.29985	6.76472	7.02752	7.34298	7.26999	6.92926	6.86515	6.84772	7.04774	6.94744	7.18299	6.99594	6.98	6.77531	6.70444	7.09439	7.15159	7.2368	6.99116	7.00047	7.04962	6.86749	6.98581	6.91408	7.12082	7.08809	7.12804	7.12095	6.97641	7.33802	7.14795	6.93082	7.10418	6.9755
BnaA01g00190D	9.26774	9.0812	9.02866	9.07452	8.88903	8.91246	8.81379	9.00659	9.19392	8.97321	9.07396	8.8432	8.98634	8.71427	8.9741	8.96634	9.04462	9.14863	8.78784	9.16827	9.09881	8.87262	8.82161	8.86602	8.90189	9.12837	8.98232	9.00715	9.15381	8.99783	9.00678	9.00465	9.11765	9.18184	9.15826	9.25554	8.81174	8.9531	8.87776	9.11133	9.1712	9.15334	8.81167	8.78266	9.04502	9.12161	9.13626	8.91647	8.9032
BnaA01g00200D	7.37074	7.7227	7.69438	7.29913	7.44034	7.69327	7.35016	7.6772	7.65865	7.63161	7.51222	7.40514	7.56812	7.69601	7.72765	7.81153	7.63185	7.68422	7.60643	7.70729	7.39539	7.58982	7.59991	7.77475	7.60833	7.71127	7.49179	7.6922	7.52182	7.81024	7.56049	7.61297	7.51346	7.60419	7.55089	7.6442	7.61983	7.63978	7.69609	7.48375	7.52639	7.66644	7.55372	7.74851	7.57068	7.59571	7.3768	7.33277	7.58614
BnaA01g00210D	8.76579	9.12325	9.09001	8.92446	9.02106	9.29864	8.79475	9.0247	9.13332	9.16862	9.04262	8.82787	9.06172	9.1619	9.11663	9.20691	9.03873	9.2493	9.13936	9.314	9.04204	9.18897	9.07472	9.13541	8.98215	8.87872	9.09416	9.08684	9.20583	9.30044	8.93367	9.23327	9.05036	9.07348	9.09529	9.15595	8.9904	9.02711	9.08512	9.22663	9.14581	9.09942	9.1661	8.92754	9.15731	9.37239	8.98854	8.83258	9.28838
BnaA01g00220D	-2.46476	-2.4636	-2.4642	-2.46535	-2.46497	-2.4629	-2.464	-2.46453	-2.46429	-2.46386	-2.46421	-2.46416	-2.46414	-2.46346	-2.46373	-2.46351	-2.46417	-2.46509	-2.46447	-2.46456	-2.46404	-2.4595	-2.46379	-2.46388	-2.46409	-2.46473	-2.46566	-2.46563	-2.46308	-2.46449	-2.46418	-2.46459	-2.46412	-2.46398	-2.46389	-2.46491	-2.46476	-2.46398	-2.46404	-2.46457	-2.4643	-2.46468	-2.46459	-2.46308	-2.46474	-2.46356	-2.46426	-2.46506	-2.46433
BnaA01g00260D	4.54024	4.81079	4.20671	4.15545	4.40484	4.31053	4.05745	4.5622	4.56011	4.24033	4.33627	4.21311	4.40821	4.21413	4.35224	4.17051	4.43912	4.51262	4.0052	4.53551	3.9824	4.4045	4.60597	4.99706	4.7602	4.0363	4.15688	4.32545	4.41851	4.73558	4.70898	4.26061	4.00418	4.21714	4.29182	4.38187	4.45344	4.15746	4.34581	4.49504	3.97839	4.30974	4.58286	4.65689	4.13486	4.38584	4.39759	4.25273	4.67026
BnaA01g00270D	-2.16758	-2.16355	-2.16563	-2.16961	-2.1683	-2.16114	-2.16492	-2.16675	-2.16595	-2.16444	-2.16566	-2.1655	-2.16935	-2.16306	-2.16401	-2.16324	-2.16553	-2.16801	-2.14866	-2.16688	-2.16506	-2.16586	-2.16348	-2.16454	-2.14804	-2.16674	-2.16041	-2.17057	-2.16176	-2.16592	-2.16485	-2.16696	-2.16537	-2.16488	-2.16457	-2.16808	-2.16755	-2.14766	-2.16506	-2.16692	-2.16597	-2.16728	-2.16697	-2.14457	-2.1675	-2.16342	-2.16583	-2.1686	-2.17277
BnaA01g00280D	9.90852	9.75119	9.95195	9.82259	9.93627	9.85669	9.82198	9.87378	10.3687	9.99284	9.95319	9.99104	9.96117	9.78348	10.0585	10.1419	9.74481	9.96781	10.2129	10.1019	10.0055	10.0418	9.9652	10.1282	10.1566	10.2597	10.1264	10.1437	10.0753	9.7239	9.90897	10.1857	10.1842	10.0259	10.192	10.0237	10.0218	10.1781	9.90334	10.1881	10.1602	10.1823	10.0066	9.8924	10.0583	10.2346	10.0458	9.73679	9.73164
BnaA01g00290D	1.02682	0.942637	0.880223	1.14133	1.23071	0.961275	1.15139	0.919067	1.12942	0.935876	0.971867	1.01715	1.10297	0.946375	0.886821	1.04833	0.973161	0.873935	1.06557	1.03757	0.931285	0.882359	0.892203	0.935158	1.02063	0.924489	0.754467	0.925327	0.956446	1.02159	0.938446	0.917589	0.974901	0.883216	1.02974	0.947747	0.952842	0.93273	1.10819	0.917894	0.968636	0.915388	0.998041	0.896245	1.02807	0.943621	0.879407	0.977871	0.871454
BnaA01g00300D	-0.390056	-0.381198	-0.385833	-0.394191	-0.144894	-0.375115	0.241212	-0.388291	-0.386557	-0.383204	-0.385902	-0.385567	-0.36566	-0.3801	-0.322131	-0.380493	-0.385628	-0.399424	-0.120549	-0.338641	-0.32828	-0.39554	-0.257301	-0.325249	-0.384991	-0.361177	-0.406511	-0.358137	-0.377179	-0.395665	-0.393591	-0.388746	-0.277166	-0.384187	-0.325455	-0.391098	-0.169636	-0.327147	-0.384581	-0.338895	-0.333524	-0.389424	-0.339161	-0.377193	-0.389881	-0.380909	-0.386284	-0.0476879	-0.418859
BnaA01g00310D	4.31123	4.02929	4.26314	4.0777	4.37011	4.69809	4.28028	4.19736	3.89032	3.98878	4.08243	4.52423	4.19826	4.30839	4.10687	4.1126	4.22012	3.97813	4.22635	4.12098	4.14127	4.17098	4.30104	4.32809	3.85224	4.0961	3.96326	4.23815	4.32139	4.44364	4.2546	4.01671	4.15214	4.37828	4.19516	4.03384	4.10761	4.33264	4.1131	4.16515	4.1198	4.02638	4.11594	4.49962	4.01557	4.42197	4.10073	4.29979	4.06945
BnaA01g00320D	9.27576	9.52823	9.68029	9.59923	9.53923	9.63695	9.70861	9.78608	9.6399	9.69419	9.52333	9.73705	9.74992	9.59717	9.62236	9.60018	9.59776	9.57913	9.52984	9.63582	9.67829	9.68391	9.79605	9.69341	9.64206	9.66999	9.76105	9.55513	9.54235	9.57486	9.70074	9.67595	9.60941	9.53067	9.65279	9.75872	9.65256	9.63118	9.66214	9.59172	9.55135	9.61836	9.69408	9.70848	9.64713	9.60146	9.69918	9.62831	9.62207
BnaA01g00340D	5.22266	5.2642	5.05137	5.20863	5.16525	4.92886	5.27781	5.2634	5.02729	4.95168	4.86978	4.76586	5.10223	4.99839	4.57395	5.05819	5.02058	4.9579	5.20568	4.99557	4.81795	5.2234	4.88128	4.74933	5.25221	5.32529	4.87706	4.87644	4.85961	4.78312	5.12957	5.11759	5.27409	4.98659	5.02936	4.97264	5.05785	4.94508	5.25069	5.09017	5.19492	5.03148	4.97164	5.18674	5.20317	5.29297	5.48285	5.23649	4.92237
BnaA01g00350D	-2.34594	-2.34303	-2.34453	-2.34741	-2.34646	-2.32889	-2.31921	-2.34535	-2.34477	-2.34368	-2.34455	-2.34445	-2.34387	-2.34268	-2.34336	-2.34281	-2.34447	-2.34703	-2.34548	-2.34543	-2.34412	-2.34547	-2.34376	-2.34375	-2.34426	-2.34611	-2.34894	-2.3481	-2.34175	-2.33311	-2.34475	-2.3455	-2.34434	-2.344	-2.34377	-2.3463	-2.34592	-2.34398	-2.34412	-2.34547	-2.34478	-2.34573	-2.3455	-2.34175	-2.34588	-2.34294	-2.34468	-2.34668	-2.34562
BnaA01g00370D	-0.976539	-1.00588	-0.968971	-1.01349	-1.01257	-0.999856	-0.806749	-0.973418	-0.970293	-1.00812	-1.01052	-0.968482	-0.960097	-0.961579	-0.963945	-1.0051	-1.01042	-1.0022	-0.91067	-1.0115	-1.00966	-0.996817	-0.947787	-1.00836	-0.967421	-0.999043	-1.03929	-1.01412	-0.958325	-0.996982	-0.994307	-1.01157	-1.01028	-1.00922	-1.00845	-1.01241	-1.01202	-1.00917	-1.00966	-1.01154	-1.01078	-0.940318	-1.01157	-1.00142	-1.01198	-1.00556	-0.969796	-1.01279	-1.02899
BnaA01g00380D	8.65018	8.36434	8.27675	8.32335	8.41509	8.47195	8.48436	8.51921	8.72558	8.56583	8.51031	8.34058	8.5525	8.44315	8.47792	8.7199	8.08028	8.70493	8.61208	8.20418	8.28263	8.16633	8.10885	8.21649	8.39823	8.6781	8.43821	8.35507	7.91098	8.24462	8.18087	8.6303	8.51082	8.31164	8.3649	8.49169	8.47917	8.30083	8.43301	8.48293	8.57094	8.29893	8.51182	8.34242	8.61719	8.43752	8.20152	8.37661	8.62788
BnaA01g00390D	9.43732	8.90619	9.16335	9.11845	9.13389	9.22772	9.45721	9.16255	9.20329	9.36029	9.12135	9.20473	9.13774	9.34711	9.11352	9.2338	8.991	9.30696	9.49428	9.06498	9.20296	9.18901	9.05381	9.01436	9.22969	9.26426	9.01699	9.35474	9.07787	9.14226	9.05576	9.32974	9.10919	9.09768	9.14396	9.22962	9.08506	9.12231	9.2891	9.35634	9.22871	9.13349	9.30362	9.1898	9.28486	9.05908	9.20525	9.22496	9.19241
BnaA01g00400D	3.82571	3.53595	3.88504	3.56985	3.21103	3.37002	3.6955	3.72493	3.48922	3.2942	4.04576	4.52519	3.62127	3.27491	3.4382	3.4166	3.39286	3.29417	4.30308	3.61032	4.01437	3.80186	3.5782	4.20236	4.25308	3.3769	3.90501	4.14675	4.45923	3.39606	3.35829	3.31532	3.27357	3.78847	3.53844	3.63745	3.60913	3.7894	3.44605	4.23925	3.61898	3.94765	3.23873	3.55351	3.40404	4.27745	4.52725	3.36953	2.95306
BnaA01g00410D	2.81653	3.23957	3.2093	2.66811	2.76389	3.2694	2.66214	2.80065	2.89807	2.81386	2.74291	2.70072	2.89822	2.89443	2.67559	3.02337	3.37823	3.23988	2.95581	3.00541	3.07314	2.95594	2.71062	2.76551	3.44428	2.80291	2.53483	3.66799	3.0729	3.03461	2.79671	2.83272	2.95378	3.43933	2.97932	3.69895	2.88582	3.04484	2.79966	2.86999	3.03879	2.95935	2.86863	2.76715	3.04228	3.05833	3.01006	2.79036	3.56349
BnaA01g00420D	7.97701	8.01967	8.05162	8.08657	8.15891	8.17452	8.31611	8.04918	8.57612	8.3645	8.31338	8.00016	8.10885	7.97229	8.21223	8.26085	7.88445	8.14258	8.54424	8.01725	8.17518	7.9235	7.84962	7.79617	7.83859	8.47483	7.99867	7.72961	8.1275	7.78042	8.11635	8.13391	8.58398	7.75033	8.17425	8.0775	8.38813	8.02802	8.13446	8.23461	8.31042	8.17877	8.05583	8.23235	8.28762	8.42132	8.27724	8.30052	7.89492
BnaA01g00430D	0.806911	0.710611	0.747623	0.755527	0.73188	0.718478	0.879065	0.886848	0.745585	0.755126	0.941651	0.870337	0.780066	0.712181	0.757964	0.763048	0.748202	0.711666	0.940258	0.814929	0.794725	0.777709	0.794168	0.754507	0.705305	0.715779	0.802963	0.775783	0.773005	0.718499	0.722056	0.700218	0.79185	0.879682	0.754279	0.767821	1.1291	0.752419	0.70587	0.884067	0.703119	0.699316	0.739479	0.71641	0.807842	0.857355	0.703535	0.915154	0.714928
BnaA01g00440D	8.21597	8.70873	8.46044	8.63874	8.61295	8.70397	8.69561	8.66536	8.43487	8.76686	8.65429	8.67377	8.68014	8.68115	8.56355	8.78214	8.66384	8.39361	8.49234	8.59491	8.7152	8.60762	8.70461	8.62675	8.53989	8.54708	8.64786	8.66517	8.54531	8.76345	8.66029	8.65707	8.62904	8.5317	8.4495	8.62688	8.67456	8.73968	8.58906	8.44144	8.52753	8.46128	8.7226	8.86059	8.62162	8.45494	8.62108	8.64039	8.75071
BnaA01g00450D	2.78984	2.61215	2.74186	3.10537	3.19035	2.70451	3.2048	2.74883	2.61803	2.73061	2.91362	2.81776	3.09078	2.80711	2.7407	2.666	3.09588	2.73052	3.27723	2.81067	2.75592	2.63131	3.03734	2.91862	2.63026	2.75992	3.06056	2.62983	2.69304	2.82552	2.85401	2.70951	3.04667	2.79881	2.80732	2.65119	3.14674	2.59249	2.86646	2.95606	2.83812	2.7352	2.8079	2.88717	2.72972	3.06385	2.99863	2.89325	2.60047
BnaA01g00460D	2.67225	2.79394	2.76639	2.8501	2.8796	2.773	2.89651	2.79607	2.71988	2.59545	2.72884	2.73344	2.80983	2.57469	2.73819	2.84557	2.6553	2.77795	3.12403	2.54497	2.53742	2.91679	2.59694	2.72283	2.91725	2.67066	2.65153	2.8115	2.65365	2.62277	2.6498	2.58175	3.03516	2.58611	2.54636	2.59183	3.19066	2.75299	2.62572	2.72528	2.64407	2.57463	2.61894	2.89584	2.49399	2.71097	2.68625	3.05116	2.83006
BnaA01g00480D	-2.40467	-2.40367	-2.40418	-2.40517	-2.40485	-2.40307	-2.40401	-2.40446	-2.4	-2.40389	-2.40419	-2.40415	-2.40404	-2.40355	-2.40378	-2.40359	-2.40416	-2.4046	-2.40406	-2.40449	-2.40404	-2.40406	-2.40347	-2.40391	-2.40409	-2.40428	-2.40517	-2.40541	-2.40323	-2.40408	-2.40382	-2.40452	-2.40412	-2.39974	-2.40392	-2.40479	-2.40466	-2.404	-2.40404	-2.40451	-2.40427	-2.4046	-2.40452	-2.40323	-2.40465	-2.40364	-2.40424	-2.40492	-2.40403
BnaA01g00490D	-0.0733375	-0.104289	-0.063834	-0.114537	-0.112538	-0.0398186	-0.106819	-0.0694071	-0.10865	-0.105944	0.0192641	-0.0632239	-0.104042	-0.0503791	-0.10514	-0.0513221	-0.0205531	-0.10284	-0.0987018	-0.110226	-0.107063	0.0787551	-0.0911384	-0.0582484	0.14105	-0.100418	0.0289657	-0.0862774	-0.100886	0.077939	-0.0963602	0.00516495	-0.0625171	-0.106746	-0.0584332	0.0586129	-0.0731892	-0.106712	-0.0166636	-0.110302	-0.108676	-0.0719361	-0.110382	0.164165	-0.111259	-0.0523181	-0.108433	-0.113018	-0.0590859
BnaA01g00500D	4.10747	3.82735	3.57951	3.82359	4.10183	3.96701	4.4412	4.05451	3.82127	4.06083	3.97152	4.00498	4.05475	3.88302	3.66419	3.90992	4.10028	3.85215	4.21625	4.06886	4.10312	4.01521	4.02543	3.97313	4.24576	4.08673	3.79911	4.07711	3.82193	3.87865	3.99739	3.66572	3.62196	3.95616	3.75244	3.78209	4.05141	4.08946	3.59533	4.02366	3.6369	4.0461	3.85657	4.28876	4.13083	3.79666	4.14953	4.04852	3.86632
BnaA01g00510D	3.71676	3.97286	3.98049	3.67832	3.83813	4.02469	3.37119	3.48893	3.98865	3.95798	3.83581	3.5681	3.8912	4.26633	4.0709	3.95553	4.33201	4.54957	3.64925	4.47677	3.58356	3.93229	3.49491	4.04087	4.08079	3.65391	4.1172	4.33392	4.23158	3.8971	4.04801	4.19622	3.68448	3.90467	4.17187	4.26377	3.62942	3.77562	3.50169	4.00746	4.1559	3.81353	3.93279	3.60402	3.99679	4.18987	3.66575	3.43213	4.57186
BnaA01g00520D	-2.34707	-2.34179	-2.34451	-2.34973	-2.34801	-2.33865	-2.34359	-2.34599	-2.34494	-2.34296	-2.34455	-2.34435	-2.3433	-2.34116	-2.34239	-2.34138	-2.34439	-2.35504	-2.35461	-2.34615	-2.34377	-2.35461	-2.35214	-2.34309	-2.34401	-2.27965	-2.36133	-2.32847	-2.33945	-2.35463	-2.35394	-2.34627	-2.34417	-2.34354	-2.34314	-2.34773	-2.34703	-2.321	-2.34377	-2.34621	-2.34496	-2.34668	-2.34627	-2.33946	-2.34696	-2.34163	-2.34478	-2.34841	-2.33111
BnaA01g00570D	6.04903	6.08866	6.07317	6.60534	6.37905	6.46814	5.87883	6.97345	6.27902	6.51265	6.43638	6.60142	6.53278	7.19509	7.23067	6.7649	6.38979	6.68175	5.42593	6.71277	6.4034	7.05106	6.57681	7.12184	7.00548	6.34065	6.77358	6.80876	7.08834	7.29775	7.01075	6.69728	5.99866	6.44051	6.30328	6.32184	6.41957	6.58625	6.96996	6.9296	6.70188	6.20937	6.52935	6.22201	6.75339	6.85121	6.45703	6.34242	6.14334
BnaA01g00580D	-2.10878	-2.10424	-2.10657	-2.11106	-2.10958	-2.10153	-2.10578	-2.10784	-2.10694	-2.10524	-2.08725	-2.10644	-2.1104	-2.10369	-2.10475	-2.10388	-2.10647	-2.10885	-2.10644	-2.10798	-2.10594	-2.10643	-2.10376	-2.10535	-2.04807	-2.10743	-2.11977	-2.09279	-2.10223	-2.10651	-2.10531	-2.10808	-2.10628	-2.10574	-2.10539	-2.10934	-2.10874	-2.10572	-2.08658	-2.10803	-2.10696	-2.10844	-2.08873	-2.10223	-2.10868	-2.10409	-2.1068	-2.10993	-2.09552
BnaA01g00590D	7.16861	7.45119	7.25388	7.09968	6.861	7.37264	7.23978	7.11985	7.42636	7.41811	7.43046	7.22091	7.52107	7.49167	6.89321	7.52562	6.94212	7.1969	7.21693	7.177	7.30788	7.06141	7.08732	7.01808	7.23631	7.42441	7.24059	6.98384	7.23269	6.91569	7.16318	7.33151	7.08574	6.91213	7.13927	7.26055	7.1573	7.23987	7.23165	6.94851	7.10712	6.87395	7.16731	7.21452	7.38854	7.28608	7.29191	7.2621	7.60464
BnaA01g00600D	8.21541	8.28768	8.44864	8.29631	7.74663	8.37012	8.4831	8.30696	8.44432	8.38353	8.30861	8.3987	8.40606	8.28717	8.42291	8.3666	7.997	8.45821	8.35139	8.43737	8.32114	8.31386	8.31085	8.40354	8.47343	8.35631	8.41481	8.27445	8.58206	8.1842	8.29378	8.38374	8.26871	8.44643	8.37819	8.59815	8.1643	8.42875	8.29932	8.41639	8.14865	8.53226	8.27279	8.22657	8.39813	8.37117	8.45588	7.83954	8.33822
BnaA01g00610D	8.39255	8.06321	8.05512	8.0748	8.18709	8.16717	8.6865	8.23539	8.01245	8.21591	8.07227	8.30783	7.98498	8.22458	8.25396	8.05257	8.08586	7.89482	8.3986	7.97013	8.1479	8.30801	8.17674	8.17051	8.14434	8.28452	8.1852	8.12417	8.07427	8.16517	8.21425	8.31067	8.06233	7.96205	8.11235	7.95046	8.17976	8.04698	8.24538	8.13905	8.05167	8.13453	8.16116	8.24413	8.11608	7.97213	8.24308	8.27073	8.25874
BnaA01g00620D	-2.4048	-2.40359	-2.40422	-2.40541	-2.40502	-2.40287	-2.40401	-2.40456	-2.40432	-2.40386	-2.40423	-2.40418	-2.40405	-2.40345	-2.40373	-2.4035	-2.40419	-2.40472	-2.40407	-2.40459	-2.40405	-2.40407	-2.40336	-2.40389	-2.4041	-2.40434	-2.40541	-2.4057	-2.40306	-2.40409	-2.40377	-2.40462	-2.40414	-2.40399	-2.39874	-2.40495	-2.4048	-2.40399	-2.40405	-2.40461	-2.40432	-2.40472	-2.40462	-2.40306	-2.40478	-2.40356	-2.40428	-2.40511	-2.40403
BnaA01g00630D	3.23754	2.88129	2.85852	2.85248	2.8409	2.95257	2.63226	3.03686	2.61643	2.63978	2.7454	2.99732	2.69138	2.8072	3.27382	2.89043	3.17228	2.74703	2.70493	3.13569	2.87555	3.14592	3.00161	3.09924	3.00712	2.64164	3.06938	3.22379	3.21897	3.46158	2.82258	2.75137	2.57993	2.80394	2.89034	2.9578	2.95074	2.88147	3.10794	3.15799	2.8827	2.87296	2.6013	2.73685	2.63165	2.75275	2.70183	2.88615	2.55579
BnaA01g00640D	-2.34532	-2.33494	-2.34437	-2.34632	-2.34567	-2.34217	-2.34402	-2.34492	-2.34453	-2.34379	-2.34438	-2.34431	-2.34391	-2.34311	-2.34357	-2.3432	-2.34432	-2.34553	-2.34448	-2.34498	-2.34409	-2.34448	-2.34332	-2.34384	-2.33577	-2.3365	-2.34684	-2.34679	-2.34248	-2.34451	-2.34399	-2.34502	-2.34424	-2.344	-2.34385	-2.33715	-2.34531	-2.34399	-2.34409	-2.345	-2.34454	-2.34518	-2.34502	-2.34248	-2.34528	-2.34329	-2.34447	-2.34582	-2.34458
BnaA01g00650D	7.92549	7.72545	7.32411	7.70479	7.77994	7.29042	7.99314	7.64759	7.49266	7.51425	7.52417	7.58249	7.48608	7.56679	7.61972	7.48566	7.63337	7.54059	7.72396	7.61538	7.67116	7.61212	7.67422	7.58882	7.54371	7.47687	7.31952	7.37965	7.63367	7.69574	7.29448	7.41439	7.62468	7.72114	7.50593	7.57992	7.50836	7.64188	7.54849	7.44147	7.41254	7.60894	7.52618	7.47599	7.43273	7.4856	7.38552	7.63109	7.51022
BnaA01g00660D	9.29915	9.72675	9.71086	9.63167	9.70392	9.71127	9.59276	9.59693	9.7895	9.76374	9.73184	9.72026	9.72346	9.5528	9.70616	9.7165	9.56483	9.63958	9.69949	9.85658	9.65877	9.61972	9.57492	9.77101	9.79294	9.77605	9.86984	9.76857	9.56264	9.58362	9.74079	9.67356	9.7375	9.69414	9.72857	9.852	9.73517	9.91314	9.68	9.65733	9.73149	9.80208	9.86105	9.71259	9.79738	9.6743	9.7029	9.6915	9.77117
BnaA01g00670D	8.20329	9.20988	8.4676	8.89394	9.10035	9.30039	8.08684	8.50062	8.39002	9.13713	8.92451	8.32962	8.84146	9.11725	8.73094	9.13676	9.11991	9.15672	8.37372	8.63417	8.35257	8.98184	8.44105	8.40272	8.35466	8.78289	8.57416	8.39954	8.68645	9.00273	8.58987	8.69658	8.50445	8.4003	8.57048	8.84136	8.61705	8.13373	9.25761	8.49809	8.69726	8.1183	8.92359	8.87353	8.71953	8.3462	8.28197	8.72263	9.21214
BnaA01g00680D	1.4779	1.475	1.58652	1.69271	1.67048	1.66992	1.83239	1.56684	1.53961	1.51553	1.84231	1.50241	1.69719	1.7264	1.4182	1.47799	1.45649	1.44476	1.83975	1.40127	1.50787	1.55875	1.69698	1.46567	1.55028	1.45605	1.3237	1.41434	1.43206	1.41365	1.62174	1.40076	1.91666	1.64226	1.64869	1.43414	1.65698	1.55609	1.46082	1.44407	1.69527	1.44093	1.48496	1.43202	1.55423	1.52843	1.66144	1.92446	1.33212
BnaA01g00690D	-2.04758	-2.04393	-2.04581	-2.04942	-2.03264	-2.04175	-2.02958	-2.04683	-2.04611	-2.04474	-2.04584	-2.0457	-2.04333	-2.0279	-2.04434	-2.04364	-2.04573	-2.04634	-2.0288	-2.04694	-2.0453	-2.04439	-2.04223	-2.04483	-2.04547	-2.04519	-2.03489	-2.03471	-2.04231	-2.04445	-2.04348	-2.04702	-2.04558	-2.04514	-2.04486	-2.03244	-2.04755	-2.04512	-2.0453	-2.04699	-2.04612	-2.04731	-2.04703	-2.04231	-2.04751	-2.04381	-2.046	-2.04851	-2.04616
BnaA01g00700D	5.73888	6.43672	6.31394	6.15515	6.25567	6.73732	6.27449	6.12862	6.42187	6.36316	6.39692	6.44785	6.32094	6.16052	6.68336	6.59375	6.54745	6.36053	6.24399	6.56359	6.14562	6.57095	6.69082	6.41697	6.50847	6.44155	6.14803	6.43756	6.27538	6.50456	6.29057	6.51951	6.43416	6.33243	6.41359	6.54702	6.261	6.42566	6.54395	6.46518	6.52815	6.44456	6.35806	6.3781	5.99879	6.49276	6.31428	6.16252	6.23144
BnaA01g00710D	5.97756	6.62094	6.24786	5.90473	6.28416	6.80657	6.01022	6.02978	6.07899	6.58413	6.36862	6.01152	6.41597	6.43759	6.27998	6.40971	6.69379	6.34683	5.85529	6.40733	5.95769	6.3057	6.51977	6.32958	5.74706	6.08227	6.04571	6.31494	6.33425	6.48579	6.34104	6.22611	5.80079	6.2653	6.10642	6.59897	6.01121	6.27775	6.40802	5.761	6.21568	5.70448	6.63675	6.41502	6.06541	5.9448	6.10144	6.00329	6.6978
BnaA01g00740D	-0.414298	-0.449848	-0.453446	-0.388724	-0.341564	-0.444718	-0.452248	-0.455323	-0.454001	-0.451415	-0.4535	-0.453242	-0.383259	-0.39098	-0.450652	-0.336887	-0.404067	-0.459279	-0.456081	-0.410853	-0.452481	-0.414399	-0.402725	-0.253123	-0.220766	-0.381352	-0.323059	-0.395503	-0.446662	-0.41471	-0.409586	-0.411293	-0.453005	-0.452178	-0.451643	-0.457437	-0.414144	-0.452145	-0.260737	-0.455596	-0.406309	-0.456179	-0.411312	-0.446673	-0.413897	-0.392918	-0.405597	-0.458241	-0.459877
BnaA01g00750D	-2.10794	-2.10387	-2.10596	-2.10998	-2.10866	-2.10144	-2.08789	-2.1071	-2.10629	-2.10477	-2.08863	-2.10584	-2.10936	-2.08601	-2.10433	-2.10355	-2.10587	-2.10692	-2.10475	-2.08986	-2.10539	-2.10475	-2.08499	-2.10486	-2.10558	-2.10565	-2.09962	-2.11096	-2.10206	-2.10482	-2.10374	-2.10731	-2.1057	-2.10521	-2.1049	-2.10844	-2.09054	-2.10519	-2.10539	-2.10727	-2.10631	-2.10763	-2.10732	-2.10207	-2.10785	-2.10374	-2.10617	-2.10897	-2.1121
BnaA01g00760D	6.74401	6.42415	6.18875	6.45039	6.1522	6.15717	6.52226	6.31212	6.39638	6.3627	6.54365	6.42124	6.4269	6.28529	6.33609	6.29596	6.30327	6.15799	6.13983	6.34371	6.50021	6.51066	6.30124	6.11476	6.31973	6.29488	6.30242	6.25117	6.82634	6.2051	6.48205	6.16228	6.00372	6.36372	6.3066	6.29467	6.44229	6.55444	6.31603	6.59437	6.22205	6.62284	6.21015	6.20734	6.52354	6.26628	6.5966	6.30503	6.46906
BnaA01g00770D	7.7531	8.16287	8.26623	8.22256	8.21941	8.03052	8.51399	8.35524	7.84431	8.19775	7.97824	8.64147	8.27915	8.45777	8.07641	7.84055	8.30259	7.92857	8.10697	8.06015	8.59314	8.38224	8.20422	8.33636	8.5219	8.11252	8.35842	8.39314	8.11959	8.29556	8.44833	8.30026	7.94712	8.21787	7.96478	7.9541	8.50746	8.43377	8.15104	8.10294	7.95974	8.12561	8.35671	8.45474	8.08822	7.9967	8.40574	8.29582	8.07917
BnaA01g00780D	8.25519	8.34289	8.31929	8.26095	8.12512	8.48747	7.96744	8.20543	8.44981	8.19448	8.32141	8.1548	8.04115	8.31675	8.3566	8.28988	8.30386	8.30477	8.07443	8.46417	8.17643	8.49591	7.98406	8.6143	8.43083	8.18981	8.3284	8.41541	8.38974	8.38112	8.33275	8.12286	8.23475	8.41099	8.35691	8.48987	8.03323	8.2216	8.37396	8.33609	8.36763	8.3941	8.24842	8.27653	8.12644	8.38842	8.07547	8.11116	8.14411
BnaA01g00790D	4.77371	4.85415	4.75267	3.95463	3.75315	4.92951	3.70189	3.80618	3.97576	4.14476	4.25877	4.15415	4.28853	4.1777	4.263	4.39713	4.29234	4.46119	3.78648	4.93722	4.0489	4.3098	4.68789	5.0017	4.83276	3.99484	4.48859	4.99249	4.71325	4.80092	4.32463	4.80763	3.7755	4.91054	4.37472	5.14084	3.67034	4.09142	4.56056	4.3089	4.36618	4.67842	4.43434	4.24094	4.27471	4.049	4.01414	3.70992	4.95475
BnaA01g00800D	7.03972	6.75292	6.71362	6.6705	6.67096	6.80725	6.33647	6.64857	6.98777	6.78164	6.93816	6.60881	6.68458	6.69996	6.82509	6.78369	6.67429	6.84853	6.63485	6.80089	6.7697	6.84292	7.01725	6.77213	6.84293	6.87183	6.8541	6.68785	6.78191	6.40963	6.77052	6.73318	6.90845	6.79523	6.69906	7.01041	6.71403	6.98044	6.74539	6.61731	6.81949	7.00764	6.62011	6.50195	6.82282	6.79393	6.75459	6.66448	6.82941
BnaA01g00810D	-2.40462	-2.4037	-2.40417	-2.40508	-2.40478	-2.40315	-2.40401	-2.40443	-2.40425	-2.4039	-2.40418	-2.40414	-2.40404	-2.40359	-2.4038	-2.40363	-2.40415	-2.40455	-2.40406	-2.40446	-2.40404	-2.40406	-2.40352	-2.40392	-2.40408	-2.40426	-2.40508	-2.4053	-2.40329	-2.40408	-2.40383	-2.40448	-2.40018	-2.404	-2.40393	-2.40473	-2.40461	-2.404	-2.40404	-2.40447	-2.40425	-2.40455	-2.40055	-2.40329	-2.4046	-2.40367	-2.40422	-2.40485	-2.40403
BnaA01g00820D	-2.40493	-2.40358	-2.40428	-2.40561	-2.39943	-2.40278	-2.3983	-2.40465	-2.40439	-2.40388	-2.40429	-2.40424	-2.406	-2.40342	-2.40374	-2.40348	-2.40425	-2.40483	-2.40412	-2.40469	-2.40409	-2.40411	-2.40332	-2.40391	-2.40415	-2.40441	-2.40751	-2.40593	-2.40299	-2.40414	-2.40378	-2.40472	-2.40419	-2.40403	-2.40393	-2.4051	-2.40492	-2.40402	-2.40409	-2.40471	-2.40439	-2.40483	-2.40472	-2.40299	-2.4049	-2.40354	-2.40435	-2.40527	-2.40026
BnaA01g00830D	-2.46479	-2.46354	-2.46418	-2.46541	-2.4597	-2.4628	-2.46397	-2.46453	-2.46428	-2.46382	-2.46419	-2.46414	-2.46412	-2.46339	-2.46368	-2.46344	-2.46415	-2.46547	-2.46481	-2.46457	-2.46401	-2.46481	-2.46407	-2.46385	-2.46406	-2.45977	-2.46607	-2.46571	-2.46299	-2.46483	-2.4645	-2.4646	-2.4641	-2.46395	-2.46386	-2.46494	-2.46478	-2.46395	-2.46401	-2.46458	-2.46429	-2.46469	-2.4646	-2.46299	-2.46476	-2.4635	-2.46425	-2.4651	-2.46465
BnaA01g00840D	-2.40451	-2.40376	-2.40414	-2.40489	-2.40464	-2.40331	-2.40401	-2.40435	-2.40421	-2.40392	-2.40415	-2.40412	-2.40404	-2.40367	-2.40384	-2.4037	-2.40413	-2.40446	-2.40405	-2.40438	-2.40404	-2.40405	-2.40361	-2.40394	-2.40407	-2.40422	-2.40489	-2.40507	-2.40342	-2.40407	-2.40387	-2.40439	-2.4041	-2.40401	-2.40395	-2.4046	-2.4045	-2.404	-2.40404	-2.40439	-2.40421	-2.40124	-2.4044	-2.40342	-2.40449	-2.40373	-2.40418	-2.40149	-2.40403
BnaA01g00850D	7.38156	6.78265	6.92462	6.85404	6.96862	6.97472	7.3436	6.93415	6.83499	6.66808	7.05837	7.45166	6.85429	6.70293	6.8506	6.58185	6.86954	6.72127	7.45226	6.82688	7.21533	6.94865	6.68085	7.04872	6.82936	6.85228	7.13555	7.04264	7.07333	6.8978	7.11782	6.9774	7.00524	7.24531	7.09306	6.53436	7.08998	6.91356	6.64878	7.12628	6.79661	7.23305	6.81766	6.89219	7.08074	7.1348	7.394	6.98531	6.55334
BnaA01g00860D	7.23307	6.95789	7.15187	7.06282	7.03286	7.05979	6.82195	7.02893	6.91356	7.10157	7.02888	7.02535	6.97592	6.85088	6.83418	7.1182	6.84106	7.07639	6.69231	7.10735	7.08405	7.02697	6.8652	6.95532	6.81485	6.97408	6.93734	7.0334	6.79206	7.20239	6.93519	7.01823	7.02662	6.78392	7.02554	6.87685	6.97981	6.93773	6.97616	6.90647	7.17088	6.96339	7.12298	6.93641	6.87833	7.26161	7.02982	6.9336	6.92046
BnaA01g00870D	2.11426	2.30847	2.18152	2.21916	2.47947	2.19429	2.88418	2.27919	2.53602	2.24542	2.48279	2.22618	2.29895	2.1695	2.20641	2.16727	2.18293	2.20618	2.65538	2.31183	2.23419	2.28849	2.23641	2.10154	2.31332	2.42283	2.20757	2.08202	2.44457	2.10135	2.26305	2.23821	2.22867	2.28031	2.28677	2.25051	2.45037	2.23772	2.3176	2.50099	2.33414	2.39914	2.3766	2.34711	2.29687	2.48257	2.57108	2.71799	1.89317
BnaA01g00880D	3.98134	3.83554	3.94672	4.09309	4.09498	4.13439	4.32155	4.02485	4.29926	4.09439	4.20724	4.21636	4.25161	3.93211	3.73913	4.0969	3.98047	4.06121	4.54614	3.67409	4.08947	3.80251	3.76566	4.22491	4.18342	4.42565	4.09857	4.00254	3.82012	3.90626	4.08927	4.23538	4.20081	4.0423	4.19698	4.08711	4.45873	4.12737	3.77612	3.99106	4.41699	4.17522	4.03775	3.86437	4.09934	3.98771	3.78048	4.13494	3.96277
BnaA01g00890D	6.35884	6.86107	6.62088	6.60645	6.72278	6.52213	6.39746	6.58082	6.82246	6.66864	6.65796	6.51147	6.64301	6.0178	6.37903	6.87614	6.45257	6.76296	6.84446	6.84555	6.1984	6.60882	6.24288	6.41119	6.37851	6.84063	6.64659	6.20371	6.71922	6.47455	6.57498	6.76419	7.05563	6.75871	6.84381	6.70496	6.53238	6.82917	6.70114	6.89766	6.90958	6.8979	6.51402	6.58608	6.6852	6.6343	6.31423	6.34287	6.42745
BnaA01g00900D	5.76235	5.17301	5.64268	4.71628	4.46608	4.862	4.90233	4.94281	4.76687	4.78463	4.91936	4.88647	5.04085	5.14415	5.1394	4.88605	5.28706	4.64035	4.90337	5.4762	4.89342	5.28517	5.19501	5.38303	5.08795	4.65285	5.06301	5.55158	5.30683	5.37178	5.28149	5.34997	4.53447	5.56583	5.05721	5.42587	4.90563	5.44566	5.0628	4.83514	5.0892	5.40705	5.12868	4.92007	4.77762	5.28226	5.13426	4.70765	5.17656
BnaA01g00910D	-2.46456	-2.4637	-2.46414	-2.46499	-2.46471	-2.46319	-2.46399	-2.46438	-2.46421	-2.46389	-2.46415	-2.46412	-2.46165	-2.4636	-2.4638	-2.46363	-2.46412	-2.46458	-2.46412	-2.46441	-2.46402	-2.46412	-2.46361	-2.46391	-2.46406	-2.46431	-2.46621	-2.4652	-2.46332	-2.46413	-2.4639	-2.46443	-2.46409	-2.46398	-2.46392	-2.46467	-2.46455	-2.46398	-2.46035	-2.46442	-2.46422	-2.4645	-2.46443	-2.46332	-2.46454	-2.46367	-2.46419	-2.46478	-2.46523
BnaA01g00920D	5.92342	5.58377	5.97007	5.28198	4.81558	5.13272	5.86449	6.01876	5.63944	5.85253	6.03168	6.61667	6.02867	5.02331	5.75623	5.1061	5.21333	5.10681	6.08212	5.69577	6.29925	5.62114	5.65755	5.93744	5.86204	5.48813	5.80828	6.28185	6.34434	4.89878	5.806	5.62449	5.17972	6.33408	6.16467	5.88715	5.49601	5.88276	5.19998	5.92566	5.45095	6.27541	5.40757	5.91242	6.13591	6.20899	6.65536	5.32932	5.561
BnaA01g00930D	9.49312	9.54651	9.5215	9.45727	9.42223	9.47249	9.39959	9.49375	9.4771	9.64094	9.35375	9.56314	9.44284	9.53596	9.50168	9.30541	9.30882	9.43346	9.41215	9.40149	9.57171	9.38964	9.458	9.49054	9.48893	9.52209	9.55385	9.50037	9.37981	9.40674	9.52435	9.47392	9.50734	9.49295	9.34783	9.47837	9.52964	9.51625	9.3639	9.41213	9.50677	9.44189	9.53328	9.58599	9.37	9.46223	9.5016	9.69081	9.5127
BnaA01g00940D	6.4077	6.14797	6.08636	5.81816	5.96151	6.19755	6.10641	5.90942	6.02419	6.34888	5.77898	6.27499	6.14908	5.74646	6.13127	5.90583	5.88361	6.2037	6.39795	5.97353	6.14897	6.11795	6.11904	6.10686	5.64535	6.10164	5.814	6.13388	6.06376	6.00098	5.84402	6.01593	5.91083	5.75406	5.8402	5.90641	6.03825	6.18831	6.00018	6.25826	6.11671	5.97744	6.0351	6.04681	6.07863	5.84137	5.89591	5.60379	5.7367
BnaA01g00960D	2.79492	3.17401	2.65474	3.07573	3.26192	3.1276	2.9117	2.81905	2.84288	3.22489	3.08128	2.78079	2.74449	2.80051	2.94234	2.92762	3.14471	3.00776	2.92317	2.78109	2.66532	2.71964	2.87013	2.72048	3.00443	2.89401	2.66955	2.56986	2.72903	3.09392	3.07002	3.05343	3.06336	2.62255	2.62753	2.7807	2.91851	2.91367	3.07614	2.74448	2.9768	2.73545	2.96918	3.01923	2.65851	2.74499	2.73326	3.07923	3.38341
BnaA01g00970D	6.91716	7.16112	7.03985	7.06034	7.09821	6.83961	6.64391	6.77971	7.03074	6.89499	6.82197	7.12564	6.94737	7.20481	6.963	7.12748	6.90832	7.22654	6.9855	7.06694	6.83392	6.82188	7.08547	7.05886	7.07918	6.92614	6.91031	6.90764	6.91703	6.66468	6.85562	6.95115	7.14611	6.89885	7.24733	7.08478	6.729	6.78645	7.18413	7.04605	7.17804	7.15957	7.00808	6.78026	7.04388	7.01387	6.75825	6.93966	7.12524
BnaA01g00980D	8.3525	8.62344	8.68469	8.5254	8.592	8.44982	8.9026	8.69268	8.4135	8.63229	8.5046	8.79568	8.75928	8.8152	8.57247	8.40314	8.5616	8.28136	8.59774	8.33175	8.87308	8.47335	8.83635	8.67571	8.73674	8.32232	8.6525	8.53718	8.71095	8.50812	8.91709	8.7766	8.52128	8.5908	8.52389	8.25492	8.72692	8.76459	8.52309	8.60632	8.45441	8.54727	8.55088	8.82471	8.65691	8.64082	8.65263	8.56267	8.59553
BnaA01g00990D	8.43685	8.56464	8.42081	8.44865	8.24562	8.4468	8.50226	8.465	8.20969	8.23072	8.37119	8.4263	8.28772	8.65518	8.3349	8.33306	8.3105	8.37074	8.01784	8.47123	8.47896	8.46586	8.66537	8.50469	8.61791	8.12693	8.32909	8.49866	8.42468	8.66092	8.4188	8.42995	7.99905	8.35816	8.33574	8.53428	8.39334	8.60885	8.40375	8.28486	8.22646	8.38983	8.54133	8.41574	8.12486	8.14693	8.48208	8.47843	8.44677
BnaA01g01000D	2.67139	2.61108	2.60814	2.64192	2.68311	2.48317	3.59631	3.01778	2.79723	2.54102	3.2096	2.98622	3.09715	2.51356	2.64931	2.76535	2.47089	2.66625	4.27467	2.92538	2.7096	2.60881	2.51077	2.48793	2.4758	2.87949	2.39445	2.49141	2.76038	2.41884	2.48695	2.44684	2.81852	2.91068	2.88597	2.58538	2.6364	2.58084	2.62239	2.61594	2.86713	2.56727	2.61466	2.53613	2.74279	2.93119	2.8017	2.79537	2.32585
BnaA01g01010D	7.03694	7.57257	7.03696	7.12515	6.95279	6.86342	6.41764	7.40999	7.34336	7.24219	7.43588	7.26094	7.50264	7.10612	6.49936	7.17322	6.76917	7.47574	6.48749	7.04564	7.2978	6.85403	6.84872	6.49971	6.95267	7.36131	7.24199	6.56286	7.31993	6.49389	6.61495	6.28526	6.74307	7.23747	7.12595	7.32025	6.8662	6.86771	6.94184	6.94806	7.26333	6.83668	7.15713	7.09019	7.15444	7.01204	7.22088	7.33647	7.71885
BnaA01g01020D	7.8964	8.73135	8.86979	8.69992	8.56857	8.6586	8.46045	8.64364	9.14794	8.83212	8.94109	8.89519	8.62599	8.32946	8.66914	8.69751	8.65793	8.82439	9.02965	8.83481	8.78696	8.60311	8.61783	8.54728	8.76594	8.8614	8.78961	8.77319	8.91376	8.26358	8.71464	8.56676	8.99637	8.88452	8.87739	8.89464	8.61137	8.75887	8.73677	8.8837	8.96477	9.08622	8.48717	8.67173	8.73604	8.96975	9.01636	8.75649	8.77093
BnaA01g01030D	6.49266	6.16128	6.12904	6.27478	6.1696	6.28418	6.38612	6.19534	6.40781	6.28244	6.35501	6.38821	6.30977	6.13146	6.37914	6.68405	6.3382	6.29828	6.36526	6.42508	6.25909	6.36566	6.28896	6.54574	6.43163	6.40937	6.20203	6.11005	6.43243	6.35945	6.20774	6.32805	6.31444	6.3184	6.37884	6.62707	6.21325	6.36165	6.41196	6.1895	6.35301	6.37786	6.53311	6.37741	6.30996	6.31723	6.39338	6.06389	6.23484
BnaA01g01040D	6.09873	6.52155	6.50473	6.51306	6.54972	6.46111	6.33875	6.36223	6.49002	6.72207	6.63238	6.59205	6.50559	6.43058	6.68092	6.48504	6.4694	6.30075	6.45059	6.48179	6.65236	6.76458	6.38655	6.67952	6.45058	6.26992	6.37667	6.69503	6.25242	6.45534	6.46733	6.63095	6.75081	6.66989	6.20647	6.39569	6.70915	6.40762	6.35817	6.44608	6.50539	6.31254	6.40111	6.50011	6.36696	6.5122	6.28703	6.23135	6.29993
BnaA01g01060D	-1.81649	-1.80948	-1.81309	-1.82002	-1.78783	-1.8053	-1.81187	-1.81505	-1.81367	-1.81104	-1.81315	-1.81288	-1.80562	-1.80864	-1.78038	-1.80894	-1.81293	-1.81922	-1.81549	-1.81527	-1.81211	-1.81548	-1.78145	-1.8112	-1.75263	-1.81703	-1.74085	-1.79261	-1.77648	-1.8156	-1.81374	-1.81542	-1.81264	-1.7819	-1.81127	-1.78746	-1.81644	-1.81177	-1.81211	-1.81535	-1.78379	-1.81597	-1.81543	-1.80639	-1.81635	-1.80926	-1.81345	-1.81827	-1.79155
BnaA01g01070D	6.50986	6.98532	6.83102	6.33331	6.32168	6.76112	5.95176	6.40313	6.47115	6.09701	6.45482	6.2673	6.34868	6.31702	6.67106	6.98124	6.77237	6.70664	6.10231	7.1141	6.23887	6.30151	6.32476	6.83097	6.70589	6.29559	6.54488	6.93344	6.78725	6.48681	6.33807	6.73773	6.05968	6.81759	6.92027	7.15819	5.66679	6.59517	6.30808	6.62455	6.64058	6.94785	6.47266	5.8381	6.31532	6.29821	6.33234	5.87256	6.89103
BnaA01g01080D	4.95432	6.0811	5.60957	5.38263	5.37572	5.51667	4.83971	5.59995	5.60727	5.48727	5.46767	5.24921	5.42434	5.58181	5.05373	5.37925	5.71788	5.34391	5.30807	5.68996	5.54608	5.3938	5.38326	5.47959	5.50113	5.24449	5.39405	5.55885	5.35472	5.3681	5.44838	5.30472	5.31333	5.77529	5.42635	6.07532	5.50894	5.51694	5.5162	5.5256	5.44243	5.4707	5.07123	5.22738	5.29294	5.53526	5.31233	5.4327	5.53945
BnaA01g01090D	-1.90798	-1.92546	-1.92822	-1.93351	-1.93177	-1.92227	-1.92729	-1.92972	-1.92866	-1.90381	-1.92826	-1.92806	-1.9312	-1.92482	-1.92607	-1.92505	-1.90526	-1.92949	-1.92664	-1.92988	-1.92747	-1.92663	-1.90063	-1.92678	-1.92772	-1.92781	-1.89883	-1.91195	-1.92309	-1.92672	-1.9253	-1.93	-1.92788	-1.92724	-1.92682	-1.93148	-1.93078	-1.92721	-1.8361	-1.92994	-1.92868	-1.93042	-1.90716	-1.9231	-1.93071	-1.92529	-1.92849	-1.93218	-1.93757
BnaA01g01100D	7.45519	7.46043	7.48532	7.32674	7.37875	7.48744	7.0339	7.52876	7.36719	7.51241	7.21674	7.341	7.46388	7.70891	7.55397	7.35028	7.34894	7.34489	7.32102	7.33837	7.40414	7.59951	7.50205	7.26293	7.30059	7.51359	7.30916	7.34487	7.37603	7.54623	7.39944	7.58293	7.07797	7.26571	7.14296	7.32997	7.45079	7.31655	7.53175	7.49454	7.29781	7.01061	7.44397	7.61887	7.44841	7.15138	7.07934	7.6548	7.57984
BnaA01g01110D	2.74267	2.3853	2.56628	2.44953	2.367	2.62693	2.40136	2.59173	2.64928	2.53078	2.53174	2.42795	2.50793	2.34628	2.46291	2.3912	2.60199	2.43082	2.43718	2.39727	2.31488	2.34358	2.68101	2.48986	2.50842	2.32949	2.5213	2.26674	2.41931	2.47995	2.50599	2.64085	2.26685	2.44228	2.27674	2.57454	2.4779	2.31788	2.47648	2.43035	2.41738	2.45397	2.42921	2.65142	2.62136	2.38772	2.42053	2.60673	2.51212
BnaA01g01120D	6.09189	6.43008	6.48541	6.76005	6.69712	6.88419	6.41477	6.55884	6.13112	6.26347	6.70459	6.35065	6.62942	7.13561	6.75792	6.75446	6.88997	6.77465	6.40707	6.56927	6.53952	7.0447	6.77244	6.58966	6.69981	6.30283	6.46798	6.52256	6.82258	6.82746	6.91047	6.53071	6.34234	6.42898	6.42605	6.54872	6.50366	6.4914	7.01392	6.76014	6.59666	6.35574	6.46814	6.4778	6.66438	6.71749	6.37131	6.73101	6.77549
BnaA01g01140D	0.306778	0.574241	0.318251	0.295775	0.376977	0.407434	0.370642	0.39464	0.316265	0.375193	0.318059	0.270819	0.26614	0.388512	0.379366	0.487725	0.409325	0.308951	0.272055	0.267194	0.36937	0.272067	0.278707	0.374282	0.271524	0.445856	0.240161	0.258341	0.281302	0.368816	0.378937	0.266964	0.319829	0.371025	0.273363	0.515545	0.265473	0.417592	0.3217	0.310565	0.403995	0.266149	0.266954	0.342571	0.385976	0.276583	0.269944	0.262873	0.524269
BnaA01g01150D	7.05571	6.87289	6.80829	6.96689	6.92718	6.88483	7.09389	6.93654	6.98136	6.81157	6.82021	6.98249	6.73746	6.72361	6.9053	6.53337	6.8621	6.67879	7.09257	6.95921	6.96683	6.81346	6.8006	6.8688	6.94103	6.81822	6.92564	6.9002	7.22337	6.85405	6.80869	6.60134	6.92883	6.99171	6.70024	6.91841	6.87916	6.83659	6.95266	7.07447	6.92207	7.13495	6.81535	6.91195	6.73023	6.89454	7.04913	6.95452	7.05065
BnaA01g01160D	-2.04834	-2.02566	-2.04625	-2.05051	-2.04911	-2.04146	-2.02712	-2.04746	-2.04661	-2.04499	-2.04629	-2.04612	-2.04336	-2.04351	-2.04452	-2.0437	-2.04615	-2.04689	-2.04459	-2.04759	-2.04565	-2.04459	-2.04205	-2.04509	-1.99071	-2.04554	-2.0516	-2.05154	-2.02375	-2.02628	-2.04352	-2.04768	-2.04598	-2.04546	-2.04513	-2.04888	-2.04831	-2.04544	-2.04565	-2.04764	-2.04662	-2.04802	-2.04769	-2.04213	-2.04825	-2.0439	-2.02809	-2.04944	-2.04671
BnaA01g01170D	4.99434	5.90836	5.47974	5.26945	5.48688	5.95459	5.25684	5.4217	5.58893	5.3124	5.58484	5.65487	5.98738	5.59712	5.61025	6.10343	5.68015	5.79583	5.56326	5.85414	5.43968	5.62356	6.102	5.616	5.89422	5.50635	5.87725	5.50871	5.70203	5.78053	5.73766	5.8759	5.83592	5.47104	5.70516	5.46738	5.51086	5.65089	5.57318	5.89944	5.70834	5.53291	5.63487	5.93268	5.82711	5.77326	5.78247	5.48543	5.76627
BnaA01g01180D	6.31708	7.11754	7.27865	7.10251	7.09647	7.18365	6.91103	7.05453	6.83881	7.09009	6.93926	7.22313	6.94617	7.10634	7.22168	6.85366	7.17596	6.75701	6.84124	6.83789	7.11206	6.98484	7.2689	7.25758	7.01494	6.80197	6.8633	6.93191	7.06569	7.13477	7.08558	6.97086	6.9045	6.86016	6.8153	6.95055	7.07603	7.14481	7.02016	6.89736	6.80028	6.97255	6.99337	7.09293	7.29592	6.95451	6.98838	7.04647	6.98075
BnaA01g01190D	-2.22654	-2.21023	-2.22504	-2.2281	-2.22709	-2.2216	-2.2245	-2.21269	-2.22529	-2.22413	-2.22506	-2.22495	-2.22817	-2.22307	-2.22379	-2.2232	-2.22497	-2.22631	-2.22467	-2.21278	-2.21139	-2.22466	-2.22284	-2.2242	-2.22475	-2.22534	-2.22019	-2.22884	-2.22207	-2.22471	-2.22389	-2.22607	-2.22484	-2.22447	-2.22423	-2.22692	-2.22652	-2.22445	-2.2246	-2.22603	-2.2253	-2.22631	-2.22607	-2.22208	-2.22648	-2.22334	-2.2252	-2.22733	-2.22972
BnaA01g01200D	2.48428	2.30688	2.22016	2.41093	2.26464	2.1488	2.58814	2.36867	2.21364	2.28609	2.17915	2.33674	2.5744	2.4048	2.45449	2.26913	2.336	2.23321	2.39716	2.19578	2.42083	2.2396	2.2893	2.2421	2.18632	2.26095	2.06442	2.23685	2.30047	2.27958	2.26029	2.2299	2.22535	2.19266	2.39982	2.13892	2.37474	2.193	2.18955	2.26562	2.13275	2.18805	2.26449	2.19626	2.28453	2.21888	2.13477	2.36968	2.09827
BnaA01g01210D	6.41287	7.20661	6.903	7.32667	7.15798	7.42549	6.85946	7.0726	6.59837	7.23489	7.15388	7.03697	7.31984	7.3378	7.04472	6.95981	7.34067	6.89912	6.56142	6.99316	6.91579	7.00227	7.04166	6.61431	6.76223	7.03387	7.22875	6.9317	6.87764	7.22231	6.86573	6.88846	6.9	6.82264	6.5687	6.86499	7.07236	6.95031	7.37199	6.80184	6.81779	6.49277	7.21049	7.24413	7.32531	6.78143	6.92431	7.20225	7.32774
BnaA01g01220D	0.799069	0.787816	1.04977	0.74893	0.719192	0.743846	0.730252	0.919828	0.726728	0.875042	0.773357	0.774374	0.712119	0.893443	0.733472	0.736224	0.979615	0.786784	0.859334	0.765404	0.729783	0.914263	0.751083	0.959722	0.729143	0.795736	0.704378	0.802846	0.800565	0.801657	0.746042	0.764835	0.983055	0.824833	1.03876	0.8974	0.761158	0.912397	0.72978	0.723534	0.726677	0.875666	0.880259	0.800519	0.72168	0.839687	0.727147	0.754757	1.01318
BnaA01g01230D	1.72346	1.93803	1.93783	1.89086	2.10514	1.82312	1.73968	1.84429	1.85606	2.00122	1.77831	1.90225	1.83129	2.07439	1.79419	2.14522	2.04548	1.9901	1.85628	1.91313	1.78397	2.04123	1.99876	2.17146	2.01866	1.97841	1.77238	1.92241	2.15028	2.12135	1.81584	1.84123	1.78105	1.78566	1.95938	2.06198	1.93235	2.09729	1.91022	1.87764	1.77539	1.96958	1.80434	1.87059	1.76163	1.89543	1.73396	1.71768	1.80236
BnaA01g01240D	2.7088	2.53152	2.53111	2.59128	2.54009	2.77714	2.46114	2.57811	2.63405	2.71498	2.49047	2.84351	2.73715	2.58803	2.37918	2.38765	2.87202	2.63203	2.69103	2.60854	2.50191	2.44967	2.85494	2.55484	2.6172	2.53397	2.56201	2.70215	2.46084	3.06304	2.89261	2.75881	2.57602	2.73669	2.46698	2.60648	2.93767	2.4169	2.86124	2.57388	2.59818	2.5975	2.46608	2.46075	2.62298	2.70769	2.67217	2.93155	2.97541
BnaA01g01250D	4.44178	4.6687	4.11882	4.41037	4.24603	4.05985	4.32064	4.54989	4.23857	4.34761	4.28006	4.57791	4.33277	4.55989	4.42538	4.09611	4.33658	4.21453	4.3277	4.26089	4.14576	4.46999	4.42434	4.23084	4.46978	4.30916	4.42896	4.52244	4.47212	4.51821	4.38233	4.32226	4.34614	4.29647	4.41705	4.23762	4.62624	4.37511	4.50346	4.30312	4.38092	4.42376	4.27829	4.40898	4.44709	4.25755	4.55612	4.4113	4.32338
BnaA01g01260D	-2.46584	-2.4631	-2.46451	-2.46722	-2.46633	-2.46146	-2.46403	-2.46528	-2.46473	-2.4637	-2.46453	-2.46443	-2.46824	-2.46276	-2.46341	-2.46288	-2.46445	-2.46808	-2.46662	-2.46536	-2.46412	-2.46661	-2.4533	-2.46377	-2.46425	-2.46722	-2.47323	-2.46788	-2.46188	-2.46666	-2.45423	-2.46542	-2.46433	-2.464	-2.46379	-2.46618	-2.46582	-2.46399	-2.46412	-2.46539	-2.46474	-2.46564	-2.46542	-2.46189	-2.46578	-2.46301	-2.46465	-2.46653	-2.43528
BnaA01g01270D	6.20829	6.04749	6.40265	6.28397	6.20802	6.39524	6.38541	6.35449	6.46492	6.20064	6.25622	6.43214	6.2531	6.31421	6.32349	6.10483	6.31783	6.38909	6.56502	6.3006	6.43911	6.28548	6.16185	6.44194	6.07963	6.1813	6.33027	6.42422	6.74493	6.36655	6.307	6.14567	6.24153	6.12413	6.23637	6.17894	6.49245	6.13821	6.55314	6.279	6.46344	6.42037	6.1743	6.06528	6.14441	6.67346	6.31853	6.25593	6.26137
BnaA01g01280D	-2.22964	-2.2228	-2.22632	-2.20388	-2.23086	-2.21871	-2.19592	-2.22824	-2.22688	-2.22431	-2.22638	-2.22612	-2.23331	-2.22197	-2.22357	-2.22226	-2.22616	-2.23912	-2.23846	-2.22845	-2.22536	-2.23845	-2.20744	-2.22448	-2.22568	-2.23874	-2.25804	-2.23473	-2.21976	-2.23848	-2.23811	-2.2286	-2.19667	-2.22506	-2.22454	-2.23049	-2.22959	-2.22503	-2.22536	-2.22852	-2.22691	-2.22914	-2.2286	-2.21977	-2.2003	-2.19337	-2.22667	-2.23138	-2.19729
BnaA01g01300D	0.692349	0.553267	0.592928	0.602299	0.576761	0.622851	0.54892	0.585899	0.634185	0.648674	0.546661	0.681459	0.626297	0.662392	0.700519	0.66064	0.593519	0.727708	0.761661	0.543022	0.548499	0.609915	0.562693	0.550125	0.595359	0.603968	0.722584	0.680459	0.559073	0.554707	0.672786	0.701178	0.683195	0.64439	0.550014	0.578005	0.581109	0.597816	0.596548	0.664238	0.545712	0.659979	0.701122	0.782568	0.581412	0.553681	0.75705	0.610583	0.482347
BnaA01g01310D	9.52522	9.35331	9.44152	9.45476	9.5614	9.39126	9.64522	9.3596	9.87986	9.68859	9.56527	9.5475	9.59609	9.32026	9.50319	9.64177	9.40518	9.68242	9.76732	9.50004	9.43834	9.36095	9.36709	9.30696	9.45234	9.79691	9.60645	9.36707	9.51232	9.25537	9.52534	9.54982	9.77383	9.5066	9.65656	9.51118	9.61416	9.55498	9.58979	9.71684	9.66738	9.57098	9.50073	9.51363	9.66321	9.81878	9.59253	9.64301	9.42296
BnaA01g01320D	2.7185	2.56094	2.75856	2.40794	2.42946	2.56388	2.40278	2.68959	2.50921	2.62183	2.55341	2.43781	2.46015	2.5257	2.63347	2.37433	3.10733	2.69533	2.39743	3.21349	2.67815	2.96815	2.48922	2.61929	2.73994	2.49629	2.47965	3.10604	2.90271	3.07494	2.46983	2.71191	2.35219	2.49059	2.61836	2.39856	2.51048	2.68409	2.74626	2.68415	2.74637	2.85828	2.41506	2.49974	2.4779	2.47181	2.43265	2.32104	2.54097
BnaA01g01330D	9.66718	9.55478	9.73665	10.0597	10.0757	8.89442	10.3902	9.74346	9.91202	9.2664	9.87299	10.0738	9.48594	9.11535	9.42799	9.08099	9.98546	8.96229	10.2921	9.74378	9.91009	9.72464	9.55576	9.64315	9.57225	9.71395	9.82132	9.82131	10.1086	9.12079	9.7506	9.47013	10.1395	10.0823	9.93186	9.29305	9.90465	9.99839	9.13554	9.88037	9.88054	10.1843	9.18274	9.62814	9.74732	10.0011	9.92481	10.0504	9.05985
BnaA01g01340D	7.48789	7.93903	7.78187	7.71337	7.72148	7.62851	7.86657	7.75314	7.64296	7.64947	7.53139	7.64677	7.70036	7.68813	7.72633	7.62293	7.8424	7.79957	7.8477	7.83884	7.72148	7.80617	7.94258	7.66937	7.66082	7.60212	7.72422	7.76375	7.69024	7.79902	7.72112	7.78578	7.7656	7.58241	7.52346	7.79946	7.66339	7.72903	7.61884	7.68382	7.77165	7.69927	7.8512	7.51864	7.7542	7.4977	7.65625	7.71538	7.69739
BnaA01g01350D	-2.09244	-2.1037	-2.10548	-2.10889	-2.10776	-2.10164	-2.09016	-2.10644	-2.10576	-2.10447	-2.10551	-2.10538	-2.10344	-2.10328	-2.10409	-2.10343	-2.09068	-2.10628	-2.10445	-2.10655	-2.10499	-2.10444	-2.08769	-2.10455	-2.10515	-2.1052	-2.09517	-2.10971	-2.10217	-2.1045	-2.10358	-2.10662	-2.10526	-2.10484	-2.10458	-2.10758	-2.10713	-2.10483	-2.10499	-2.10659	-2.10577	-2.1069	-2.10663	-2.10218	-2.10708	-2.10359	-2.10565	-2.07859	-2.10582
BnaA01g01360D	6.79367	6.38491	6.62118	6.55105	6.81439	6.52558	6.83431	6.91198	6.43644	6.36302	6.34892	6.64887	6.59379	6.52483	6.53347	6.33645	6.28669	6.35883	6.61506	6.41105	6.79178	6.83062	6.60868	6.62599	6.60924	6.35233	6.34468	6.38447	6.3833	6.56325	6.4685	6.25941	6.72409	6.30029	6.37361	6.59113	6.88162	6.76677	6.38311	6.35517	6.4167	6.27717	6.64938	6.94662	6.59696	6.61996	6.74257	6.92645	6.41871
BnaA01g01370D	1.31836	1.22272	1.21244	1.29305	1.58023	1.23509	1.26399	1.40374	1.49205	1.31569	1.30201	1.38766	1.3459	1.42989	1.27161	1.22432	1.34608	1.36771	1.26687	1.28879	1.43606	1.26691	1.28704	1.26717	1.35012	1.50393	1.37597	1.22206	1.29077	1.26636	1.32581	1.20612	1.38999	1.26433	1.35968	1.27628	1.48664	1.31089	1.39515	1.36449	1.25553	1.24532	1.39976	1.40118	1.31944	1.42354	1.25665	1.43197	1.0942
BnaA01g01380D	-0.00207879	-0.136371	-0.139904	-0.0262808	0.160397	-0.132054	0.456347	-0.141719	-0.140443	-0.0907801	-0.139956	-0.139705	-0.0771988	-0.13551	-0.0885418	-0.135819	-0.139751	-0.126212	0.0721019	-0.14191	-0.138963	-0.0548118	-0.109509	-0.138082	-0.139274	-0.121555	-0.116065	-0.14718	-0.133179	-0.11852	-0.114578	-0.142049	0.204586	-0.138667	-0.138143	-0.14374	-0.0698599	-0.138635	-0.138965	-0.141981	-0.140468	-0.142541	-0.103092	-0.13319	-0.105516	-0.136145	-0.14024	0.0153884	-0.191192
BnaA01g01400D	9.48535	9.43148	9.36959	9.33325	9.29485	9.2839	9.06338	9.28745	9.6957	9.54144	9.60941	9.33234	9.57784	9.13713	9.30362	9.72184	9.16052	9.58832	9.69237	9.62794	9.46898	9.39423	9.17007	9.4235	9.44912	9.90592	9.5846	9.63093	9.67787	9.068	9.11793	9.30029	9.59274	9.50767	9.51619	9.45595	9.52017	9.71748	9.38125	9.6592	9.72811	9.54697	9.56362	9.46428	9.55541	9.83116	9.41835	9.18786	9.28769
BnaA01g01410D	8.62948	9.35875	9.36653	9.12834	9.22996	9.46629	9.18726	9.24762	9.06035	9.13561	9.1252	9.33214	9.41509	9.38987	9.39291	9.45576	9.45006	9.20541	9.18536	9.22409	9.11573	9.38294	9.4289	9.47609	9.32209	9.12556	9.31436	9.35295	9.22145	9.36078	9.3385	9.50672	9.11948	9.36386	9.41931	9.41623	9.04062	9.34767	9.42659	9.33933	9.25667	9.11033	9.22299	9.28071	9.24936	9.05443	9.02924	8.93797	9.28787
BnaA01g01420D	8.4034	8.43367	8.34821	8.20129	8.32345	8.54886	8.3441	8.31394	8.58933	8.31464	8.25722	8.28297	8.34897	8.2931	8.30828	8.36473	8.16641	8.54974	8.29942	8.50854	8.2729	8.30323	8.2663	8.27397	8.35035	8.40132	8.44058	8.37408	8.36582	8.24837	8.29307	8.48788	8.34567	8.33632	8.58671	8.57492	8.31554	8.22833	8.30124	8.49708	8.52991	8.37062	8.34219	8.33031	8.34651	8.28486	8.1765	8.26802	8.27546
BnaA01g01430D	3.40145	3.36207	3.66477	4.36502	4.09834	3.42422	4.3133	4.00028	3.61992	3.81072	3.8062	3.89221	3.7495	3.63386	3.55936	3.70204	3.6378	3.65727	4.34612	3.58163	3.80895	3.93999	3.61686	3.77586	3.51454	3.74514	3.33252	3.22654	3.76582	3.68175	3.6895	3.74065	4.24558	3.59861	3.7116	3.2867	3.87103	3.69856	3.68981	3.92805	3.73616	3.44355	3.68889	3.72591	3.76253	3.69414	4.03583	3.70713	3.68678
BnaA01g01440D	0.798242	0.659806	0.699019	1.03553	0.754027	0.730062	0.750335	0.772225	0.782069	0.656735	0.904811	0.653166	0.776245	0.661504	0.658229	0.660896	0.699633	0.69412	0.657463	0.648726	0.702783	0.757276	0.665769	0.656409	0.701542	0.876334	0.753378	0.91401	0.725658	0.657252	0.66094	0.730755	0.910817	0.703966	0.656289	0.683521	0.93151	0.704093	0.654648	0.648582	0.781881	0.688396	0.769617	0.666057	0.64678	0.713983	0.741475	0.716074	0.543406
BnaA01g01450D	5.55339	5.88738	6.3506	6.05746	6.21056	5.8504	6.19891	6.1712	6.13652	6.20939	6.26428	6.48894	6.42398	5.78308	6.37067	6.29725	6.25659	5.89214	6.39333	6.19627	6.32085	6.09137	6.48135	6.32011	6.44858	6.12929	6.31103	6.38076	6.05347	6.1527	6.3639	6.24028	6.41962	6.2876	6.23119	6.28308	6.22646	6.13615	6.02103	6.12757	6.01403	6.36767	6.38354	6.12045	6.1984	5.82873	6.13738	5.98417	5.89165
BnaA01g01460D	5.76114	6.74934	6.68372	6.66316	6.44478	6.615	6.68205	6.69223	6.34869	6.4477	6.6099	6.92295	6.50028	6.91867	6.63043	6.40846	6.64623	6.54058	6.63147	6.64617	6.55649	6.63188	6.89681	6.40632	6.63389	6.50518	6.61345	6.65101	6.51775	6.61509	6.71843	6.62351	6.34111	6.68607	6.61251	6.56698	6.76593	6.40851	6.63525	6.74005	6.53831	6.60582	6.78428	6.61924	6.65032	6.37905	6.7296	6.63644	6.72851
BnaA01g01470D	9.76197	9.79419	9.73711	9.91301	9.87568	9.88113	9.75063	9.89256	10.1905	9.92588	10.0958	9.90965	9.93244	9.62426	9.76397	9.95468	9.81746	9.96317	10.0454	9.95271	9.7365	9.82576	9.60852	9.62728	9.64198	10.0491	9.77828	9.66614	9.97771	9.70638	9.76781	9.75828	10.1125	9.82755	10.0398	9.74872	9.70345	9.66473	9.94728	10.0388	9.99332	10.0246	9.81494	9.73541	9.94648	10.1435	9.94943	9.7793	9.68419
BnaA01g01480D	6.58665	5.93853	6.43963	6.36669	5.88799	5.98486	6.29536	5.98693	6.14712	5.8159	6.21706	6.34181	6.00762	6.13772	6.13982	6.07731	6.3002	6.06236	5.81855	6.67069	6.5873	6.68709	6.25929	6.67151	6.47659	5.93204	6.5071	6.84974	6.46248	6.40204	6.53939	6.51078	5.96821	6.66793	6.50618	6.36617	5.97354	6.57381	5.9088	6.70816	6.32606	6.92623	6.04585	6.36832	6.25241	6.2052	6.4704	5.6775	5.95684
BnaA01g01490D	-1.44629	-1.43722	-1.44189	-1.44807	-1.44723	-1.43181	-1.44031	-1.44443	-1.40394	-1.43923	-1.40327	-1.44162	-1.4276	-1.43612	-1.43825	-1.43651	-1.40299	-1.44483	-1.44	-1.4447	-1.44061	-1.43999	-1.31858	-1.32338	-1.36366	-1.44199	-1.46234	-1.44865	-1.4332	-1.44014	-1.43773	-1.4449	-1.4413	-1.44022	-1.32346	-1.44709	-1.44622	-1.44018	-1.44062	-1.4448	-1.28791	-1.36824	-1.44491	-1.43321	-1.4461	-1.43693	-1.44235	-1.44743	-1.41451
BnaA01g01500D	7.24428	6.49537	6.32358	6.54035	6.60853	6.35751	6.7141	6.4631	6.44615	6.4009	6.50989	6.37532	6.14368	6.77343	6.68858	6.62105	6.65343	6.44303	6.62123	6.47521	6.54092	6.73233	6.54193	6.45561	6.44867	6.42609	6.63704	6.60939	6.5443	6.39128	6.50224	6.62019	6.57249	6.49262	6.49273	6.58124	6.56228	6.49442	6.51342	6.46296	6.62539	6.45925	6.54204	6.56903	6.49764	6.42709	6.36472	6.59544	6.60047
BnaA01g01510D	-2.00977	-2.04455	-2.02723	-2.05149	-2.03029	-2.04179	-2.04612	-2.04822	-2.0473	-2.04557	-2.04696	-2.04679	-2.05039	-2.04399	-2.04507	-2.04419	-2.04682	-2.04884	-2.04638	-2.04836	-2.04628	-2.04637	-2.04365	-2.02598	-2.04649	-2.04739	-2.04096	-2.05259	-2.0425	-2.04645	-2.04523	-2.04846	-2.04663	-2.02638	-2.04572	-2.04974	-2.04913	-2.04605	-2.04628	-2.04841	-2.04732	-2.02913	-2.04846	-2.04251	-2.04907	-2.0444	-2.04716	-2.05034	-2.05509
BnaA01g01520D	6.44434	7.13572	7.11849	6.78078	6.85542	7.12065	6.7633	6.91331	6.59494	7.09863	6.78158	6.9763	6.83309	7.13473	7.07431	6.98948	6.99322	6.81049	6.74905	6.97762	7.17201	6.93347	7.19148	6.88399	7.06764	6.98536	7.10001	6.97698	6.99112	7.13328	7.35103	7.08193	6.62311	6.97765	7.0373	6.96633	6.93112	6.95077	6.67958	6.74626	6.87515	6.89569	7.18445	7.12082	6.9636	6.739	7.09708	7.09586	7.19372
BnaA01g01530D	1.88257	1.88445	2.05023	1.91742	2.0765	1.85251	2.31852	1.81742	1.86222	1.96057	1.90444	2.01804	2.05076	2.18575	1.96721	2.10435	2.08593	2.17981	1.88792	1.89039	1.87029	1.88795	1.98481	2.17866	1.90934	2.08594	1.97251	1.92886	1.90191	2.03181	2.11701	1.92412	1.94684	2.1687	2.03655	1.90915	2.00985	2.13623	1.95134	1.81647	1.90076	1.81443	2.02172	2.00243	2.01089	2.10003	1.82278	2.27539	2.11241
BnaA01g01540D	6.25954	6.69158	6.47058	6.65683	6.67885	6.30467	6.84257	6.71367	6.38513	6.61221	6.40407	6.49975	6.48181	6.74021	6.22669	6.37261	6.26591	6.56033	6.09037	6.15488	6.72143	6.47727	6.71687	6.576	6.40494	6.56801	6.58583	6.44994	5.93934	6.5787	6.78338	6.44893	6.73436	6.07025	6.26284	6.06782	6.65128	6.40095	6.46089	6.4375	6.09124	6.04524	6.78158	6.74118	6.52779	6.27894	6.41518	6.63661	6.61949
BnaA01g01550D	7.80442	8.5592	8.39393	8.5422	8.80243	9.39248	8.61592	9.08757	8.42227	8.97564	8.53397	8.64367	8.85008	9.01323	9.24388	9.03012	9.20754	9.14115	8.94482	8.58713	8.56958	8.57565	9.02552	8.72193	8.4327	8.77941	8.55032	8.11102	8.3178	9.14209	8.69406	8.74114	8.84488	8.34855	8.45848	8.91549	8.65636	8.27599	9.25976	8.77485	8.35058	7.89632	9.00622	8.91288	8.50063	8.63202	8.31838	8.59231	8.87723
BnaA01g01560D	7.48254	8.18923	8.02911	8.02135	8.12156	8.37851	7.91339	8.34941	8.22043	8.38166	8.12777	8.22926	8.23839	8.25881	8.31135	8.51618	8.10844	8.30576	8.08172	8.11257	8.18065	8.04086	8.10345	7.97588	8.1231	8.33826	8.03484	8.03956	8.13317	8.03752	8.30613	8.22222	8.30375	8.10652	8.13681	8.27384	8.09939	8.1158	8.30602	8.19046	8.24448	7.95999	8.17177	8.07059	7.76397	8.31869	8.24009	8.05573	8.25775
BnaA01g01570D	12.1038	12.2602	12.5354	12.2781	12.2403	12.3765	12.2069	12.5053	12.4803	12.3122	12.4146	12.6444	12.4374	12.3015	12.6534	12.5048	12.2844	12.1989	12.3819	12.3533	12.483	12.4624	12.5264	12.5057	12.4488	12.4694	12.4899	12.5135	12.64	12.3313	12.4381	12.5391	12.3169	12.3668	12.5265	12.4025	12.348	12.4384	12.5347	12.5744	12.4286	12.478	12.2586	12.4593	12.3308	12.7241	12.553	12.264	12.1216
BnaA01g01580D	5.15929	4.82377	4.8009	5.0761	4.97529	4.9264	4.7594	4.7848	4.73748	4.9837	4.81928	4.82952	4.83852	4.97523	4.88786	4.7928	4.88721	5.01417	5.09162	4.9002	4.92026	4.85541	5.19701	4.95696	4.86749	4.96339	4.35657	4.83227	4.91393	5.22774	5.16577	4.92661	5.06143	4.64067	4.60586	5.2114	5.04576	4.56224	5.10141	5.09457	4.71511	4.4559	5.18388	5.32222	4.99372	4.72801	4.58539	5.06569	4.94923
BnaA01g01590D	6.59642	6.70807	6.68524	6.48927	6.61902	6.79315	6.36833	6.73083	6.29518	6.53619	6.39257	6.55291	6.44156	6.78384	6.83248	6.6721	6.43305	6.72069	6.4529	6.54727	6.45825	6.79821	6.64794	6.78646	6.43103	6.48903	6.53145	6.60117	6.39177	6.88092	6.54595	6.62393	6.57491	6.27074	6.47399	6.65244	6.5179	6.55258	6.87733	6.47415	6.78428	6.49298	6.63715	6.68752	6.33006	6.51894	6.26445	6.46363	6.5262
BnaA01g01600D	2.73736	2.59069	2.53907	2.63901	2.98548	2.49388	3.09461	2.85149	2.41084	2.5258	2.45808	2.7871	2.60461	2.35488	2.66165	2.64252	2.46049	2.36921	3.30915	2.61203	2.42576	2.39937	2.43387	2.43457	2.46607	2.78913	2.71094	2.50903	2.58743	2.49536	2.517	2.39447	3.16562	2.47315	2.60554	2.377	2.95979	2.47352	2.51203	2.50822	2.60429	2.72054	2.73204	2.42735	2.42354	2.63735	2.36946	2.79764	2.21894
BnaA01g01610D	-2.46465	-2.4637	-2.46419	-2.46108	-2.46482	-2.46313	-2.46402	-2.46445	-2.46426	-2.46391	-2.46419	-2.46416	-2.46414	-2.46358	-2.46381	-2.46362	-2.46417	-2.46492	-2.46441	-2.46448	-2.46405	-2.46441	-2.46385	-2.46393	-2.4641	-2.46462	-2.46538	-2.46535	-2.46328	-2.46443	-2.46417	-2.4645	-2.46413	-2.46401	-2.46394	-2.46476	-2.46464	-2.46401	-2.46405	-2.46449	-2.46427	-2.46458	-2.4645	-2.46328	-2.46463	-2.46367	-2.46424	-2.46489	-2.46429
BnaA01g01620D	6.41832	6.12055	6.15175	6.20624	6.39775	6.50921	5.91938	5.71177	5.96844	6.20804	6.2658	6.09925	6.2378	6.57472	6.34543	5.94585	6.30519	6.26059	6.00013	6.2205	6.14002	6.07068	6.07966	6.13064	6.2672	5.99243	6.02161	6.06309	5.85474	6.46209	5.96249	6.18643	5.89496	6.09934	5.75473	6.30897	6.00537	5.64741	6.27502	5.86091	6.0889	5.4804	6.34637	5.93118	5.89947	5.68514	5.89401	6.25792	6.04828
BnaA01g01630D	6.93124	6.36134	6.38321	6.98327	7.29366	6.00535	7.13635	6.54421	6.51711	6.2307	6.93211	6.54327	6.54392	6.33984	6.21576	6.31074	6.55788	6.18256	7.40655	6.43748	6.45594	6.60665	6.36633	6.43283	6.24567	6.75791	6.43923	6.3624	6.63797	6.49559	6.26495	6.47735	7.07256	6.32422	6.65128	6.05213	7.12303	6.43389	6.41562	6.74685	6.71697	6.36573	6.35191	6.86469	6.85881	6.85155	6.61901	7.09166	6.25286
BnaA01g01640D	-0.832328	-0.897828	-0.90163	-0.845054	-0.836966	-0.891392	-0.813669	-0.902646	-0.86077	-0.900218	-0.901659	-0.901519	-0.901279	-0.896523	-0.89905	-0.896989	-0.85902	-0.897978	-0.754177	-0.902753	-0.901102	-0.892224	-0.885867	-0.854793	-0.857813	-0.894601	-0.804839	-0.877732	-0.893046	-0.8924	-0.889542	-0.902831	-0.858322	-0.900936	-0.900569	-0.903774	-0.832118	-0.900918	-0.85703	-0.902793	-0.901946	-0.903105	-0.86484	-0.893063	-0.903289	-0.851464	-0.860258	-0.720302	-0.897449
BnaA01g01650D	6.79502	7.10222	6.88416	6.93514	6.76041	6.94358	6.91819	6.83939	6.99633	6.5968	7.00811	6.93124	6.81441	6.9768	6.9879	6.8974	7.07653	6.76764	6.778	7.02877	6.77929	6.96357	7.19585	7.04337	7.06945	6.65342	6.896	6.98017	7.21789	6.94841	7.0291	6.93523	6.80566	7.08144	6.89974	7.01117	6.7078	7.14002	6.93378	6.94553	6.73875	7.06464	6.94646	6.84987	6.8926	6.84234	6.98402	6.79822	6.75401
BnaA01g01660D	4.10358	4.38491	4.0538	4.28127	4.67741	4.01611	4.81761	4.43522	4.28633	3.91817	4.28156	4.03095	3.96489	3.77078	3.89963	4.29519	4.21728	4.04593	4.91765	4.31391	4.02233	3.93824	4.03582	3.98253	3.98281	4.28295	3.99566	4.02354	4.74422	3.89601	4.16901	3.96171	4.62091	3.99936	4.39427	3.98499	4.44977	4.42082	4.13868	4.06766	4.16804	4.02442	4.13699	3.90444	3.93703	4.33999	4.17575	4.53856	4.41079
BnaA01g01670D	9.7217	9.53924	9.47567	9.40636	9.44474	9.67384	9.19078	9.63468	9.55805	9.55882	9.56126	9.19781	9.58835	9.72992	9.58222	9.7009	9.44162	9.63885	9.42456	9.5278	9.25627	9.49246	9.45559	9.4987	9.36991	9.6713	9.46484	9.44398	9.25355	9.60013	9.45306	9.50535	9.56649	9.34482	9.46779	9.6639	9.47268	9.37745	9.77415	9.51705	9.53955	9.2907	9.57781	9.57883	9.4592	9.32871	9.19045	9.4154	9.65518
BnaA01g01680D	7.7806	7.4231	7.30274	7.43168	7.43103	7.27611	7.6121	7.36029	7.87326	7.37925	7.52362	7.26314	7.60491	7.2702	7.10461	7.61171	7.32365	7.52142	7.52138	7.66875	7.24769	7.31387	7.04577	7.17291	7.12316	7.71773	7.54722	7.25686	7.15697	7.21895	7.33515	7.38418	7.64411	7.30925	7.54787	7.60761	7.37499	7.47011	7.43339	7.69165	7.67577	7.6063	7.39277	7.36231	7.51679	7.73322	7.21783	7.20399	7.27228
BnaA01g01690D	5.82954	5.56517	5.81653	5.89954	5.88476	5.31689	6.06238	5.86332	5.48191	5.93373	5.59815	5.82711	5.89346	5.94995	5.58444	5.815	5.84901	5.73989	6.00453	5.73159	5.67692	5.43805	5.95972	5.67457	5.67608	5.79638	5.84821	5.51255	5.6231	5.65435	5.85705	5.76923	5.80166	5.48045	5.7898	5.68332	6.03011	5.70788	5.69149	5.90889	5.71101	5.68501	5.49268	5.87352	6.03495	5.55601	5.73586	5.72912	5.82352
BnaA01g01700D	9.66395	10.0761	9.97219	9.77725	9.78822	9.89731	9.68	9.84804	10.3402	10.0099	10.0406	9.76248	10.1187	9.8659	10.0163	10.4254	9.65654	10.3317	10.2119	10.2019	9.87925	9.86853	9.77601	9.7928	10.0009	10.3031	10.0255	9.91151	9.81151	9.65501	9.79115	10.0085	10.095	10.0851	10.2334	10.3854	9.92171	9.96318	10.0436	10.0827	10.168	10.115	10.0097	9.82956	10.1324	9.92819	9.72216	9.88154	10.1791
BnaA01g01710D	-2.40482	-2.40355	-2.40421	-2.40546	-2.40505	-2.40279	-2.40398	-2.40456	-2.40431	-2.40383	-2.40422	-2.40417	-2.40403	-2.4034	-2.4037	-2.40345	-2.40418	-2.40507	-2.40439	-2.4046	-2.40403	-2.39897	-2.40364	-2.40386	-2.40409	-2.40467	-2.4058	-2.40034	-2.40299	-2.40441	-2.40408	-2.40463	-2.40412	-2.40397	-2.40387	-2.40498	-2.40481	-2.40397	-2.40403	-2.40461	-2.40431	-2.39931	-2.40463	-2.40299	-2.4048	-2.40351	-2.40427	-2.40514	-2.40435
BnaA01g01750D	5.6901	5.37078	5.59533	5.94088	6.25022	5.66249	6.20427	5.44512	5.75255	5.60093	5.6896	5.68928	5.99576	5.95877	5.79075	6.02221	5.73953	5.82434	6.20603	5.32756	5.30183	5.70262	5.45172	5.2561	5.50344	5.64192	5.93904	5.61731	5.67506	5.52231	5.70996	5.68799	5.94368	5.37315	5.45263	5.31217	5.90845	5.68818	5.30176	5.71474	5.6628	5.231	5.69917	5.95723	5.84902	5.38023	5.22642	5.75785	5.43228
BnaA01g01760D	3.6794	3.40953	3.41212	3.51657	3.70522	3.49037	4.04677	3.6009	3.76488	3.59051	3.47652	3.68717	3.58731	3.3401	3.4332	3.4992	3.65879	3.46113	3.90345	3.48777	3.43234	3.70886	3.28479	3.48648	3.64463	3.57538	3.50091	3.49387	3.42434	3.27134	3.8788	3.66484	3.72065	3.82321	3.58481	3.23609	3.74544	3.32857	3.53236	3.56728	3.49522	3.35467	3.33356	3.5126	3.4895	3.56603	3.58925	3.64847	3.46032
BnaA01g01770D	1.04844	0.973097	1.03875	0.905175	1.06867	1.09683	0.919501	0.913543	0.996726	0.967043	1.17877	0.917564	1.09544	0.925946	0.969984	0.92533	0.95988	0.992973	0.94505	0.951441	0.962958	0.945064	1.28428	1.20306	0.918426	1.05908	1.19264	1.0599	1.18204	0.944847	0.948359	0.987561	0.960959	1.12491	0.966167	1.04174	0.947386	0.964241	0.962952	1.0234	0.95708	1.01927	1.05688	0.985558	1.04957	0.924678	1.07315	0.941301	0.982365
BnaA01g01780D	1.66061	1.72432	1.6465	1.59809	1.78578	1.70696	1.60761	1.54535	1.80614	1.92288	1.60027	1.73547	1.62875	1.57045	1.89491	1.91578	1.55343	1.88456	1.70314	1.67125	1.65389	1.74793	1.68877	1.75366	2.072	1.59951	1.64817	1.67802	1.85925	1.60774	1.67011	1.54398	1.60317	1.65621	1.79677	1.79092	1.62227	1.70284	1.60623	1.58797	1.76702	1.62554	1.74644	1.57956	1.83797	1.62298	1.68744	1.71421	1.871
BnaA01g01790D	7.51073	7.5708	7.40709	7.31147	7.11993	7.46653	7.34642	7.15772	7.37728	7.40836	7.26452	7.2513	7.11127	7.28396	7.27956	7.35901	7.26591	7.39135	7.3383	7.29055	7.34371	7.3724	7.21175	7.13461	7.5019	7.30626	7.38434	7.46989	7.21743	7.57637	7.28664	7.45607	7.31739	7.49112	7.35372	7.41597	7.36869	7.41968	7.2913	7.46077	7.35557	7.48229	7.33763	7.33785	7.35289	7.34669	7.37532	7.345	7.40378
BnaA01g01800D	7.17809	7.38875	7.29408	7.23603	7.01444	7.17151	7.29952	7.70017	6.8745	7.17051	7.27429	7.69154	7.11116	7.44022	7.3899	7.15034	7.04679	6.98462	7.09874	7.22655	7.29124	7.54373	7.59131	7.79133	7.38239	6.85734	7.11989	7.75397	7.62963	7.12463	7.03956	7.38514	6.63006	7.24961	7.35371	7.4997	7.22438	7.12775	7.25563	7.38548	7.20249	7.24281	7.23188	7.23946	7.2935	7.2095	7.59603	6.85725	6.99774
BnaA01g01810D	6.03472	5.47161	5.18149	5.9631	6.25625	5.4868	5.96825	5.56342	5.50908	5.11105	5.66958	5.56054	5.53095	5.27648	5.54292	5.37534	5.7306	5.60519	6.03535	5.77868	5.40817	5.37746	5.22619	5.39514	5.01123	5.78114	5.43457	5.21894	5.12505	5.28704	5.34102	5.55804	5.98841	5.1497	5.31675	5.21045	5.79561	5.38822	5.29995	5.85322	5.70438	5.64727	5.19575	5.52929	5.57241	5.5005	5.53358	5.7708	5.64747
BnaA01g01840D	-1.82555	-1.86525	-1.86796	-1.87317	-1.87145	-1.8621	-1.86704	-1.86944	-1.86839	-1.86641	-1.868	-1.82283	-1.86304	-1.86461	-1.86584	-1.86484	-1.86784	-1.86874	-1.86593	-1.8696	-1.84474	-1.86593	-1.86282	-1.84405	-1.86746	-1.86709	-1.87586	-1.87429	-1.86291	-1.84353	-1.86462	-1.86971	-1.86762	-1.84451	-1.86659	-1.87117	-1.84799	-1.86697	-1.86722	-1.86965	-1.84593	-1.87013	-1.86972	-1.86292	-1.87041	-1.86508	-1.86823	-1.87185	-1.8699
BnaA01g01870D	4.17932	4.3523	4.31864	3.85882	4.07691	4.50207	4.16801	4.22833	4.16151	4.27321	4.04815	4.16183	4.18577	4.01628	4.0073	4.11008	4.30242	3.92238	4.02024	3.9343	4.0785	4.14769	4.27483	4.57495	4.40675	4.15798	4.28355	4.74323	4.2523	4.28563	4.29177	3.95704	3.70466	4.11577	3.88017	3.92964	4.18118	4.38864	4.04973	3.9322	3.91808	4.35059	4.27653	4.18441	4.16353	3.72593	4.03942	4.12024	4.10513
BnaA01g01880D	-0.197623	-0.341565	-0.298994	-0.351003	-0.111743	-0.337166	-0.041773	-0.304492	-0.257443	-0.343078	-0.299151	-0.344833	-0.237687	-0.340727	-0.29075	-0.341027	-0.254021	-0.34626	-0.24308	-0.347012	-0.296154	-0.291844	-0.338637	-0.2935	-0.29709	-0.250482	-0.421474	-0.352282	-0.338468	-0.342847	-0.341025	-0.34715	-0.252658	-0.343812	-0.293682	-0.310656	-0.348042	-0.34378	-0.344104	-0.347082	-0.300697	-0.26786	-0.347156	-0.338479	-0.307997	-0.287688	-0.21453	-0.349594	-0.368932
BnaA01g01890D	-0.297896	-0.15655	-0.142403	-0.189135	-0.174756	-0.289261	-0.294571	-0.296904	-0.295909	-0.293927	-0.2552	-0.254523	-0.259326	-0.292022	-0.247639	-0.197611	-0.17766	-0.28168	-0.27458	-0.191037	-0.29475	-0.217665	-0.209804	-0.250128	-0.294993	-0.277505	-0.282059	-0.301119	-0.236706	-0.274784	-0.214349	-0.297162	-0.295151	-0.294517	-0.294104	-0.265353	-0.297859	-0.294492	-0.294751	-0.297109	-0.256578	-0.262146	-0.297166	-0.290172	-0.297799	-0.292525	-0.295751	-0.299062	-0.103418
BnaA01g01900D	8.7093	7.9564	8.15149	8.13604	8.16818	8.19004	7.97316	7.89178	7.93252	7.98555	7.93553	7.87892	7.89431	8.18158	8.20747	7.98559	7.91501	8.12716	7.93068	7.78625	8.00797	8.17498	8.13548	8.26396	7.86204	8.05675	8.03577	7.8601	7.91974	8.0747	7.98127	8.05058	7.9521	8.06033	7.9341	7.85189	8.069	7.82934	8.10757	8.14692	7.97674	8.04674	7.92171	8.01943	7.83841	8.16931	8.02605	7.89933	7.88553
BnaA01g01910D	5.24618	4.81528	4.85498	4.57954	4.71633	4.78997	5.25787	4.58291	4.75641	4.38748	4.71667	4.44506	4.60518	4.35706	4.55789	4.54445	4.84317	4.39388	4.99054	4.73035	4.62251	4.67151	4.6828	4.44243	4.72325	4.5166	4.42258	4.97563	4.80759	4.59143	4.38136	4.75967	4.85513	4.33417	4.62851	4.43939	5.00279	5.05159	4.46995	5.06615	4.58869	4.85195	4.52707	4.4935	4.61462	4.80045	4.91067	4.67909	4.77549
BnaA01g01920D	3.37733	3.76589	3.93448	3.812	3.77315	3.83095	4.02381	3.79977	3.91685	3.69333	3.88078	4.06204	3.70925	3.82277	3.67485	4.03755	3.77463	3.65567	3.71001	3.81924	3.73428	4.0218	3.63798	3.72372	3.92883	3.94628	3.88496	3.93254	3.76414	3.74254	3.7885	3.68203	3.78232	3.94808	4.018	4.06658	3.60098	3.71001	3.82637	3.4657	3.4954	3.79911	3.70974	4.17965	3.63151	4.02737	4.01997	3.71207	3.78736
BnaA01g01930D	4.64559	4.03479	4.37406	4.25425	3.98688	4.29027	3.87409	3.73724	4.20471	4.05372	4.28891	4.08335	3.95486	4.05817	3.98056	4.11455	4.27471	3.87884	3.76822	4.25502	3.90112	4.29574	4.07523	4.07824	4.09705	4.15923	4.07316	4.08699	4.04803	4.26317	4.22944	4.05609	4.00818	3.94078	4.10495	4.20049	3.97859	3.65653	4.10684	3.95977	4.15764	4.08473	4.10195	4.0094	4.00485	4.30565	4.38042	4.16897	4.17128
BnaA01g01940D	0.952886	0.906582	0.977035	0.866758	0.837739	0.982173	0.942334	0.884405	0.932071	0.947231	0.935001	0.847307	0.893886	0.910122	1.08608	0.959773	1.01868	0.852157	0.917607	0.998252	0.940967	0.86036	0.935367	0.850842	1.02318	0.911105	0.992634	1.07594	0.919685	0.971802	1.19369	0.883022	0.893749	0.942745	1.15415	0.980806	0.916918	0.986885	0.940958	0.842321	0.845641	0.841089	0.996873	0.861397	0.953874	0.907513	0.933291	0.872712	0.825449
BnaA01g01950D	5.18102	5.34591	4.93133	5.09847	5.21304	5.16958	5.11622	5.35004	4.92926	5.18845	4.94936	5.28779	4.80026	5.31189	4.97465	4.84804	5.27056	5.10261	5.32096	5.04357	5.0103	5.08033	4.94719	5.12548	5.05569	4.86962	4.83463	5.35047	5.1756	5.31624	5.24616	4.97044	4.86337	5.22517	5.12291	5.03242	4.82392	4.918	4.927	5.0722	5.23624	4.89611	5.12976	5.39295	5.28913	5.037	5.43931	5.0894	5.32715
BnaA01g01960D	2.25418	2.15887	2.09007	2.18479	2.35862	2.18843	2.18719	2.12165	2.42705	2.40084	2.0898	2.13576	2.40777	2.11243	2.29027	2.4744	2.09086	2.26911	2.48453	2.26894	2.64314	2.40197	2.19614	2.35996	2.4145	2.15598	2.36152	2.47393	2.38553	2.48263	2.17907	2.36585	2.26286	2.27248	2.23632	2.1779	2.2875	2.3518	2.1852	2.23281	2.39365	2.29363	2.19566	2.18068	2.35132	2.34619	2.43084	2.2639	2.17725
BnaA01g01970D	6.54447	6.44238	6.55092	6.71201	6.70386	6.52389	6.39629	6.40911	6.33768	6.23311	6.53978	6.47084	6.39441	6.34613	6.28469	5.9623	6.56807	6.47796	6.93482	6.36482	6.14165	6.40951	6.32704	6.30578	6.27372	6.44047	6.40542	6.2225	6.10101	6.37886	5.99633	6.04395	6.71985	6.31775	6.57022	6.21037	6.71604	6.29791	6.38342	6.42461	6.34557	6.06925	6.30537	6.50401	6.48568	6.39782	6.39531	6.62479	6.43472
BnaA01g01980D	10.8542	10.4146	10.5173	10.4408	10.4533	10.572	10.3013	10.4529	10.6092	10.6005	10.5162	10.422	10.5021	10.53	10.7099	10.6251	10.3526	10.5445	10.5318	10.4904	10.5066	10.4282	10.4041	10.5815	10.6031	10.6686	10.5081	10.4876	10.4999	10.5619	10.5352	10.5528	10.496	10.4654	10.514	10.4976	10.4829	10.5043	10.6647	10.5959	10.5533	10.4699	10.5047	10.5569	10.5187	10.5708	10.5475	10.4362	10.5636
BnaA01g01990D	8.56885	9.43116	9.46897	9.13628	9.11719	9.39086	9.20827	9.37645	9.36703	9.37634	9.2644	9.41204	9.43622	9.3494	9.50938	9.26594	9.31523	9.15326	9.12828	9.2884	9.54402	9.31309	9.61817	9.42643	9.53899	9.21424	9.45631	9.39805	9.34768	9.3758	9.52059	9.40507	9.21189	9.39125	9.25317	9.37466	9.30454	9.50011	9.26655	9.24296	9.3292	9.26798	9.38327	9.58881	9.2799	9.42017	9.35224	9.20581	9.43016
BnaA01g02000D	-2.10825	-2.10382	-2.1061	-2.11048	-2.10904	-2.10118	-2.10533	-2.08845	-2.10647	-2.10481	-2.10614	-2.10597	-2.10975	-2.10329	-2.10433	-2.10348	-2.106	-2.10832	-2.10596	-2.10748	-2.10548	-2.10596	-2.08445	-2.10491	-2.10569	-2.10693	-2.08173	-2.11154	-2.10186	-2.10603	-2.10486	-2.08868	-2.10582	-2.10529	-2.10495	-2.1088	-2.10822	-2.08637	-2.08659	-2.10753	-2.10648	-2.10793	-2.10758	-2.10187	-2.10816	-2.10368	-2.08744	-2.10938	-2.11387
BnaA01g02020D	4.95218	4.63454	4.88361	4.69315	4.7864	4.97372	4.98781	4.59881	4.78789	4.8345	4.4067	4.70006	4.60235	4.79347	4.75483	4.65359	4.51654	4.80397	4.38339	4.77686	4.68598	4.59035	4.84755	4.71985	4.75885	4.63805	4.82675	4.71679	4.93066	4.55912	4.90326	4.45721	4.77082	4.78345	4.64756	4.60845	4.72985	4.65298	4.70791	4.82367	4.46667	4.9048	4.45699	4.52394	4.44867	4.94837	4.86872	4.5746	4.66285
BnaA01g02030D	2.07363	2.17778	2.39564	2.07926	2.22629	2.22126	2.31267	2.12317	2.24985	2.11732	2.01231	2.14387	2.25319	2.18647	2.02605	2.18336	2.29637	2.2644	2.31832	2.04356	2.23297	2.18392	2.33155	2.49837	2.14829	2.07482	2.46362	2.1213	2.15735	2.43721	2.20196	2.11975	2.33633	2.11094	2.24384	2.13603	2.21258	2.01884	2.309	2.2926	2.41577	2.28275	2.25911	2.10248	2.36509	2.31285	2.35651	2.35608	2.24831
BnaA01g02040D	3.92926	4.55358	4.3117	3.85859	3.71339	4.07681	3.90811	3.83095	4.03429	3.96155	3.87677	4.23092	3.95291	4.02475	4.32064	4.08297	4.49351	4.16933	3.84525	4.19394	3.90228	4.08634	4.42375	4.38037	4.17429	3.85538	4.30381	4.45703	4.2558	3.92827	3.92705	4.28768	3.6822	4.24394	4.30997	4.51571	3.77001	4.11746	3.96463	3.9607	4.00694	4.3743	4.03269	3.8446	3.90793	4.00816	4.01382	3.72987	4.06824
BnaA01g02050D	9.10389	8.66485	8.67646	8.69071	8.55895	8.71488	8.60577	8.57714	8.76179	8.90137	8.56291	8.60962	8.53646	8.77673	8.69771	8.82719	8.68005	8.78094	8.77145	8.82004	8.4422	8.82817	8.67523	8.77129	8.74647	8.76673	8.77308	8.77511	8.60544	8.66225	8.64326	8.7602	8.71933	8.6592	8.82722	8.69503	8.66659	8.73679	8.77411	8.7796	8.76615	8.79239	8.71161	8.80748	8.68155	8.69664	8.63971	8.65265	8.63889
BnaA01g02060D	5.92366	4.68246	4.95042	5.73725	5.74116	5.20417	5.97811	5.44745	5.66608	5.09965	5.36508	5.22415	5.49888	4.74305	5.33971	5.7529	4.90972	5.69132	6.36167	5.08567	4.9883	4.85086	5.05733	4.99934	4.85344	5.92799	5.114	4.95817	5.24167	4.99717	4.94065	5.51752	6.2737	5.29021	5.42017	4.94587	5.68227	5.30985	5.32985	5.65763	6.0573	5.30841	5.29029	5.55746	5.4229	5.64657	5.56573	5.58678	5.01555
BnaA01g02070D	5.90015	5.26505	5.52268	5.35534	5.65005	5.28999	5.52191	5.43004	5.48131	5.43076	5.43182	5.47439	5.38677	5.05392	5.39274	5.30963	5.59921	5.12357	5.41181	5.33513	5.4159	5.43001	5.18739	5.37014	5.40125	5.34339	5.66029	5.41546	5.39566	5.12309	5.59736	5.46596	5.28916	5.64108	5.38536	5.26974	5.66724	5.39765	5.63955	5.54478	5.7662	5.43979	5.31306	5.71888	5.55406	5.25217	5.78971	5.63216	5.18631
BnaA01g02080D	2.26667	1.75003	1.71002	1.60605	1.66159	1.62129	1.63059	1.64857	1.6169	1.86313	1.70942	1.79539	1.71259	1.75965	1.69302	1.7562	1.79473	1.5675	1.63209	1.64667	1.80614	1.59307	1.57602	1.63578	1.62629	1.68876	1.65822	1.5277	1.67401	1.87007	1.68787	1.60385	1.62468	1.58181	1.68361	1.5899	1.67471	1.67884	1.67564	1.64596	1.66094	1.71726	1.6038	1.55274	1.59711	1.84654	1.70616	1.87735	1.73974
BnaA01g02090D	10.9849	10.7633	10.6195	10.8218	11.1501	10.8571	10.9755	10.7673	10.6173	10.6313	10.7901	10.6994	10.8052	10.8069	10.8561	10.8237	11.0273	10.9512	10.9778	10.7961	10.4887	10.8525	10.7961	10.8725	10.6353	10.8667	10.7748	10.7177	10.6946	10.9217	10.7202	10.8036	10.9713	10.7237	10.8015	10.8834	10.8353	10.6852	10.9075	10.8644	10.7454	10.6783	10.7852	10.7608	10.8064	10.7101	10.5491	10.7986	10.747
BnaA01g02100D	10.6882	10.7405	10.7276	10.8174	11.005	10.8294	10.7385	10.6603	10.7698	10.6162	10.8215	10.9052	10.6388	10.8245	10.9103	11.1814	10.7498	11.0039	11.106	10.8873	10.5281	10.9148	10.663	10.9264	10.6012	10.8976	10.8636	10.7412	10.6918	10.7345	10.7259	10.8905	10.894	10.663	10.8127	10.9212	10.6583	10.7386	11.0149	10.9961	10.9578	10.8126	10.7386	10.9628	11.0081	10.7262	10.5644	10.6322	10.709
BnaA01g02110D	4.6122	4.85523	4.82009	5.17622	5.11611	4.78854	5.57171	5.31657	5.18464	5.08922	5.02063	5.3248	5.11832	5.28959	5.23506	5.02453	5.2486	4.80238	5.1856	4.71971	4.85659	5.03631	5.12732	5.06248	5.14061	4.8344	5.20093	4.82958	5.19882	5.25834	5.19742	5.17957	4.83678	4.79722	4.74008	4.93275	5.22635	5.16941	5.22231	4.96597	4.88249	4.83379	5.27338	5.33018	4.92514	5.12263	5.29831	5.13008	5.18004
BnaA01g02120D	4.98623	5.44663	5.54693	5.93341	5.88923	5.30344	5.91176	5.89552	5.69934	5.54515	5.60307	5.83636	5.8532	5.63762	5.63049	5.74306	5.53919	5.73592	5.7627	5.63376	5.47982	5.76306	5.74622	5.55444	5.69351	5.62571	5.66939	5.64337	5.66515	5.65943	5.69298	5.84671	5.80037	5.60704	5.39019	5.57968	6.0241	5.79323	5.6524	5.44394	5.87388	5.38666	5.66195	5.761	5.61706	6.07261	5.92913	5.97819	5.43686
BnaA01g02130D	5.27013	5.79571	5.73504	5.38542	5.57269	5.7867	5.33372	5.56195	5.27535	5.5817	5.62814	5.51051	5.65407	5.64511	5.82606	5.24077	5.36066	5.46213	5.59282	5.77244	5.70661	5.83508	5.46186	5.52458	5.92111	5.33614	5.62922	5.7475	5.5554	5.76335	5.66026	5.82573	5.223	5.2371	5.39798	5.87782	5.4699	5.82747	5.51521	5.30467	5.66722	5.42485	5.45023	5.71573	5.72699	5.79218	5.58593	5.46827	5.76422
BnaA01g02140D	-2.52455	-2.52388	-2.52422	-2.52488	-2.52466	-2.52348	-2.52411	-2.52441	-2.52428	-2.52403	-2.52423	-2.5242	-2.52425	-2.5238	-2.52396	-2.52383	-2.52421	-2.52479	-2.52444	-2.52443	-2.52413	-2.52444	-2.52405	-2.52404	-2.52416	-2.52458	-2.52506	-2.52504	-2.52359	-2.52445	-2.52427	-2.52444	-2.52418	-2.5241	-2.52405	-2.52463	-2.52454	-2.5241	-2.52413	-2.52444	-2.52428	-2.5245	-2.52444	-2.52359	-2.52453	-2.52386	-2.52426	-2.52471	-2.5243
BnaA01g02150D	5.91445	5.56856	6.10958	6.43226	6.31814	5.87831	6.49921	6.42718	6.27776	5.99437	6.22075	6.45828	6.17828	6.18391	6.12542	6.15483	6.1289	6.07352	6.37333	5.78859	6.08067	6.06941	6.36916	6.1746	6.15511	6.06129	6.30551	6.09399	6.1542	5.97316	6.2436	6.15585	6.27737	6.22083	5.98305	5.6004	6.22047	6.1564	6.25652	6.15991	6.03429	6.04228	6.11859	6.07219	6.19268	6.3009	6.34282	6.29497	5.91957
BnaA01g02160D	8.74319	8.7285	8.77702	8.49238	8.40892	8.78571	8.28663	8.52715	8.91322	8.57288	8.74642	8.57625	8.52966	8.39976	8.61877	8.68497	8.59045	8.91438	8.60215	8.77177	8.51005	8.50755	8.44497	8.58451	8.63249	8.80943	8.62307	8.55992	8.65012	8.43779	8.49517	8.60673	8.72345	8.81787	8.90825	8.86027	8.37229	8.67289	8.55358	8.78429	8.72123	8.86228	8.44785	8.39423	8.60835	8.82947	8.51232	8.59319	8.61671
BnaA01g02170D	8.14569	7.80216	7.86291	7.87042	7.91656	7.95861	7.63599	7.85126	7.71531	7.87847	7.80073	7.83718	7.73832	7.84432	7.84071	8.04102	7.63553	8.02141	7.92826	8.06129	7.695	7.91264	7.79056	7.93875	7.7873	7.86663	7.8084	7.85141	7.89174	7.88088	7.8596	7.9222	7.8323	7.79595	7.88544	7.96448	7.78131	7.67713	8.03471	7.89549	8.00067	7.79023	7.78991	7.62761	7.84168	7.7954	7.72862	7.69979	7.86977
BnaA01g02180D	6.54835	7.53736	7.35969	7.25934	7.41165	7.20589	7.13165	7.19519	6.74155	6.91263	7.30041	7.22401	7.1068	7.24754	7.15029	6.91332	7.37954	6.87094	7.47794	7.0367	7.16275	7.13036	7.37597	6.96063	6.95978	7.03305	7.22172	7.21988	7.2319	7.15287	7.08825	7.02762	7.13741	7.42938	6.92473	7.05259	7.30019	6.89627	6.97816	7.01466	7.03146	7.04022	6.99807	7.20543	7.15687	7.03043	7.2504	7.4814	7.11865
BnaA01g02190D	8.35746	8.29684	8.17709	8.12804	8.2292	8.36254	8.05753	8.13961	8.13765	8.04299	8.23768	8.18093	8.11369	8.23791	8.2137	8.33184	8.2426	8.31035	8.19562	8.35025	8.01997	8.22219	8.05221	8.07627	8.06713	8.12818	8.10584	8.2744	8.32414	8.34019	8.23594	8.35177	8.17382	8.10286	8.31598	8.35507	7.95191	8.34415	8.17112	8.15763	8.2716	8.2903	8.16879	8.03876	8.17835	8.11203	8.14503	8.00556	8.30382
BnaA01g02200D	-1.15832	-1.25046	-1.25493	-1.23021	-1.25829	-1.24527	-1.21633	-1.1509	-1.25565	-1.25238	-1.18083	-1.1805	-1.19986	-1.24941	-1.25144	-1.24978	-1.21765	-1.25051	-1.24589	-1.25744	-1.25371	-1.24588	-1.24075	-1.25259	-1.25411	-1.17361	-1.21507	-1.2331	-1.2466	-1.24602	-1.24371	-1.2575	-1.25437	-1.25333	-1.25267	-1.25816	-1.22344	-1.25329	-1.25372	-1.22122	-1.25568	-1.25769	-1.2575	-1.20953	-1.22326	-1.25018	-1.25538	-1.227	-1.28322
BnaA01g02210D	3.4171	3.01414	3.03683	3.29797	3.40109	2.86293	3.53385	3.36899	3.02752	2.99191	2.99978	3.10984	3.12608	2.98136	3.12226	3.0651	3.03947	3.06635	3.17367	3.29001	3.52658	3.1738	2.96305	3.17675	2.84908	3.1895	3.14492	3.00623	3.10643	2.97431	3.20506	2.99958	3.04422	3.0581	3.10437	2.80431	3.60954	2.8101	3.05299	3.361	3.18913	3.2217	2.99948	3.27744	3.13321	3.41836	3.25346	3.67257	2.80537
BnaA01g02220D	5.96916	5.52435	5.23771	5.64306	5.75202	5.53035	5.88783	5.44182	5.35349	5.36289	5.88614	5.54343	5.66751	5.54483	5.58996	5.32992	5.62483	5.66774	5.98866	5.34526	5.42286	5.39119	5.72975	5.44638	5.47362	5.6462	5.26807	5.24015	5.74191	5.32728	5.31999	5.42483	5.85884	5.59487	5.51123	5.09814	6.01092	5.43811	5.85263	5.6073	5.40046	5.52874	5.59138	5.34151	5.39584	5.24921	5.48761	5.56232	5.59398
BnaA01g02230D	-0.121283	-0.113478	-0.117617	-0.0906714	0.0215055	-0.108494	0.0245757	-0.119764	-0.118253	-0.115284	-0.0267439	0.0178445	-0.0947965	-0.112478	-0.0623585	-0.0580703	-0.0706344	-0.0396427	-0.116538	-0.119991	0.0229964	-0.116529	-0.0550488	-0.115476	-0.069101	-0.118257	-0.129259	-0.126316	-0.109785	0.0647138	-0.11453	-0.0375446	-0.0697469	-0.0201298	-0.115547	-0.0835574	-0.121226	0.0687885	-0.0681095	-0.120075	0.0529157	-0.120741	-0.0375754	-0.109798	-0.121133	-0.113215	-0.0722094	-0.0503189	-0.0890297
BnaA01g02240D	5.17133	5.07018	4.83951	4.81119	5.0353	4.87133	4.61681	4.67992	4.63516	5.29617	4.70187	5.09645	5.02027	5.12733	4.97229	5.32671	5.11137	5.21524	5.234	5.16039	4.58128	5.0299	5.01432	4.9568	5.19971	4.88421	4.53353	5.00547	4.97822	5.22911	5.01567	4.97034	5.12417	4.82196	4.60845	4.8894	4.97534	4.95497	4.98166	5.09904	5.12682	5.02616	5.03448	5.00481	5.08311	4.8941	5.01956	5.03832	5.53926
BnaA01g02250D	2.72989	2.38356	2.62138	2.31946	2.47581	2.30644	2.49063	2.48272	2.42609	2.62327	2.71965	2.65975	2.58739	2.33959	2.37572	2.38898	2.4757	2.55461	2.58225	2.73133	2.67541	2.26922	2.29548	2.31868	2.30886	2.8507	2.32879	2.61358	2.57099	2.31828	2.52612	2.40455	2.66462	2.36084	2.4993	2.48156	2.78268	2.57196	2.56622	2.57948	2.38502	2.36044	2.51183	2.41457	2.52977	2.33447	2.50682	2.55619	2.38538
BnaA01g02260D	6.84974	6.64564	6.81643	6.63434	6.55229	6.70716	6.93444	6.65503	6.20856	6.68286	6.65714	6.74945	6.90727	6.77173	6.59199	6.54624	6.73166	6.40786	6.72418	6.50011	6.7319	6.8728	6.79063	6.96662	6.72935	6.50268	6.66084	6.73261	6.77591	6.44614	6.69142	6.75466	6.45533	6.67485	6.50829	6.48442	6.60476	6.6681	6.49319	6.49585	6.54449	6.73532	6.58333	6.50544	6.66943	6.7366	6.57471	6.85198	6.56962
BnaA01g02270D	8.7387	8.50381	9.3754	9.16387	8.60258	8.46012	9.35714	9.17396	9.40542	8.76824	9.36078	9.64454	8.70914	8.42043	9.09027	8.72517	8.94005	8.25181	9.21377	9.35007	9.40966	9.5697	9.23949	9.31108	9.39639	9.06319	9.5184	9.67934	9.93968	8.62316	9.29611	9.27141	9.01619	9.60639	9.43928	8.9294	8.97935	9.46175	8.6469	9.71777	9.19076	9.9902	8.68831	9.09595	9.20227	9.62122	9.60677	8.68407	8.09613
BnaA01g02280D	-2.34502	-2.33705	-2.34429	-2.34578	-2.33883	-2.34261	-2.34402	-2.34471	-2.34441	-2.34384	-2.3443	-2.34424	-2.34394	-2.34333	-2.34368	-2.34339	-2.34425	-2.34478	-2.34397	-2.34476	-2.34408	-2.34397	-2.34308	-2.34388	-2.34415	-2.3443	-2.34578	-2.34615	-2.34284	-2.344	-2.34359	-2.34479	-2.34419	-2.34401	-2.34389	-2.34521	-2.34501	-2.344	-2.34408	-2.34477	-2.34442	-2.34491	-2.34479	-2.34284	-2.34499	-2.34346	-2.34437	-2.34541	-2.34405
BnaA01g02290D	5.88717	5.74227	6.105	6.38651	5.79303	6.22034	6.07597	5.44597	6.13863	6.493	6.84527	6.02412	6.22422	5.50241	5.92479	6.47884	6.3146	6.35267	6.12777	6.2135	5.85121	6.05626	6.16807	6.23813	6.13975	6.51246	5.9205	6.26345	6.05059	6.52804	6.21816	6.38153	6.07196	6.05502	6.25653	6.3292	5.60613	6.42479	6.293	6.24349	6.36875	6.02753	6.09509	5.54149	6.45392	6.42994	6.28606	6.00086	5.61636
BnaA01g02300D	7.08272	7.79375	7.8117	7.7284	7.65928	7.78106	7.59648	7.58899	7.5571	7.62109	7.70162	7.58525	7.63415	7.8616	7.6619	7.97416	7.67102	7.88609	7.42072	7.9772	7.64208	7.992	7.71348	7.80038	7.88818	7.57467	7.8213	8.0506	7.89154	7.78138	7.85819	7.81042	7.52953	8.00588	7.96231	8.20022	7.52977	7.89509	7.75282	7.93945	7.88173	7.99133	7.77581	7.6611	7.82648	7.63974	7.44457	7.47036	7.88952
BnaA01g02310D	-2.28598	-2.28327	-2.28466	-2.28734	-2.28645	-2.28165	-2.28419	-2.28542	-2.28488	-2.28387	-2.28468	-2.28458	-2.28379	-2.28294	-2.27203	-2.28306	-2.2846	-2.28602	-2.27303	-2.2855	-2.28428	-2.28457	-2.28298	-2.28393	-2.28441	-2.28517	-2.27657	-2.28799	-2.27052	-2.28462	-2.2839	-2.28556	-2.28449	-2.28416	-2.28396	-2.28631	-2.28595	-2.28415	-2.27273	-2.28553	-2.28489	-2.28577	-2.28556	-2.28207	-2.28592	-2.28318	-2.2848	-2.28666	-2.28494
BnaA01g02320D	1.23496	1.3725	1.56335	1.52594	1.35283	1.40394	1.30395	1.45784	1.38768	1.50628	1.34559	1.60576	1.34622	1.58479	1.41828	1.37658	1.29818	1.32378	1.42785	1.28572	1.61841	1.62441	1.43315	1.63336	1.24893	1.30399	1.34355	1.25404	1.51087	1.35248	1.32601	1.23856	1.39681	1.40437	1.45726	1.2321	1.36367	1.3556	1.40159	1.33	1.29408	1.28203	1.3723	1.51075	1.36443	1.26027	1.29538	1.34844	1.52522
BnaA01g02330D	7.17849	7.17427	7.0229	7.36354	7.32364	7.18594	7.2675	7.72277	7.09441	7.62207	7.28204	7.52863	7.51162	7.9439	7.36966	6.90282	7.1374	6.79579	6.94366	6.90593	7.22931	7.38302	7.63584	7.35483	7.04704	6.82964	7.5009	7.29795	7.11478	7.49727	7.27032	7.45869	6.74894	7.27173	7.31596	7.214	7.39563	7.37102	7.10708	7.15074	6.86583	6.73288	7.29924	7.6931	7.53212	6.61875	7.42972	7.28702	7.51092
BnaA01g02340D	-2.34526	-2.34338	-2.34435	-2.34621	-2.3456	-2.34225	-2.34402	-2.34487	-2.3445	-2.34379	-2.34436	-2.34429	-2.34391	-2.34315	-2.34359	-2.34323	-2.3443	-2.34546	-2.34446	-2.34493	-2.34408	-2.34445	-2.34334	-2.34384	-2.34417	-2.34487	-2.34671	-2.34666	-2.34254	-2.34448	-2.34398	-2.33693	-2.34423	-2.344	-2.34386	-2.34549	-2.33721	-2.34399	-2.34408	-2.34495	-2.34451	-2.34512	-2.34497	-2.34254	-2.34522	-2.34332	-2.34444	-2.34574	-2.34455
BnaA01g02350D	5.8493	5.65434	5.64443	6.00638	6.15344	5.69262	5.98247	5.50842	5.97266	5.56617	6.51683	5.86768	6.10941	5.59152	5.8559	6.35889	5.74217	5.72633	6.1111	6.23665	5.59072	6.07379	5.7731	5.59579	6.05976	5.92938	6.18936	6.33937	5.83594	5.88861	5.83381	6.03569	5.63348	6.1697	5.76171	6.26715	5.53536	6.12829	5.59065	6.5627	6.34945	6.17308	6.04484	5.98217	6.03264	6.26398	6.07077	5.7802	6.00458
BnaA01g02360D	-0.0479583	-0.0781151	-0.0386545	0.00289523	-0.0860884	-0.0736358	0.0505001	-0.083663	-0.0823398	-0.0797208	-0.0388108	0.00378916	-0.0753033	0.0242317	-0.0789408	-0.0775426	-0.0816221	-0.0750853	-0.071013	0.0986358	-0.080805	-0.00729639	-0.0622052	-0.0331704	-0.0367573	-0.0122366	-0.0373146	-0.060571	0.035628	0.0530619	-0.0673722	-0.00762446	-0.0813357	-0.0349307	-0.0799535	-0.0502003	-0.0478134	-0.0348347	-0.0808065	-0.00729173	-0.0823652	0.0924127	0.0634323	0.0873408	-0.0475796	-0.0778805	-0.0821297	-0.0865505	-0.0443954
BnaA01g02370D	9.37615	9.39381	9.52529	9.40611	9.45084	9.20451	9.61418	9.45881	9.87879	9.64938	9.6612	9.53405	9.67607	9.43812	9.47424	9.66851	9.18591	9.55593	9.83241	9.42068	9.58557	9.36884	9.42748	9.19986	9.61219	9.67587	9.60912	9.301	9.32145	9.127	9.50023	9.48813	9.78678	9.4183	9.59943	9.4449	9.55487	9.53988	9.38428	9.42883	9.55253	9.42184	9.60406	9.51802	9.74319	9.59233	9.72467	9.60777	9.55686
BnaA01g02380D	-2.10706	-2.10369	-2.10543	-2.10875	-2.10766	-2.10169	-2.10484	-2.10637	-2.1057	-2.09009	-2.10545	-2.10533	-2.10342	-2.10329	-2.10408	-2.10343	-2.10535	-2.10621	-2.10442	-2.10647	-2.10496	-2.10441	-2.10243	-2.10452	-2.10511	-2.10515	-2.10956	-2.10956	-2.1022	-2.10447	-2.10358	-2.10655	-2.10521	-2.10481	-2.10455	-2.10748	-2.10703	-2.10479	-2.10496	-2.10651	-2.10572	-2.10681	-2.10655	-2.10221	-2.07828	-2.10359	-2.1056	-2.09356	-2.0773
BnaA01g02410D	-2.16751	-2.16387	-2.16574	-2.16934	-2.16815	-2.1617	-2.16511	-2.16676	-2.16604	-2.16468	-2.15027	-2.16564	-2.16909	-2.16343	-2.16428	-2.16359	-2.16566	-2.15239	-2.16596	-2.16687	-2.16523	-2.16595	-2.16381	-2.16476	-2.1654	-2.16676	-2.17632	-2.1392	-2.16226	-2.16601	-2.16505	-2.16695	-2.16551	-2.16508	-2.1648	-2.16796	-2.16748	-2.16506	-2.16524	-2.16691	-2.15055	-2.15173	-2.16696	-2.16227	-2.16743	-2.14825	-2.16593	-2.16843	-2.14151
BnaA01g02420D	-0.0624419	-0.192606	-0.195794	-0.201171	-0.199518	-0.188688	0.0097232	-0.0189021	-0.155506	-0.194005	-0.195841	-0.112804	-0.175139	-0.191827	-0.146165	-0.142307	-0.195656	-0.188585	-0.182278	-0.197596	-0.194947	-0.121554	-0.173876	-0.194153	-0.195227	-0.185399	0.0199463	-0.174586	-0.189711	-0.182495	-0.178725	-0.197721	-0.152751	-0.19468	-0.0636598	-0.199235	-0.162615	-0.150358	-0.194948	-0.19766	-0.196301	-0.126053	-0.197726	-0.189722	-0.162395	-0.14324	-0.196097	-0.167019	-0.122812
BnaA01g02430D	5.16733	5.3162	5.47097	5.12706	4.90444	5.23861	5.08229	5.32647	5.13578	4.92011	5.45536	5.3865	5.25601	5.37221	5.40123	5.26366	5.11419	4.66258	5.10847	5.08518	5.30203	5.08187	5.40643	5.08931	5.27163	5.2176	5.5089	5.01981	5.04007	5.277	5.3552	5.43227	4.88481	4.96031	5.06638	5.07356	5.21069	5.34888	5.16654	5.01554	4.9312	5.2581	5.02914	5.26525	4.92397	5.08052	5.09276	5.21688	4.86574
BnaA01g02440D	9.89787	10.0462	10.2233	10.1283	10.0362	10.0939	9.98788	10.1898	10.4985	10.1182	10.2798	10.1804	10.0595	10.0672	10.1974	10.1677	9.94694	10.1925	10.035	10.2115	10.2848	10.1188	10.0491	10.2172	10.1253	10.3678	10.2634	10.1509	10.2491	10.0098	10.3125	10.1544	10.26	10.0198	10.1792	10.1428	10.1584	10.1221	10.2067	10.239	10.3246	10.2949	10.1874	10.0983	10.1419	10.4623	10.4107	10.1156	9.85249
BnaA01g02450D	-2.16778	-2.16334	-2.16562	-2.17001	-2.16856	-2.16069	-2.14594	-2.16686	-2.16599	-2.16432	-2.16566	-2.14657	-2.1634	-2.1628	-2.16384	-2.163	-2.16552	-2.16942	-2.16706	-2.167	-2.165	-2.16705	-2.16444	-2.16443	-2.16521	-2.16803	-2.17343	-2.17107	-2.16137	-2.16713	-2.16595	-2.1671	-2.16534	-2.16481	-2.16447	-2.16832	-2.16774	-2.16479	-2.165	-2.16705	-2.166	-2.14853	-2.1671	-2.16138	-2.16768	-2.1632	-2.16585	-2.1689	-2.14973
BnaA01g02460D	2.15528	2.2062	2.23148	2.44799	2.31274	2.30314	2.34432	2.46926	2.5713	2.19472	2.41894	2.86026	2.48574	2.21247	2.25723	2.26958	2.23295	2.13955	3.12136	2.34555	2.2919	2.16564	2.1957	2.19349	2.74287	2.24451	2.30485	2.446	2.62821	2.16482	2.22967	2.21063	2.5529	2.72298	2.24815	2.14923	2.408	2.52809	2.18683	2.76283	2.49339	2.52516	2.16282	2.81343	2.58469	2.70471	3.55495	2.26723	1.79477
BnaA01g02470D	6.1376	5.89753	6.20131	5.99865	6.2193	5.89446	5.98229	5.93076	6.08908	5.97059	6.03909	5.93183	5.87681	5.92187	5.82736	6.17148	6.37571	6.21526	6.22209	5.89751	6.00861	6.12209	5.92525	6.06727	5.99228	6.19835	5.90383	6.1228	6.58287	6.26339	6.00679	6.02843	6.25514	6.30092	6.26951	6.29011	5.9759	6.38775	6.13818	6.11917	5.94107	6.17409	6.03806	5.8843	5.8438	6.16774	6.14204	6.11502	6.16397
BnaA01g02480D	5.98364	5.16134	5.41494	5.76474	5.59583	5.34571	6.2887	5.88743	5.48726	5.45083	5.61533	5.99147	5.42144	5.6136	5.85317	5.78731	5.73462	5.83172	5.69144	5.50246	5.58966	6.0856	5.81554	5.55015	5.92898	5.84146	5.38077	5.67113	5.69782	5.52468	5.72143	5.69757	5.66775	5.47158	5.61315	5.52164	5.79608	5.8311	5.70738	5.74662	5.58967	5.76879	5.52243	5.80994	5.56936	5.75595	5.9615	6.04009	5.29139
BnaA01g02490D	8.84913	8.48089	8.43072	8.70684	8.56519	8.59482	8.68011	8.67813	8.69241	8.62937	8.70936	8.59059	8.46402	8.46217	8.29241	8.64476	8.54817	8.5243	8.59182	8.55894	8.58088	8.61672	8.36509	8.47283	8.39279	8.77567	8.48162	8.39178	8.73291	8.46022	8.60027	8.32823	8.63254	8.58512	8.67842	8.4211	8.60891	8.55014	8.59606	8.50396	8.56923	8.54258	8.58812	8.57169	8.48521	8.80399	8.82293	8.53241	8.35909
BnaA01g02500D	7.56612	7.74349	7.78619	7.56014	7.52243	7.26947	7.80446	7.51502	7.48623	7.56011	7.49821	7.58116	7.5838	7.79151	7.67409	7.3566	7.78878	7.66545	7.26817	7.61938	7.65197	7.67483	7.67364	7.58654	7.62284	7.3666	7.53509	7.54393	7.46165	7.88493	7.69292	7.42675	7.44709	7.71593	7.47498	7.76275	7.38791	7.73113	7.66552	7.46259	7.27383	7.37996	7.75301	7.67399	7.45723	7.40142	7.65615	7.70508	7.77956
BnaA01g02510D	9.89112	8.97492	9.29559	8.9607	9.32212	9.09435	9.48113	9.31095	9.3314	9.13875	9.04721	9.63783	9.4707	9.26848	9.3009	9.09501	9.30623	9.28417	9.64041	9.34872	9.53059	9.16118	9.6105	9.47533	9.43831	9.42297	9.36992	9.18743	9.08387	8.89579	9.32813	9.50107	9.41879	9.25147	9.49122	9.14711	9.34136	9.29682	9.01358	9.33979	9.25772	9.13527	9.23609	9.2669	9.2025	9.46966	9.49568	9.32668	8.87834
BnaA01g02520D	5.03566	4.8255	4.83087	4.98752	5.27247	4.7305	5.46478	4.90701	5.24665	4.55318	4.69598	5.21032	4.7613	4.93207	4.89348	4.8452	4.60483	4.69105	5.28848	4.82674	4.75602	4.92919	4.64303	5.12044	4.76773	4.897	4.8252	5.02608	5.16394	4.95084	5.0482	5.03784	4.96798	4.98268	5.13561	4.94092	5.05221	5.19804	4.88935	5.08567	4.7447	5.18042	4.54954	4.76153	5.15045	5.12773	4.89743	5.0001	4.95424
BnaA01g02530D	8.53326	8.56987	8.61546	8.4177	8.51884	8.71737	8.64799	8.64239	8.64951	8.52264	8.65383	8.67784	8.67541	8.66137	8.7105	8.76838	8.66558	8.79245	8.83812	8.64876	8.63278	8.46804	8.66837	8.75009	8.60448	8.65082	8.73047	8.68951	8.75723	8.59735	8.58502	8.79479	8.72947	8.63239	8.68489	8.79519	8.65316	8.76642	8.77088	8.61943	8.58629	8.64388	8.70222	8.62948	8.6385	8.49266	8.52414	8.45578	8.67184
BnaA01g02540D	8.24434	8.34822	8.55055	8.32565	8.28666	8.40581	8.31233	8.70549	8.75945	8.84071	8.61969	8.61401	8.5239	8.49747	8.61732	8.34873	8.11644	8.46148	8.69835	8.43198	8.59483	8.25279	8.60651	8.47523	8.52832	8.66895	8.34385	8.25814	8.5147	8.26908	8.48997	8.25339	8.57742	8.54009	8.42944	8.24476	8.64881	8.24828	8.52023	8.36939	8.44467	8.38212	8.57817	8.673	8.25848	8.72717	8.87396	8.76281	8.50768
BnaA01g02550D	-2.02443	-2.04452	-2.04768	-2.05376	-2.05176	-2.04085	-2.04661	-2.0494	-2.04819	-2.04588	-2.0215	-2.0475	-2.0521	-2.04377	-2.04521	-2.04404	-2.04754	-2.00571	-2.05361	-2.04959	-2.04682	-2.0536	-1.9975	-2.04603	-2.02087	-2.02872	-1.99481	-2.05523	-2.04179	-2.0537	-2.05207	-2.04973	-2.04729	-2.04655	-2.04608	-2.02519	-2.05062	-2.02029	-2.04682	-2.04966	-2.04821	-2.05021	-2.04973	-2.0418	-2.05054	-2.04432	-2.048	-2.05223	-2.06485
BnaA01g02570D	6.82255	5.8246	6.13219	5.9549	5.91323	5.82615	6.07299	5.83034	5.53379	5.89536	5.90347	5.60115	5.72554	6.00249	6.11185	5.75041	6.42401	5.50577	5.28868	5.94746	5.75855	6.31213	5.74191	6.00322	5.82602	5.65535	5.98802	6.05216	6.46224	6.29533	6.00578	5.99799	5.59618	5.68273	5.62567	5.69369	5.59387	5.56841	5.8684	6.21764	5.92215	5.90071	5.68012	5.81487	5.83029	5.54656	6.03254	5.84944	5.77568
BnaA01g02580D	-1.19754	-1.08463	-1.14234	-1.15962	-1.19836	-1.18041	-1.19173	-1.0992	-1.19482	-1.0873	-1.19393	-1.14198	-1.2038	-1.13466	-1.18898	-1.18668	-1.19355	-1.20254	-1.12497	-1.19671	-1.19214	-1.16197	-1.15168	-1.13908	-1.19269	-1.20131	-1.07719	-1.16361	-1.18226	-1.20046	-1.19932	-1.19681	-1.19305	-1.19161	-1.19068	-1.19811	-1.15054	-1.19155	-1.19214	-1.19676	-1.19486	-1.14932	-1.14787	-1.18228	-1.19744	-1.13573	-1.19445	-1.19871	-1.12589
BnaA01g02590D	6.80725	6.38006	6.42572	6.78359	6.61497	6.53524	6.95326	6.59035	6.7269	6.46732	6.53135	6.64533	6.4777	6.27794	6.09415	6.37066	6.38576	6.62024	6.91573	6.77046	6.63213	6.4335	6.01041	6.52876	6.27396	6.69441	6.44694	6.3447	6.39317	6.61516	6.40992	6.44752	6.83504	6.58875	6.54471	6.58742	6.74898	6.33099	6.58919	6.91355	6.64557	6.62795	6.43906	6.74531	6.61308	6.75949	6.4345	6.60783	6.44591
BnaA01g02600D	1.70624	1.44221	1.37921	1.62535	1.5063	1.40385	1.67905	1.60145	1.68831	1.43437	1.37904	1.59058	1.44206	1.80642	1.702	1.49573	1.42503	1.43273	1.65219	1.3728	1.712	1.60509	1.53451	1.43354	1.55593	1.49415	1.49423	1.38643	1.40036	1.39593	1.46088	1.59701	1.42644	1.43056	1.52447	1.36691	1.55196	1.47634	1.42904	1.56353	1.42136	1.41069	1.45257	1.76002	1.67929	1.49349	1.54598	1.56383	1.17603
BnaA01g02610D	5.84603	5.25302	5.49635	5.32223	5.58951	5.00815	5.79063	5.58283	5.31777	5.25114	5.47936	5.53464	5.27677	5.353	5.30327	5.38108	5.35043	5.22795	6.00001	5.51214	5.24499	5.38896	5.57325	5.52587	5.48348	5.44843	5.30665	5.56621	5.2083	5.51406	5.35937	5.15937	5.18438	5.31378	5.2808	5.51474	5.73308	5.46794	5.66694	5.61431	5.17861	5.3756	5.37339	5.31081	5.18521	5.34688	5.57485	5.63863	5.59027
BnaA01g02620D	3.59293	3.98444	3.53329	3.48082	3.37311	3.54893	3.41966	3.63082	3.84693	3.98182	3.83943	3.4714	3.6822	3.6749	3.48934	3.63142	3.63015	3.84094	3.45329	3.72622	3.65151	3.82659	3.62226	3.64354	3.8868	3.42367	3.17734	3.69572	3.57111	3.63494	3.44484	3.53898	3.24777	3.52928	3.64197	3.81404	3.69209	3.74925	3.48774	3.7239	3.6948	3.77425	3.4501	3.69382	3.3692	3.58708	3.35351	3.33357	3.93056
BnaA01g02630D	3.70088	3.50685	3.35613	3.40938	3.60066	3.08641	3.51287	3.46121	3.55217	3.16596	3.38771	3.70427	3.54627	3.33385	3.30307	3.48413	3.09769	3.4953	3.59377	3.6541	3.34239	3.38667	3.13694	3.56106	3.33579	3.31787	3.61291	3.38849	3.42107	3.1343	3.42366	3.36757	3.82911	3.7382	3.64755	3.54718	3.55052	3.45191	3.41101	3.33956	3.43738	3.49017	3.39628	3.18355	3.55304	3.14525	3.17074	3.35726	3.28183
BnaA01g02640D	8.22077	8.17292	8.05895	8.15524	8.12214	8.04184	8.05077	8.12398	8.42579	8.22681	8.26856	8.19182	8.17232	8.20203	8.14667	8.36472	7.85717	8.37707	8.35381	8.05397	8.28476	7.97328	8.10547	8.03327	8.23631	8.45347	8.25167	8.16169	8.20256	7.98869	8.15217	7.98151	8.327	8.21859	8.2984	8.23545	8.27879	8.35158	8.18241	8.30922	8.26775	8.11957	8.25195	8.05986	8.3475	8.3985	8.17149	8.19493	8.18798
BnaA01g02650D	5.62083	6.53093	5.80545	6.39932	6.74106	5.55747	6.77313	5.86605	6.20079	5.90221	6.37445	6.21065	6.39372	5.93219	6.30465	6.43421	6.44877	6.79103	7.0178	6.43849	6.11322	6.0497	6.33607	6.06907	6.31797	6.38517	5.83357	5.87058	6.52852	5.66543	5.72258	5.57475	6.86955	7.31004	6.53402	6.6605	6.22976	6.62308	6.18456	6.06082	6.30759	6.61547	6.03524	5.92305	6.1463	6.64863	6.14829	6.13146	6.022
BnaA01g02660D	7.41955	7.88385	7.65113	7.79985	8.1135	7.69025	7.40618	7.70374	7.79002	7.64631	7.74267	7.59889	7.82348	7.66476	7.81567	7.91346	7.87768	7.75906	7.8449	7.83887	7.59159	7.88331	7.69556	7.77656	7.69168	7.8838	7.68481	7.73817	7.84423	7.75315	7.71553	7.61498	8.00254	7.87961	7.89332	7.88714	7.71165	7.8074	7.84419	7.65124	7.64551	7.8299	7.6616	7.75235	7.74097	7.80632	7.67337	7.91369	7.81612
BnaA01g02670D	9.1206	9.29757	9.16766	9.15988	9.18518	9.1309	9.1524	8.98014	9.30228	8.87717	9.25456	9.07561	9.1295	8.90008	9.12746	9.29063	9.14525	9.32679	9.42079	9.29197	8.93397	9.04181	8.843	9.09108	9.05172	9.13546	9.21803	9.13059	9.14699	9.05016	9.12007	9.06099	9.28676	9.34581	9.41029	9.47754	9.10371	9.27625	9.01041	9.25606	9.18358	9.32001	9.03573	8.98579	9.24713	9.07789	9.02803	8.99254	9.13203
BnaA01g02680D	-1.92871	-1.92458	-1.92671	-1.93078	-1.92944	-1.92212	-1.92599	-1.85748	-1.92704	-1.89031	-1.92674	-1.90899	-1.92321	-1.92408	-1.92505	-1.92426	-1.92661	-1.92548	-1.92329	-1.92799	-1.92613	-1.92328	-1.92085	-1.9256	-1.92632	-1.92419	-1.93073	-1.93177	-1.92275	-1.92335	-1.92226	-1.92808	-1.92644	-1.92595	-1.92563	-1.92922	-1.92868	-1.92593	-1.92613	-1.92803	-1.92706	-1.9284	-1.92808	-1.92276	-1.92862	-1.92445	-1.92692	-1.92975	-1.92605
BnaA01g02690D	7.13282	7.60531	7.30905	7.53884	7.48048	7.55787	7.77312	7.52516	7.53718	7.44887	7.48966	7.56258	7.52073	7.45692	7.22763	7.6931	7.51253	7.36261	7.65558	7.49961	7.40155	7.37808	7.71679	7.31126	7.49374	7.5824	7.46788	7.3966	7.44021	7.43259	7.74758	7.3187	7.67485	7.58665	7.51806	7.459	7.41979	7.52389	7.48767	7.67573	7.42729	7.61125	7.5857	7.47785	7.61281	7.67314	7.57274	7.5142	7.48064
BnaA01g02710D	2.62594	2.70468	2.6133	2.62267	2.57904	2.53621	2.55587	2.58594	2.63864	2.52518	2.57732	2.68391	2.65977	2.55085	2.61535	2.54756	2.54346	2.56174	2.49592	2.80979	2.51402	2.54997	2.70607	2.77869	2.58664	2.72481	2.81765	2.52639	2.90874	2.54891	2.56619	2.44563	2.68793	2.66755	2.5631	2.85473	2.6268	2.63234	2.55307	2.48169	2.60483	2.57347	2.70071	2.52591	2.73742	2.45265	2.70609	2.51461	2.64515
BnaA01g02720D	-0.286659	-0.217103	-0.282336	-0.105525	-0.244207	-0.27199	-0.28074	-0.235727	-0.283079	-0.279636	-0.0382226	-0.282063	-0.285376	-0.276439	-0.278628	-0.215237	-0.282126	-0.294821	-0.13861	-0.285124	-0.281049	-0.250569	-0.285719	-0.279856	0.0566088	-0.255031	-0.16225	-0.255892	-0.206442	-0.290843	-0.245332	-0.28532	-0.126469	-0.280647	-0.279938	-0.287723	-0.195552	-0.280604	-0.226011	-0.285224	-0.181578	-0.286013	-0.236935	-0.273435	-0.239874	-0.277273	-0.282799	-0.204509	-0.296359
BnaA01g02740D	6.42106	6.64032	6.77503	6.69901	6.7087	7.01874	6.97416	6.96325	6.59965	6.70163	6.89909	6.67661	6.74564	6.82742	6.83242	6.86539	6.82118	6.93246	6.82681	6.71567	6.76921	6.78092	6.69887	6.86066	6.85008	6.51379	6.83326	6.99431	7.01341	6.78387	6.67967	6.79913	6.70666	6.65904	6.75924	6.91088	6.83624	6.58632	6.83899	6.85909	7.0045	6.96254	6.82375	6.82222	6.76423	6.54117	6.70119	6.68983	6.97898
BnaA01g02750D	3.48525	3.30072	3.39997	3.73136	3.80779	3.52142	3.49988	3.25041	3.73085	3.78317	3.56999	3.72703	3.56673	3.40804	3.41881	3.87903	3.50971	3.69154	3.70459	3.80455	3.52962	3.67688	3.34683	3.47829	3.45092	3.99805	3.61135	3.56229	3.49903	3.42218	3.38649	3.77617	3.70563	3.57159	3.91438	3.71426	3.26324	3.63862	3.77877	3.65413	3.97114	3.58283	3.45055	3.40265	3.67521	3.48158	3.65318	3.23139	3.62339
BnaA01g02760D	-2.46496	-2.46343	-2.46422	-2.46574	-2.46523	-2.46251	-2.46395	-2.46465	-2.46434	-2.46377	-2.46423	-2.46417	-2.46414	-2.46324	-2.4636	-2.46331	-2.46418	-2.4654	-2.46458	-2.46469	-2.464	-2.46458	-2.45713	-2.4638	-2.46407	-2.46492	-2.46614	-2.4661	-2.4562	-2.4646	-2.4642	-2.46473	-2.46412	-2.46394	-2.46382	-2.46515	-2.46495	-2.46393	-2.464	-2.46471	-2.46435	-2.46485	-2.46473	-2.46275	-2.46493	-2.46338	-2.4643	-2.46535	-2.46439
BnaA01g02770D	7.87192	7.77144	7.7337	7.85304	7.65595	7.95586	7.74841	7.73787	7.70251	7.81819	7.72188	7.6683	7.81937	8.05229	7.92235	7.84556	7.80503	7.87968	7.6733	7.59628	7.78201	7.75354	8.04284	7.60923	7.82427	7.78789	7.89321	7.78656	7.65833	7.87252	7.88206	7.90977	7.61315	7.73925	7.58413	7.82595	7.86947	7.8617	7.80313	7.74878	7.7655	7.64002	7.85895	7.92136	7.75525	7.60169	7.72828	7.75405	7.7795
BnaA01g02780D	6.49009	5.94808	5.75338	5.92912	5.62711	5.61279	5.24796	5.61745	6.22934	5.9106	5.86737	5.48501	5.72972	5.67724	5.70765	6.0044	5.46522	6.03947	5.81884	5.9861	5.8953	5.46092	5.36564	5.44601	6.11874	5.6432	5.88911	5.91874	5.65752	5.6647	5.78553	5.8106	5.85539	5.8448	6.18243	5.78716	5.77028	5.63747	5.74494	5.95237	6.0903	5.96759	5.8436	5.41514	5.94766	6.02909	5.93469	5.92612	5.98478
BnaA01g02790D	4.699	5.21062	5.26787	5.11826	5.34372	4.91483	5.08877	5.04098	4.9388	5.14335	5.13998	4.93019	5.08863	4.90825	5.07661	5.15367	5.21436	5.23584	5.07088	5.30269	4.78414	5.39269	5.2466	5.0785	4.9273	5.12938	4.83375	5.07483	4.99237	5.08528	4.95145	5.14786	5.17893	5.01385	4.92945	4.8809	4.91758	4.77194	5.15121	5.09165	5.04805	4.93629	5.378	5.45882	4.90434	4.96014	4.78271	5.17541	5.00572
BnaA01g02800D	6.26278	7.08791	7.07332	6.87261	6.8009	6.82864	6.88049	7.03636	6.81541	6.84807	7.01475	6.87478	7.05765	7.07649	6.84835	7.01021	6.80471	7.05276	6.88646	6.91482	7.06365	7.08112	6.88983	6.88754	7.11899	6.92248	7.06398	7.02449	6.95671	6.94046	7.0481	7.09836	6.97958	6.9805	6.94607	6.95712	6.88751	7.17089	6.95545	7.1524	6.91152	6.78663	7.08781	6.81603	6.89842	6.77472	6.82042	6.88822	6.97746
BnaA01g02810D	7.009	7.08265	7.11004	7.29972	7.12913	7.17699	6.96835	7.31925	7.45003	7.35834	7.28418	7.16515	7.29454	7.27579	7.12063	7.02224	7.02223	7.22561	7.43831	7.03596	7.12364	7.25797	7.35501	6.80566	7.03761	7.30027	7.12456	6.99065	7.01642	6.96476	7.26953	7.10475	7.48268	7.09494	6.98001	6.99573	7.06042	6.95893	7.21741	7.00801	7.11706	7.00028	7.24067	7.08557	6.94968	7.40251	7.42762	7.51866	7.13178
BnaA01g02820D	6.25449	6.11384	6.01233	6.44172	6.22655	6.28196	6.0864	6.114	6.10111	6.15428	6.16108	6.44568	6.21021	6.42474	6.42133	6.70564	6.00783	6.40236	6.18832	6.26222	6.159	6.53353	6.1537	6.30766	6.47108	6.13347	6.28211	6.18402	6.1133	6.5725	6.48063	6.42304	6.0721	6.13931	6.27157	6.28513	6.34363	6.19979	6.14722	6.25794	6.33931	6.38452	6.54291	6.21082	6.39291	6.13929	6.26847	6.15852	6.37894
BnaA01g02830D	6.38104	6.00096	6.00811	6.4981	6.43937	6.28641	6.30964	6.02039	6.2034	6.10016	6.35087	6.1431	6.08388	6.24956	5.90176	6.16907	6.19282	6.34014	6.33045	6.13741	6.18374	6.21213	5.94273	5.93181	6.02938	6.37645	5.96223	5.79173	6.23093	6.11982	6.06625	6.2764	6.37006	6.27349	6.05067	6.06343	6.1206	5.83125	6.03329	6.11454	6.13227	6.10016	6.14724	6.02187	6.08963	6.31274	6.04799	6.17578	6.07588
BnaA01g02840D	7.46282	7.16102	7.11297	7.09936	7.13758	7.2393	6.86287	7.14147	6.88368	6.97315	6.81646	7.08854	7.08916	7.28823	7.08519	6.88488	7.19262	7.1998	6.87787	7.1236	6.91241	7.10455	7.00791	7.07442	7.11521	6.90604	6.9103	7.08781	6.93531	7.23761	6.94245	7.02244	7.05153	7.02544	6.89665	7.27209	6.97428	7.06905	7.26971	7.02125	7.04103	7.11202	7.14463	7.25939	7.0695	7.19577	7.16729	7.08792	7.08497
BnaA01g02850D	4.99704	5.90808	5.90277	5.78026	5.37595	5.88833	5.23423	5.85708	5.82677	5.51182	5.71279	5.87844	5.71066	5.93647	5.92307	5.64308	5.76348	5.80556	5.86941	5.80298	5.97681	5.67675	5.83405	5.98908	5.71988	5.79341	5.81454	5.66155	5.79963	5.43993	5.56232	5.65473	5.62215	5.64611	5.81897	5.73989	5.87625	5.40463	5.86887	5.70729	5.77688	5.77811	5.82726	5.76102	5.58528	6.00199	5.90705	5.993	5.86263
BnaA01g02860D	7.48981	8.01593	7.61667	7.69244	7.90282	7.86108	7.81867	7.83249	8.28262	7.57928	7.88741	7.64364	8.02025	7.81289	7.90076	7.77813	7.80735	8.1401	8.49254	7.965	7.68119	7.47481	7.59105	7.56933	7.52934	8.25786	7.95099	7.52579	7.89144	7.48098	7.62894	7.5755	8.32201	7.71424	8.16253	7.92396	8.08338	7.79887	7.60651	7.855	7.99291	7.87684	7.74134	7.84367	7.93752	8.02593	7.86843	8.14456	8.17639
BnaA01g02870D	-2.28583	-2.28331	-2.28461	-2.2871	-2.27551	-2.2818	-2.28417	-2.28531	-2.28481	-2.28386	-2.27386	-2.28453	-2.2838	-2.283	-2.28359	-2.28311	-2.28455	-2.28587	-2.28453	-2.28539	-2.27348	-2.28453	-2.28304	-2.28392	-2.28437	-2.28508	-2.28776	-2.2877	-2.28219	-2.28457	-2.2839	-2.28544	-2.28444	-2.28414	-2.28395	-2.28614	-2.28581	-2.27336	-2.28425	-2.28542	-2.28482	-2.28564	-2.28545	-2.28219	-2.28578	-2.28322	-2.28473	-2.28647	-2.28488
BnaA01g02880D	9.14955	8.89776	8.7238	8.81991	8.92903	8.57882	8.96238	8.8376	9.18303	8.765	8.94392	8.85594	8.92741	8.68849	8.70254	8.81873	8.70182	8.91568	9.07653	8.96243	8.84945	8.78825	8.56746	8.72125	8.72199	9.00348	8.86374	8.88455	8.81009	8.39761	8.7819	8.77529	9.02833	8.78831	8.95763	8.85462	8.96454	8.89939	8.70373	9.00238	9.04405	9.10728	8.76738	8.8698	9.01082	8.97245	8.9054	8.87849	8.79432
BnaA01g02890D	-1.48251	-1.5129	-1.51769	-1.5248	-1.52386	-1.50735	-1.51607	-1.44089	-1.51845	-1.51496	-1.51777	-1.47771	-1.52797	-1.51177	-1.47425	-1.51218	-1.47778	-1.52408	-1.52069	-1.52058	-1.51639	-1.52068	-1.51519	-1.51518	-1.51681	-1.52273	-1.56119	-1.49275	-1.50877	-1.52083	-1.51837	-1.52078	-1.51709	-1.51598	-1.51526	-1.52336	-1.48243	-1.51593	-1.51639	-1.52068	-1.51849	-1.52152	-1.52079	-1.50879	-1.48231	-1.4729	-1.51817	-1.52412	-1.49029
BnaA01g02900D	4.10947	4.05431	4.17351	4.0375	4.17028	4.17339	4.01904	4.32387	3.8151	4.47642	3.82703	4.01993	4.01645	4.1116	3.89458	3.92679	4.2511	4.12599	4.27447	4.14947	4.25558	4.1716	4.04038	4.42687	4.14363	3.68561	4.25332	4.40012	4.02947	4.22051	4.38566	4.16655	3.80426	4.52721	4.06658	4.1832	4.15404	4.02195	3.91837	4.27386	3.99696	4.25133	4.31004	4.40083	4.25732	4.35479	4.20998	3.94341	4.11106
BnaA01g02910D	4.87368	5.58858	5.27226	5.66774	5.56607	4.99684	6.0041	5.31111	5.40471	5.48229	5.26983	5.65779	5.16166	4.94225	5.13627	5.19057	5.11319	5.37396	6.23706	5.1269	5.14706	5.06586	5.23041	5.18466	5.56343	5.00592	5.40337	5.74955	4.92704	5.19272	5.22726	5.44464	5.42258	5.19975	5.35381	5.19302	5.54815	5.46353	5.24393	5.4483	5.2288	5.74422	4.78235	5.51861	5.43734	5.40753	5.50009	5.45729	5.07922
BnaA01g02920D	5.51476	5.54319	5.58354	5.39647	5.65364	5.42539	5.68427	5.58336	5.61116	5.60622	5.97065	5.28454	5.44151	5.60004	5.47103	5.81433	5.47143	5.36616	6.03569	5.73604	5.52484	5.82598	5.22115	5.55049	5.28439	5.65612	5.38908	5.67215	5.9583	5.20788	5.56584	5.41874	5.54642	5.57032	5.94215	5.67242	5.83505	5.82072	5.49268	5.64207	5.48286	5.57594	5.52725	5.25026	5.79272	5.93665	5.89342	5.47817	5.37905
BnaA01g02930D	3.40084	3.54813	3.47074	4.11608	3.98504	3.49655	4.16749	3.8994	3.77035	3.47511	4.05507	3.61332	3.95877	3.38868	3.44898	3.51817	3.89844	3.39649	4.58968	3.74892	3.3312	3.81853	3.47675	3.656	3.28276	3.77141	3.60911	3.38036	3.78257	3.35618	3.51033	3.5505	4.25617	3.90942	3.97978	3.5322	3.63744	3.46026	3.59909	3.55235	4.03517	3.9734	3.60922	3.57141	3.69176	3.96481	3.69142	4.1438	3.3612
BnaA01g02940D	10.2239	10.2848	10.3645	10.2045	10.3278	10.3381	10.0028	10.2907	10.7095	10.5024	10.3397	10.3366	10.2665	10.2037	10.3197	10.2991	10.1866	10.5267	10.577	10.3137	10.3088	10.2105	10.1846	10.2831	10.2728	10.5183	10.3499	10.1612	10.2269	10.0445	10.2495	10.2896	10.6472	10.3293	10.4431	10.2851	10.4746	10.2111	10.4906	10.4054	10.4034	10.4386	10.3344	10.366	10.2223	10.5367	10.3641	10.4453	10.4013
BnaA01g02950D	9.04397	8.99966	8.91662	8.847	8.87226	8.87303	8.79139	8.8543	9.02368	8.77708	8.9824	8.80968	8.92415	8.81903	8.88722	9.12769	8.85309	9.12816	8.89828	9.24695	8.78793	8.80199	8.81318	8.94232	8.96184	9.01019	8.97482	8.96358	8.95631	8.82276	8.87971	8.83584	8.95772	8.93894	8.90131	9.28901	8.81702	8.93279	9.0155	9.0002	9.05201	9.0275	8.90459	8.81344	8.85789	8.81236	8.76247	8.71095	9.10498
BnaA01g02970D	1.78573	1.67955	1.56234	1.68174	1.70784	1.54455	1.78093	1.80673	1.60189	1.70944	1.83537	1.56342	1.65892	1.63768	1.57721	1.58449	1.64921	1.5896	1.81527	1.70285	1.61268	1.61482	1.74308	1.57225	1.69506	1.5616	1.84945	1.58092	1.59868	1.61402	1.57879	1.62836	1.60896	1.7015	1.61865	1.77338	1.69003	1.70184	1.56745	1.77012	1.55926	1.58649	1.73562	1.65435	1.54607	1.7729	1.72332	1.67065	1.66339
BnaA01g02980D	7.07223	7.63604	7.15167	6.78241	6.85643	7.52745	6.55163	6.96233	7.41544	7.31763	6.88475	6.89209	7.14594	7.16902	7.16191	7.51685	7.24279	7.6649	6.83447	7.57358	6.88853	6.90391	7.18424	7.10015	7.49737	7.34391	7.10937	7.36975	7.09122	7.13727	7.06946	7.09327	7.18472	7.41961	7.41619	7.87383	6.95456	6.92388	7.19832	7.0474	7.13968	7.33386	7.26484	6.92385	6.93622	7.13229	6.80517	6.82588	7.33592
BnaA01g02990D	5.31647	4.9915	5.0431	5.15385	5.18452	5.519	5.36925	5.33367	4.8135	5.06639	5.05976	5.36673	5.34098	5.24942	5.1991	5.12973	4.94967	4.77536	4.82302	4.91875	5.46019	5.29326	5.75506	5.26926	5.24855	4.77132	5.33795	5.24267	5.00205	5.41588	5.39024	5.23563	4.89589	5.44663	4.94762	4.89117	5.29443	5.13588	4.93811	5.04001	4.99981	4.99735	5.00253	5.48796	5.34739	5.0243	5.25098	5.18545	5.38214
BnaA01g03000D	-2.52453	-2.52393	-2.52424	-2.52483	-2.52464	-2.52357	-2.52413	-2.52441	-2.52429	-2.52406	-2.52424	-2.52422	-2.52511	-2.52386	-2.524	-2.52388	-2.52422	-2.52475	-2.52443	-2.52442	-2.52415	-2.52443	-2.52408	-2.52408	-2.52418	-2.52456	-2.52329	-2.52497	-2.52366	-2.52444	-2.52428	-2.52444	-2.5242	-2.52413	-2.52408	-2.5246	-2.52452	-2.52412	-2.52415	-2.52443	-2.52429	-2.52448	-2.52444	-2.52366	-2.52452	-2.52391	-2.52427	-2.52468	-2.52515
BnaA01g03010D	7.8412	7.74473	8.01869	7.96036	8.05976	7.77175	7.95786	7.99088	8.20415	7.93148	7.90233	8.0423	7.93906	7.88572	8.11277	8.34122	8.00781	8.13634	8.30306	8.14013	7.95503	8.00031	8.04577	8.13136	8.37976	8.19275	7.96668	8.19873	7.79612	8.08421	8.01813	8.19041	7.97519	7.93417	8.06544	8.14397	8.2603	8.0631	7.81416	8.09665	8.1797	7.90508	8.08014	7.92945	8.02722	8.18887	8.08604	7.92549	7.92931
BnaA01g03020D	-1.60772	-1.63163	-1.60417	-1.64185	-1.64024	-1.62726	-1.63412	-1.57499	-1.63599	-1.63325	-1.63545	-1.63518	-1.62596	-1.63074	-1.63246	-1.59983	-1.63523	-1.6378	-1.63391	-1.63767	-1.63437	-1.6339	-1.59836	-1.63342	-1.6347	-1.63551	-1.64998	-1.61522	-1.62838	-1.63402	-1.63208	-1.63783	-1.63492	-1.60282	-1.63349	-1.63985	-1.63889	-1.63401	-1.60314	-1.63775	-1.60479	-1.6384	-1.63783	-1.62839	-1.6388	-1.63139	-1.63577	-1.6408	-1.61118
BnaA01g03030D	2.53397	2.90429	2.72559	2.91417	2.78499	2.82672	2.63285	2.6235	2.60735	2.60285	2.61465	2.6184	2.55568	2.8079	2.65608	2.71946	3.03424	2.48259	2.42149	2.78073	2.62946	2.51954	2.71503	2.89991	2.54308	2.54782	2.73044	3.04706	2.9745	3.20784	2.92102	2.68469	2.58197	2.59283	2.59985	2.71065	2.75707	2.67403	2.54676	2.686	2.64413	2.82311	2.74736	2.61454	2.46241	2.5319	2.61039	2.77366	2.54431
BnaA01g03040D	8.82161	8.30053	8.48219	8.36991	8.2866	8.73211	8.36612	8.17281	8.34713	8.31656	8.30794	8.08039	8.12362	8.3395	8.39758	8.29368	8.52929	8.50753	8.01841	8.51678	8.05348	8.67546	8.37746	8.75176	8.25697	8.28578	8.28998	8.52295	8.18317	8.84603	8.40236	8.47287	8.26244	8.24485	8.47753	8.33012	8.17088	8.15678	8.62583	8.53627	8.57109	8.4869	8.33355	8.48348	8.09744	8.25407	8.0201	8.11668	8.33115
BnaA01g03050D	8.34744	9.42518	9.52794	9.31602	9.17331	9.42729	9.28847	9.42943	9.28563	9.34369	9.22408	9.31673	9.33546	9.48693	9.49482	9.30154	9.31504	9.28176	9.11585	9.11113	9.37698	9.02984	9.60398	9.40554	9.48264	8.99901	9.37415	9.38037	9.19022	9.52613	9.4282	9.42783	9.16258	9.22073	9.14199	9.45179	9.13819	9.15285	9.20928	9.0656	9.12677	9.13036	9.36902	9.32642	9.36139	9.27653	9.25995	9.14574	9.41009
BnaA01g03060D	8.98882	9.88341	9.71965	9.73694	9.75023	9.83525	9.46924	9.75776	9.79958	9.63876	9.65948	9.5856	9.73423	9.6838	9.84228	9.90523	9.85799	9.75465	9.66157	9.86196	9.5546	9.71688	9.71864	9.75091	9.66575	9.74618	9.83689	9.75711	9.66122	9.7735	9.67249	9.76052	9.73722	9.68485	9.82229	9.96882	9.6714	9.7885	9.7715	9.76376	9.82962	9.81604	9.75636	9.58003	9.73509	9.60795	9.52393	9.54889	9.72495
BnaA01g03070D	4.96532	5.0745	4.84741	4.76015	4.64503	4.62532	4.75922	4.39742	4.51502	4.60557	4.55641	4.56561	4.62764	4.79291	4.70696	4.62537	4.65478	4.79052	4.36658	4.64948	4.6853	4.63747	4.55812	4.5216	4.62827	4.7963	4.84141	4.70377	4.74379	4.73608	4.45108	4.47867	4.79009	4.76196	4.76132	4.69272	4.86985	4.78419	4.8881	4.60747	4.66888	4.46014	4.69936	4.79968	4.74938	4.74477	4.54596	4.445	4.96315
BnaA01g03080D	8.09845	8.33623	8.59408	8.94898	8.90467	8.64194	9.26667	9.211	8.13553	8.94712	8.32176	9.04752	8.81136	9.18012	8.64664	8.54847	8.71698	8.28308	8.644	8.51729	8.92464	8.79001	9.17054	8.7831	8.5139	8.58794	8.69187	8.42807	8.30803	9.04123	8.91012	8.89151	8.58631	8.48965	8.17634	8.31383	9.10648	8.58572	8.61551	8.53002	8.26325	8.03118	9.01127	9.24719	8.41215	8.38803	8.81823	9.047	8.58173
BnaA01g03090D	-0.653954	-0.634631	-0.644863	-0.662656	-0.696328	-0.682289	-0.691827	-0.650182	-0.693258	-0.691147	-0.692849	-0.644283	-0.67909	-0.688586	-0.690523	-0.689158	-0.644416	-0.696578	-0.648611	-0.694498	-0.642123	-0.484431	-0.690506	-0.639567	-0.692277	-0.572817	-0.577593	-0.699026	-0.627842	-0.648899	-0.69244	-0.569132	-0.643611	-0.641262	-0.691333	-0.696056	-0.613805	-0.641169	-0.642127	-0.694558	-0.693279	-0.695033	-0.569173	-0.627863	-0.653581	-0.689679	-0.645845	-0.69671	-0.648277
BnaA01g03100D	3.41468	3.20048	3.45708	3.52811	3.41566	3.59128	4.17671	3.66353	3.65093	3.60287	3.84138	3.69977	3.68681	3.47846	3.44505	3.43182	3.35666	3.40342	4.04317	3.24528	3.80137	3.62942	3.56478	3.63024	3.88822	3.52142	3.81129	3.58156	3.75927	3.15902	3.81354	3.37662	3.67939	3.37754	3.56474	3.18011	3.52532	3.70393	3.60678	3.7489	3.3776	3.4547	3.31168	3.48144	3.67359	3.64806	4.07836	3.5048	2.89063
BnaA01g03110D	3.50377	2.97058	3.2656	2.98475	3.42628	3.07744	3.16577	3.07128	3.12976	3.37634	3.20392	3.04125	3.14632	3.02745	3.16207	2.9778	3.1444	3.16425	3.3861	3.0024	3.0542	3.27985	2.93198	3.45707	3.04879	3.13404	3.44682	3.0754	2.96126	3.23971	3.15235	3.1833	3.24619	3.05936	3.27835	2.83754	3.1335	2.89822	3.43125	3.36592	3.12924	3.39431	3.06446	2.9082	3.13535	3.14326	3.31382	3.19606	3.05318
BnaA01g03120D	5.3587	5.01254	5.00141	5.32707	5.31136	4.70694	5.45144	4.99747	5.05369	4.93048	5.21236	5.02923	5.08613	5.06903	5.05028	5.03343	5.18893	5.32209	5.40635	5.2099	4.7706	5.13992	5.11959	5.24703	4.94521	5.4061	5.04464	5.12935	5.15815	5.15809	5.13664	4.98274	5.31335	5.44066	5.37648	5.04699	5.14406	4.99196	5.09897	5.32777	5.4056	5.20637	4.85311	5.3626	5.17593	4.94722	5.41713	5.05132	5.0741
BnaA01g03130D	5.41041	5.33242	5.26662	5.41474	5.46429	5.49533	5.30258	5.49117	5.27464	5.14568	5.37622	5.44783	5.22392	5.55281	5.58617	5.35606	5.60705	5.32176	5.16298	5.54025	5.29231	5.43047	5.24245	5.33192	4.96	5.21846	5.09812	5.38975	5.10753	5.65853	5.42305	5.58877	5.54323	5.32307	5.29321	5.34569	5.27126	4.93675	5.49868	5.13731	5.4102	5.24956	5.33056	5.31318	5.11189	5.4544	5.28413	5.13581	5.44547
BnaA01g03140D	0.570774	0.49571	0.379751	0.404614	0.625027	0.458404	0.660109	0.421387	0.638638	0.436191	0.428297	0.380118	0.529605	0.387733	0.43908	0.444225	0.429096	0.40979	0.422657	0.54457	0.432155	0.422684	0.437977	0.383089	0.430951	0.45835	0.422274	0.39942	0.391878	0.376869	0.380061	0.375768	0.477795	0.382022	0.382979	0.527041	0.416521	0.433426	0.381477	0.375896	0.426301	0.374848	0.375757	0.678345	0.535408	0.386595	0.473329	0.410301	0.669832
BnaA01g03150D	7.95823	8.23585	8.32817	8.32633	7.98806	8.33238	8.20369	8.26699	8.24899	8.49467	8.43091	8.19565	8.23518	8.22599	8.45223	8.11795	8.17335	8.1551	8.10788	8.09821	8.43841	8.25728	8.26542	8.38329	8.11343	8.21169	8.26166	8.199	8.49885	8.41377	8.27235	8.06752	8.30569	8.31134	8.12035	8.28133	8.20425	8.05452	8.22521	8.1427	8.38797	8.36404	8.209	8.22666	7.9028	8.44672	8.69957	8.37948	8.07836
BnaA01g03190D	-2.34532	-2.34335	-2.34437	-2.34631	-2.34567	-2.34218	-2.34402	-2.34492	-2.34453	-2.34379	-2.34438	-2.3359	-2.34391	-2.34311	-2.34358	-2.3432	-2.34432	-2.34553	-2.33608	-2.34498	-2.34409	-2.34448	-2.34332	-2.34384	-2.33578	-2.34491	-2.34683	-2.34678	-2.34248	-2.34451	-2.34399	-2.34502	-2.34424	-2.344	-2.34385	-2.34557	-2.34531	-2.34399	-2.34409	-2.345	-2.34454	-2.34518	-2.34502	-2.34248	-2.34528	-2.34329	-2.34447	-2.34582	-2.34458
BnaA01g03200D	8.64368	6.64042	6.70501	7.956	8.47998	6.58938	8.72035	7.22938	7.95085	7.23786	7.7413	7.78173	7.68307	6.85686	6.84522	7.25679	7.26932	7.74248	9.66484	7.41708	7.34285	7.40133	6.49162	7.16282	6.64542	8.6854	7.6272	6.59157	7.27945	6.30828	6.92704	6.97679	8.93568	7.34313	8.16032	6.66514	8.44395	7.47773	7.52003	7.9165	7.83953	7.53451	7.4253	7.51656	7.96914	8.20104	7.15041	7.87073	7.2891
BnaA01g03210D	3.67015	4.03024	3.86852	3.66628	4.23297	4.22309	3.90207	3.89334	3.73546	3.89499	3.71584	3.78531	3.8901	4.17141	4.00644	3.85058	4.00692	3.96811	3.785	4.2253	3.86605	3.90351	3.96765	4.16203	3.91516	3.8644	4.01785	4.10037	3.98945	4.25591	3.53418	3.95449	3.51139	3.78004	3.65191	3.93919	3.90098	3.90495	3.89551	3.90946	3.87976	3.89115	4.20108	3.9527	3.75571	3.61034	3.93995	3.78035	4.1989
BnaA01g03220D	2.75958	3.32117	3.10137	2.81805	2.88328	3.14507	2.81195	2.7755	2.74792	3.07311	3.16487	2.88449	2.96733	3.12158	3.0883	3.86571	3.13788	3.02864	2.77373	2.81254	3.25259	2.9969	3.06064	3.06979	2.89104	2.92307	2.89732	2.70567	3.4049	2.9428	2.78894	2.98823	2.80301	3.05792	2.90813	2.71246	2.83443	3.62853	3.15658	2.6893	3.15211	2.76528	3.77197	3.16794	2.87109	3.3599	2.87633	3.02199	3.67736
BnaA01g03230D	7.33195	7.58084	7.28901	7.33397	7.33449	7.17949	7.42277	7.2811	7.45634	7.35506	7.37123	7.41285	7.23707	7.4637	7.204	7.2607	7.27621	7.18238	7.45286	7.3352	7.17231	7.00477	7.03256	7.28998	7.44055	7.27059	7.36309	7.36138	7.27514	7.10492	7.40305	7.31181	7.45758	7.3946	7.34725	7.42295	7.40204	7.3966	7.159	7.33041	7.41244	7.35497	7.30671	7.46443	7.36205	7.02193	7.32169	7.54461	7.40263
BnaA01g03240D	6.70822	6.76376	6.55844	6.40541	6.58304	6.57473	6.77614	6.62758	6.52638	6.3758	6.43337	6.46614	6.64018	6.64413	6.5022	6.5862	6.51672	6.51958	6.23805	6.55927	6.3618	6.47727	6.73902	6.09398	6.50912	6.09068	6.46194	6.36562	6.28848	6.68696	6.58346	6.20786	6.59209	6.58844	6.52732	6.44194	6.3414	6.58153	6.3512	6.38408	6.43087	6.29889	6.47586	6.71788	6.4096	6.47087	6.57087	6.64422	6.53034
BnaA01g03260D	-2.46444	-2.46389	-2.46417	-2.46473	-2.46454	-2.46355	-2.46408	-2.46433	-2.46422	-2.46401	-2.46418	-2.46416	-2.46414	-2.46382	-2.46395	-2.46384	-2.46416	-2.46445	-2.46416	-2.46435	-2.4641	-2.46416	-2.46383	-2.46402	-2.46412	-2.46428	-2.46473	-2.46486	-2.46364	-2.46417	-2.46402	-2.46436	-2.46414	-2.46407	-2.46164	-2.46451	-2.46444	-2.46407	-2.4641	-2.46435	-2.46422	-2.4644	-2.46436	-2.46364	-2.46443	-2.46387	-2.4642	-2.46459	-2.46409
BnaA01g03270D	9.73776	9.17464	9.40904	9.28114	9.06858	8.95029	9.31715	9.33953	9.38179	9.22433	9.45985	9.33214	9.29268	9.22315	9.11282	9.13005	9.04971	9.05452	9.29806	9.30237	9.57434	9.23481	9.28632	9.2847	9.29317	9.18843	9.44583	9.28527	9.58055	8.87506	9.35089	9.2646	9.18227	9.51295	9.36049	9.22267	9.12871	9.48084	9.10806	9.2616	9.50689	9.64891	9.13614	9.29999	9.41483	9.32754	9.58055	9.35336	9.23705
BnaA01g03280D	4.96148	5.31035	5.20272	5.16077	5.26547	5.0246	5.289	5.20748	5.14503	5.18798	5.20031	4.8948	5.02409	5.1907	5.12243	5.11299	5.288	4.82923	5.14138	5.02769	5.29429	5.4284	5.26966	5.23487	5.32556	4.99563	5.03577	5.01893	5.241	5.49706	5.00417	5.05415	5.10161	5.1734	5.12141	5.14638	5.21405	5.26108	5.16022	5.07344	5.12723	4.96551	5.16184	5.16948	4.96724	5.18537	5.0858	5.13205	4.82093
BnaA01g03290D	-2.10791	-2.10334	-2.10569	-2.11021	-2.10872	-2.10062	-2.08542	-2.10697	-2.10607	-2.10435	-2.10573	-2.10556	-2.08184	-2.10279	-2.10386	-2.10299	-2.08611	-2.10677	-2.08486	-2.10711	-2.10505	-2.10433	-2.10164	-2.10446	-2.10526	-2.10534	-2.09943	-2.1113	-2.10132	-2.10441	-2.1032	-2.10721	-2.1054	-2.10485	-2.1045	-2.10847	-2.10787	-2.10483	-2.10505	-2.10716	-2.10608	-2.08809	-2.08774	-2.10132	-2.10781	-2.1032	-2.10592	-2.10906	-2.11967
BnaA01g03300D	0.656795	0.585329	0.627987	0.601088	0.56766	0.724716	0.779628	0.828989	0.625634	0.787632	0.577242	0.577816	0.648819	0.587232	0.639781	0.645492	0.577711	0.609034	0.878855	0.572722	0.730871	0.670441	0.640971	0.581501	0.680529	0.703732	0.541499	0.724391	0.592319	0.623279	0.578872	0.618551	0.858595	0.780302	0.581365	0.729505	0.57029	0.633487	0.682467	0.663342	0.625527	0.616365	0.662865	0.592294	0.614894	0.585831	0.999476	0.646952	0.799359
BnaA01g03310D	1.30427	1.24555	1.23493	1.28382	1.36651	1.31974	1.37838	1.31313	1.58595	1.38536	1.40902	1.45164	1.3143	1.35541	1.24318	1.30138	1.36968	1.22888	1.42513	1.2711	1.28585	1.28878	1.30925	1.29022	1.23684	1.52538	1.26983	1.2441	1.255	1.38053	1.34775	1.34982	1.41395	1.28732	1.42756	1.26182	1.44682	1.33426	1.28584	1.62039	1.40377	1.30744	1.34977	1.66758	1.48072	1.35114	1.36547	1.29374	1.40466
BnaA01g03320D	8.95597	9.63947	9.48752	9.6438	9.6192	9.38241	9.90184	9.78525	9.00258	9.53905	9.36385	9.83573	9.6348	9.87843	9.47458	9.13317	9.63987	9.24672	9.35712	9.34642	9.78637	9.60578	9.9227	9.59128	9.90059	9.3339	9.58839	9.60194	9.27379	9.7642	9.70696	9.52039	9.36536	9.57702	9.15527	9.3506	9.6602	9.63629	9.40001	9.36701	9.24936	9.23789	9.5589	9.79145	9.45469	9.26876	9.74294	9.91494	9.62831
BnaA01g03330D	7.67212	7.20792	7.467	6.94805	6.88047	7.52463	7.04649	7.17824	7.23543	7.09513	7.17715	6.85392	7.13182	7.02657	7.43676	7.15813	7.02676	7.32997	7.11782	7.39263	7.0814	7.06015	7.06379	7.201	7.21412	7.23866	7.2725	7.32752	7.269	6.96516	7.01255	7.09825	7.11585	7.16542	6.86101	7.32762	7.0957	7.02366	7.45323	7.20116	7.13895	7.19253	7.36997	6.9573	6.983	7.22119	6.95567	7.08321	7.31927
BnaA01g03340D	5.34722	5.21826	4.94464	5.25742	4.85901	5.31028	4.69736	5.08859	5.23092	5.28259	5.08151	5.28238	5.05931	5.51454	5.18409	5.30221	5.07171	5.13492	4.57336	5.01118	5.23452	5.28404	5.37446	5.37618	5.27066	5.12553	5.18285	5.32216	5.19206	5.50246	5.16461	5.33591	4.64434	5.26549	4.87683	5.23199	5.27495	5.5669	5.3652	5.24442	5.33559	5.01615	5.32252	5.51557	4.94924	4.81402	4.82053	5.35234	5.56923
BnaA01g03350D	5.38598	5.51888	5.33826	5.60539	5.35351	5.46984	5.56347	5.28318	5.29656	5.41343	5.31933	5.47194	5.45539	5.44826	5.68412	5.56146	5.4247	5.09699	5.45698	5.44333	5.73679	5.77593	5.68625	5.79523	5.36776	4.78859	5.44608	5.5451	5.28115	5.74057	5.40972	5.7014	5.1201	5.62308	5.17538	5.15321	5.34939	5.52433	5.12051	5.39969	5.43426	5.50898	5.46152	5.48792	5.58094	5.27899	5.5023	5.2272	5.64881
BnaA01g03360D	5.2576	4.8631	5.12932	5.18173	5.25709	4.76926	5.21672	5.13676	5.01858	4.80658	4.96582	4.97657	4.90208	4.84052	4.9544	5.05315	4.93525	4.99645	5.09834	5.23903	4.92663	4.93106	5.21175	5.1415	4.95521	5.01476	4.98155	4.90272	5.22754	4.783	5.06752	5.20501	5.13218	4.93867	5.34045	5.21688	5.11781	5.11707	4.63969	4.87791	5.11954	4.88884	4.92832	5.03231	5.06491	5.26402	4.97258	5.19777	4.61303
BnaA01g03370D	2.00299	2.59094	2.27203	1.98125	1.95635	2.19574	1.98492	2.05403	2.06557	2.03967	2.06995	2.1578	2.19897	2.05663	2.04499	2.10662	2.23679	2.1835	2.04486	2.16776	2.49651	2.04491	2.07443	2.64089	2.45729	1.98513	2.00721	2.64428	2.18412	2.46658	2.50619	2.00993	2.11824	2.36722	2.08613	2.74273	2.00335	2.21302	2.03221	2.16677	2.10766	2.35378	2.12879	2.07277	2.00392	2.05218	2.11009	2.16322	2.25447
BnaA01g03380D	7.03319	7.4642	7.35524	7.3866	7.30235	7.30147	7.57161	7.51996	7.70142	7.36455	7.45438	7.38918	7.59194	7.29807	7.31436	7.27281	7.38098	7.50476	7.52937	7.39103	7.33024	7.28072	7.3374	7.1342	7.33975	7.41893	7.45625	7.38761	7.54849	7.07656	7.49212	7.1236	7.56603	7.52707	7.53997	7.48466	7.42647	7.48834	7.38156	7.34483	7.45	7.37908	7.47211	7.55474	7.40314	7.33366	7.32307	7.60424	7.4601
BnaA01g03390D	7.01679	7.27313	7.30655	7.1854	7.46935	7.12941	7.3234	7.247	7.53735	7.64436	7.48001	7.36223	7.37281	7.287	7.05974	7.16893	7.33261	7.31499	7.38476	7.33618	7.44084	7.05539	7.20476	7.16515	7.29571	7.38974	7.27147	7.21243	7.34305	7.21513	7.31765	7.3587	7.53001	7.25534	7.3659	7.44612	7.44664	7.41394	7.17325	7.26457	7.40379	7.4597	7.36278	7.39786	7.41252	7.34191	7.47985	7.2989	7.10873
BnaA01g03400D	9.50904	9.50907	9.53032	9.45162	9.56382	9.37355	9.41478	9.50481	9.73474	9.5585	9.61036	9.36903	9.52111	9.46236	9.5193	9.55166	9.40393	9.56034	9.7391	9.53902	9.38571	9.47053	9.27235	9.47377	9.38319	9.74419	9.54203	9.39715	9.52256	9.27961	9.52705	9.50658	9.74586	9.50073	9.64936	9.62037	9.55155	9.57087	9.54827	9.73006	9.49456	9.59246	9.53704	9.43221	9.61334	9.69953	9.52445	9.46762	9.51762
BnaA01g03410D	6.23482	5.57476	6.17797	5.7949	5.88419	5.90452	6.15277	5.72101	6.17523	6.01096	5.85297	5.90425	6.08887	5.33327	5.80764	6.07987	5.65114	6.04751	6.29127	6.00303	6.12946	5.94199	5.60769	5.96371	6.04632	6.20727	5.95102	5.92227	5.8914	6.00697	6.05928	5.90242	6.19285	5.89369	6.16387	5.99463	5.66738	5.82591	5.79499	6.12023	6.41609	5.72662	5.96457	6.12551	6.05728	5.80709	5.95922	5.75874	5.93574
BnaA01g03420D	3.87091	3.89855	4.0704	4.20778	4.44185	3.87598	3.80711	4.16922	4.05291	4.05019	4.06872	3.91052	4.41535	4.05777	4.01157	3.8369	3.9387	3.96924	4.10646	4.11937	3.80176	3.97753	3.79016	3.95497	3.72476	4.19908	4.27481	4.10271	4.34381	4.51013	4.02399	4.31169	4.13498	4.23558	4.22981	3.98824	4.03828	4.057	4.15212	4.07248	4.00049	4.23627	3.75863	3.80866	3.87471	4.07182	4.08459	3.84878	3.90098
BnaA01g03430D	6.6119	6.5945	6.3862	6.37461	6.47672	6.24551	6.45258	6.54477	6.32642	6.18295	6.40218	6.41658	6.40081	5.92561	6.41454	6.53117	6.53866	6.54099	6.98863	6.40082	6.39017	6.24149	6.38347	6.6533	6.47857	6.28546	6.55628	6.59374	6.70635	6.18152	6.20185	6.37575	6.48514	6.59367	6.52446	6.3719	6.52311	6.41861	6.36965	6.59907	6.31524	6.61627	6.367	6.51638	6.45732	6.62677	6.62113	6.35103	6.44586
BnaA01g03440D	7.63102	6.91537	6.91121	7.27912	7.36798	7.12441	7.2561	6.86413	7.52618	7.20009	7.2308	6.93067	7.10759	6.6985	6.97684	7.51266	6.85876	7.38375	7.68827	7.44968	6.59366	7.25425	6.682	6.89877	6.86283	7.44521	7.08574	7.13437	7.2294	6.98216	7.01316	7.21356	7.74799	7.00037	7.51014	7.31492	7.1022	7.31473	7.24766	7.53356	7.50772	7.35202	7.18323	6.84321	7.38577	7.35319	6.72223	6.98336	6.98458
BnaA01g03450D	6.43604	5.85192	6.388	6.18107	6.23552	6.62875	6.41184	6.07085	5.82456	6.23826	6.2203	6.44147	6.0749	6.22019	6.60562	5.8242	6.37108	5.9297	6.07293	6.01915	6.33427	6.19373	6.04034	6.26206	5.88309	5.74428	6.189	6.09108	5.97888	6.63057	6.24741	5.93627	6.20684	6.08293	5.83478	5.96316	6.39215	6.22134	6.28568	5.92888	6.09968	6.05298	6.08115	6.26845	6.14304	6.18795	6.54767	6.14689	6.34325
BnaA01g03460D	6.83484	6.55458	6.57717	6.52389	6.62403	6.27365	6.9003	6.78538	6.5538	6.74399	6.85214	6.75557	6.55415	6.63346	6.37417	6.73807	6.45946	6.77689	6.93154	6.67513	6.793	6.28033	6.6271	6.58267	6.56122	6.55721	6.45878	6.51707	6.58067	6.61687	6.80786	6.50537	6.74715	6.49124	6.57927	6.32781	6.95708	6.72679	6.64928	6.50167	6.57729	6.35964	6.7125	6.92265	6.66592	6.5335	6.70816	6.866	6.65004
BnaA01g03470D	1.64503	1.4824	1.45687	1.41218	1.56428	1.51306	1.46537	1.40157	1.40856	1.60739	1.45649	1.41258	1.5283	1.68223	1.78056	1.3783	1.41233	1.54322	1.41253	1.40052	1.4166	1.41257	1.37896	1.47009	1.59085	1.4047	1.28842	1.59866	1.56045	1.45747	1.6882	1.51946	1.36577	1.46586	1.42103	1.39037	1.54539	1.36867	1.63517	1.62834	1.40843	1.39704	1.39972	1.66451	1.39522	1.67363	1.53897	1.64882	1.59004
BnaA01g03480D	5.58504	5.66305	5.80184	5.6416	5.64297	5.58972	5.24424	5.41866	5.6499	5.65169	5.70122	5.47176	5.52411	5.26297	5.35188	5.60306	5.68605	5.75657	5.54248	5.55934	5.49103	5.41356	5.48622	5.62845	5.28111	5.92735	5.74156	5.80275	5.45154	5.32781	5.31618	5.4997	5.97901	5.22628	5.56261	5.63066	5.78848	5.58617	5.52328	5.59318	5.68683	5.71088	5.57677	5.66548	5.63758	5.67375	5.86231	5.52135	5.5578
BnaA01g03490D	-2.46459	-2.46377	-2.46419	-2.46501	-2.46474	-2.45976	-2.46405	-2.46443	-2.46426	-2.46395	-2.4642	-2.46417	-2.46415	-2.46367	-2.46386	-2.46371	-2.46418	-2.46461	-2.46417	-2.46445	-2.46408	-2.46417	-2.46368	-2.46397	-2.46412	-2.46435	-2.46501	-2.46521	-2.4634	-2.46418	-2.46396	-2.46447	-2.46414	-2.46404	-2.46398	-2.4647	-2.46459	-2.46404	-2.46408	-2.46446	-2.46427	-2.46453	-2.46447	-2.4634	-2.46458	-2.46374	-2.46424	-2.4648	-2.46407
BnaA01g03500D	5.14374	4.67609	5.01738	5.05776	4.67646	4.4802	4.66915	4.55826	4.28788	4.35856	4.8171	4.84717	4.79264	4.45944	4.88937	4.82553	4.97363	4.60614	4.46211	4.85894	4.56062	4.98151	5.37216	5.08313	4.9227	4.31523	4.91302	5.4226	5.1159	5.17858	4.74099	4.97877	4.43477	5.15539	4.56156	4.99135	4.85921	4.72016	4.73047	5.17317	4.88898	5.29378	4.50034	4.94878	4.78149	4.4415	4.84368	4.73796	4.57869
BnaA01g03510D	7.23888	7.84071	7.71325	7.75918	7.78489	7.90704	7.5624	7.65506	7.88831	7.55181	7.79683	7.68662	7.86635	7.77511	7.97756	7.98611	8.02076	7.85424	7.68876	7.85887	7.7252	7.82463	7.7182	7.70527	8.00198	7.73372	7.82797	7.9206	7.58199	8.02782	7.85923	7.83257	7.84042	7.77994	7.9548	7.9384	7.80134	7.90713	7.85775	7.87018	7.89725	7.82729	7.91238	7.91989	7.8005	7.82007	7.53968	7.87235	7.82429
BnaA01g03520D	2.86243	2.52283	2.46903	2.72718	2.80708	2.26934	2.40801	2.3708	2.5301	2.28464	2.31204	2.3559	2.39789	2.44776	2.4274	2.57252	2.57644	2.49242	2.71252	2.56532	2.44498	2.50489	2.34087	2.4161	2.44067	2.48324	2.19567	2.32807	2.26311	2.4573	2.2652	2.36663	2.67858	2.56189	2.37286	2.58176	2.79829	2.44953	2.36395	2.53354	2.34759	2.55235	2.33015	2.52443	2.35627	2.43997	2.42722	2.53815	2.36716
BnaA01g03530D	5.884	6.32149	6.00843	5.70529	5.59186	6.0414	5.85035	6.23724	5.70764	5.66278	5.82683	5.75933	5.93309	6.08313	5.81221	6.13277	6.19051	5.95037	5.49477	5.9271	5.94259	5.97778	5.83723	6.30521	5.64725	5.93694	5.93441	6.09868	5.78689	5.60409	5.68842	5.90866	5.81231	5.94575	6.0108	6.05398	5.88686	5.94743	6.15656	5.99327	5.74739	5.94068	6.15119	5.59232	5.56742	5.53542	5.84976	5.7535	5.72811
BnaA01g03540D	0.891141	0.96332	0.902953	0.909593	1.09746	0.875943	1.03046	0.9332	1.01518	0.864713	0.943116	0.944528	0.929125	0.968179	0.913428	1.0124	1.02137	0.949355	1.03452	0.932121	0.862717	0.89156	0.899547	1.07541	0.862124	0.958333	0.87705	1.05111	0.873785	0.891333	0.894985	0.856827	1.13111	0.991469	0.864285	0.888296	1.08487	0.991703	0.906545	0.895017	0.859845	0.963058	1.03378	0.928688	1.05603	0.917343	0.941517	0.885382	0.992831
BnaA01g03550D	6.39546	5.8557	6.09414	6.09852	5.95122	6.10902	6.21134	6.06246	6.03204	6.0505	5.96758	6.03914	5.96083	6.10757	5.95478	5.93009	6.21425	6.02808	6.00744	5.91768	6.10191	5.97782	6.41904	6.28838	6.32557	5.90225	5.91729	5.88017	6.13529	5.80948	6.21082	5.78288	6.10709	5.89385	6.1115	6.02416	5.91139	5.86755	6.12407	5.88046	6.06282	6.00475	5.96274	6.37078	6.07747	6.16755	6.19585	6.31385	5.84186
BnaA01g03560D	6.65086	6.19978	5.93908	5.87712	6.02177	6.22536	6.10981	6.10922	6.1836	6.19964	6.08788	6.01061	6.01647	6.05499	6.19396	6.15148	5.78577	6.37938	6.30721	6.21475	6.03836	5.74392	5.91715	5.83855	5.92072	6.27571	5.99817	5.8732	5.8368	6.1261	6.07111	6.22316	6.03487	6.05412	6.09412	6.01499	6.14252	6.0186	5.97588	6.19326	6.19183	6.11534	6.09873	6.15404	5.99294	6.08053	5.96983	6.10062	6.06863
BnaA01g03570D	-0.282462	-0.219935	-0.278977	-0.250528	-0.00523943	-0.206528	-0.00412894	-0.194497	-0.232816	-0.224802	-0.279035	-0.230465	-0.233018	-0.274119	-0.275937	-0.218208	-0.278806	-0.228325	-0.161782	-0.23752	-0.277928	-0.273927	-0.268722	-0.22532	-0.229093	-0.221513	-0.27024	-0.287271	-0.209999	-0.274055	-0.211027	-0.196212	-0.137976	-0.227169	-0.22551	-0.28331	-0.200884	-0.227068	-0.277929	-0.237748	-0.232895	-0.281945	-0.237987	-0.271598	-0.282319	-0.219227	-0.279353	-0.173425	-0.309764
BnaA01g03580D	5.00048	5.21309	4.76616	5.03152	5.44831	5.11092	5.268	4.97672	5.27819	5.0869	5.16114	5.01039	4.97676	4.75965	5.11876	5.33255	5.18737	4.6767	5.75724	4.96798	4.72603	4.83305	4.50802	5.05966	5.3359	5.02327	4.88466	5.12628	5.09479	5.23684	4.99935	5.01299	5.52941	4.92919	5.15494	5.09629	5.3064	5.1697	5.04225	5.34662	5.1372	5.27897	4.94368	5.21735	5.06853	5.35385	5.14785	4.9416	4.95158
BnaA01g03590D	2.98444	2.90497	2.93748	3.00225	3.38271	3.01545	3.985	3.13707	2.84912	3.08977	3.04803	3.21902	2.92563	3.13848	2.84729	2.86345	2.9001	3.02158	4.03147	2.70576	3.06844	2.97473	2.8367	2.83622	2.98729	2.94975	2.83383	2.99335	3.14112	2.88586	3.08939	3.03684	3.44965	3.30784	3.04704	2.90513	3.46483	2.99879	2.86959	3.18772	2.96567	2.81959	2.97096	3.34779	3.16323	3.20301	3.00655	3.58355	3.26896
BnaA01g03600D	7.51224	7.35686	7.36524	7.63654	7.42447	7.36274	7.59573	7.70314	7.4618	7.45597	7.46444	7.3938	7.43005	7.60244	7.35637	7.44918	7.31999	7.62089	7.51338	7.55743	7.43519	7.42309	7.30828	7.28272	7.45778	7.39832	7.49	7.50997	7.45487	7.38629	7.27363	7.46214	7.65103	7.59538	7.50793	7.56595	7.47322	7.39477	7.44047	7.52873	7.615	7.65929	7.39625	7.39167	7.35842	7.5813	7.30059	7.536	7.45666
BnaA01g03610D	8.18307	8.83461	8.85467	8.84525	8.79166	8.8241	8.7764	8.75217	8.87108	8.60014	8.73658	8.76027	8.90976	8.85334	8.82546	8.88034	8.83513	8.70816	8.73504	8.59208	8.66279	8.72677	8.96768	8.8937	8.83678	8.81906	8.94927	8.82542	8.80426	8.70172	8.87137	8.90228	8.71524	8.85447	8.88533	8.54618	8.88133	8.95557	8.80164	8.6626	8.68167	8.86266	8.73929	8.72358	9.00202	8.79142	8.86056	8.74909	8.76069
BnaA01g03620D	-2.46587	-2.46333	-2.46463	-2.46714	-2.46632	-2.46181	-2.45336	-2.46534	-2.46484	-2.46389	-2.46465	-2.46456	-2.46448	-2.46302	-2.46361	-2.46313	-2.46458	-2.46794	-2.46659	-2.46542	-2.46428	-2.46659	-2.46509	-2.46395	-2.46439	-2.46715	-2.44763	-2.46775	-2.4622	-2.46663	-2.46595	-2.46548	-2.46447	-2.46417	-2.46397	-2.46618	-2.46585	-2.46415	-2.46428	-2.46545	-2.46485	-2.46568	-2.46548	-2.4622	-2.46581	-2.46324	-2.46476	-2.46651	-2.46624
BnaA01g03630D	7.72851	8.38439	8.28223	8.36662	8.16331	8.26813	8.13595	8.2756	8.01008	8.185	8.00963	8.46663	8.07453	8.06502	8.37231	8.02279	8.03399	8.05036	7.94177	8.0918	8.37702	8.39624	8.2545	8.18875	8.44802	8.07448	8.25934	8.52942	8.37775	8.17209	8.49123	8.24182	7.87849	8.3268	8.05345	8.08795	8.13291	8.49133	7.98934	8.4502	8.31606	8.39191	8.13375	8.24228	8.34574	8.13293	8.46601	8.11278	8.20182
BnaA01g03640D	7.06094	7.16825	7.14082	7.21163	7.44387	7.38119	7.42302	7.18871	7.22127	7.45259	7.40193	7.35619	7.49601	7.26378	7.38909	7.62067	7.38466	7.18805	7.33197	7.38974	7.42973	7.16847	7.14482	7.33325	7.46586	7.35326	7.4919	7.46405	7.12855	7.4111	7.25537	7.28833	7.44796	7.33851	7.30518	7.4744	7.14357	7.29928	7.21751	7.45752	7.14313	7.24068	7.31163	7.29182	7.56967	7.33435	7.43713	7.42838	7.41095
BnaA01g03650D	6.8259	6.89342	6.69326	6.52114	6.75837	6.97798	6.19672	6.63395	6.66074	6.5157	6.44158	6.67394	6.77012	6.73827	6.69319	6.72123	6.66327	6.68652	6.45565	6.55566	6.55459	6.7904	6.56032	6.94868	6.48982	6.73124	6.59185	6.80658	6.55776	7.00265	6.40684	6.81473	6.47846	6.76706	6.48276	7.02253	6.71335	6.82231	6.64344	6.61031	6.65925	6.55337	6.85519	6.38804	6.5681	6.60199	6.44437	6.28344	6.8608
BnaA01g03660D	3.56819	3.41577	3.41826	3.58362	3.43691	3.30079	3.57527	3.63159	3.83872	3.42424	3.51367	3.66533	3.48844	3.5496	3.61506	3.64906	3.60815	3.4119	3.60314	3.69793	3.36681	3.52696	3.57274	3.49238	3.59178	3.76197	3.58317	3.81693	3.60121	3.63691	3.60571	3.5445	3.46111	3.54536	3.79308	3.52152	3.4389	3.48	3.62967	3.37325	3.53094	3.55657	3.33998	3.60096	3.79379	3.90941	3.30652	3.80597	3.40332
BnaA01g03670D	3.222	3.17473	3.03772	3.38372	2.96226	2.88598	3.22246	3.35232	3.02804	3.2098	2.85345	3.31183	3.15109	2.9922	2.88395	2.94408	3.25611	2.94732	3.18412	2.93684	3.12249	3.04515	2.8658	3.20615	3.04903	2.92593	3.07913	3.0831	3.42104	3.22515	3.30651	2.93468	3.39553	3.12848	3.2048	2.9681	3.24693	3.16194	2.94429	3.14618	2.95917	3.10582	3.02964	3.02424	3.12501	3.28268	2.99772	3.06069	3.10509
BnaA01g03680D	5.7653	5.7818	5.47652	5.24688	5.18903	5.56119	4.44699	4.9152	4.83341	4.95512	5.18716	4.55574	5.21178	5.58657	5.55465	5.84995	5.21465	5.54554	5.15679	5.58153	4.81302	5.72312	4.98423	5.74375	5.28967	5.05058	5.27178	5.71943	5.40552	5.7172	5.25252	5.79621	4.59431	5.52517	5.06457	5.92472	4.99448	5.49726	5.51012	5.29831	5.55374	5.37793	5.36429	5.40503	4.96184	5.02269	4.86515	4.53393	5.76092
BnaA01g03730D	6.42171	6.24711	6.32422	6.18328	6.28949	6.1649	6.26473	6.12404	6.03977	6.14089	5.88026	6.36292	6.04846	6.37563	5.75237	5.93551	6.37794	6.13441	6.46263	6.18725	6.06095	6.31564	6.25712	6.22542	6.11524	6.14639	5.93806	6.23864	5.97086	6.03824	5.70681	5.7834	6.31196	6.12487	6.06661	6.39867	5.94151	6.33098	6.06087	6.19195	6.12569	6.31448	6.1695	6.04244	6.18102	5.85239	6.08457	6.1649	6.13401
BnaA01g03740D	1.98787	1.66861	1.86841	1.79066	1.78179	1.68571	1.79865	1.68953	1.69724	1.85076	1.82812	1.83092	1.85208	1.72655	1.71678	1.77646	1.70139	1.64901	1.76241	1.6461	1.79649	1.80905	1.84844	1.71135	1.91569	1.75078	1.77974	1.82772	1.74018	1.85263	1.82548	1.80463	1.74819	1.96305	1.84828	1.67719	2.07404	1.70806	1.83916	1.76763	2.0694	1.96633	1.68749	2.17698	1.83043	1.77396	1.74221	1.87129	1.84684
BnaA01g03760D	-2.40506	-2.40341	-2.40426	-2.40589	-2.40535	-2.40242	-2.40397	-2.40472	-2.40439	-2.40377	-2.40427	-2.40421	-2.40403	-2.40321	-2.4036	-2.40328	-2.40422	-2.40538	-2.4045	-2.40477	-2.39697	-2.4045	-2.40353	-2.40381	-2.4041	-2.40487	-2.40633	-2.40629	-2.40267	-2.40453	-2.40409	-2.40481	-2.40415	-2.40395	-2.40383	-2.40527	-2.40505	-2.39689	-2.40403	-2.40479	-2.4044	-2.40494	-2.40481	-2.40268	-2.40503	-2.40336	-2.40434	-2.40548	-2.40444
BnaA01g03770D	-2.46451	-2.46383	-2.46418	-2.46485	-2.46463	-2.46343	-2.46407	-2.46437	-2.46424	-2.46398	-2.46419	-2.46416	-2.46415	-2.46375	-2.46391	-2.46378	-2.46417	-2.46452	-2.46416	-2.46439	-2.46409	-2.46416	-2.46376	-2.464	-2.46412	-2.46431	-2.46485	-2.46501	-2.46353	-2.46417	-2.46399	-2.46441	-2.46414	-2.46406	-2.46401	-2.4646	-2.46451	-2.46406	-2.46409	-2.4644	-2.46424	-2.46446	-2.46441	-2.46354	-2.4645	-2.46381	-2.46422	-2.46468	-2.46408
BnaA01g03780D	4.24871	4.3018	4.25794	4.36448	4.06836	4.01992	4.22516	4.37357	4.14453	4.02387	4.27877	4.24156	3.96662	4.32938	4.35193	3.93792	4.14144	4.41715	4.07045	4.27082	4.13955	3.96161	4.13853	4.27185	4.42989	4.12819	4.02505	4.20466	4.14735	4.37592	4.0398	4.16045	3.85888	4.12109	4.04875	4.30887	4.25058	4.2535	4.19222	4.48053	4.2825	4.05256	4.30444	4.14705	4.08761	4.22527	4.0198	4.2073	4.01267
BnaA01g03790D	9.23894	9.14437	9.11597	9.21961	9.23534	9.33819	9.40607	9.13553	9.52361	9.23872	9.28882	9.18318	9.28231	9.08806	9.30293	9.5426	9.23446	9.58671	9.66282	9.46553	9.27046	9.25352	9.1501	9.28442	9.29275	9.47583	9.31506	9.3718	9.25335	9.04986	9.2636	9.30692	9.33126	9.29878	9.44513	9.62144	9.24129	9.42913	9.17781	9.6001	9.58285	9.61227	9.22563	9.28386	9.28945	9.50502	9.24461	9.08364	9.20457
BnaA01g03800D	7.76034	7.71046	7.73969	7.68582	7.71444	7.75126	7.92547	7.60273	7.35043	7.86371	7.72803	7.63567	7.67415	8.12782	7.89854	7.79614	7.5767	7.6006	7.5281	7.56518	7.86509	7.80114	7.76328	7.97119	7.64011	7.50984	7.55473	7.87221	7.81144	7.93277	7.93896	7.7912	7.47849	7.5853	7.67298	7.60918	7.66934	7.87459	7.82132	7.79598	7.55919	7.63627	7.78403	7.71162	7.83822	7.42215	7.77346	7.58443	7.70048
BnaA01g03810D	6.36507	6.3665	6.35364	6.34318	6.25056	6.56768	6.34953	6.05439	6.53089	6.36268	6.35066	6.31574	6.4127	6.25787	6.0906	6.55184	6.27214	6.63225	6.33069	6.53031	6.13267	6.37974	6.39781	6.47644	6.4371	6.72838	6.46423	6.42093	6.06818	6.32504	6.46121	6.44762	6.54	6.46245	6.60963	6.51215	6.27999	6.63906	5.95803	6.60181	6.36794	6.52506	6.3348	6.43003	6.45472	6.41361	6.37197	6.39541	6.42927
BnaA01g03820D	3.50495	3.53618	3.88514	3.42318	3.26912	3.49332	3.37091	3.72682	3.37556	3.34483	3.49065	3.52988	3.42326	3.51487	3.66057	3.79548	3.68192	3.86989	3.47943	4.01784	3.54806	3.74673	3.78354	3.4612	4.73352	3.70458	3.59019	4.02935	3.51878	3.70891	3.51463	3.55924	3.27729	3.65279	3.75828	4.08943	3.70938	3.87938	3.40522	3.78893	3.37507	3.76916	3.6911	3.51855	3.42098	3.37521	3.45022	3.43639	4.10405
BnaA01g03830D	8.74245	8.40606	8.67637	8.67936	8.80574	8.62986	8.18142	8.54728	8.75877	8.37138	8.38213	8.49043	8.50723	8.52603	8.75919	8.66801	8.53434	8.47263	8.07898	8.69462	8.39386	8.90048	8.55481	8.96563	8.68781	8.59139	8.655	8.81444	8.70142	8.7639	8.63241	8.84157	8.6296	8.56218	8.7167	8.43839	8.62016	8.60901	8.67124	8.77521	8.70823	8.84203	8.49666	8.69733	8.57007	8.75897	8.30705	8.57536	8.26936
BnaA01g03840D	5.59952	5.33594	5.39422	5.55369	5.92741	5.24568	6.46426	5.68247	5.8555	5.35446	5.90446	5.80414	5.68712	5.22801	5.52072	5.33611	5.63334	5.37472	6.91079	5.5866	5.48921	5.30357	5.44757	5.56414	5.44084	5.99535	5.36661	5.69385	5.55761	4.84	5.27144	5.18942	6.28386	5.39791	5.68569	5.32874	5.65887	5.52137	5.32822	5.58278	5.82079	5.51424	5.34006	5.14525	5.72774	5.68918	5.77522	5.73666	5.73696
BnaA01g03850D	3.26385	3.21069	3.48744	3.19622	3.08713	3.22748	3.00015	3.2289	3.28842	3.18633	3.36469	3.37052	3.32308	3.46696	3.65112	3.49574	3.23244	3.48027	3.14977	3.48523	3.82151	3.50026	3.55575	3.67923	3.58925	3.08083	3.91254	3.46257	3.5586	3.64103	3.97637	3.84624	3.03744	3.55037	3.44011	3.60828	3.17211	3.42825	3.54208	3.28687	3.55387	3.58564	3.2541	3.48012	3.14068	3.16957	3.32586	3.11135	3.23173
BnaA01g03860D	14.4868	14.763	14.7801	14.5186	14.5654	14.6293	14.3743	14.4922	15.1295	14.7302	14.7554	14.6028	14.7144	14.5115	14.7561	15.0007	14.4239	14.9584	14.7285	14.8404	14.6092	14.6101	14.5175	14.6816	14.7314	14.8788	14.8847	14.7286	14.6507	14.4403	14.6066	14.8488	14.8676	14.7028	14.9926	14.9334	14.6516	14.8654	14.7134	14.8511	14.9747	14.9742	14.7073	14.5477	14.8576	14.8466	14.6039	14.5003	14.7745
BnaA01g03870D	4.65019	4.87809	5.21973	4.58857	4.40716	4.335	4.40889	4.81363	4.41214	4.79542	4.21909	5.00612	4.88068	4.56822	4.57372	4.43033	4.91819	4.47935	4.31688	4.55363	5.4415	4.46503	5.16607	5.16185	5.10616	4.31606	5.02853	5.06739	4.95332	4.96642	4.77794	5.01664	4.52331	4.74419	4.67065	4.81691	4.94372	5.05473	4.5918	4.93185	4.58551	5.04656	4.95845	5.02561	4.65555	4.69039	5.0605	4.25425	4.43489
BnaA01g03880D	6.07654	5.95741	5.76135	5.19181	5.27367	5.80261	5.77014	5.6148	5.54352	5.61981	5.62559	5.51852	5.87402	5.90443	5.60543	5.76786	5.56268	5.66637	5.68209	5.56589	5.99799	5.54249	5.77042	5.83022	5.78169	5.45551	5.71143	5.70699	5.71351	5.53735	5.58217	5.68228	5.49739	5.9701	5.75904	6.08774	5.51083	5.72025	5.61625	5.36138	5.36715	5.70056	5.38874	5.56849	5.80721	5.70357	5.52356	5.59839	5.67716
BnaA01g03890D	0.144389	0.077289	0.072946	0.0655087	0.103994	0.142677	0.472861	0.0707067	0.157474	0.0753898	0.072882	0.161245	0.0850844	0.182629	0.076313	0.077965	0.0731348	0.0775653	0.253568	0.0704698	0.165034	0.0822773	0.0875629	0.0751884	0.119482	0.0803135	0.0954083	0.0639244	0.139072	0.082131	0.147755	0.186606	0.0734749	0.0744694	0.25618	0.105025	0.107599	0.166709	0.120478	0.0703822	0.0722516	0.21845	0.110492	0.0811773	0.107851	0.129555	0.0725316	0.201493	0.0436222
BnaA01g03900D	-2.46443	-2.46389	-2.46417	-2.46471	-2.46453	-2.46357	-2.46408	-2.46432	-2.46422	-2.46401	-2.46418	-2.46416	-2.46414	-2.46383	-2.46395	-2.46385	-2.46416	-2.46444	-2.46416	-2.46434	-2.4641	-2.46415	-2.46384	-2.46403	-2.46412	-2.46427	-2.46471	-2.46484	-2.46365	-2.46416	-2.46402	-2.46435	-2.46414	-2.46407	-2.46403	-2.4645	-2.46443	-2.46176	-2.4641	-2.46435	-2.46422	-2.46439	-2.46435	-2.46365	-2.46442	-2.46388	-2.4642	-2.46457	-2.46409
BnaA01g03910D	-1.55841	-1.62666	-1.63133	-1.63932	-1.63733	-1.62126	-1.62975	-1.63387	-1.63207	-1.59001	-1.6314	-1.51508	-1.63339	-1.62557	-1.62769	-1.62596	-1.63112	-1.63994	-1.63867	-1.63414	-1.5914	-1.63866	-1.63495	-1.62889	-1.63048	-1.63921	-1.67106	-1.63993	-1.62265	-1.6387	-1.5629	-1.63434	-1.63075	-1.62966	-1.62897	-1.63685	-1.63566	-1.62962	-1.5914	-1.63424	-1.63211	-1.63506	-1.63435	-1.62266	-1.59688	-1.62638	-1.63179	-1.56087	-1.62188
BnaA01g03930D	-2.40477	-2.40362	-2.3993	-2.40534	-2.40497	-2.40293	-2.40401	-2.40453	-2.4043	-2.40387	-2.40422	-2.40417	-2.40404	-2.40348	-2.40375	-2.40353	-2.40418	-2.40468	-2.40407	-2.40456	-2.40405	-2.40407	-2.40339	-2.4039	-2.4041	-2.40432	-2.40535	-2.40562	-2.40311	-2.40409	-2.40378	-2.40459	-2.40413	-2.404	-2.40391	-2.40491	-2.40476	-2.40399	-2.40405	-2.40458	-2.40431	-2.40468	-2.40459	-2.40311	-2.40474	-2.40358	-2.40427	-2.40506	-2.40403
BnaA01g03940D	-1.96574	-1.96014	-1.9869	-1.99244	-1.99061	-1.98068	-1.98593	-1.98847	-1.98736	-1.98526	-1.98695	-1.98674	-1.9579	-1.98334	-1.98466	-1.98359	-1.98677	-1.98873	-1.98575	-1.98864	-1.98612	-1.98575	-1.98245	-1.96151	-1.98638	-1.98698	-2.00452	-1.9699	-1.98154	-1.98584	-1.98435	-1.98876	-1.98654	-1.98587	-1.96156	-1.99031	-1.98958	-1.93809	-1.98612	-1.9887	-1.98738	-1.96532	-1.98877	-1.98155	-1.9895	-1.98384	-1.96331	-1.99104	-2.00413
BnaA01g03950D	-2.34546	-2.3433	-2.34441	-2.34655	-2.34584	-2.342	-2.34403	-2.34502	-2.34459	-2.34378	-2.34443	-2.34435	-2.34391	-2.34303	-2.34354	-2.34313	-2.34436	-2.34569	-2.34454	-2.34508	-2.34411	-2.34453	-2.34326	-2.34383	-2.34421	-2.34501	-2.34712	-2.34707	-2.34234	-2.33534	-2.344	-2.34513	-2.34427	-2.34401	-2.33461	-2.34573	-2.34544	-2.344	-2.34411	-2.34511	-2.3446	-2.3453	-2.34513	-2.34234	-2.34542	-2.33399	-2.33529	-2.34601	-2.34465
BnaA01g03960D	-1.23613	-1.22339	-1.30011	-1.30445	-1.30375	-1.25451	-1.26246	-1.30248	-1.3008	-1.29762	-1.30018	-1.29986	-1.28493	-1.29472	-1.2967	-1.29508	-1.29991	-1.2964	-1.29188	-1.30274	-1.26274	-1.29188	-1.28688	-1.26165	-1.29931	-1.25757	-1.27881	-1.25308	-1.29198	-1.29201	-1.28977	-1.30293	-1.29956	-1.29855	-1.2979	-1.20849	-1.26905	-1.29851	-1.29892	-1.30283	-1.30083	-1.30318	-1.30293	-1.292	-1.30331	-1.29547	-1.26437	-1.21288	-1.30515
BnaA01g03980D	-2.27736	-2.28344	-2.2844	-2.28623	-2.28563	-2.28233	-2.28407	-2.28492	-2.28455	-2.28385	-2.28441	-2.28434	-2.2838	-2.28321	-2.28365	-2.28329	-2.28435	-2.27739	-2.28434	-2.28497	-2.28413	-2.28434	-2.28324	-2.28389	-2.28422	-2.28475	-2.28673	-2.27874	-2.28261	-2.28437	-2.28387	-2.28501	-2.28428	-2.28405	-2.28391	-2.27759	-2.28528	-2.28404	-2.28413	-2.27705	-2.28455	-2.28516	-2.28502	-2.28261	-2.28526	-2.28338	-2.28449	-2.28577	-2.2846
BnaA01g04000D	10.3638	10.9528	10.8232	10.5156	10.4208	11.2207	10.4585	10.5924	10.4455	10.7943	10.2676	10.3777	10.6226	11.0624	11.0463	11.2495	10.784	11.0994	10.2399	10.9114	10.3717	10.959	10.9548	11.1703	11.0022	10.5501	10.6213	11.0965	10.6003	11.2106	10.7424	11.1899	10.333	10.6699	10.5674	11.2718	10.4658	10.598	10.9465	10.7498	10.499	10.638	10.9731	10.7497	10.3738	10.4642	10.197	10.2697	11.0029
BnaA01g04010D	5.69109	5.64798	5.81842	5.53786	5.69006	5.69408	5.58425	5.48074	5.7178	5.81077	5.61206	5.52197	5.41561	5.5429	6.03433	5.87523	5.51975	5.68382	5.82562	5.61479	5.70373	5.5432	5.58058	5.44764	5.26277	5.76391	5.47298	5.74822	5.89753	5.69605	5.58246	5.5444	5.48582	5.50751	5.79931	5.67891	5.65055	5.60446	5.49357	5.62315	5.52942	5.74874	5.55695	5.517	5.56267	5.67524	5.52599	5.7202	5.41908
BnaA01g04020D	7.09946	8.17803	8.08924	7.93026	7.85393	8.1879	7.60853	8.26042	7.9961	8.40186	8.18279	7.94819	8.23573	8.28135	8.1938	8.31915	7.83866	7.95493	7.46734	7.97116	8.20677	8.30658	8.26957	8.02649	7.98019	7.87096	8.04974	8.06843	7.90375	8.02865	8.28309	8.12254	7.69589	7.87853	7.80287	7.99646	8.15592	8.0442	8.09096	7.81428	7.7797	7.59636	8.32821	8.39336	8.13406	7.8961	8.18413	7.94971	8.3947
BnaA01g04030D	7.11405	7.44571	7.33032	7.62153	7.71004	7.67427	7.34554	7.52596	7.68093	7.17063	7.6192	7.494	7.54682	7.19923	7.54495	7.53444	7.36207	7.46486	7.69618	7.34455	7.21282	7.67774	7.53515	7.33663	7.25788	7.641	7.51747	7.43224	7.56053	7.62688	7.34988	7.50325	7.61592	7.25033	7.58873	7.64213	7.37808	7.33975	7.79139	7.52021	7.54623	7.4361	7.16484	7.34597	7.63983	7.49662	7.38417	7.46801	7.40369
BnaA01g04040D	5.94924	5.64645	5.84276	5.78115	5.83982	5.70386	5.64863	5.44204	5.74097	5.80505	5.74102	5.57099	5.65336	5.83531	5.82863	5.86603	5.6283	5.8444	5.46286	5.49118	5.73852	5.71073	5.96249	5.82413	5.76323	5.77953	5.7422	5.77215	5.82834	5.73905	5.95785	5.4698	5.82937	5.50637	5.42066	5.61952	5.69793	5.95768	5.54302	5.68293	5.63462	5.73197	5.70245	5.93044	5.46978	5.69137	5.77653	5.62934	5.93484
BnaA01g04050D	4.6591	4.40077	4.74334	4.9828	5.08137	4.35082	4.79308	4.3815	4.27412	4.43797	4.55997	4.61278	4.86746	4.86548	4.4347	4.47811	4.9842	4.34393	4.46421	4.60187	4.29165	4.88078	4.63353	4.67652	4.05903	4.27154	4.71841	4.67028	4.88993	4.61641	4.73455	4.91578	4.74275	4.46544	4.40307	4.6722	4.66131	4.56462	4.74476	4.65336	4.56156	4.84928	4.39185	4.70962	4.5424	4.3446	4.10204	4.48933	3.91374
BnaA01g04070D	3.84402	3.69219	3.95217	3.62927	3.56046	3.56655	3.31843	3.62423	3.95773	3.54317	3.572	3.73985	3.78816	3.75019	3.67323	3.70529	3.64425	3.60092	3.97847	3.92831	4.03407	3.8728	3.64442	4.28968	3.97379	3.62283	3.73465	4.42666	3.76765	3.68997	3.51286	4.06954	3.58318	4.22509	3.81484	3.70041	3.43717	4.02091	3.72937	3.94791	3.95687	4.15957	3.70058	3.33906	3.67619	3.73451	3.45794	3.57485	3.46462
BnaA01g04080D	0.438869	0.449912	0.489463	0.560844	0.509908	0.632291	0.445994	0.482795	0.44315	0.496723	0.489273	0.534211	0.562169	0.557373	0.448596	0.50436	0.61695	0.488785	0.502093	0.667901	0.445616	0.50212	0.517543	0.496126	0.445099	0.447231	0.386647	0.602701	0.513916	0.852757	0.508563	0.481575	0.491036	0.446108	0.446979	0.763754	0.552692	0.494107	0.492902	0.521545	0.487397	0.439634	0.481553	0.570116	0.588711	0.503178	0.443488	0.472487	0.450887
BnaA01g04090D	-2.46443	-2.4639	-2.46417	-2.46469	-2.46452	-2.46358	-2.46408	-2.46432	-2.46421	-2.46402	-2.46418	-2.46416	-2.46414	-2.46383	-2.46396	-2.46386	-2.46416	-2.46444	-2.46415	-2.46434	-2.46184	-2.46415	-2.46384	-2.46403	-2.46412	-2.46427	-2.4647	-2.46482	-2.46366	-2.46416	-2.46402	-2.46435	-2.46414	-2.46407	-2.46403	-2.46449	-2.46442	-2.46407	-2.4641	-2.46434	-2.46422	-2.46439	-2.46435	-2.46367	-2.46442	-2.46388	-2.4642	-2.46456	-2.46409
BnaA01g04100D	8.07239	8.78667	8.69942	8.74134	8.45655	8.70419	8.60298	8.5999	8.43603	8.72018	8.61662	8.84901	8.56747	8.74277	8.67721	8.55995	8.72086	8.44805	8.48887	8.74061	8.62831	8.61783	8.73759	8.71664	8.89448	8.29163	8.7236	8.70519	8.67039	8.7019	8.82876	8.79421	8.49024	8.73438	8.54191	8.57853	8.54157	8.78174	8.63069	8.60595	8.52889	8.5489	8.61281	8.61255	8.66245	8.46922	8.59714	8.4694	8.65175
BnaA01g04110D	4.3679	4.22148	4.27303	4.42957	4.20841	4.27861	4.52124	4.27715	4.51236	4.31558	4.34251	4.56223	4.0034	4.07673	4.06909	4.06892	4.30277	4.19135	4.31091	4.48725	4.49107	4.03277	4.53715	4.17021	4.21742	4.31279	4.61072	4.21712	4.44393	4.36105	4.52958	4.04884	4.36016	4.34104	4.10746	4.22086	4.44207	4.34216	4.08401	4.35125	4.78142	4.30877	4.2645	4.44355	4.12175	4.22822	4.41992	4.17073	4.40543
BnaA01g04120D	0.376002	0.307068	0.393276	0.32614	0.405706	0.313839	0.648483	0.383167	0.346319	0.355472	0.477751	0.349002	0.475177	0.308428	0.35818	0.363015	0.348837	0.351312	0.656518	0.298193	0.302941	0.364689	0.315392	0.304349	0.350569	0.35909	0.182285	0.321366	0.372423	0.308492	0.371092	0.297967	0.562424	0.303416	0.354663	0.295211	0.552721	0.352883	0.302939	0.340694	0.300525	0.454179	0.297957	0.372382	0.414589	0.464043	0.300891	0.531012	0.351285
BnaA01g04130D	6.89836	7.36373	7.10521	7.24302	7.19495	7.30134	7.50468	7.2053	7.14083	7.27097	7.25906	7.42277	7.52419	7.50286	7.3968	7.22055	7.28881	7.19728	7.2168	7.41002	7.40362	7.35884	7.32005	7.2418	7.4604	7.14328	7.44889	7.32457	7.05788	7.42645	7.38234	7.33429	7.47178	7.25679	7.49707	7.4018	7.21262	7.36435	7.38217	7.25382	7.30764	7.264	7.40009	7.36306	7.3606	7.05615	7.41247	7.18061	7.42657
BnaA01g04140D	-2.22534	-2.22353	-2.22446	-2.22625	-2.22566	-2.22244	-2.22414	-2.22497	-2.22461	-2.22393	-2.22447	-2.2244	-2.22372	-2.22331	-2.22373	-2.22339	-2.22442	-2.22472	-2.22376	-2.22502	-2.2242	-2.22376	-2.22269	-2.22397	-2.22429	-2.22416	-2.22625	-2.22668	-2.22272	-2.22379	-2.22331	-2.22506	-2.22434	-2.22413	-2.22399	-2.19464	-2.22532	-2.22412	-2.22421	-2.22504	-2.22461	-2.21747	-2.22506	-2.22273	-2.2253	-2.22347	-2.22455	-2.2258	-2.22418
BnaA01g04150D	6.79825	6.76769	6.27364	6.57906	7.1197	6.76781	6.42123	6.53391	6.15651	6.39439	6.63556	6.17385	6.63875	6.76458	6.696	6.66341	6.83674	6.5799	6.59667	6.139	6.27136	6.39814	6.52927	6.28465	6.37084	6.70668	6.36649	6.03764	6.21259	6.65263	6.38811	6.23956	6.65716	6.29871	6.18374	6.43934	6.61729	6.10623	6.9116	6.32523	6.37004	5.97179	6.35512	6.42434	6.39329	6.30018	6.31592	6.70781	6.83166
BnaA01g04160D	0.289569	0.224486	0.263518	0.361282	0.548838	0.230138	0.579668	0.257546	0.302742	0.222455	0.219778	0.220108	0.360213	0.277953	0.223442	0.225209	0.264022	0.280405	0.564495	0.217207	0.266612	0.231711	0.237391	0.22224	0.220675	0.229588	0.245279	0.239493	0.228667	0.292824	0.234112	0.256457	0.220411	0.267586	0.269309	0.214796	0.484244	0.221514	0.310355	0.256682	0.261665	0.216377	0.217016	0.228652	0.325436	0.224782	0.303786	0.375736	0.123385
BnaA01g04170D	4.00504	3.77426	4.01595	3.97373	4.18599	4.02316	3.99946	3.91009	3.62018	4.15454	3.88159	4.18567	3.91288	4.12371	3.95748	3.85934	3.91524	4.09747	3.91814	3.77329	3.90872	3.64348	4.14767	4.12425	4.2228	3.99576	3.94743	4.06423	3.71265	4.24017	4.0431	4.03808	3.60219	4.10528	4.0709	3.77612	4.19821	4.08124	4.23397	3.79888	3.86755	3.78374	3.92413	4.06459	4.09046	3.85178	3.87379	4.08261	3.76404
BnaA01g04200D	7.56901	7.99832	8.03491	7.9032	7.61467	7.89014	7.80524	7.67643	7.79763	7.93806	7.94587	7.77706	7.89911	7.93346	7.80721	8.09596	7.78663	8.08443	7.99173	7.89341	7.76414	7.85176	7.7563	7.76457	8.00912	7.7957	8.01246	7.97488	7.76755	8.05842	7.81339	8.03492	7.84151	7.73253	7.99896	8.06924	7.78384	7.86305	7.84181	7.97573	7.94629	8.00227	8.0652	7.70055	7.82211	7.83041	7.83056	7.69948	8.03725
BnaA01g04210D	-2.46487	-2.46351	-2.46421	-2.46555	-2.4651	-2.46271	-2.46397	-2.46459	-2.46432	-2.46381	-2.46422	-2.46417	-2.46414	-2.46335	-2.46367	-2.46341	-2.46418	-2.46525	-2.45876	-2.46463	-2.46402	-2.46453	-2.46373	-2.46384	-2.46408	-2.46482	-2.46591	-2.46587	-2.46291	-2.46455	-2.46419	-2.46466	-2.46412	-2.46396	-2.46386	-2.46503	-2.46485	-2.46395	-2.46402	-2.46464	-2.46432	-2.46477	-2.46466	-2.45714	-2.46484	-2.46347	-2.46428	-2.46521	-2.46436
BnaA01g04220D	1.39244	1.38832	1.50235	1.37034	1.34623	1.3479	1.42387	1.35928	1.41138	1.5679	1.41496	1.37034	1.34804	1.49914	1.38406	1.63927	1.41646	1.3912	1.41632	1.48061	1.51246	1.41638	1.44583	1.42861	1.46539	1.44781	1.57172	1.63464	1.34417	1.41558	1.42863	1.3995	1.32277	1.71671	1.37881	1.56218	1.50553	1.55913	1.32454	1.51768	1.36617	1.47372	1.43996	1.40515	1.43242	1.38953	1.53935	1.41715	1.57796
BnaA01g04230D	3.9281	3.79228	3.42294	3.68946	3.81378	3.70068	3.72024	3.41756	3.7315	3.59516	3.71542	3.58437	3.62563	3.57096	3.57383	3.80887	3.58308	4.63275	3.30018	3.33463	3.64231	3.26726	3.53273	3.77508	3.66893	3.65505	3.93474	3.54219	3.47438	3.361	3.55763	3.61574	3.79528	3.68714	3.62818	3.52976	3.67535	3.72334	3.78021	5.74016	3.73068	3.82578	3.37065	3.62572	3.55773	3.76156	3.76938	3.69799	3.55492
BnaA01g04270D	2.75187	2.88466	2.70952	3.02284	2.67146	2.57612	3.05771	2.92379	2.62643	2.78037	2.59317	2.71275	2.63028	2.73712	2.71279	2.77545	2.74829	2.64879	3.02225	2.71008	2.83323	2.83027	2.75519	2.8857	2.64217	2.72094	2.53855	2.61375	2.67294	2.60088	2.77032	2.56799	2.55687	2.7296	2.88444	2.7073	2.72263	2.60889	2.9321	2.70882	2.58705	2.69881	2.94179	2.72287	2.8126	2.54171	2.77421	2.98949	2.90353
BnaA01g04280D	-1.41842	-1.36128	-1.41316	-1.42057	-1.37544	-1.4011	-1.41127	-1.3699	-1.41405	-1.40998	-1.41325	-1.41284	-1.42452	-1.40626	-1.4088	-1.36044	-1.41291	-1.38816	-1.3798	-1.37023	-1.41164	-1.42038	-1.41678	-1.41023	-1.41214	-1.38335	-1.45175	-1.42142	-1.40276	-1.38005	-1.41945	-1.37047	-1.41246	-1.41116	-1.36404	-1.25058	-1.37223	-1.41111	-1.41164	-1.41665	-1.3678	-1.41762	-1.37048	-1.21761	-1.4182	-1.40723	-1.41371	-1.37674	-1.36652
BnaA01g04290D	5.30111	5.91725	5.63954	6.11913	6.27343	5.7123	5.95332	6.27653	5.84973	5.70593	6.02152	5.90142	6.10541	6.04424	5.84876	5.68566	5.63217	5.6471	5.7495	5.66003	6.05534	5.84221	5.76499	5.96337	6.02735	5.94	5.79479	5.37347	5.34782	5.93546	5.8979	5.69016	5.76077	5.84273	5.69514	5.07125	6.14616	6.17749	5.81402	5.83268	5.6825	5.5477	5.99912	5.94747	5.96848	5.65266	6.2059	6.16541	5.60494
BnaA01g04300D	5.04229	4.78249	5.00444	5.06958	5.14867	5.15096	4.8237	5.29816	5.13471	5.23496	5.09114	5.04971	5.1676	4.99361	5.17942	5.11699	4.99233	4.90308	5.05168	4.63508	4.92548	5.05198	4.98768	5.12086	5.03175	5.55932	4.82448	4.8123	5.13194	5.69556	4.69133	4.99488	5.38718	4.91608	5.17274	4.76346	5.32773	4.93875	5.15323	5.03032	5.05082	4.61143	5.14686	5.13149	5.1995	4.89592	4.91362	5.41232	4.9367
BnaA01g04310D	6.37696	6.25182	6.11123	6.28745	6.3632	6.47535	6.15126	6.07509	6.41087	6.50631	6.247	6.19914	6.47867	6.16258	6.13357	5.99617	6.24853	6.40488	6.32269	6.40122	5.87497	6.19694	6.37702	6.19799	6.16825	6.26125	6.40161	6.13805	6.23378	6.17878	6.19802	6.47343	6.28429	6.15493	6.4378	6.47566	6.24138	6.51774	6.2824	6.24119	6.44243	6.26666	5.98084	6.36323	6.3101	6.32462	6.01077	6.1585	6.01206
BnaA01g04320D	-0.388159	-0.27538	-0.338065	-0.391123	-0.350859	-0.376644	-0.383888	-0.386871	-0.339712	-0.383077	-0.293186	-0.337457	-0.373302	-0.380703	-0.382333	-0.325676	-0.292162	-0.340945	-0.330017	-0.344217	-0.288235	-0.329995	-0.317308	-0.383239	-0.384424	-0.334598	-0.277128	-0.242929	-0.378427	-0.382526	-0.380684	-0.344646	-0.336754	-0.28676	-0.383299	-0.388913	-0.347418	-0.286601	-0.384116	-0.344435	-0.339787	-0.306164	-0.264256	-0.378438	-0.388032	-0.326657	-0.339092	-0.352245	-0.409372
BnaA01g04330D	1.60063	1.72723	1.51304	1.70505	1.71285	1.44817	1.47415	1.53997	1.50903	1.62019	1.46736	1.46876	1.5227	1.4361	1.6731	1.49017	1.55812	1.52107	1.63308	1.49805	1.60895	1.59339	1.48713	1.52651	1.47116	1.53904	1.62294	1.51784	1.44427	1.67009	1.65372	1.61257	1.56065	1.5222	1.57281	1.44597	1.49021	1.6961	1.60894	1.53753	1.63235	1.45282	1.64843	1.56208	1.60222	1.63916	1.63518	1.54819	1.34232
BnaA01g04340D	6.66518	6.52074	6.73899	6.85218	6.4486	6.39617	7.08974	6.7355	6.27792	6.79703	6.37753	6.86903	6.69234	6.7994	6.56263	6.2295	6.77004	6.14586	6.5548	6.56387	6.99803	6.65175	6.73445	6.81846	6.76242	6.48286	6.59975	6.57671	6.38793	6.96544	6.71712	6.61313	6.50146	6.51888	6.42534	6.38041	6.68707	6.65669	6.53985	6.58883	6.28716	6.31333	6.61276	6.89095	6.58838	6.29878	6.8291	6.95362	6.58473
BnaA01g04350D	-2.28583	-2.28356	-2.28473	-2.28697	-2.28623	-2.2822	-2.28433	-2.28536	-2.28491	-2.28406	-2.28474	-2.28466	-2.28399	-2.28328	-2.28381	-2.28338	-2.28467	-2.28586	-2.28466	-2.28543	-2.28441	-2.28465	-2.28332	-2.28411	-2.27483	-2.28515	-2.27794	-2.28751	-2.28255	-2.28469	-2.28409	-2.28548	-2.28458	-2.28431	-2.28413	-2.28611	-2.28581	-2.2843	-2.28441	-2.28545	-2.27524	-2.28566	-2.28548	-2.28255	-2.28578	-2.28348	-2.28484	-2.2864	-2.28496
BnaA01g04360D	8.96631	9.24115	9.30449	9.19238	9.21012	9.21628	9.15867	9.15652	9.23551	9.15342	9.15056	9.24874	9.19855	9.18013	9.30443	9.28484	9.19771	9.19727	9.17566	9.32373	9.22852	9.20019	9.27772	9.27286	9.30641	9.15343	9.33895	9.30649	9.21537	9.19468	9.11286	9.23737	9.20686	9.33419	9.34147	9.52794	9.2084	9.44391	9.15405	9.27269	9.22171	9.42496	9.26201	9.23425	9.32743	9.19714	9.15082	9.12006	9.2121
BnaA01g04370D	-2.4048	-2.4036	-2.40422	-2.4054	-2.40501	-2.40288	-2.40401	-2.40455	-2.40431	-2.40386	-2.40423	-2.40418	-2.40405	-2.40345	-2.40373	-2.39839	-2.40419	-2.40471	-2.40407	-2.40459	-2.40405	-2.40407	-2.40336	-2.40389	-2.4041	-2.40434	-2.4054	-2.40569	-2.40307	-2.40409	-2.40377	-2.40461	-2.40414	-2.404	-2.4039	-2.40495	-2.40479	-2.40399	-2.40405	-2.4046	-2.40432	-2.40471	-2.40462	-2.40307	-2.40477	-2.40356	-2.40428	-2.4051	-2.40403
BnaA01g04380D	5.60839	6.45102	6.10881	6.44715	5.94273	6.02891	6.06668	6.30622	6.04586	6.25012	6.14916	6.32144	6.10551	6.33294	6.33443	6.28067	6.35509	6.1293	5.91467	6.20106	6.31644	6.01029	6.18346	6.35612	6.43543	6.17498	6.39998	6.23731	6.49148	6.06392	6.41006	6.09084	5.81351	6.16492	6.03373	6.08091	6.12962	6.07196	6.13748	6.20564	5.93828	6.05235	6.07091	6.24036	6.13435	6.13528	6.43619	6.14699	6.00772
BnaA01g04390D	6.28661	6.8403	6.52306	6.85335	6.54876	6.76972	6.57184	6.49274	6.77436	6.66419	6.86554	6.54356	6.74027	6.2936	6.519	6.54701	6.70698	6.7612	6.77136	6.58243	6.63936	6.68633	6.50032	6.57071	6.5952	6.67528	6.75566	6.80714	6.54904	6.81004	6.56268	6.72628	6.97242	6.67375	6.94309	6.60878	6.55317	6.79684	6.59527	6.79369	6.85306	6.88869	6.50435	6.6742	7.04935	6.73655	6.10988	6.31881	6.64729
BnaA01g04410D	-2.34585	-2.34339	-2.34465	-2.34709	-2.34628	-2.34192	-2.34423	-2.34534	-2.34486	-2.34393	-2.34467	-2.33408	-2.34407	-2.34309	-2.34367	-2.3432	-2.3446	-2.34676	-2.34545	-2.34542	-2.34431	-2.33495	-2.344	-2.34399	-2.34442	-2.34599	-2.34836	-2.34768	-2.3423	-2.34549	-2.34484	-2.34547	-2.3445	-2.3337	-2.34401	-2.34615	-2.34583	-2.34419	-2.34431	-2.34545	-2.34486	-2.34567	-2.34547	-2.3423	-2.3458	-2.34331	-2.34478	-2.34647	-2.3247
BnaA01g04420D	7.13818	7.44222	7.39702	7.65063	7.53874	7.83487	7.63613	7.48132	7.51188	7.4592	7.48109	7.5551	7.61879	7.56869	7.67717	7.75561	7.40132	7.58684	7.47239	7.49849	7.50888	7.50286	7.51642	7.52708	7.49442	7.68299	7.57797	7.67418	7.62953	7.58683	7.50786	7.68646	7.57934	7.5731	7.51254	7.62651	7.43555	7.54492	7.39494	7.57932	7.76292	7.64472	7.46289	7.70631	7.66299	7.58415	7.48235	7.27927	7.55937
BnaA01g04430D	5.4879	5.15595	5.28194	5.3173	5.29173	5.28057	5.21592	5.14802	5.36208	5.19501	5.58509	5.29132	5.08689	5.35718	5.50639	5.03649	4.9108	5.30792	5.42557	5.17054	5.15003	5.18492	5.17448	5.35049	4.85896	5.26422	5.35786	5.2583	5.39594	5.20228	5.44851	5.22425	5.43874	5.1238	5.20462	5.30916	5.3274	5.12514	5.40476	5.40397	5.59354	5.27019	5.13204	5.02324	5.1391	4.99913	5.20055	5.21831	5.09808
BnaA01g04440D	9.11242	9.56691	9.57759	9.26166	9.24045	9.43848	9.42675	9.6599	9.38907	9.55482	9.44502	9.453	9.56949	9.68709	9.59275	9.46655	9.45934	9.37168	9.22399	9.43541	9.61916	9.56227	9.67968	9.46493	9.4788	9.38395	9.53222	9.24617	9.43424	9.54857	9.61948	9.45208	9.33687	9.35232	9.39554	9.56283	9.37346	9.48906	9.65085	9.26018	9.12843	9.19588	9.60984	9.60178	9.42146	9.43836	9.49318	9.4974	9.66744
BnaA01g04450D	8.6556	8.56974	8.87797	8.60404	8.60683	8.52499	8.6431	8.72957	8.72268	8.80019	8.72101	8.65869	8.52528	8.79223	8.54648	8.57308	8.44412	8.5385	8.45384	8.56204	8.73878	8.61243	8.62518	8.62761	8.56152	8.60654	8.54691	8.17402	8.44471	8.61081	8.82077	8.59397	8.67672	8.56512	8.67256	8.57375	8.71235	8.49246	8.50459	8.58856	8.5259	8.64306	8.74164	8.76029	8.4883	8.38747	8.63329	8.74713	8.76307
BnaA01g04460D	5.31115	4.50503	4.45	5.06812	5.09992	4.96802	5.25078	4.57741	4.69206	4.6238	4.79382	4.89983	4.78573	4.46633	4.62364	4.75069	4.58307	4.6344	5.06365	4.91765	4.6117	4.67448	4.82453	5.00768	4.41462	4.90403	4.6414	4.85227	4.3837	4.7688	4.7371	4.76038	4.77307	4.90703	4.73791	4.79859	4.99761	4.69591	4.68341	4.91427	4.58036	4.73854	4.70493	4.7891	4.80836	4.78942	5.07474	5.16184	4.80455
BnaA01g04470D	4.68538	4.87947	4.79864	4.86075	4.88167	4.89513	5.04562	4.60574	4.77617	4.68321	4.60832	4.86346	4.92656	4.60801	4.66079	4.70803	4.76567	4.99207	5.02661	4.75037	4.85709	4.85948	5.15179	4.67723	4.88188	4.72423	5.03196	4.87913	4.37101	4.63007	4.59031	4.34243	4.73583	4.65583	4.72168	4.44421	4.88018	4.74743	4.85703	4.71125	4.61157	4.42268	4.86134	4.71323	4.85407	4.67028	4.85853	4.80375	4.87169
BnaA01g04480D	7.43726	7.96122	7.77566	7.89574	8.00965	7.77355	7.93624	7.92652	7.87311	7.80098	7.93112	7.95142	7.84339	8.01009	7.86638	7.80564	7.81037	7.95066	7.84708	7.84046	7.88582	7.76902	7.95434	7.93028	7.9908	7.81577	7.93136	7.73742	7.80678	7.90428	7.9556	7.79618	7.85661	7.94848	7.92642	7.96139	7.86769	7.98117	7.80222	7.88556	7.78749	7.77934	7.9375	8.01105	7.96508	7.81727	7.95454	7.98778	7.70762
BnaA01g04490D	-2.46442	-2.46391	-2.46417	-2.46467	-2.46451	-2.4636	-2.46408	-2.46431	-2.46421	-2.46402	-2.46417	-2.46415	-2.46414	-2.46384	-2.46396	-2.46387	-2.46416	-2.46443	-2.46415	-2.46433	-2.4641	-2.46415	-2.46385	-2.46403	-2.46412	-2.46427	-2.46468	-2.4648	-2.46368	-2.46416	-2.46403	-2.46434	-2.46196	-2.46408	-2.46404	-2.46448	-2.46441	-2.46407	-2.4641	-2.46433	-2.46421	-2.46438	-2.46434	-2.46368	-2.46441	-2.46389	-2.4642	-2.46455	-2.46409
BnaA01g04500D	-2.46443	-2.4639	-2.46417	-2.46469	-2.46452	-2.46358	-2.46408	-2.46432	-2.46421	-2.46402	-2.46418	-2.46416	-2.46414	-2.46383	-2.46396	-2.46386	-2.46416	-2.46444	-2.46415	-2.46434	-2.4641	-2.46415	-2.46384	-2.46403	-2.46412	-2.46427	-2.4647	-2.46482	-2.46366	-2.46416	-2.46402	-2.46435	-2.46414	-2.46407	-2.46403	-2.46449	-2.46442	-2.46407	-2.46184	-2.46434	-2.46422	-2.46439	-2.46435	-2.46367	-2.46442	-2.46388	-2.4642	-2.46456	-2.46409
BnaA01g04510D	10.4016	10.0024	10.0171	9.79415	9.77568	10.0565	9.78235	9.86366	10.001	9.90018	9.96428	9.45523	9.76266	9.94181	9.98373	9.98859	10.0234	9.98721	9.6873	10.051	9.8543	9.93868	9.92871	10.0061	9.95364	9.94586	9.92785	9.96475	10.1165	9.96705	9.88589	9.85924	9.75488	10.0067	9.9597	10.1721	9.77071	9.88564	10.0204	10.0388	10.0168	10.0936	9.94817	9.9287	9.87619	9.8926	9.97583	9.84443	10.007
BnaA01g04520D	10.0039	10.0081	9.93862	10.0099	9.86935	9.782	9.67009	9.98976	10.4872	10.0002	10.2614	9.49066	9.96289	9.73157	9.88927	10.2837	9.66976	10.2692	9.84888	10.1186	9.87252	9.84225	9.65605	9.88567	9.7321	10.2647	10.0368	9.75294	9.88872	9.67647	9.82458	9.88624	10.1892	9.88157	10.2265	10.1163	9.91135	9.98158	9.95785	10.1872	10.2336	10.0657	9.91789	9.88479	10.0794	10.2103	9.94862	10.0217	9.89044
BnaA01g04530D	-2.28647	-2.26925	-2.28488	-2.28811	-2.2731	-2.28125	-2.28431	-2.2858	-2.28515	-2.28392	-2.28491	-2.28478	-2.2885	-2.2828	-2.28357	-2.28294	-2.28481	-2.28739	-2.28565	-2.2859	-2.28442	-2.28565	-2.28372	-2.284	-2.28457	-2.27242	-2.29443	-2.2889	-2.28175	-2.2857	-2.28484	-2.28597	-2.28467	-2.28428	-2.28403	-2.28687	-2.27249	-2.28426	-2.28442	-2.28593	-2.28516	-2.28623	-2.28597	-2.28175	-2.27245	-2.28309	-2.28505	-2.2873	-2.27689
BnaA01g04540D	8.52758	8.69868	8.66088	8.76187	8.61584	8.53617	8.2855	8.38853	8.83184	8.82033	8.32133	8.02916	8.37978	8.46007	8.68716	7.99515	8.46591	8.47162	8.65511	8.48464	8.58404	8.93257	8.76119	8.63226	8.58343	8.32083	8.5129	8.74079	8.87742	8.84847	8.67649	8.29038	8.20735	8.95622	8.66146	8.53225	8.54513	8.44678	8.76702	8.68196	8.77142	8.78194	8.84603	8.36437	8.14731	8.35104	8.69198	8.79163	8.69815
BnaA01g04550D	2.33609	2.39507	2.17997	2.39893	2.49317	2.40323	2.40205	2.28404	2.48058	2.33144	2.45554	2.18146	2.22712	2.61333	2.38411	2.48865	2.34826	2.25782	2.34211	2.4201	2.39856	2.34221	2.23209	2.41203	2.18468	2.3234	2.56211	2.12398	2.53209	2.4261	2.2141	2.44941	2.39072	2.1892	2.24003	2.41617	2.43181	2.36379	2.39854	2.35197	2.33824	2.61008	2.2038	2.5319	2.57526	2.30666	2.41525	2.4562	2.14838
BnaA01g04560D	3.7562	3.57312	3.5325	3.63422	3.86808	3.7908	4.06854	3.55361	3.89055	3.68219	3.74905	3.53702	3.66885	3.46357	3.59422	3.90084	3.72627	3.66958	3.83012	3.63616	3.91523	3.67534	3.70445	3.45933	3.7099	3.60482	3.72234	3.8753	3.68268	3.45521	3.85121	3.81184	4.04137	3.75718	3.67646	3.60971	3.78109	3.95179	3.51789	3.71496	3.78831	3.8845	3.78772	3.63998	3.87231	4.0878	3.55829	3.76978	3.50957
BnaA01g04570D	6.61151	6.33235	6.77261	6.63957	6.41184	6.53605	6.57162	6.77061	6.59078	6.66282	6.60366	6.48894	6.50329	6.69464	6.45839	6.53007	6.59107	6.4732	6.47001	6.32469	6.62862	6.69866	6.90809	6.66221	6.77518	6.23737	6.60208	6.85353	6.5847	6.67034	6.67886	6.89361	6.43586	6.71989	6.36156	6.42501	6.54728	6.79876	6.51247	6.56559	6.46308	6.57327	6.58268	6.75842	6.69553	6.65982	6.66494	6.43886	6.38592
BnaA01g04580D	5.22042	5.68107	5.57654	5.94063	5.75668	5.57001	5.75028	5.9437	5.87131	5.70376	5.70174	5.31412	5.70933	5.51413	5.7555	5.85138	5.83937	5.71844	5.33301	5.40198	5.80578	5.67953	5.84098	5.68053	5.60736	5.72986	5.7243	5.65497	5.86393	5.72282	5.90667	5.42562	5.73986	5.88462	5.76605	5.81388	5.51891	5.76916	5.8057	5.71837	5.63476	5.71	5.59224	5.61276	6.07338	6.11405	5.85982	5.89755	5.69789
BnaA01g04590D	7.60982	8.10352	8.11339	8.31969	8.17114	7.88503	8.33263	8.0964	8.13996	7.9732	8.12282	8.06311	8.13447	8.11013	8.02456	7.98181	8.1557	7.96201	8.00361	7.90759	8.31154	8.07784	8.08257	7.93737	8.14231	8.05369	8.13139	8.08708	8.06533	8.09144	8.21714	8.07887	8.30272	8.22473	7.98399	8.10997	7.99457	8.10533	7.97956	7.99066	8.39379	8.26168	8.02843	8.18852	8.11073	8.08816	8.22774	8.22391	7.9472
BnaA01g04600D	12.4459	12.7211	12.5519	12.5817	12.6946	12.5355	12.3701	12.4935	12.7198	12.4233	12.6559	12.172	12.6339	12.4277	12.5114	12.6936	12.6922	12.6678	12.728	12.7504	12.5028	12.5038	12.4421	12.5555	12.485	12.7602	12.6936	12.544	12.628	12.3324	12.4322	12.4437	12.7179	12.6039	12.7313	12.8371	12.5697	12.5684	12.6023	12.691	12.7149	12.6133	12.4405	12.4685	12.6979	12.6315	12.4989	12.5971	12.6346
BnaA01g04610D	7.88883	7.69984	7.66712	7.77628	7.86555	7.5232	8.19792	7.85874	8.06936	7.63343	7.83267	7.69353	7.58132	7.3248	7.8634	7.64534	7.76901	7.65585	8.15768	7.62594	8.02825	7.6077	7.95723	7.96673	7.76564	7.75224	7.85858	7.93379	8.10949	7.44259	7.70164	7.66868	8.16307	7.88486	8.02791	7.68138	7.90721	8.03932	7.79852	7.98269	7.83708	8.2092	7.52631	7.98342	8.01997	8.20119	7.93235	7.94892	7.39002
BnaA01g04620D	9.32997	10.3379	10.2682	10.1398	10.095	10.3068	9.95645	10.1424	10.1971	10.1015	10.2286	10.014	10.2117	10.2244	10.3361	10.323	10.3003	10.2795	9.95229	10.3062	10.1345	10.3394	10.3203	10.2385	10.2436	10.1393	10.1845	10.3101	10.4642	10.2193	10.1584	10.2638	10.0965	10.3797	10.3498	10.4333	10.0082	10.1421	10.3798	10.3306	10.281	10.5575	10.1791	10.2053	10.1458	10.3061	10.1632	10.0133	10.3043
BnaA01g04630D	-2.5245	-2.52394	-2.52423	-2.52478	-2.52459	-2.52361	-2.52413	-2.52438	-2.52427	-2.52406	-2.52423	-2.52421	-2.52424	-2.52387	-2.524	-2.5239	-2.52421	-2.5247	-2.52441	-2.5244	-2.52415	-2.52441	-2.52408	-2.52408	-2.52417	-2.52215	-2.52493	-2.52491	-2.52369	-2.52441	-2.52427	-2.52441	-2.52419	-2.52412	-2.52408	-2.52456	-2.52449	-2.52412	-2.52415	-2.5244	-2.52427	-2.52445	-2.52441	-2.52369	-2.52448	-2.52392	-2.52425	-2.52464	-2.52429
BnaA01g04640D	6.94179	7.23233	6.50167	6.98292	6.66316	6.64082	6.90561	6.84235	6.68103	6.61279	6.74954	6.80277	6.8103	6.87156	6.82263	7.16559	6.97343	6.87705	6.71894	6.93221	6.88459	7.03506	6.90132	6.9521	6.81354	6.85491	6.85664	6.74256	6.5565	6.83101	6.9978	6.95691	6.67218	6.62895	6.62983	7.06382	6.89111	6.81238	6.93466	6.73358	6.71871	6.64214	6.93404	6.74795	7.01192	6.71034	6.68514	6.97261	6.99057
BnaA01g04650D	8.11052	8.73576	8.65839	8.57716	8.43295	8.89742	8.53557	8.94344	8.69075	8.86469	8.55315	8.66261	8.52903	8.80996	8.86497	8.72054	8.6454	8.88745	8.58424	8.68583	8.71974	8.90539	8.76989	9.0657	8.84708	8.73642	8.76834	8.67407	8.82715	8.86182	8.66042	8.77486	8.42989	8.79448	8.55432	8.77364	8.65018	8.72046	8.90251	8.82886	8.53113	8.68209	8.84376	8.98753	8.49499	8.68827	8.89019	8.55622	8.82606
BnaA01g04660D	8.84284	8.51111	8.30137	8.57018	8.58788	8.66399	8.72288	8.47262	8.48514	8.4403	8.39144	8.66995	8.47249	8.66715	8.41502	8.38011	8.49419	8.51417	8.63219	8.47945	8.52609	8.53466	8.71299	8.49539	8.43979	8.47103	8.46397	8.40766	8.57256	8.59447	8.57473	8.56849	8.68136	8.34486	8.54245	8.43321	8.62814	8.51548	8.67979	8.59789	8.3927	8.47154	8.46229	8.55315	8.48778	8.52545	8.44012	8.49623	8.51269
BnaA01g04670D	4.70512	5.14833	4.79658	5.16126	4.65795	4.55711	4.43153	4.72098	4.89308	5.06102	4.77312	4.84646	4.8852	4.99738	4.93022	5.30011	4.61909	5.10831	4.98973	4.99585	4.83517	5.13047	4.61125	4.97612	4.84372	5.04489	4.74874	5.09089	4.99202	4.73583	4.85326	4.50985	4.70214	4.86878	4.72846	5.01875	4.84921	4.71	5.21657	4.86015	4.99932	5.09535	4.83906	4.56234	5.02247	4.66524	4.93913	4.77426	4.86917
BnaA01g04680D	1.53618	1.29237	1.31095	1.22986	1.34162	1.26273	1.79897	1.33294	1.26593	1.23561	1.38896	1.31259	1.37513	1.24678	1.18896	1.24536	1.4651	1.23911	1.31184	1.21691	1.36025	1.25678	1.4003	1.32595	1.22928	1.30159	1.18073	1.1918	1.41712	1.19895	1.32363	1.25541	1.46906	1.23212	1.2809	1.34531	1.2857	1.18497	1.18407	1.29375	1.22369	1.21394	1.25537	1.2575	1.25002	1.29383	1.30817	1.55733	0.992941
BnaA01g04700D	8.48046	9.27789	9.22547	9.10005	9.06548	9.03513	8.8995	9.05144	9.21497	8.94838	9.05026	9.11168	9.14931	9.04146	9.23464	9.26224	9.17744	9.11233	9.17993	9.34556	9.09966	9.19275	9.30747	9.35591	9.26935	9.00782	9.2132	9.33805	9.38398	9.12222	8.97285	9.2229	9.16676	9.25038	9.20742	9.4307	8.97123	9.25912	9.12149	9.20243	9.18896	9.46563	8.96364	9.01893	9.11035	9.24881	9.03428	8.98391	9.03548
BnaA01g04710D	1.13285	0.609859	0.548751	0.786636	0.540587	0.626568	0.780146	0.630589	0.547702	0.603798	0.54865	0.596747	0.588893	0.5572	0.554038	0.556613	0.596566	0.6652	0.777325	0.587962	0.550576	0.646645	0.558393	0.603154	0.549975	0.593738	0.650543	0.566524	0.56161	0.550273	0.55378	0.587405	0.597659	0.600851	0.602917	0.541217	0.623282	0.600977	0.550573	0.744372	0.547655	0.585432	0.743547	0.680216	0.734472	0.555992	0.839381	0.613959	0.548013
BnaA01g04720D	4.67536	4.36629	4.70566	4.53519	4.81522	4.66083	4.55948	4.5306	4.51747	4.19062	4.31271	4.77116	4.71796	4.62703	4.59313	4.47578	4.67244	4.91674	4.8255	4.43859	4.47796	4.50603	4.68114	4.67631	4.33491	4.76132	4.65558	4.86786	4.23808	4.68325	4.2784	4.68516	4.38269	4.38262	4.62872	4.7476	4.59216	4.29727	4.59705	4.7717	4.70075	4.59214	4.5368	4.62254	4.57766	4.49437	4.40743	4.46937	4.59182
BnaA01g04730D	6.87017	7.0965	7.16372	7.12247	6.9778	7.0884	7.18434	6.89755	6.93166	6.96783	6.90587	6.71701	7.30947	7.05875	7.07976	6.9006	7.04679	6.97495	6.76238	7.05606	7.19405	7.17402	7.23663	7.20013	7.14481	6.89879	7.18878	7.20873	6.94542	7.25681	6.95002	7.04139	7.09548	7.05383	7.03641	7.27407	7.02386	6.96337	6.89085	6.98972	7.02715	7.24763	6.8503	6.90186	7.01338	6.76482	6.94416	6.81444	7.05419
BnaA01g04740D	11.7544	11.9634	12.0309	11.845	11.9797	11.9731	11.7095	11.9363	12.2387	12.1018	11.9965	12.0031	11.9541	11.8563	12.1266	11.7686	11.9425	12.0814	12.0241	11.8758	12.0813	11.8292	11.8334	12.1256	11.8994	12.1065	12.0474	11.8691	11.9897	11.7966	11.9995	11.8299	12.2309	11.949	11.931	11.893	12.1181	11.8572	12.1101	11.951	11.9766	12.0613	11.9861	12.0905	11.8161	12.0935	12.1043	12.145	12.0014
BnaA01g04750D	11.3239	12.0299	11.8672	11.7524	11.8202	11.8128	11.6708	11.8314	11.9688	11.9675	11.8658	11.764	11.9817	11.8175	11.9129	11.9283	11.7915	11.9281	11.7199	11.8252	11.8427	11.7582	11.931	11.8282	11.9144	11.9368	11.9768	11.8177	11.8413	11.7135	11.9348	11.7502	11.8716	11.7757	11.8493	12.0131	11.8672	12.0094	11.8844	11.7886	11.8847	11.7636	11.9186	11.848	12.0424	11.8899	11.8381	11.9191	12.0312
BnaA01g04760D	7.43701	7.97552	7.88939	7.95161	8.04576	8.00653	7.87788	8.00583	7.77112	8.00709	7.80711	7.96554	7.93606	8.0943	7.99447	8.18753	7.9333	8.08336	7.84107	8.01615	7.78582	7.947	8.11455	7.95674	8.08113	7.8764	7.93286	8.06943	7.82143	8.05602	7.96413	8.10488	7.79662	7.92319	8.09711	8.08209	7.92998	8.05057	8.23457	8.01407	8.0366	7.88266	7.84104	7.70258	7.878	7.85709	7.69061	7.6625	7.88083
BnaA01g04770D	8.41667	8.52408	8.16375	8.37686	8.38602	8.3677	8.38206	8.39268	8.32765	8.45059	8.31535	8.38323	8.36073	8.50629	8.37776	8.46358	8.52054	8.47152	8.34342	8.41413	8.40481	8.39574	8.40576	8.45154	8.39545	8.34965	8.37538	8.2947	8.16469	8.31881	8.51455	8.37141	8.28792	8.57203	8.43881	8.55559	8.28975	8.48253	8.41325	8.42959	8.32043	8.28031	8.31257	8.46446	8.36038	8.30493	8.22155	8.35755	8.48104
BnaA01g04780D	6.7059	6.71469	6.84865	6.49773	6.35005	6.86398	5.98615	6.58891	6.51588	6.67187	6.52723	6.35052	6.56022	6.68503	7.05684	6.57381	6.5653	6.72529	6.1648	6.72759	6.47306	6.55158	6.81401	6.62678	6.63566	6.56324	6.50586	6.67076	6.5969	6.76719	6.40386	6.71856	6.54649	6.64588	6.63234	6.80635	6.49649	6.72241	6.88682	6.70363	6.71753	6.62778	6.79235	6.73736	6.43336	6.61962	6.48403	6.32118	6.47134
BnaA01g04790D	7.73651	7.87029	7.78816	7.51916	7.7496	7.7023	7.95091	7.72245	7.71678	7.49832	7.6867	7.60934	7.50486	7.72208	7.72086	7.43863	7.90576	7.67729	7.76742	7.88993	7.70713	7.81258	7.64996	7.56069	7.52421	7.56831	7.54672	7.7164	7.86697	7.54391	7.79073	7.63199	7.70073	7.73503	7.75487	7.80858	7.6581	7.44977	7.738	7.75769	7.63604	7.70099	7.63544	7.70367	7.46331	7.57428	7.68918	7.76559	7.80121
BnaA01g04800D	6.3643	6.36106	6.19011	6.2046	6.35831	6.01213	6.38696	6.28513	6.28885	6.11001	6.00341	6.19051	6.31001	5.91155	6.19987	6.12066	6.30014	5.93703	6.35784	6.16529	6.39294	6.34765	6.39333	6.10152	6.3467	6.17768	6.43552	6.16562	6.08963	6.16959	6.25376	6.138	6.37285	6.44701	5.9763	6.21753	6.12201	6.39267	6.335	6.13234	6.44433	6.36351	6.42414	6.44445	6.1082	6.04529	6.30996	6.22929	6.21701
BnaA01g04830D	-2.46433	-2.46397	-2.46415	-2.4645	-2.46439	-2.46376	-2.46409	-2.46425	-2.46418	-2.46405	-2.46416	-2.46414	-2.46414	-2.46393	-2.46401	-2.46395	-2.46415	-2.46433	-2.46414	-2.46426	-2.4641	-2.46414	-2.46394	-2.46406	-2.46412	-2.46422	-2.4645	-2.46459	-2.46382	-2.46415	-2.46406	-2.46427	-2.46413	-2.46409	-2.46406	-2.46437	-2.46432	-2.46409	-2.4641	-2.46427	-2.46418	-2.4643	-2.46427	-2.46382	-2.46432	-2.46396	-2.46417	-2.46291	-2.4641
BnaA01g04840D	6.90402	7.63985	7.01977	7.26578	7.21427	7.01567	7.04744	6.97344	7.17507	7.28387	7.2733	7.20397	7.38799	7.20526	7.21809	7.08273	7.42987	7.13607	7.17311	7.26336	7.21993	7.23589	7.04422	7.12196	7.47516	7.21065	7.2726	7.34289	7.168	7.00362	7.13665	6.93337	6.97433	7.48505	7.34773	7.24974	7.24851	7.30569	7.01929	7.19434	7.35406	7.30789	7.08272	7.33788	7.25389	7.32609	7.23873	7.26814	7.29433
BnaA01g04850D	8.90783	9.24637	9.23171	8.87579	8.61649	8.80616	8.78645	9.22611	8.79062	9.14093	9.17052	9.20211	8.98028	9.08905	8.96802	8.51779	8.86293	8.7628	8.78648	8.97999	9.38095	8.9842	9.11539	8.76773	9.15261	8.8417	9.10805	9.0723	9.07447	8.55466	9.02838	8.7436	8.57729	9.04746	8.92164	9.07483	8.9425	8.99727	8.74972	8.61953	8.75901	8.87823	9.02399	9.03068	9.05635	8.83683	9.24258	8.93422	9.18825
BnaA01g04860D	6.96905	6.82084	7.1266	7.06846	6.97788	6.82426	6.72548	7.0155	7.17546	6.82478	7.16866	6.74691	7.08242	6.77787	7.02207	7.1082	7.08891	7.22487	6.81683	7.15034	6.93084	7.02595	6.86858	7.02689	6.96931	7.08889	6.90679	6.99064	6.93479	7.29034	6.98371	7.08025	6.97771	7.0199	6.78584	6.87482	6.83524	6.95042	7.01558	6.95817	7.14135	7.21038	6.79033	6.99531	7.0041	6.89843	6.87539	6.94139	6.82642
BnaA01g04870D	7.09082	7.40537	7.38662	7.24593	7.12922	7.36068	7.24264	7.22251	7.14193	7.21052	7.18445	7.11444	7.36373	7.2848	7.35096	7.40129	7.15531	7.31174	7.1353	7.28256	6.93289	7.28168	7.42607	7.38757	7.19718	6.82957	7.30125	7.41098	7.39838	7.44379	6.94635	7.43447	7.08966	7.11177	7.28521	7.34994	7.28355	7.20558	7.28155	7.29176	7.21467	7.22081	7.11138	7.09067	7.0077	7.27576	7.02944	7.05538	7.26062
BnaA01g04880D	6.60079	6.96436	6.83692	6.72272	6.55949	6.94108	6.79412	6.96131	6.58578	6.92	6.60565	6.81283	6.71168	6.93927	6.93371	6.79483	6.94845	7.09039	6.94183	6.61039	7.11555	6.70575	6.87877	6.7662	7.01667	6.70015	6.71253	6.76627	6.80445	6.98761	6.87791	6.80889	6.84874	6.79816	6.76271	6.90937	6.9644	6.67318	6.78058	6.76172	6.5494	6.54053	6.82102	6.97903	6.60171	6.65592	6.71234	6.95626	7.02203
BnaA01g04890D	10.5412	10.7112	10.4243	10.353	10.3325	10.7335	9.87967	10.4042	10.1897	10.5536	10.3841	10.2714	10.5279	10.6493	10.562	10.4261	10.5204	10.5606	10.0557	10.3336	10.3413	10.2175	10.5815	10.4381	10.4068	10.3016	10.3906	10.3855	10.4183	10.6035	10.4634	10.3758	10.0533	10.2945	10.2501	10.5928	10.3441	10.3059	10.5248	10.2028	10.2235	10.1247	10.4959	10.4778	10.2506	10.3187	10.2702	10.3864	10.7332
BnaA01g04900D	-1.06386	-1.10007	-1.1063	-1.1113	-0.986144	-1.09285	-0.949314	-1.06009	-1.05637	-1.10275	-1.1064	-1.05431	-1.09852	-1.09861	-1.10144	-1.09913	-1.0544	-1.1137	-0.839354	-1.10823	-1.05298	-1.11154	-1.1089	-1.10304	-1.10516	-1.11246	-1.11698	-1.1123	-1.09471	-1.11161	-1.11046	-1.10833	-1.0539	-1.10407	-1.10315	-1.10962	-1.10901	-1.10402	-1.10461	-1.10828	-1.10715	-1.1087	-1.10834	-1.0431	-1.10895	-1.09968	-1.05578	-0.989308	-1.09621
BnaA01g04910D	8.83853	8.3986	8.46508	8.47687	8.5835	8.06537	8.4178	8.32695	8.87795	8.47724	8.53755	8.36239	8.56085	8.22936	8.18677	8.58834	8.3268	8.56323	9.01856	8.62906	8.25428	8.35227	8.24848	8.30752	8.24757	8.73264	8.50022	8.45918	8.41329	8.1376	8.28364	8.50765	8.91129	8.49963	8.70179	8.83587	8.45486	8.27206	8.47152	8.59205	8.7467	8.73407	8.5007	8.29141	8.66406	8.56137	8.37203	8.39071	8.55592
BnaA01g04920D	7.3403	7.96333	7.98022	8.0657	7.9562	8.20817	8.18796	8.10216	7.77022	7.99736	8.08721	7.8705	7.9172	8.01168	8.37456	7.81004	7.96182	7.64338	7.88551	7.81322	8.13096	8.13501	8.15998	8.31691	7.76413	7.91079	7.87872	7.74774	8.2174	8.0325	8.03668	7.78219	7.99799	8.01812	7.87083	7.80721	7.86743	7.71073	8.06328	7.7463	8.1292	7.99844	7.94302	7.96619	7.84115	8.06431	8.13583	7.76655	7.82281
BnaA01g04930D	-1.62887	-1.59338	-1.56811	-1.6315	-1.60132	-1.61811	-1.62443	-1.62749	-1.62615	-1.62362	-1.62565	-1.6254	-1.62638	-1.62131	-1.62289	-1.62161	-1.62544	-1.62413	-1.62054	-1.59894	-1.59591	-1.62053	-1.61656	-1.62378	-1.62496	-1.62202	-1.61672	-1.63184	-1.61914	-1.62064	-1.61886	-1.62784	-1.62517	-1.59561	-1.62384	-1.6297	-1.62882	-1.62433	-1.62466	-1.62777	-1.62618	-1.62837	-1.62785	-1.61915	-1.57124	-1.56442	-1.62594	-1.60183	-1.60913
BnaA01g04970D	2.92417	2.81152	2.67713	2.85126	3.31287	2.66307	3.63441	2.98425	2.85664	2.65681	2.93394	2.67964	2.87279	2.57876	2.88123	2.67956	2.71992	2.75758	3.60974	2.92125	2.84875	2.72343	2.60485	2.70002	2.72665	2.83132	2.51654	2.58209	3.03884	2.67421	2.79423	2.61114	3.04049	2.7762	3.22305	2.55487	3.23819	2.60317	2.731	3.20571	2.82131	3.04334	2.72317	2.65286	2.7102	3.05285	2.67287	2.96295	2.64838
BnaA01g04980D	7.33963	7.67094	7.63107	7.77085	7.69493	7.59176	8.01903	7.53308	7.60476	7.46396	7.65844	7.67044	7.54088	7.55845	7.5841	7.70985	7.80662	7.52939	7.87208	7.60658	7.63173	7.7371	7.67178	7.66323	7.62607	7.63687	7.74891	7.78202	8.07198	7.73533	7.85081	7.60884	7.79758	7.75063	7.71663	7.45927	7.77331	7.6946	7.43489	7.58579	7.67548	7.72389	7.60058	7.64136	7.7469	7.69549	7.61802	7.54741	7.37051
BnaA01g04990D	4.79335	4.50769	4.70825	4.96809	4.82457	4.76794	4.31156	4.9505	4.75167	4.75957	5.04791	4.86226	4.79243	4.87272	4.85773	4.61755	4.95423	4.61297	4.70986	5.10368	4.95116	4.92427	5.00345	4.80001	5.06236	4.81682	4.95246	4.96102	5.12735	4.64628	5.13541	5.05496	4.63084	4.73189	4.94668	4.77612	5.01034	5.03883	4.9511	4.8896	4.64203	5.05835	4.99639	4.95847	4.89653	4.72102	4.93287	4.62203	4.88384
BnaA01g05010D	7.5893	7.58306	7.78573	7.55491	7.66521	7.3923	7.60089	7.5238	8.07559	7.63179	7.70945	7.67011	7.68697	7.38847	7.66802	7.57362	7.48065	7.58031	8.03115	7.79394	7.79118	7.39981	7.65337	7.51967	7.60115	7.95642	7.81406	7.44918	7.69731	7.08659	7.51578	7.52302	7.94759	7.63485	7.90946	7.6322	7.66177	7.78722	7.64476	7.53192	7.92111	7.70126	7.80045	7.57989	7.88156	7.9241	7.61745	7.61243	7.72106
BnaA01g05020D	2.18533	2.39287	2.21939	2.301	2.68971	2.40845	2.69549	2.58923	2.17163	2.40921	2.37521	2.30321	2.29756	2.26669	2.15243	2.40123	2.34125	2.19701	2.81509	2.1171	2.18526	2.2353	2.32987	2.1457	2.22624	2.44661	2.43706	2.07629	2.12284	2.2341	2.42915	2.11605	2.55524	2.35789	2.40548	2.24606	2.58293	2.14161	2.46505	2.30667	2.25359	2.26324	2.30551	2.23744	2.35797	2.15991	2.25643	2.29765	2.11006
BnaA01g05040D	1.03375	1.07764	1.00814	1.11122	1.06352	1.04443	0.96307	1.04236	1.05088	1.01747	1.00789	1.00908	1.04793	1.13558	0.967283	0.970866	1.14341	1.15573	1.26981	1.04107	1.06067	0.95509	1.20812	1.01671	1.05863	1.07226	1.18199	1.00493	0.977798	0.999237	0.959498	0.997915	1.30563	1.15434	1.01642	1.02869	1.0731	1.35671	1.10688	0.998243	1.39214	0.995553	1.04009	1.03927	1.0346	1.22688	1.00654	1.12839	1.09967
BnaA01g05060D	6.32792	6.08495	5.95906	6.10391	5.92153	5.67234	6.03369	5.67757	5.79651	5.68881	5.60811	6.20809	6.00093	5.97678	6.06883	5.67868	5.56965	5.28145	6.60944	6.03279	5.57267	5.8911	5.97744	6.09186	6.42211	5.73918	5.65048	6.18926	6.10622	6.06757	5.86208	6.08849	5.89807	6.11586	5.94186	5.94109	6.15801	6.02741	5.83298	5.6768	5.67302	6.22972	5.80668	5.8529	5.64207	5.71912	6.09054	5.92007	5.77697
BnaA01g05070D	6.28745	6.05511	5.95305	6.43398	6.18128	6.05558	5.94921	5.89132	6.32454	6.1556	6.05705	5.89927	6.10893	5.76863	5.86615	6.13838	6.15556	5.94782	6.12658	6.01239	6.26137	6.25724	6.07657	6.36046	5.88082	6.3184	6.01397	5.89442	6.24327	5.94519	6.36297	6.2193	6.117	6.03078	6.27646	5.92519	5.95219	6.17406	6.3295	6.11645	6.12563	6.00622	6.14884	6.00278	6.16887	6.10823	6.26519	6.2109	6.07399
BnaA01g05080D	8.41381	8.49314	8.4801	8.3797	8.41403	8.42544	8.50829	8.47946	8.48609	8.49167	8.4558	8.59212	8.50889	8.5345	8.56652	8.2918	8.45647	8.41946	8.53445	8.33676	8.66574	8.37916	8.57857	8.44849	8.48855	8.26215	8.57624	8.53109	8.39743	8.48015	8.57969	8.32451	8.47506	8.54235	8.36719	8.33913	8.57968	8.6037	8.45999	8.42864	8.52554	8.59084	8.38799	8.48739	8.5032	8.49449	8.67503	8.60066	8.52726
BnaA01g05090D	7.98809	7.91038	8.10489	7.95307	7.85059	7.95312	7.89866	7.78401	7.75898	7.82299	7.52584	8.03849	7.66185	8.10789	7.97039	7.62962	8.02877	7.62362	7.82185	7.77803	7.94995	8.02429	8.18033	8.14992	7.91444	7.56235	7.83863	8.02387	7.48105	8.05823	7.85097	8.01463	7.63603	7.8327	7.50408	7.86271	7.86094	8.00126	7.70634	7.76595	7.8126	7.68695	7.8995	7.91438	7.67508	7.6933	7.91306	8.19026	7.78563
BnaA01g05100D	7.09387	6.70465	6.86108	6.66065	6.72508	6.69659	6.95996	6.89871	6.85485	6.73013	6.85098	6.71009	6.67743	6.70051	6.73675	6.81218	6.84255	6.52505	6.81448	6.70164	6.96627	6.72045	6.90063	6.76389	6.48442	6.65424	6.61332	6.80298	6.90944	6.82635	6.77697	6.71339	6.82332	6.73005	6.75192	6.91871	6.93284	6.72347	6.97283	6.69022	6.7702	6.77875	6.73318	6.71204	6.48664	6.91723	6.77686	6.65929	6.69091
BnaA01g05110D	7.20161	7.23636	7.1482	7.07856	7.06212	7.25176	7.13413	7.24731	7.26762	6.98428	7.19123	7.02878	6.97334	7.12329	7.25523	6.84641	7.0058	7.08497	7.0736	6.91693	7.23659	7.32747	7.32599	7.21863	7.09468	6.9847	7.0725	6.96685	7.21443	7.34476	7.10331	7.13075	7.18699	6.96344	6.93163	7.09396	7.26238	6.95772	7.25382	7.15583	7.00144	7.01224	7.10418	7.20522	7.17815	7.11054	7.03491	6.99686	7.28578
BnaA01g05120D	-2.40502	-2.40343	-2.40425	-2.40581	-2.39855	-2.40249	-2.40397	-2.40469	-2.40438	-2.40379	-2.40426	-2.4042	-2.40403	-2.39649	-2.40361	-2.40331	-2.40421	-2.40532	-2.40448	-2.40474	-2.40403	-2.40448	-2.40355	-2.40382	-2.4041	-2.40483	-2.40623	-2.40619	-2.40273	-2.39775	-2.40409	-2.40478	-2.40415	-2.40396	-2.40384	-2.40521	-2.405	-2.40395	-2.40403	-2.40476	-2.40438	-2.4049	-2.40478	-2.40274	-2.40498	-2.40338	-2.40433	-2.40542	-2.40442
BnaA01g05130D	8.95354	8.59904	8.71872	8.74211	8.68081	8.82494	8.74292	8.80101	8.86817	8.63465	8.95182	8.68468	8.73191	8.62102	8.65254	8.79152	8.6367	8.72395	8.85899	8.65902	8.59854	8.73009	8.6066	8.79344	8.63684	8.87805	8.64507	8.55612	8.97566	8.79052	8.6684	8.72908	8.76342	8.68464	8.78238	8.58731	8.77691	8.63064	8.77577	8.84341	8.80508	8.77113	8.63641	8.7844	8.77425	8.96279	9.05385	8.70361	8.52189
BnaA01g05140D	5.21317	4.81834	4.90486	4.85309	4.96217	4.57634	5.23554	4.93491	4.92014	5.15739	4.82183	4.97052	5.12923	4.90046	4.68405	4.86387	4.83003	4.87522	5.10985	4.95949	5.12761	5.04519	4.78523	5.09635	5.02606	4.91624	4.78709	5.10111	5.26691	5.06254	4.80129	5.0165	4.72971	4.78327	5.12977	4.8736	5.12781	4.91682	5.00231	4.98845	4.8812	4.9302	4.8854	4.68837	4.99207	4.59897	5.01871	5.00722	5.07047
BnaA01g05150D	-2.52453	-2.524	-2.52427	-2.5248	-2.52463	-2.52368	-2.52418	-2.52442	-2.52432	-2.52412	-2.52428	-2.52426	-2.52429	-2.52393	-2.52406	-2.52395	-2.52426	-2.52473	-2.52445	-2.52444	-2.5242	-2.52445	-2.52413	-2.52413	-2.52422	-2.52457	-2.52495	-2.52493	-2.52376	-2.52446	-2.52431	-2.52445	-2.52424	-2.52417	-2.52413	-2.5246	-2.52453	-2.52417	-2.5242	-2.52445	-2.52432	-2.52449	-2.52445	-2.52376	-2.52452	-2.52398	-2.5243	-2.52467	-2.52204
BnaA01g05160D	0.644717	0.82527	0.657709	0.632216	0.600452	0.689679	0.662556	0.605527	0.655464	0.613607	0.657493	0.658537	0.606958	0.675765	0.720611	0.617988	0.658347	0.701291	0.616035	0.691805	0.661614	0.670779	0.624801	0.613263	0.70791	0.664493	1.07569	0.689755	0.744301	0.772681	0.619722	0.648721	0.659494	1.00562	0.714745	0.91877	0.644921	0.711774	0.661608	0.691369	0.744206	0.838848	0.770756	0.623395	0.685877	0.673186	0.702035	0.638283	0.667923
BnaA01g05170D	0.855092	0.870377	0.908354	1.00757	1.02889	0.941621	0.959828	0.858072	1.0311	0.964842	1.03578	1.15387	0.971152	0.872332	1.06251	0.871632	1.11605	0.905907	0.921364	1.01691	1.04532	0.921396	0.939293	0.866468	0.863731	1.0073	0.982311	1.07157	0.877597	0.920909	1.12949	0.857302	0.863268	0.913656	1.00919	1.03251	1.33714	0.913792	0.864442	0.939763	0.949153	0.896967	1.0155	0.993629	0.895536	0.92439	0.906909	0.958341	0.74495
BnaA01g05180D	-2.28543	-2.28345	-2.26754	-2.28643	-2.28578	-2.28226	-2.28412	-2.28502	-2.28463	-2.28389	-2.28448	-2.27594	-2.28383	-2.28321	-2.27521	-2.28329	-2.28442	-2.28493	-2.28388	-2.28508	-2.28419	-2.28388	-2.28271	-2.28393	-2.28428	-2.28431	-2.28642	-2.2869	-2.28257	-2.28391	-2.28338	-2.28513	-2.28434	-2.2841	-2.28395	-2.28568	-2.28541	-2.28409	-2.28419	-2.2851	-2.28464	-2.28528	-2.28513	-2.28257	-2.28539	-2.28338	-2.28457	-2.28593	-2.28416
BnaA01g05190D	7.25869	7.14513	7.35096	6.61352	6.46926	7.07468	6.91783	7.21507	6.74753	6.83322	7.02996	6.94301	6.88809	6.77545	7.01873	6.90142	6.75804	6.47087	6.71153	6.83665	6.84403	6.74972	7.1134	6.77266	7.06046	6.71727	6.76706	6.83135	6.99297	6.65659	7.01514	6.77566	6.79804	6.79789	6.61064	7.03252	6.59242	6.98807	6.90404	6.78667	6.582	6.76372	6.72071	7.08529	6.69605	6.62379	6.7825	6.88126	7.10227
BnaA01g05210D	-0.503569	-0.521057	-0.57337	-0.546788	-0.576369	-0.511489	-0.572525	-0.574682	-0.57376	-0.571933	-0.573408	-0.573227	-0.560799	-0.376557	-0.52321	-0.47081	-0.530194	-0.566319	-0.506163	-0.57482	-0.528067	-0.559631	-0.552243	-0.525686	-0.528905	-0.562394	-0.563215	-0.578617	-0.566893	-0.506355	-0.449551	-0.499258	-0.57306	-0.572475	-0.572096	-0.474107	-0.575568	-0.52718	-0.572691	-0.574871	-0.573778	-0.575275	-0.499285	-0.566913	-0.538603	-0.570648	-0.573613	-0.57669	-0.563788
BnaA01g05220D	7.53784	7.3386	7.38012	7.60246	7.30504	7.16212	7.50016	7.20034	7.50707	7.49495	7.56941	7.28454	7.30917	7.18966	7.23001	7.44323	7.01045	7.36484	7.22746	7.3823	7.31927	7.37191	7.22948	7.16263	7.40991	7.6535	7.3532	7.22951	7.20715	7.45345	7.35147	7.23545	7.39714	7.24698	7.46505	7.16071	7.32439	7.36259	7.56689	7.45506	7.43716	7.34813	7.26483	7.3363	7.35995	7.50309	7.59677	7.12199	7.22764
BnaA01g05230D	5.783	5.30274	5.65647	5.57335	5.14247	5.23525	5.41785	5.39152	5.79717	5.27655	5.32727	5.37176	5.36953	5.25133	5.404	5.21599	5.57465	5.35615	5.26356	5.32483	5.47051	5.5014	5.42404	5.52869	5.30815	5.30289	5.415	5.40998	5.19325	5.54089	5.37769	5.37446	5.53373	5.45344	5.5411	5.32492	5.10269	5.48643	5.48576	5.54447	5.16425	5.41525	5.19463	5.58187	5.44757	5.48646	5.2973	5.37994	5.3622
BnaA01g05240D	2.71039	2.79319	2.82699	3.09355	3.06238	2.79282	3.05834	3.1279	2.88984	2.85745	2.93319	2.93802	2.85874	3.16572	2.73823	2.7527	3.03544	2.87227	3.18379	2.98627	2.87961	2.97627	2.94213	2.81424	2.71542	2.71356	2.97293	2.83839	3.32605	2.88091	2.85529	3.01162	3.00958	3.21148	2.81341	2.94392	3.01687	2.76522	2.84144	2.75961	3.13522	2.85158	2.86048	3.18225	2.99184	3.00608	2.74521	2.89942	2.94036
BnaA01g05270D	2.66737	2.49792	2.54524	2.55106	2.58532	2.59618	2.78879	2.5931	2.81573	2.48223	2.46135	2.89431	2.70585	2.93032	2.66734	2.77223	2.50615	2.6211	2.64426	2.75142	2.55789	2.47538	2.56858	2.48056	2.74302	2.7271	2.66059	2.67494	2.52991	3.06415	2.54022	2.55244	2.73899	2.68167	2.38396	2.45784	2.8882	2.56228	2.74922	2.44031	2.84544	2.47253	2.93911	2.90504	2.70015	2.5002	2.41496	2.74461	2.5686
BnaA01g05280D	2.68018	3.0914	3.01063	2.78884	2.76563	2.81915	3.2762	2.69692	2.62952	2.83134	2.79936	2.76383	3.02934	3.0354	2.92487	2.77222	2.98154	2.83216	3.28115	3.05007	2.77444	2.85169	2.91721	2.9082	2.92268	2.86812	2.73193	3.03185	3.04073	2.80618	2.62823	2.99005	2.7259	3.7699	3.05107	3.38594	2.75156	3.30585	2.89205	2.86909	2.86436	3.18406	2.83476	2.69766	2.85124	2.85889	2.83231	2.62553	2.8663
BnaA01g05290D	0.291786	0.303573	0.297357	0.323062	0.577905	0.438535	0.351162	0.339658	0.344607	0.30087	0.346484	0.347448	0.291956	0.363347	0.357122	0.570039	0.347273	0.36607	0.294747	0.382311	0.350292	0.294759	0.638828	0.545423	0.298478	0.335539	0.468998	0.413099	0.309056	0.340523	0.347189	0.293505	0.298121	0.351424	0.300476	0.290424	0.291873	0.351546	0.350286	0.463647	0.39075	0.419185	0.293494	0.309037	0.335152	0.303966	0.345389	0.328693	0.347582
BnaA01g05300D	8.78674	8.94345	8.92796	8.98414	9.05538	8.85899	8.86027	8.96333	9.20516	8.89644	8.87709	8.8278	8.89148	8.81728	8.78108	9.23578	8.90318	9.05905	9.20176	9.19966	8.84949	8.82911	8.73655	8.77853	8.92165	8.95127	8.91334	8.92019	8.88779	8.81218	8.70339	9.08781	9.14264	8.82178	9.16128	9.32491	8.80939	9.1241	8.82483	9.0415	9.11277	9.13772	9.06711	8.92076	9.11926	8.8882	8.80198	8.82901	9.00483
BnaA01g05310D	-2.28515	-2.28351	-2.28435	-2.28597	-2.28544	-2.28253	-2.28407	-2.28481	-2.28449	-2.28387	-2.28437	-2.2843	-2.28383	-2.28331	-2.28369	-2.28338	-2.28431	-2.28474	-2.28387	-2.28486	-2.28412	-2.28386	-2.2829	-2.28391	-2.2772	-2.28423	-2.28597	-2.28637	-2.28278	-2.28389	-2.28346	-2.2849	-2.28425	-2.28405	-2.28392	-2.27835	-2.28514	-2.28404	-2.28412	-2.28488	-2.28449	-2.27103	-2.2849	-2.28278	-2.28511	-2.28346	-2.28444	-2.28556	-2.2841
BnaA01g05320D	8.93179	9.66629	9.52309	9.52567	9.57582	9.87017	9.49247	9.70329	9.49459	9.65782	9.50497	9.49133	9.74258	9.68849	9.73492	9.91003	9.6098	9.87887	9.72564	9.69003	9.46238	9.68519	9.59884	9.75561	9.51961	9.74697	9.6806	9.65009	9.42113	9.72621	9.52224	9.70188	9.66054	9.51306	9.54984	9.91776	9.60994	9.48305	9.86991	9.73628	9.43439	9.57045	9.77278	9.72596	9.36505	9.65449	9.47987	9.62839	9.80082
BnaA01g05340D	-2.28576	-2.28332	-2.28458	-2.28699	-2.28619	-2.28187	-2.28415	-2.28526	-2.27437	-2.27345	-2.2846	-2.2845	-2.28379	-2.28303	-2.2836	-2.28313	-2.28452	-2.2858	-2.2845	-2.28533	-2.28424	-2.2845	-2.28306	-2.28392	-2.28435	-2.28504	-2.27728	-2.28757	-2.28224	-2.28454	-2.28389	-2.28539	-2.28442	-2.28413	-2.28394	-2.27565	-2.28574	-2.28412	-2.28424	-2.28536	-2.28479	-2.28558	-2.28539	-2.28224	-2.28571	-2.28324	-2.2847	-2.28638	-2.28483
BnaA01g05350D	-2.52452	-2.52391	-2.52422	-2.52483	-2.52463	-2.52354	-2.52412	-2.5244	-2.52427	-2.52404	-2.52423	-2.52421	-2.52425	-2.52383	-2.52398	-2.52386	-2.52421	-2.52475	-2.52442	-2.52442	-2.52414	-2.5218	-2.52406	-2.52406	-2.52417	-2.52456	-2.525	-2.52498	-2.52363	-2.52443	-2.52427	-2.52443	-2.52418	-2.52411	-2.52406	-2.5246	-2.52452	-2.52411	-2.52414	-2.52442	-2.52428	-2.52448	-2.52443	-2.52363	-2.52451	-2.52389	-2.52426	-2.52468	-2.52429
BnaA01g05360D	-0.983299	-1.01338	-1.01819	-1.02135	-1.02038	-1.00722	-1.0169	-1.01915	-0.936911	-0.841491	-1.01822	-1.01809	-0.966521	-1.01213	-0.970504	-0.968531	-1.01811	-0.971364	-1.00991	-1.01925	-1.01725	-1.0099	-1.00382	-1.01591	-0.973979	-1.01218	-1.05305	-1.02201	-1.0088	-0.966026	-0.96329	-1.01932	-1.01797	-1.0168	-1.01601	-1.02021	-0.94785	-0.972702	-1.01725	-0.980762	-1.01849	-0.982161	-1.01933	-1.00882	-0.982985	-1.01305	-0.936026	-0.987066	-0.999339
BnaA01g05370D	6.97682	7.14785	7.1585	7.2897	7.19956	7.21447	7.35794	7.34551	7.24364	7.29975	7.13091	7.20658	7.28527	7.05824	7.36389	7.27557	7.19785	7.28124	7.42301	6.9196	7.14813	7.18973	7.09169	7.48866	6.95514	7.12458	7.168	7.25558	6.95055	7.19615	7.12579	7.44166	7.3378	7.09936	7.16496	7.10384	7.1588	7.26753	7.17362	7.41373	7.21485	7.11091	7.21458	7.18793	7.29682	7.30463	6.98331	7.16299	7.20475
BnaA01g05380D	9.04661	8.79316	8.99244	8.90704	8.88388	8.92033	9.08518	8.88293	8.89656	8.73581	8.8569	8.84158	8.83788	8.9662	8.93606	8.8201	8.60936	8.85611	9.0713	8.83405	8.87107	8.88136	8.84296	8.88231	8.78936	8.89175	8.83947	8.83158	9.02735	8.7149	8.87774	8.77505	8.88187	8.71476	8.92405	8.85818	8.88767	8.8499	8.73398	8.86561	8.80144	8.86825	8.83237	8.85945	8.89663	8.86544	8.9311	8.83001	8.93918
BnaA01g05390D	5.9064	5.85433	6.0416	6.09112	5.89886	5.91806	5.72574	6.17876	5.91338	6.01135	5.8558	6.15362	5.91107	5.70784	5.84648	5.51545	5.69123	6.00679	5.91466	5.74028	5.91993	5.89699	5.83653	5.67818	5.78588	6.10522	5.76323	5.64795	6.26733	5.83588	5.82027	5.60453	6.0329	6.08765	6.18028	5.56812	5.9658	5.77501	5.82877	5.62157	5.90057	6.19207	5.80283	5.84827	5.72369	5.95481	6.37875	6.1324	5.69488
BnaA01g05400D	5.18322	4.45696	4.70151	5.487	4.62631	4.86455	4.84259	5.71855	5.35788	5.09116	5.07479	5.38252	5.51531	5.42027	5.12385	5.1402	5.02946	4.96406	4.73217	4.4749	5.37808	4.78583	5.28469	4.51028	5.27299	5.46564	4.9718	4.11569	4.7947	4.80742	5.15856	4.59638	5.6514	4.64097	4.7925	4.18735	5.28674	4.66967	5.15577	5.04638	4.68032	4.68968	4.77255	5.31616	5.32669	5.33873	5.6408	5.81534	4.19849
BnaA01g05410D	8.3269	9.13482	9.15391	9.03828	9.0117	9.51013	9.00854	9.4919	9.11997	9.39324	9.12823	9.50057	9.36397	9.68026	9.62976	9.51985	9.33022	9.20313	9.14879	9.07446	9.36437	9.3678	9.56707	9.44561	9.28811	9.04554	9.33496	9.14983	9.47616	9.51347	9.54552	9.29025	9.04502	9.03165	9.13014	8.97935	9.11669	8.96183	9.5704	9.31682	9.06695	9.07009	9.39807	9.40856	8.96187	9.39292	9.57961	9.09941	9.18231
BnaA01g05420D	3.42001	2.99661	3.08023	3.34989	3.26116	3.3205	3.13765	3.37971	3.00325	3.121	2.94086	3.08433	3.06936	3.24276	3.13636	3.00513	3.17749	2.85649	2.94887	2.97625	2.87739	3.32969	3.11121	3.11765	2.98866	3.06243	2.57668	2.99517	3.09099	3.39728	3.07225	2.97367	2.98525	2.961	2.80045	3.05494	3.04554	3.23467	3.13269	2.90894	2.93284	2.99542	3.20251	2.84714	3.07529	3.19339	3.04063	3.2039	3.05531
BnaA01g05430D	-1.07603	-1.10742	-1.11284	-1.05176	-1.0788	-1.10115	-1.06613	-1.1143	-1.11359	-1.06487	-1.11292	-1.11252	-1.10595	-1.10615	-1.10861	-1.1066	-1.1126	-1.1137	-1.10835	-1.07319	-1.11136	-1.10834	-1.10214	-1.11	-1.11185	-1.11066	-1.01875	-1.02908	-1.05788	-1.10851	-1.06085	-1.11449	-1.11216	-1.1109	-1.11009	-1.11543	-0.966846	-1.11085	-1.06648	-1.07338	-1.1136	-1.11476	-1.11449	-1.0579	-1.0757	-1.06221	-1.11337	-0.917749	-1.09696
BnaA01g05450D	2.71847	2.97742	2.72253	2.94043	3.13127	2.9688	3.18782	2.90588	2.79268	2.70284	3.03822	2.91334	2.95253	2.82363	2.92385	2.67584	2.91246	2.76625	3.02376	2.93255	2.96272	2.72409	2.87635	2.86894	2.84898	3.06266	3.11153	2.73815	2.7538	2.85993	3.01938	3.14661	3.37145	3.03642	2.74457	2.67361	3.07108	2.89745	2.81558	2.73302	2.7923	2.91864	2.80182	2.69965	2.91134	3.12813	2.83269	3.21969	2.54775
BnaA01g05460D	1.82177	1.88469	1.96831	1.93738	1.90918	2.2567	1.72558	1.90765	1.76277	1.95567	1.89114	1.72162	2.00131	1.79214	2.00668	1.98194	1.97047	1.81536	1.79253	2.00614	1.86027	1.84403	2.13914	2.03278	1.97718	1.73264	1.84925	1.75159	1.86131	1.79188	1.80313	1.93795	1.89648	1.77341	1.91122	1.81457	1.70824	1.94667	1.90213	2.09683	2.06392	1.93095	1.97128	1.86123	1.82298	1.83859	1.76399	1.80716	1.95904
BnaA01g05470D	-2.46443	-2.46389	-2.46417	-2.46471	-2.46453	-2.46357	-2.46408	-2.46432	-2.46422	-2.46401	-2.46418	-2.46416	-2.46414	-2.46383	-2.46396	-2.46385	-2.46416	-2.46444	-2.46416	-2.46434	-2.4641	-2.46415	-2.46384	-2.46403	-2.46412	-2.46427	-2.46471	-2.46483	-2.46365	-2.46416	-2.46402	-2.46435	-2.46414	-2.46177	-2.46403	-2.4645	-2.46443	-2.46407	-2.4641	-2.46435	-2.46422	-2.46439	-2.46435	-2.46366	-2.46442	-2.46388	-2.4642	-2.46457	-2.46409
BnaA01g05480D	7.32144	6.96793	6.8145	7.38429	7.23423	6.99323	7.0579	7.17068	6.79076	7.10021	6.78824	7.03852	7.00231	7.2066	6.906	7.27877	7.22545	7.13704	7.0462	7.07497	6.93026	7.0144	7.25521	7.01932	6.8195	7.20188	6.84547	7.11137	7.0156	7.26827	7.01969	7.09234	7.04619	7.08227	7.12065	7.04261	7.23493	6.99381	6.87676	7.02635	6.91166	7.05423	7.24773	7.21498	7.23603	7.07919	6.94598	7.11132	6.89057
BnaA01g05490D	6.4698	7.61662	7.1907	7.56123	7.50641	7.4204	6.97398	7.18168	7.27534	6.99729	7.28484	7.31716	7.4131	7.15914	7.27592	7.23532	7.4421	7.52589	7.19505	7.36798	7.16106	7.38658	7.37689	7.18759	7.0955	7.52203	7.24805	7.3885	7.41028	7.4525	7.25958	7.20152	7.41047	7.13208	7.59352	7.40606	7.35213	7.40109	7.43802	7.2992	7.32602	7.37643	7.35363	7.31522	7.49873	7.03889	7.06979	7.23645	7.40511
BnaA01g05500D	0.658633	0.646405	0.633157	0.610393	0.617454	0.662495	0.637548	0.585246	0.631129	0.592027	0.632961	0.718888	0.614464	0.596295	0.781977	0.595749	0.870669	0.688183	0.858687	0.664779	0.636693	0.655385	0.606614	0.591736	0.679639	0.649459	0.812057	0.634725	0.766918	0.59879	0.602201	0.625067	0.634771	0.683048	0.685991	0.618659	0.621667	0.590752	0.590165	0.625325	0.587485	0.76753	0.625044	0.766833	0.621961	0.697183	0.58789	0.715331	0.618903
BnaA01g05510D	7.46577	8.66591	8.46106	8.44191	8.35995	8.40735	8.45801	8.45942	8.39541	8.38852	8.41238	8.67899	8.6156	8.62044	8.43684	8.45603	8.61329	8.32309	8.06818	8.35764	8.59325	8.39126	8.67495	8.42457	8.68011	8.19917	8.62399	8.47704	8.68556	8.56397	8.70995	8.33533	8.34819	8.58569	8.42974	8.34531	8.31725	8.69189	8.3908	8.39156	8.40696	8.41615	8.47133	8.36149	8.66634	8.24979	8.65249	8.294	8.47286
BnaA01g05520D	-2.22655	-2.20965	-2.22499	-2.22816	-2.22712	-2.20774	-2.22443	-2.22589	-2.22526	-2.22405	-2.22502	-2.2249	-2.22367	-2.20927	-2.2237	-2.22309	-2.22492	-2.21263	-2.22461	-2.22599	-2.22454	-2.2246	-2.22271	-2.22413	-2.211	-2.22531	-2.21541	-2.22893	-2.22192	-2.22466	-2.22381	-2.22606	-2.22479	-2.2244	-2.22416	-2.22695	-2.22652	-2.22439	-2.22454	-2.22602	-2.22527	-2.22631	-2.22606	-2.22192	-2.22648	-2.22324	-2.22516	-2.22736	-2.22532
BnaA01g05530D	8.83717	8.59508	8.57279	8.55529	8.49078	8.65597	8.27825	8.50203	8.64941	8.53862	8.63229	8.27775	8.39332	8.58509	8.57897	8.74162	8.46667	8.69905	8.31135	8.66661	8.41812	8.7394	8.43662	8.47572	8.53042	8.58796	8.43157	8.52065	8.56441	8.5546	8.52348	8.74296	8.55528	8.60201	8.62407	8.65832	8.33019	8.56786	8.51931	8.61651	8.63246	8.61264	8.6328	8.4068	8.6184	8.5193	8.48811	8.40387	8.50446
BnaA01g05540D	7.0809	6.02766	6.15567	6.27288	6.3608	5.70774	6.72762	6.08558	6.46377	6.42353	6.59444	6.18865	6.30794	5.88388	6.09038	6.15841	6.04744	6.51748	6.73441	6.10534	6.21867	5.7562	5.8611	6.01607	5.74444	6.64434	6.16859	5.85932	6.13302	5.69397	6.02939	5.72949	6.59354	6.55343	6.63392	6.21031	6.30068	6.04231	6.36422	6.36133	6.52527	6.39553	6.20274	6.182	6.15349	6.42786	6.60624	6.40984	6.28698
BnaA01g05550D	1.83758	1.52075	1.62667	1.62087	1.48044	1.655	1.50846	1.60776	1.54155	1.64724	1.5863	1.54675	1.61712	1.4721	1.56457	1.57398	1.62826	1.50565	1.57568	1.49181	1.46076	1.5249	1.48586	1.51186	1.59227	1.65543	1.40841	1.54979	1.69605	1.5243	1.47776	1.45051	1.54837	1.67992	1.51155	1.44484	1.59488	1.71936	1.50726	1.73968	1.58181	1.66694	1.56783	1.47966	1.56062	1.57171	1.6979	1.77986	1.59292
BnaA01g05560D	4.67399	5.00884	4.88656	5.07259	5.2145	4.83453	4.72238	5.02878	5.07202	5.16966	5.2415	5.45054	4.85574	5.11184	5.1059	4.71087	4.84995	5.09699	4.9432	5.08366	4.81292	5.20798	4.64387	5.52149	4.89126	4.75927	5.17698	5.21372	4.97856	5.18694	5.25567	5.42038	4.86117	5.00096	5.08366	5.0502	5.17452	5.08139	5.14026	5.04865	4.84203	5.11216	5.32531	5.03297	4.79882	4.86957	5.09864	4.79518	5.398
BnaA01g05570D	2.39474	2.39852	2.85317	2.68103	2.5847	2.54085	2.99855	2.69067	2.61281	2.57131	2.82171	2.73067	2.74568	2.60254	2.49088	2.4541	2.46523	2.50145	2.67396	2.58915	2.71017	2.49658	2.64345	2.68907	2.63151	2.56864	2.4258	2.55353	2.72774	2.82616	2.78628	2.48015	2.59029	2.91344	2.83037	2.4942	2.46953	2.88358	2.71015	2.90862	2.49868	2.73324	2.51682	2.63244	2.63711	2.76201	2.81515	2.66192	2.48227
BnaA01g05580D	-2.46437	-2.46394	-2.46416	-2.46458	-2.46444	-2.46369	-2.46409	-2.46428	-2.4642	-2.46404	-2.46416	-2.46415	-2.46414	-2.46389	-2.46399	-2.46391	-2.46415	-2.46437	-2.46415	-2.46429	-2.4641	-2.46415	-2.4639	-2.46405	-2.46412	-2.46424	-2.46458	-2.46468	-2.46375	-2.46416	-2.46404	-2.4643	-2.46413	-2.46408	-2.46405	-2.46442	-2.46436	-2.46408	-2.4641	-2.4643	-2.4642	-2.46434	-2.46249	-2.46375	-2.46436	-2.46393	-2.46418	-2.46448	-2.4641
BnaA01g05590D	-2.28614	-2.27133	-2.28478	-2.27556	-2.28664	-2.26965	-2.28429	-2.28557	-2.28501	-2.28395	-2.2848	-2.28469	-2.28787	-2.28299	-2.28365	-2.28311	-2.28471	-2.28619	-2.28469	-2.28565	-2.28438	-2.28469	-2.28303	-2.28402	-2.28451	-2.28531	-2.28038	-2.28823	-2.28208	-2.27273	-2.28399	-2.27371	-2.2846	-2.28426	-2.28404	-2.28649	-2.28612	-2.28425	-2.28438	-2.28568	-2.28502	-2.28594	-2.28572	-2.28209	-2.28609	-2.28324	-2.28492	-2.28686	-2.28904
BnaA01g05610D	7.21304	7.63057	7.58542	7.68913	7.82875	7.50598	7.21639	7.47529	7.96095	7.58555	7.78771	7.51	7.69677	7.13047	7.48164	8.22959	7.4602	8.00727	8.13689	8.03812	7.11493	7.7615	7.22176	7.4447	7.63552	8.05475	7.64624	7.62377	7.44283	7.30293	7.26184	7.89511	8.00425	7.76946	8.28275	8.08733	7.53176	7.83484	7.61701	8.09912	8.10503	7.99739	7.61767	7.26531	7.76984	7.84765	7.43967	7.31377	7.56133
BnaA01g05620D	5.38783	4.90175	5.23027	5.34549	5.37717	5.01984	5.37198	5.48301	5.48485	5.461	5.40858	5.35837	5.27952	5.24156	5.10484	5.4543	5.10469	5.44812	6.09721	5.18601	5.27373	5.12044	5.35808	5.09042	5.36294	5.40488	5.38481	5.51289	5.40695	5.05665	5.17412	5.3454	5.80701	5.23115	5.45021	5.04704	5.53292	5.13229	5.29169	5.04365	5.18625	5.33339	5.17892	5.28876	5.36908	5.64298	5.52265	5.44164	5.12602
BnaA01g05630D	-2.52454	-2.52389	-2.52422	-2.52486	-2.52465	-2.5235	-2.52411	-2.5244	-2.52428	-2.52403	-2.52423	-2.5242	-2.52425	-2.52381	-2.52396	-2.52384	-2.52421	-2.52478	-2.52443	-2.52442	-2.52413	-2.52443	-2.52405	-2.52405	-2.52416	-2.52458	-2.52504	-2.52502	-2.5236	-2.52444	-2.52427	-2.52444	-2.52418	-2.5241	-2.52405	-2.52462	-2.52453	-2.5241	-2.52413	-2.52443	-2.52428	-2.52449	-2.52444	-2.5236	-2.52452	-2.52387	-2.52426	-2.5247	-2.52429
BnaA01g05660D	6.27047	6.39495	6.2143	6.18166	6.3709	6.38068	6.41365	6.26023	6.47608	5.98744	6.33446	6.21437	6.37993	6.11987	6.54097	6.62611	6.33642	6.63086	6.46549	6.73858	6.19809	6.14084	6.38163	6.26869	6.47631	6.43382	6.33763	6.6628	6.2485	6.09095	6.24352	6.14479	6.33222	6.70172	6.53256	6.89892	6.33836	6.32745	6.07459	6.13869	6.35226	6.84464	6.32833	6.21596	6.29488	6.31054	6.14033	6.02705	6.45485
BnaA01g05670D	8.65376	8.9719	8.92985	8.54249	8.45423	8.94028	8.5405	8.64312	8.82589	8.88054	8.63581	8.59385	8.77243	8.78419	8.85261	8.83254	8.53128	8.79186	8.74443	8.88072	8.65339	8.69158	8.81627	8.73909	8.7628	8.66341	8.71008	8.80964	8.79184	8.5572	8.70277	8.87215	8.61932	8.73434	8.74984	9.12746	8.58731	8.76008	8.90447	8.75053	8.63842	8.8258	8.85497	8.81354	8.68915	8.76596	8.64472	8.66797	8.92103
BnaA01g05690D	6.60858	7.26671	7.13657	7.18508	7.04834	6.91366	7.26781	7.05967	6.98556	7.12025	7.00271	7.26102	7.05359	6.84784	6.96348	6.73719	6.89689	6.92871	7.16816	7.04706	7.34016	6.8833	6.98899	6.80002	7.12175	7.09084	7.17116	7.19387	6.97423	7.10439	7.09584	7.10229	7.33807	6.89254	7.1202	6.94017	7.09704	7.00026	7.05015	7.10686	7.17962	7.13473	7.00381	7.06307	7.23641	7.10202	6.92432	7.02117	7.05634
BnaA01g05700D	0.311496	0.282485	0.322123	0.393243	0.342949	0.288614	0.496751	0.355439	0.362222	0.280275	0.277355	0.277715	0.294975	0.337127	0.379575	0.283271	0.322648	0.370438	0.284189	0.274545	0.370069	0.2842	0.2903	0.328358	0.451772	0.473995	0.383989	0.326127	0.287022	0.486639	0.399637	0.314756	0.323594	0.279204	0.328152	0.308925	0.38481	0.497789	0.278777	0.274442	0.320192	0.351057	0.314736	0.400555	0.27316	0.282807	0.587372	0.373693	0.195327
BnaA01g05710D	-2.11932	-2.16344	-2.16537	-2.16907	-2.16785	-2.16121	-2.14876	-2.16641	-2.16567	-2.16427	-2.1654	-2.16526	-2.16352	-2.16299	-2.16387	-2.16315	-2.16528	-2.16758	-2.16559	-2.16653	-2.16484	-2.16558	-2.16338	-2.16436	-2.16502	-2.16641	-2.17101	-2.16996	-2.16178	-2.16564	-2.1487	-2.16661	-2.16513	-2.16468	-2.16439	-2.16765	-2.16715	-2.16466	-2.16484	-2.16657	-2.16569	-2.16691	-2.16661	-2.14584	-2.16711	-2.16332	-2.16556	-2.15218	-2.16676
BnaA01g05720D	5.97593	6.05076	6.23999	5.81828	6.14883	5.71237	6.24072	6.36387	7.1729	6.77005	6.68727	6.43474	6.29832	6.06189	6.07018	6.37662	5.674	6.51407	7.29015	6.22981	6.44213	5.68361	6.01073	6.10551	6.50427	6.6498	6.32159	6.14315	5.85447	5.45799	6.14202	6.10508	6.80551	6.07468	6.2735	5.99352	6.24503	6.3013	6.17046	6.51576	6.37134	6.06575	6.17401	6.51731	6.49225	6.4615	6.2515	6.59301	6.20538
BnaA01g05730D	0.50355	0.368525	0.450212	0.417878	0.356985	0.374944	0.499556	0.478315	0.405706	0.460825	0.449934	0.363537	0.432275	0.522446	0.417097	0.421768	0.451032	0.365939	0.42674	0.360224	0.364649	0.371552	0.377955	0.45995	0.49573	0.421298	0.474077	0.352251	0.430903	0.371376	0.374239	0.360014	0.452509	0.411886	0.503768	0.357464	0.433883	0.50027	0.455235	0.360117	0.40562	0.436073	0.360005	0.373258	0.470085	0.563759	0.448413	0.356312	0.35755
BnaA01g05760D	3.5627	3.41028	3.49546	3.60383	3.32867	3.45699	3.42951	3.19349	3.51009	3.69707	3.26255	3.43883	3.454	3.30379	3.60011	3.38213	3.33807	3.14656	3.52244	3.32277	3.52056	3.52264	3.40335	3.60551	3.68207	3.25484	3.41814	3.55309	3.63591	3.42335	3.39322	3.5183	3.19475	3.6181	3.3726	3.15633	3.46574	3.36207	3.11925	3.79444	3.21612	3.64679	3.28784	3.24715	3.2383	3.69108	3.67673	3.23316	2.97368
BnaA01g05770D	-0.0478815	-0.0788494	-0.0382651	0.0341643	-0.0511956	-0.0139993	0.0535293	-0.0847451	-0.0399376	-0.0805508	0.0848254	0.00547496	-0.0888344	-0.0246638	-0.0797237	-0.0782437	-0.0825707	-0.0794691	-0.0752817	-0.00553992	-0.0817019	0.0383058	-0.0699086	-0.0807312	-0.0820442	-0.0770252	0.000513444	-0.0609884	-0.0174679	-0.0176164	-0.0732783	-0.0851112	0.00662413	-0.0344283	-0.0807977	-0.0502054	0.0928446	-0.0813401	-0.0817035	0.0676814	-0.0833617	-0.00869654	-0.0851178	-0.0175034	-0.0474892	-0.0786011	-0.0393086	0.0143612	-0.0432854
BnaA01g05780D	3.87522	4.14728	4.26239	4.03191	4.05506	3.60212	3.92715	3.65822	4.19872	3.82094	3.97506	4.08722	3.95864	3.88268	3.97335	4.01271	3.70613	4.16761	3.98422	4.25913	3.6891	3.92571	3.86643	3.91533	3.94052	3.96532	4.19863	3.77162	3.81893	3.82863	3.80695	4.04979	4.21383	3.89856	4.08866	4.00713	3.74544	4.19868	3.92036	4.19888	4.08453	3.7852	4.00392	3.72974	3.90398	4.15473	3.62418	3.82416	3.746
BnaA01g05800D	4.15345	4.33204	4.84538	4.44169	4.31342	4.49454	4.79702	4.40396	4.43008	4.31429	4.30335	4.41078	4.4919	4.75091	4.44846	4.40881	4.60431	4.29334	4.76268	4.1094	4.52986	4.52259	4.37114	4.56289	4.47307	4.41672	4.31622	4.65106	4.46004	4.31551	4.46674	4.60052	4.48837	4.39771	4.18795	4.40293	4.68839	4.56441	4.67571	4.23594	4.45127	4.54425	4.34833	4.61027	4.69207	4.36907	4.36808	4.45825	4.25361
BnaA01g05810D	5.73337	5.5993	5.74589	5.97296	6.05689	5.96178	6.1129	5.69286	5.5872	5.78593	5.79752	6.07014	6.07516	5.93284	5.99313	5.90254	5.76748	5.87205	6.03249	5.81647	5.99924	6.11415	5.8402	5.86529	5.85895	5.79308	5.90984	6.01988	6.06089	5.87754	6.03215	5.75018	6.10384	5.71919	5.8899	5.45265	6.03506	5.89174	5.98733	6.05743	5.94107	6.13604	5.80846	6.09135	6.14779	6.12285	6.15912	5.94703	5.94031
BnaA01g05820D	8.1221	7.78424	7.38844	7.64426	7.48325	7.6028	7.47254	7.39845	7.65635	7.44313	7.57974	7.64103	7.60334	7.69795	7.61294	7.70096	7.56522	7.69933	7.74201	7.61278	7.35552	7.5652	7.40207	7.66716	7.66914	7.45062	7.78668	7.56366	7.49335	7.7084	7.514	7.56777	7.54466	7.34937	7.69643	7.68468	7.59634	7.78371	7.63459	7.69712	7.6873	7.61048	7.48875	7.5448	7.60551	7.64835	7.378	7.41681	7.64805
BnaA01g05830D	6.46859	6.8422	6.6192	6.67411	6.61429	6.79154	6.44063	6.69163	6.29391	6.6224	6.64805	6.34539	6.69115	6.68945	6.75413	6.58938	6.69148	6.68227	6.21383	6.59598	6.67487	6.7865	6.72492	6.65805	6.49883	6.53729	6.57207	6.53747	6.65049	6.82958	6.62624	6.57272	6.53333	6.71672	6.55326	6.56009	6.55125	6.79645	6.79157	6.61296	6.39266	6.40276	6.71592	6.56306	6.59066	6.52802	6.46185	6.5153	6.67197
BnaA01g05840D	10.2725	10.5234	10.5319	10.3113	10.2779	10.3815	10.1495	10.522	10.7291	10.597	10.5049	10.4929	10.5175	10.2879	10.479	10.7095	10.337	10.7342	10.3482	10.5009	10.5002	10.324	10.3048	10.4971	10.4194	10.6964	10.4902	10.3771	10.2746	10.0457	10.3145	10.3511	10.5624	10.5678	10.6859	10.7428	10.4569	10.5216	10.3806	10.5726	10.4967	10.5609	10.3812	10.3979	10.5917	10.5531	10.4243	10.4736	10.5283
BnaA01g05860D	-2.46464	-2.4637	-2.46419	-2.46512	-2.46481	-2.46314	-2.46402	-2.46445	-2.46426	-2.46391	-2.46419	-2.46416	-2.46414	-2.46359	-2.46381	-2.46363	-2.46417	-2.46491	-2.46441	-2.46448	-2.46405	-2.46441	-2.46385	-2.46393	-2.4641	-2.46061	-2.46537	-2.46534	-2.46329	-2.46442	-2.46417	-2.4645	-2.46413	-2.46401	-2.46394	-2.46476	-2.46063	-2.46401	-2.46405	-2.46449	-2.46427	-2.46457	-2.4645	-2.46329	-2.46462	-2.46367	-2.46423	-2.46488	-2.46429
BnaA01g05870D	-0.766867	-0.868601	-0.872296	-0.785081	-0.87478	-0.86195	-0.871596	-0.873382	-0.872618	-0.87107	-0.872327	-0.872177	-0.799433	-0.867252	-0.869863	-0.867734	-0.786894	-0.864998	-0.859064	-0.796535	-0.871732	-0.811496	-0.852483	-0.871204	-0.784762	-0.861509	-0.900851	-0.876645	-0.863659	-0.859234	-0.856281	-0.87358	-0.872039	-0.871555	-0.871241	-0.804706	-0.836986	-0.621837	-0.783382	-0.873539	-0.872633	-0.873874	-0.873583	-0.816121	-0.800819	-0.868245	-0.789079	-0.875047	-0.917405
BnaA01g05880D	-2.46476	-2.46361	-2.4642	-2.46533	-2.46496	-2.46292	-2.464	-2.46452	-2.46429	-2.46386	-2.46421	-2.46416	-2.46414	-2.46347	-2.46374	-2.46352	-2.46417	-2.46508	-2.46447	-2.46455	-2.46404	-2.46447	-2.46379	-2.45898	-2.46409	-2.46472	-2.46564	-2.46561	-2.4631	-2.45958	-2.46418	-2.46458	-2.46412	-2.46399	-2.4639	-2.4649	-2.46475	-2.46398	-2.46404	-2.46457	-2.4643	-2.46467	-2.46458	-2.4631	-2.46473	-2.46357	-2.46426	-2.46505	-2.46432
BnaA01g05890D	5.01678	4.69386	4.60068	4.98596	4.83985	4.06745	4.58164	4.44625	4.42716	4.32893	4.57789	4.62905	4.54387	4.2357	4.32169	4.59117	4.42809	4.23115	4.65314	4.50033	4.40521	4.5755	4.13132	4.46096	4.6046	4.44131	4.31512	4.50625	4.86279	4.51665	4.81833	4.20042	4.55359	4.53846	4.23145	4.26249	4.70022	4.21755	4.6587	4.79178	4.74718	4.91849	4.17396	4.40468	4.06803	4.2192	4.54573	4.66981	4.21664
BnaA01g05900D	7.89236	7.63359	7.61236	7.61151	7.31395	7.78918	7.61719	7.75477	7.5363	7.62376	7.55843	7.57925	7.52868	7.7871	7.67035	7.41134	7.74571	7.67728	7.50282	7.67343	7.59306	7.65465	7.62953	7.76502	7.56851	7.52247	7.57185	7.92345	7.44847	7.82794	7.37745	7.789	7.47524	7.51489	7.68341	7.83774	7.74139	7.65227	7.3859	7.72256	7.74526	7.65133	7.76874	7.46356	7.65992	7.5723	7.48748	7.41892	7.65147
BnaA01g05910D	-1.66755	-1.66	-1.63166	-1.7033	-1.66889	-1.68771	-1.6948	-1.666	-1.69673	-1.66167	-1.66395	-1.69589	-1.69011	-1.69131	-1.69308	-1.69163	-1.69594	-1.69934	-1.69532	-1.69845	-1.69505	-1.69531	-1.69086	-1.69408	-1.6954	-1.66475	-1.65977	-1.67487	-1.68887	-1.69544	-1.69344	-1.6664	-1.69563	-1.69472	-1.69414	-1.66848	-1.66749	-1.69469	-1.69505	-1.69854	-1.69676	-1.69922	-1.6664	-1.68889	-1.6674	-1.69198	-1.6965	-1.70169	-1.6878
BnaA01g05920D	9.22978	8.97808	8.89049	8.97022	9.01896	8.83177	8.93295	8.87827	9.0178	8.84681	8.87082	8.91802	8.92771	8.89033	8.95634	9.04387	9.16532	9.0812	9.12213	9.06958	8.91347	8.98378	8.84729	8.92294	8.8967	8.88783	8.93699	8.991	9.07454	8.92829	8.82184	8.93144	8.96308	9.01609	9.04557	9.25736	8.93679	8.97259	9.08179	8.94301	9.06479	9.09114	8.71262	8.8816	8.88902	8.84483	8.62827	8.98502	9.03178
BnaA01g05930D	-2.28585	-2.2833	-2.28461	-2.28713	-2.2863	-2.28178	-2.28417	-2.28533	-2.28482	-2.28386	-2.28463	-2.28454	-2.2838	-2.28299	-2.28359	-2.2831	-2.28455	-2.27501	-2.28453	-2.2854	-2.28425	-2.28453	-2.28303	-2.28393	-2.28437	-2.28509	-2.2878	-2.28774	-2.2713	-2.28457	-2.2839	-2.28546	-2.28445	-2.28414	-2.28395	-2.28616	-2.28583	-2.28413	-2.28425	-2.27456	-2.28483	-2.28566	-2.28546	-2.28217	-2.2858	-2.28322	-2.28474	-2.2865	-2.28489
BnaA01g05940D	-2.46434	-2.46396	-2.46416	-2.46453	-2.4644	-2.46374	-2.46409	-2.46426	-2.46419	-2.46405	-2.46416	-2.46415	-2.46414	-2.46392	-2.46401	-2.46393	-2.46415	-2.46434	-2.46414	-2.46427	-2.4641	-2.46414	-2.46392	-2.46406	-2.46412	-2.46423	-2.46453	-2.46462	-2.4638	-2.46415	-2.46405	-2.46428	-2.46413	-2.46409	-2.46406	-2.46438	-2.46434	-2.46409	-2.4641	-2.46428	-2.46419	-2.46431	-2.46428	-2.4638	-2.46433	-2.46395	-2.46418	-2.46443	-2.4641
BnaA01g05950D	7.00541	6.75203	7.10027	7.06908	7.27193	6.97397	6.9428	6.73934	6.99782	6.75521	7.04112	6.68994	7.13733	6.92728	7.02012	7.2254	6.97466	7.23985	7.03683	7.13105	6.70543	6.90185	6.7685	7.23841	7.00391	7.14446	7.13117	6.94455	7.05666	6.78636	7.04231	7.00295	7.32234	7.23753	7.12701	7.13335	6.84288	6.88676	7.2531	7.16653	7.27763	7.15267	6.9198	6.90201	7.04541	7.307	6.79924	6.93151	7.10731
BnaA01g05960D	4.05907	3.53698	3.59568	3.41132	3.30998	3.58117	3.59246	3.42368	3.41596	3.30016	3.38885	3.90362	3.55399	3.28563	3.44088	3.33026	3.18678	3.65372	3.62015	3.70746	3.90412	3.3255	3.49837	3.82564	3.98929	3.54413	3.91812	4.35373	3.80214	3.32399	3.61114	3.56913	3.57439	3.98761	3.34035	3.84479	3.83372	3.69149	3.40746	4.18679	3.64127	4.14558	3.20038	3.31493	3.72515	4.40294	4.62034	3.30118	3.19975
BnaA01g05970D	1.26162	1.25547	1.40813	1.33558	1.21704	1.44758	1.1947	1.27049	1.23531	1.55258	1.19103	1.23899	1.21811	1.50516	1.19938	1.20337	1.19165	1.23427	1.19974	1.52065	1.19402	1.19976	1.44004	1.38659	1.41559	1.24467	1.21678	1.2009	1.27101	1.30171	1.26082	1.45253	1.28591	1.33688	1.42894	1.29285	1.29982	1.29165	1.33432	1.34647	1.23519	1.22475	1.26815	1.38333	1.22308	1.40629	1.23632	1.25105	1.4221
BnaA01g05980D	7.01658	6.90203	6.74072	6.76714	6.77911	7.20019	6.06216	6.59911	6.46441	6.72773	6.84599	6.31028	6.53246	7.34261	7.00154	6.74449	6.63805	7.07348	6.4433	6.82568	6.71781	6.74142	7.00793	6.62748	6.84561	6.83885	6.75774	6.64069	6.22445	7.13846	6.66959	6.94367	6.26455	6.72693	6.67938	6.94491	6.70133	6.58671	6.7973	6.58279	6.93724	6.31359	7.00692	6.77243	6.61343	6.55817	6.60905	6.72031	7.13574
BnaA01g05990D	7.27223	7.55392	7.3956	7.47166	7.4447	7.61021	7.27779	7.45915	7.63402	7.49306	7.47842	7.49947	7.564	7.56447	7.28497	7.48417	7.41584	7.57818	7.40601	7.50168	7.40052	7.26243	7.33274	7.39123	7.49744	7.63249	7.5474	7.46629	7.35254	7.49809	7.36431	7.64354	7.50448	7.33755	7.64268	7.65367	7.29892	7.70221	7.41155	7.54965	7.78204	7.39001	7.44502	7.39307	7.4955	7.53239	7.54878	7.36645	7.43454
BnaA01g06000D	6.0741	6.41614	6.31156	6.42781	6.52609	6.51254	6.07979	6.31314	6.55886	6.34511	6.43447	6.35312	6.46848	6.43772	6.69323	6.77896	6.35055	6.4376	6.51732	6.45358	6.36395	6.57863	6.34446	6.68265	6.48299	6.46372	6.491	6.6471	6.42795	6.35541	6.53678	6.48363	6.60071	6.39073	6.47062	6.58484	6.44202	6.48198	6.70228	6.42534	6.30998	6.40665	6.53517	6.6075	6.39387	6.46266	6.45387	6.58598	6.39119
BnaA01g06010D	8.54406	8.5209	8.4915	8.62741	8.52513	8.60123	8.50238	8.42645	8.86755	8.4502	8.55601	8.37239	8.50694	8.28595	8.68415	8.91644	8.38102	8.83745	8.69296	8.66117	8.32907	8.6534	8.30058	8.45795	8.33419	8.74909	8.58226	8.57151	8.50897	8.56134	8.5203	8.61766	8.77589	8.48721	8.84191	8.68274	8.46104	8.6626	8.67385	8.72718	8.89579	8.67122	8.60723	8.16275	8.62823	8.62767	8.42372	8.2049	8.56293
BnaA01g06020D	8.27766	8.34326	8.42482	8.26413	8.46466	8.48248	8.01846	8.28618	8.2182	8.49494	8.33929	8.22356	8.42747	8.48749	8.50955	8.44441	8.44314	8.36895	8.10848	8.44248	8.35313	8.46763	8.37071	8.43793	8.43805	8.28994	8.25155	8.37514	8.54237	8.3234	8.35021	8.46564	8.2797	8.52425	8.43984	8.55307	8.22181	8.58274	8.48307	8.43061	8.381	8.47033	8.39779	8.40069	8.21464	8.32463	8.10208	8.25206	8.48322
BnaA01g06030D	9.18508	9.31226	9.16873	9.26212	9.45806	9.25899	9.14861	9.40915	9.3783	9.28138	9.19462	9.19888	9.30895	9.19948	9.29989	9.37219	9.46363	9.29084	9.2243	9.17211	9.36549	9.02931	9.31435	9.29254	9.13778	9.19956	9.29433	9.08055	9.25804	9.27446	9.1757	9.23007	9.49815	9.12917	9.18068	9.13522	9.36612	9.10868	9.34288	9.11583	9.20181	9.1033	9.13704	9.29492	9.33692	9.36715	9.14064	9.53535	9.22142
BnaA01g06040D	6.51878	6.48647	6.53147	6.02385	6.26481	6.55532	6.16753	6.4208	6.2977	6.59005	6.09015	6.09161	6.16781	6.1154	6.31052	6.86857	6.58812	6.56643	6.22052	6.43222	6.22506	6.2694	6.6656	6.45186	6.3648	6.2227	6.35524	6.38678	6.39119	6.2868	6.40965	6.51195	6.28312	6.34899	6.34671	6.50758	6.04324	6.13616	6.34251	6.37269	6.25726	6.36949	6.29304	6.45753	6.18179	6.06919	5.9885	6.05404	6.47521
BnaA01g06060D	-1.6259	-1.68491	-1.65552	-1.69635	-1.66071	-1.64681	-1.68758	-1.69113	-1.68958	-1.68664	-1.689	-1.68871	-1.69074	-1.68396	-1.6858	-1.6843	-1.68876	-1.69218	-1.65458	-1.69137	-1.68784	-1.688	-1.68338	-1.65341	-1.65478	-1.68972	-1.71556	-1.69681	-1.68144	-1.68812	-1.65263	-1.65812	-1.68844	-1.6875	-1.6869	-1.66029	-1.69268	-1.68746	-1.68784	-1.69146	-1.65619	-1.69216	-1.65813	-1.61461	-1.69258	-1.68466	-1.68934	-1.69473	-1.67412
BnaA01g06070D	-2.10701	-2.10375	-2.09151	-2.10865	-2.10759	-2.1018	-2.10486	-2.09242	-2.10569	-2.10447	-2.10545	-2.09141	-2.10352	-2.10335	-2.10412	-2.08958	-2.10535	-2.10533	-2.10359	-2.10644	-2.10497	-2.10359	-2.10166	-2.10455	-2.10512	-2.1043	-2.10863	-2.10943	-2.1023	-2.10364	-2.10277	-2.10651	-2.10522	-2.09091	-2.10458	-2.10741	-2.09307	-2.10481	-2.10497	-2.10647	-2.10571	-2.10677	-2.10651	-2.10231	-2.10694	-2.10364	-2.10559	-2.10784	-2.10491
BnaA01g06080D	-2.46452	-2.46385	-2.4642	-2.46486	-2.46464	-2.46346	-2.46408	-2.46439	-2.46425	-2.464	-2.4642	-2.46418	-2.46511	-2.46377	-2.46393	-2.4638	-2.46418	-2.46453	-2.46418	-2.46441	-2.4641	-2.46418	-2.46378	-2.46402	-2.46414	-2.46432	-2.46297	-2.46502	-2.46356	-2.46419	-2.46401	-2.46442	-2.46416	-2.46408	-2.46402	-2.46461	-2.46452	-2.46407	-2.4641	-2.46156	-2.46426	-2.46447	-2.46442	-2.46356	-2.46451	-2.46383	-2.46423	-2.46469	-2.46504
BnaA01g06090D	4.21431	3.62964	3.88419	3.76848	3.85788	3.80494	3.64933	3.66691	4.1338	3.48354	4.1325	3.86398	3.55068	3.52404	3.88311	3.75395	3.68914	3.86386	3.89523	3.84401	3.94033	3.6001	3.88347	3.73191	3.66945	4.13575	3.86106	3.72017	3.41849	3.5604	3.74937	4.07263	3.75744	4.02534	3.55588	3.91056	3.89863	3.68514	3.91394	3.68752	3.51018	3.82297	3.81495	3.65313	3.68868	3.47088	3.89898	3.79965	3.90485
BnaA01g06100D	7.15124	7.88391	7.85798	7.59953	7.32876	7.61821	7.88441	7.94129	7.86253	7.84085	7.93105	7.77658	8.03449	7.95122	7.74277	7.79982	7.5412	7.84671	7.83954	7.58441	8.17448	7.48925	7.98181	7.59268	8.04877	7.74406	7.98894	7.75189	7.48414	7.53128	7.9769	7.80132	7.81207	7.67391	7.66722	7.74887	7.81296	7.85853	7.74764	7.50153	7.56869	7.53322	7.82119	7.99555	7.98833	7.76956	8.11972	7.88139	7.8667
BnaA01g06110D	-2.22606	-2.2234	-2.22477	-2.22739	-2.20389	-2.22182	-2.22431	-2.22551	-2.22499	-2.22399	-2.22479	-2.21337	-2.22369	-2.22308	-2.21238	-2.2232	-2.22471	-2.22587	-2.21313	-2.22559	-2.2244	-2.22445	-2.22289	-2.22405	-2.22452	-2.22504	-2.22808	-2.22803	-2.22223	-2.22449	-2.22379	-2.22565	-2.2246	-2.22428	-2.22408	-2.22639	-2.22604	-2.22427	-2.2244	-2.22562	-2.225	-2.22586	-2.21433	-2.22223	-2.226	-2.22332	-2.22491	-2.22673	-2.22506
BnaA01g06120D	7.40804	7.76813	7.39826	7.12498	7.40424	7.10981	6.59339	7.2985	7.31733	7.46198	7.68134	6.99513	7.65828	7.28609	7.09096	7.36664	7.4132	7.44595	7.16813	7.63524	7.27758	7.00309	7.30283	7.05347	7.02822	7.25382	7.49034	7.08102	7.46553	6.77096	7.19773	7.0346	7.33127	7.16278	7.42059	7.83362	7.20547	7.29192	6.90629	6.91184	7.57884	7.08873	7.29972	7.60808	7.45629	7.25645	7.27701	7.46298	8.05705
BnaA01g06130D	7.20989	7.29686	7.17263	7.34143	7.38427	7.47635	7.17538	7.23277	7.43315	7.28247	7.34786	7.2947	7.34347	7.27663	7.26976	7.11906	7.44557	7.24555	7.24822	7.30266	7.34703	7.13738	7.5111	7.29109	7.08949	7.28258	7.29771	7.24851	7.44837	7.39964	7.22289	7.00055	7.55563	7.29131	7.1574	7.14407	7.11478	6.9007	7.30766	7.13699	6.99649	7.34052	7.12669	7.26716	7.01183	7.18765	7.48293	7.63597	7.33331
BnaA01g06140D	-2.16662	-2.16352	-2.16512	-2.16819	-2.16717	-2.16167	-2.16458	-2.16599	-2.16537	-2.16421	-2.16514	-2.16502	-2.16358	-2.16314	-2.16387	-2.16328	-2.16505	-2.16612	-2.16447	-2.16608	-2.15144	-2.16447	-2.16264	-2.16428	-2.16482	-2.16515	-2.16899	-2.16893	-2.16214	-2.16452	-2.1637	-2.16615	-2.16492	-2.16455	-2.16431	-2.16701	-2.15335	-2.16453	-2.16468	-2.15287	-2.16538	-2.16639	-2.16615	-2.16215	-2.15331	-2.15017	-2.16527	-2.15416	-2.16545
BnaA01g06150D	-2.22577	-2.22348	-2.21491	-2.22692	-2.22617	-2.22212	-2.22426	-2.2253	-2.2151	-2.22399	-2.22468	-2.22459	-2.22373	-2.22321	-2.22374	-2.2233	-2.22461	-2.22499	-2.22378	-2.22537	-2.21459	-2.22377	-2.22243	-2.22404	-2.22444	-2.22428	-2.22691	-2.22746	-2.22247	-2.22381	-2.22321	-2.21567	-2.21476	-2.22424	-2.22406	-2.22605	-2.22575	-2.22423	-2.22434	-2.22539	-2.22485	-2.2256	-2.22542	-2.22247	-2.22572	-2.22341	-2.22478	-2.22635	-2.2243
BnaA01g06160D	6.51345	5.75483	5.76255	5.71101	5.5673	5.67107	6.27908	5.81471	5.77419	5.89085	5.7865	5.94769	5.77399	5.68772	5.78207	5.76345	5.898	5.9045	5.97114	5.68395	6.02219	5.74514	5.94052	5.75328	6.00536	5.99044	5.73483	5.7315	5.62435	5.56708	5.55911	5.71387	5.86317	6.10459	5.91942	5.86407	5.97684	5.93232	5.6327	5.82268	5.59137	5.82383	5.82959	6.25199	5.92579	5.76537	6.10803	6.17297	6.2231
BnaA01g06170D	2.36111	2.40983	2.64438	2.52977	2.37751	2.65378	2.60483	2.5129	2.53761	2.47281	2.64321	2.40758	2.33906	2.46575	2.3093	2.27131	2.48125	2.43245	2.22832	2.41127	2.37769	2.22836	2.6939	2.38865	2.41361	2.27208	2.54234	2.60373	2.49783	2.33594	2.29716	2.44254	2.28798	2.33922	2.50807	2.31735	2.3618	2.46184	2.24779	2.22487	2.35888	2.22057	2.26383	2.63358	2.36291	2.45701	2.36173	2.37043	2.44931
BnaA01g06180D	7.60386	7.60966	7.6873	7.713	8.10426	6.98401	8.33181	7.45957	7.74355	7.96834	7.79965	7.77211	7.89043	7.46688	7.59077	7.60648	7.6111	7.44754	8.43156	7.40371	7.76998	7.49605	7.59524	7.28298	7.53215	7.73836	7.50695	7.90845	8.19101	6.93149	7.56023	7.37483	8.0198	7.67535	7.75088	7.42848	8.10366	7.87847	7.46419	7.80381	7.74191	7.55319	7.33906	7.8518	7.93186	7.94904	7.85279	8.26888	8.06788
BnaA01g06190D	8.00768	7.60666	7.78954	7.74053	7.86297	7.54824	8.15167	7.51126	8.15892	7.74175	7.87122	7.74476	7.73086	7.33138	7.65556	8.03562	7.58733	8.11958	8.63605	7.74211	7.78862	7.69065	7.53151	7.55557	7.59287	8.28895	7.74611	7.37854	7.6855	7.41987	7.66238	7.79267	8.35362	7.68987	7.96791	7.62703	7.98983	7.75689	7.57137	7.84472	7.90174	7.78854	7.61307	7.8371	7.85756	7.94549	7.84474	7.79814	7.65599
BnaA01g06200D	-2.40456	-2.40373	-2.40416	-2.40498	-2.40116	-2.40323	-2.40401	-2.40439	-2.40068	-2.40391	-2.40416	-2.40413	-2.40404	-2.40363	-2.40382	-2.40366	-2.40414	-2.4045	-2.40406	-2.40441	-2.40404	-2.40406	-2.40357	-2.40393	-2.40408	-2.40424	-2.40498	-2.40518	-2.40336	-2.40407	-2.40385	-2.40443	-2.4041	-2.404	-2.40394	-2.40466	-2.40455	-2.404	-2.40404	-2.40442	-2.40423	-2.4045	-2.40443	-2.40336	-2.40454	-2.4037	-2.4042	-2.40477	-2.40403
BnaA01g06210D	6.38292	6.19739	6.23407	6.0804	6.30634	5.77713	6.08686	6.13961	6.10996	6.45348	6.4817	6.31368	6.13991	6.28025	6.30013	6.14477	6.22243	6.19641	6.097	6.02737	6.42119	6.0835	6.15303	6.26166	6.1855	6.04636	6.37631	6.13571	6.17021	6.17133	6.08249	6.36924	6.17443	6.20768	6.40268	6.28403	5.98831	6.01545	6.08699	5.94677	6.28823	6.29956	6.15775	6.12086	6.23064	6.45336	6.07687	6.11909	6.07613
BnaA01g06220D	8.94818	8.98873	8.90164	8.86391	8.96238	8.75278	9.02054	8.80211	9.41727	8.95685	9.04117	8.77348	8.95013	8.42129	8.88004	9.12491	8.75907	9.22322	9.48075	9.12149	8.66473	8.80464	8.68994	8.71132	8.83591	9.2086	9.05737	8.94795	8.88038	8.5164	8.70073	8.90588	9.45304	8.85645	9.16082	9.20768	8.95786	9.00192	8.91877	9.20957	9.09861	9.22533	8.98868	8.59101	9.09623	9.21902	8.90971	8.91206	9.05327
BnaA01g06230D	4.75282	4.98636	5.07415	4.89264	4.90792	4.90019	5.09409	5.00568	4.86097	4.88299	4.74021	4.94726	4.74966	5.38596	4.72449	4.84737	4.81099	4.41243	4.76201	4.83476	5.03262	4.99988	5.09922	4.81111	4.85028	4.83223	4.88154	4.87076	4.88918	5.21611	5.22412	4.67969	5.04443	4.74386	4.83106	4.68555	4.88699	4.74503	4.63736	4.866	4.85995	4.6989	4.84573	5.15638	4.6664	4.67855	4.95955	5.04127	5.08292
BnaA01g06240D	5.28382	4.96998	5.26172	5.1224	5.3931	4.89613	5.49167	5.12852	5.07206	4.95792	4.83388	5.23989	5.04477	5.28792	5.05428	4.86001	4.86415	5.03342	5.00329	5.17924	5.02274	4.97839	5.43155	4.97391	5.17703	5.14369	5.19388	5.03693	5.08927	5.28445	5.5176	5.1868	4.89699	5.07495	5.09711	5.12858	5.23599	5.18823	5.39667	5.16108	5.0351	4.90745	5.14259	5.16478	5.18711	4.92828	5.19877	5.40711	4.90628
BnaA01g06250D	8.02496	8.39817	8.37061	8.40626	8.29452	8.37095	8.29186	8.24014	8.39759	8.27552	8.51101	8.49644	8.49358	8.23909	8.3028	8.38089	8.17322	8.38227	8.29938	8.32264	8.33883	8.32803	8.48461	8.37228	8.22431	8.39892	8.30785	8.43834	8.37735	8.40119	8.3321	8.22767	8.22729	8.26397	8.37452	8.50055	8.34902	8.31112	8.40308	8.30511	8.35385	8.2873	8.38666	8.3159	8.45772	8.43604	8.29737	8.29435	8.12478
BnaA01g06260D	-2.04796	-2.0437	-2.0459	-2.03194	-2.04872	-2.04116	-2.02698	-2.04709	-2.04625	-2.04465	-2.04593	-2.04577	-2.0309	-2.04319	-2.04419	-2.0252	-2.0458	-2.04765	-2.04539	-2.02905	-2.0453	-2.04538	-2.04287	-2.04475	-2.0455	-2.04632	-2.04029	-2.05113	-2.04182	-2.04545	-2.04432	-2.04731	-2.04562	-2.04511	-2.04479	-2.04849	-2.04793	-2.04509	-2.0453	-2.04727	-2.02809	-2.04765	-2.04732	-2.04182	-2.04788	-2.04357	-2.04611	-2.03087	-2.05343
BnaA01g06270D	1.17432	1.36062	1.19504	1.08653	1.20279	1.35786	1.15584	1.22279	1.31336	1.25477	1.10352	1.15121	1.20292	1.224	1.16328	1.16962	1.39785	1.34971	1.2629	1.33174	1.1063	1.11195	1.24231	1.34083	1.327	1.10772	1.10077	1.28692	1.18196	1.11163	1.32695	1.29449	1.15231	1.24851	1.2529	1.16927	1.17465	1.10721	1.10629	1.14028	1.14757	1.25286	1.29442	1.18191	1.21298	1.16809	1.10272	1.12799	1.29654
BnaA01g06280D	-0.998675	-1.07004	-1.07571	-0.98044	-1.04031	-1.06347	-1.07379	-1.0769	-1.07612	-1.07248	-1.07579	-1.07538	-1.03647	-1.0687	-1.02432	-1.06918	-1.02872	-1.07772	-1.07545	-1.07702	-1.07416	-1.02874	-1.06895	-1.07274	-1.07467	-1.03259	-1.05297	-1.01838	-1.06516	-1.02903	-1.0727	-1.07711	-0.982341	-1.02671	-1.07283	-1.07814	-1.07766	-1.07363	-1.02719	-1.07706	-1.07614	-1.03621	-1.07711	-1.01821	-1.07761	-1.06969	-1.076	-1.04152	-1.07721
BnaA01g06290D	0.421596	0.431568	0.51152	0.537953	0.489388	0.607283	0.428014	0.423522	0.425444	0.476601	0.469539	0.426554	0.537892	0.5828	0.52607	0.432397	0.629593	0.556679	0.444907	0.462759	0.427671	0.512824	0.527772	0.606448	0.427204	0.442483	0.356716	0.500056	0.493012	0.698666	0.447645	0.462275	0.513802	0.640733	0.520884	0.420472	0.459154	0.428165	0.472976	0.500466	0.657564	0.422283	0.423014	0.43634	0.597465	0.531499	0.509732	0.453741	0.396253
BnaA01g06300D	7.95163	8.21535	7.89079	7.44045	7.73991	7.77224	7.47324	7.59478	7.69261	7.99643	7.70371	7.44108	7.78101	8.06431	7.70425	7.88595	7.83797	7.86515	7.33097	7.54398	7.93156	7.77073	7.87334	7.64747	7.60235	7.59815	7.74939	7.57143	7.87075	7.48443	7.67161	7.68217	7.53478	7.51097	7.42663	7.56283	7.71501	7.75013	7.72898	7.58929	7.68266	7.24956	7.79189	8.06229	7.84571	7.46082	7.68926	7.94321	8.11488
BnaA01g06310D	6.59269	6.51505	6.50949	6.53517	6.77809	6.55117	6.7398	6.39341	6.9485	6.66048	6.79278	6.3961	6.53716	6.36231	6.64756	6.67347	6.4529	6.67496	7.01808	6.33659	6.46816	6.4173	6.47371	6.66003	6.68366	6.8027	6.67485	6.46272	6.43733	6.43212	6.43268	6.70113	6.74206	6.63505	6.78296	6.53003	6.83356	6.7297	6.50739	6.85366	6.77484	6.71412	6.74598	6.49357	6.77094	6.85013	6.49884	6.61786	6.64894
BnaA01g06330D	8.46526	7.95455	8.10503	8.12284	8.50035	8.30578	8.63093	8.27201	8.35114	8.09908	8.39522	8.08714	8.28499	7.89714	8.0777	8.28899	8.11517	8.47136	8.96091	8.34474	8.14621	8.18797	7.82185	7.91169	8.1466	8.3386	8.0779	8.19807	8.21905	7.74005	7.91675	8.10061	8.55908	8.17941	8.48351	8.3104	8.30382	8.11382	8.25883	8.23521	8.24508	8.31305	8.26073	7.99933	8.34992	8.26476	8.22245	8.27886	8.17383
BnaA01g06340D	5.71334	5.98219	6.06622	6.17351	6.05017	6.11804	5.84895	6.02393	5.8143	5.97203	5.86561	5.71402	6.09595	5.98085	5.91366	5.91982	6.00871	5.84375	5.90006	6.09747	5.91775	6.07119	6.12421	5.89602	6.09051	5.67671	6.04896	6.14601	5.83423	5.98969	6.24725	6.12472	5.76919	5.80977	6.1416	5.98571	5.91208	6.09231	5.82332	5.86241	5.98042	5.80841	5.99438	6.04683	5.90663	6.00776	5.79875	5.62806	6.17799
BnaA01g06350D	7.27903	7.5991	7.51523	7.21362	7.45283	7.79042	6.97412	7.30605	7.32559	7.48665	7.38777	6.75793	7.66815	7.52254	7.46787	7.62259	7.57835	7.85725	7.11622	7.441	7.25743	7.19286	7.31662	7.23578	7.11713	7.53597	7.27139	7.24267	7.07814	7.37538	7.22589	7.35779	7.26124	7.16062	7.14373	7.59401	7.05949	7.1073	7.61705	6.99399	7.4084	6.85409	7.54628	7.13701	7.38652	7.04711	7.07781	7.35427	7.63708
BnaA01g06370D	7.77852	7.84189	7.86414	7.87534	7.92509	8.0019	7.74465	7.70433	7.84647	7.99831	7.62113	7.81217	7.83811	7.86552	7.80205	7.77524	7.85176	7.6843	7.56447	7.56763	7.88432	7.88145	7.85445	7.7725	7.66013	7.8803	7.85009	7.72917	7.69518	7.75267	7.91174	7.58735	7.74946	7.41738	7.44275	7.62773	7.97099	7.47811	7.82835	7.62434	7.80406	7.30292	7.81583	7.7592	7.92668	7.6962	7.63452	8.0476	7.80413
BnaA01g06380D	5.06942	5.09251	4.65454	5.43837	5.72964	4.69299	4.84312	5.39539	5.19576	4.82672	4.99975	5.15161	4.55805	4.99105	4.82958	4.76899	5.24452	4.76027	5.70417	5.1384	5.34254	4.81431	5.24017	4.66429	4.93063	4.70418	4.87697	4.99319	4.82726	4.8923	4.90534	4.90684	5.14559	5.38607	5.56053	4.86326	5.11428	5.48364	4.96402	4.62689	5.09952	4.65013	4.97556	5.00143	4.6795	4.91781	5.1266	5.0331	5.14689
BnaA01g06390D	4.49099	4.64727	4.73457	4.83232	4.69179	5.00879	5.29808	4.89453	4.60615	4.62223	4.79303	4.91561	4.80017	5.03266	4.79471	4.51816	4.76115	4.51935	4.38999	4.46215	5.05089	4.73464	4.71383	4.92782	5.00374	4.9966	4.89282	4.81178	4.69151	4.85806	4.8261	4.5033	4.87037	5.06411	4.56239	4.52449	4.92776	4.76202	4.72765	4.72899	4.64947	4.59122	4.8305	4.72169	4.82622	4.70836	5.14327	5.06297	4.65158
BnaA01g06410D	4.24535	3.90981	3.71739	4.12591	3.98315	3.83177	3.78024	3.91546	4.22703	3.98624	4.18459	3.62062	3.74391	4.25574	3.51295	3.58069	3.92851	3.68227	3.36721	3.97949	3.80609	4.31519	3.52497	3.8929	3.79758	4.31704	4.00081	3.8374	4.10089	3.8045	3.85302	3.803	3.99051	3.71496	3.89115	3.64492	3.74905	3.74979	3.67296	3.83136	4.35709	3.7343	3.97426	3.5799	3.77754	4.0415	3.80082	4.02228	4.0143
BnaA01g06420D	6.08811	7.1808	6.73827	6.78765	6.64686	6.90269	6.73809	6.67659	6.45591	6.946	6.60823	6.60606	6.54327	7.27692	6.6801	6.84757	6.95297	6.75083	6.70509	6.7056	6.71652	6.54656	6.90908	6.51065	6.93147	6.24319	6.57914	6.57456	6.35668	7.02335	6.97272	6.87048	6.37074	6.75823	6.30412	6.68655	6.79316	6.25356	6.71643	6.30018	6.38728	6.08025	7.02031	7.07527	6.71438	6.15162	6.55739	7.18676	7.21317
BnaA01g06430D	0.441625	0.452098	0.446526	0.616219	0.544216	0.518538	0.448372	0.523392	0.570287	0.449661	0.446443	0.615346	0.538445	0.50632	0.450845	0.452965	0.534071	0.50223	0.515791	0.52235	0.621903	0.515818	0.531195	0.497208	0.492977	0.562857	0.316644	0.464674	0.514564	0.457455	0.460505	0.443128	0.535567	0.495133	0.542778	0.477047	0.516703	0.540113	0.494075	0.727704	0.570111	0.442348	0.629175	0.457088	0.652933	0.504076	0.48954	0.508208	0.683812
BnaA01g06440D	10.8298	10.494	10.4492	10.4773	10.4692	10.5582	10.4511	10.4755	10.3916	10.4708	10.3972	10.3307	10.4037	10.63	10.5273	10.4342	10.5293	10.5055	10.3723	10.4096	10.3673	10.5717	10.5129	10.5079	10.3552	10.5584	10.4774	10.4175	10.3098	10.5344	10.5441	10.4479	10.4245	10.4341	10.3913	10.479	10.4512	10.4669	10.4944	10.5504	10.4294	10.4747	10.5092	10.5107	10.3502	10.468	10.3547	10.49	10.4128
BnaA01g06450D	-2.5245	-2.52394	-2.52423	-2.52478	-2.52459	-2.52361	-2.52413	-2.52438	-2.52427	-2.52406	-2.52423	-2.52421	-2.52424	-2.52387	-2.524	-2.5239	-2.52421	-2.5247	-2.52441	-2.5244	-2.52415	-2.52441	-2.52408	-2.52408	-2.52417	-2.52215	-2.52493	-2.52491	-2.52369	-2.52441	-2.52427	-2.52441	-2.52419	-2.52412	-2.52408	-2.52456	-2.52449	-2.52412	-2.52415	-2.5244	-2.52427	-2.52445	-2.52441	-2.52369	-2.52448	-2.52392	-2.52425	-2.52464	-2.52429
BnaA01g06460D	6.83622	7.04896	7.0865	7.37618	7.07536	7.17758	7.19572	7.17721	7.05906	7.18256	7.20673	7.1174	7.07565	7.14594	7.03501	6.896	6.93578	6.69377	6.98821	6.92961	7.43313	6.94482	7.10162	6.93511	6.99261	6.99908	7.27232	6.93441	7.27871	7.13536	7.3744	7.03272	7.24266	6.97804	7.18193	6.84782	7.16224	7.13915	7.0321	6.96763	7.00085	7.16154	6.9569	7.24571	7.11962	7.14772	7.47534	7.34135	7.0119
BnaA01g06470D	-2.27718	-2.28346	-2.28445	-2.28635	-2.28572	-2.28231	-2.27591	-2.28498	-2.2846	-2.28388	-2.28446	-2.28439	-2.28383	-2.28322	-2.28367	-2.28331	-2.2844	-2.2849	-2.28388	-2.28504	-2.28418	-2.28387	-2.28274	-2.28393	-2.28427	-2.2843	-2.28634	-2.28681	-2.28261	-2.2839	-2.2834	-2.28509	-2.28432	-2.28409	-2.28395	-2.28562	-2.28536	-2.28408	-2.28418	-2.28506	-2.28461	-2.27704	-2.28509	-2.28261	-2.28534	-2.2834	-2.28454	-2.28587	-2.28415
BnaA01g06480D	-1.87261	-1.86558	-1.83924	-1.87614	-1.87385	-1.86139	-1.86798	-1.8412	-1.86978	-1.86714	-1.83929	-1.86899	-1.82822	-1.86473	-1.86638	-1.86504	-1.86904	-1.75616	-1.87228	-1.84141	-1.86822	-1.87227	-1.86814	-1.86731	-1.86854	-1.87382	-1.89786	-1.84824	-1.8325	-1.87239	-1.87053	-1.87154	-1.83878	-1.86791	-1.8374	-1.87348	-1.87255	-1.86788	-1.86822	-1.87146	-1.83984	-1.87209	-1.87154	-1.86248	-1.87246	-1.86536	-1.86956	-1.81446	-1.89875
BnaA01g06490D	12.6978	12.763	12.6651	12.5603	12.5254	12.899	12.429	12.5857	12.6111	12.7772	12.4656	12.5446	12.7664	12.623	13.0027	12.3688	12.742	12.6054	12.6667	12.758	12.6611	12.6937	12.6739	13.0559	12.6447	12.5746	12.6481	12.7625	12.6374	12.5946	12.6597	12.4226	12.6908	12.7257	12.4357	12.7926	12.6023	12.4661	12.8128	12.4172	12.7948	12.845	12.5626	12.5815	12.3313	12.6301	12.7268	12.6172	12.6913
BnaA01g06500D	-1.2281	-1.2194	-1.22487	-1.2298	-1.18973	-1.16779	-1.08717	-1.18343	-1.22574	-1.17647	-1.22495	-1.22455	-1.20433	-1.17284	-1.2206	-1.21858	-1.22462	-1.22972	-1.22776	-1.22747	-1.22338	-1.22775	-1.17642	-1.22201	-1.17858	-1.18707	-1.21133	-1.19827	-1.2147	-1.22782	-1.18004	-1.1427	-1.22418	-1.17763	-1.2221	-1.15063	-1.22807	-1.22286	-1.22338	-1.22751	-1.18049	-1.22784	-1.18433	-1.21471	-1.22803	-1.17378	-1.18013	-1.22898	-1.1605
BnaA01g06520D	5.88128	5.49137	5.48654	5.61883	5.429	5.81689	5.52608	5.52723	5.42898	5.8553	5.58907	5.69802	5.63019	5.91024	5.64889	5.6447	5.59932	5.53538	5.46227	5.73624	5.96494	5.58338	6.01489	5.3186	5.63748	5.37589	5.63393	5.70877	5.38039	6.03025	5.91092	5.53657	5.40755	5.56156	5.53732	5.4076	5.78087	5.3917	5.92043	5.41525	5.54914	5.45745	5.85278	5.80091	5.56784	5.59446	5.64387	5.84774	5.98153
BnaA01g06530D	9.62149	9.89753	9.92672	9.91856	9.91781	10.1206	9.92665	10.0901	9.69913	9.88809	9.82191	9.80124	10.002	10.0969	10.1328	9.98743	10.0021	9.93051	9.73469	9.7722	9.98861	10.112	10.1681	9.96923	9.99231	9.83025	9.94109	9.95632	9.94206	10.1974	10.0353	10.0563	9.68649	9.93771	9.82083	9.93926	9.77369	10.0435	10.1534	9.86191	9.80195	9.80872	10.0647	10.0014	9.98932	9.84126	9.85007	9.85517	9.91821
BnaA01g06540D	9.99426	9.44346	9.43393	9.1452	9.14598	9.62535	8.84698	9.26113	9.48637	9.34109	9.57566	9.0755	9.18817	9.40344	9.29761	9.75386	9.50774	9.5944	9.30257	9.52489	9.06031	9.34948	9.35413	9.40642	9.25827	9.5097	9.37824	9.44562	9.60149	9.23682	9.10824	9.39649	9.13549	9.27242	9.32444	9.49471	9.24293	9.56882	9.498	9.32982	9.55667	9.36711	9.2854	9.21015	9.36461	9.48022	9.19548	9.23627	9.47285
BnaA01g06550D	-2.14223	-2.16352	-2.16498	-2.16777	-2.16685	-2.16184	-2.16449	-2.16577	-2.16521	-2.16415	-2.15294	-2.1649	-2.16358	-2.16318	-2.16384	-2.1633	-2.16491	-2.1659	-2.16439	-2.16586	-2.16458	-2.16439	-2.16272	-2.16422	-2.16471	-2.16501	-2.16851	-2.16845	-2.16227	-2.16443	-2.16369	-2.16592	-2.1648	-2.16446	-2.16424	-2.1667	-2.15427	-2.16445	-2.16458	-2.16589	-2.16522	-2.16614	-2.16592	-2.16227	-2.16629	-2.16343	-2.16512	-2.15501	-2.16529
BnaA01g06570D	2.9773	2.85592	2.90219	2.85292	3.02163	2.7776	3.14453	2.86523	2.67639	2.79091	3.05541	2.68543	2.97214	2.73623	3.09404	2.94576	2.72473	2.7727	2.87144	2.97811	2.77515	2.91321	2.98865	2.74756	2.6907	2.71862	2.47021	2.79798	2.71252	2.58633	2.94472	2.58001	2.80503	3.11761	2.86507	2.90614	3.10096	2.89264	3.08053	2.72917	2.82371	2.90691	2.65649	2.8137	2.64634	2.9003	2.79236	2.93773	2.74584
BnaA01g06590D	-2.34596	-2.34289	-2.34447	-2.34751	-2.34651	-2.34106	-2.34394	-2.34533	-2.34472	-2.34357	-2.3445	-2.34438	-2.33938	-2.34252	-2.34324	-2.34265	-2.3444	-2.33401	-2.33238	-2.34543	-2.34404	-2.34547	-2.34366	-2.34365	-2.34418	-2.34614	-2.34571	-2.34824	-2.34153	-2.34552	-2.34471	-2.34549	-2.33119	-2.34391	-2.34367	-2.34634	-2.33285	-2.34389	-2.34404	-2.34546	-2.34474	-2.34574	-2.3455	-2.32845	-2.3459	-2.3428	-2.34463	-2.34674	-2.35338
BnaA01g06600D	8.18363	7.97025	8.05187	7.47969	8.33048	8.47508	8.03126	8.01681	8.00217	8.24984	8.00651	7.88259	8.35177	8.23997	8.52007	8.23214	8.46908	8.11128	7.93458	7.94278	8.0789	8.11226	8.11485	8.38935	8.17022	8.03149	8.17943	7.7801	8.20638	8.17641	8.34102	8.25033	8.19783	7.94917	7.94061	7.72307	8.3095	7.95935	8.19718	7.96061	8.20786	7.72237	8.12211	8.30299	8.06636	8.1244	8.27948	7.80194	8.1911
BnaA01g06610D	6.50234	7.33214	6.99571	6.83751	7.04354	7.47763	6.22307	6.51339	6.75322	6.96545	7.01766	6.59536	7.01855	6.96043	6.95612	7.01034	7.25621	7.50163	6.70721	7.05632	6.59978	7.00458	6.81057	6.45785	6.85428	6.76523	6.79405	6.7161	7.09251	7.11788	6.5988	6.57684	6.90795	7.17172	6.87502	7.38479	6.74923	6.68425	7.17056	6.78573	6.97905	6.5702	7.03601	6.85428	6.8047	6.4734	6.60948	6.82474	7.47592
BnaA01g06620D	-1.28018	-1.26933	-1.31596	-1.28774	-1.28293	-1.30512	-1.31426	-1.31869	-1.31675	-1.3131	-1.31603	-1.31567	-1.27069	-1.30976	-1.31204	-1.31018	-1.31573	-1.32056	-1.27585	-1.27738	-1.31459	-1.31744	-1.31169	-1.31333	-1.31504	-1.31959	-1.31558	-1.29106	-1.30661	-1.3176	-1.31502	-1.3192	-1.31533	-1.14775	-1.27181	-1.32032	-1.31992	-1.31412	-1.31459	-1.31909	-1.31679	-1.20205	-1.16166	-1.30663	-1.31988	-1.26902	-1.31645	-1.28408	-1.26734
BnaA01g06640D	-1.03563	-1.02906	-1.03401	-1.00624	-1.03619	-1.02292	-0.944911	-0.995751	-1.03429	-1.03134	-1.03404	-0.990701	-1.01166	-1.02781	-0.986295	-1.02826	-0.870997	-1.0337	-0.98429	-0.996231	-0.904616	-1.02821	-0.97821	-1.03159	-0.989618	-0.986549	-0.970416	-1.03782	-1.0245	-1.02838	-1.02565	-1.03514	-0.990123	-1.03247	-1.03168	-1.03602	-0.998829	-1.03242	-1.03292	-1.0351	-0.952501	-1.03539	-1.03514	-1.02451	-0.963012	-1.02873	-1.03419	-1.00272	-1.04605
BnaA01g06660D	4.21364	4.23528	4.3499	4.16588	4.48653	4.43208	4.60202	4.59278	4.46901	3.94341	4.57291	4.30583	4.48224	4.58537	4.30572	4.69596	4.45129	4.60209	4.2701	4.5103	4.38356	4.41975	4.69208	4.58425	4.39753	4.2466	4.58917	4.39665	4.89301	4.56777	4.26976	4.578	4.33983	4.25788	3.89904	4.27389	4.34754	4.49377	4.54945	4.17594	4.08397	4.36395	4.38339	4.36295	4.70295	4.20804	4.49865	4.28374	3.98349
BnaA01g06670D	6.78825	7.32131	7.33316	7.19003	7.49665	7.31114	7.23025	7.29424	7.08814	7.24836	7.1367	7.24745	7.13185	7.15079	7.19194	7.39327	7.03924	7.28368	7.43321	7.21268	7.27055	7.33801	7.49353	7.61691	7.38374	7.23318	7.15414	7.63241	7.45243	7.421	7.20257	7.57478	7.23874	7.12408	7.28498	7.24104	7.16296	7.33712	7.34444	7.34572	7.33269	7.39272	7.35835	7.07145	7.20204	7.46598	7.2799	7.14295	7.19093
BnaA01g06680D	6.56333	6.56845	6.59915	6.74634	6.86218	6.82216	6.51112	6.6936	6.55886	6.55669	6.71614	6.68466	6.73926	6.86092	6.7666	6.75156	6.75855	6.65658	6.47168	6.61803	6.68798	6.8795	6.74227	6.57707	6.51941	6.68576	6.61449	6.67169	6.84739	6.94058	6.74497	6.61649	6.53592	6.59134	6.84764	6.78012	6.70543	6.75615	6.79853	6.49113	6.75094	6.6679	6.90549	6.63209	6.80021	6.56967	6.45473	6.6246	6.74161
BnaA01g06690D	2.64212	2.98605	2.72166	3.04038	2.79946	2.76775	2.64565	2.61583	3.12692	2.70162	2.9498	3.02284	3.07073	2.87341	2.84717	3.37651	2.80569	3.01697	3.10416	3.05846	2.89714	2.75064	2.90515	2.95217	2.89131	3.13083	3.0688	2.81515	2.69943	2.91876	2.77328	2.73116	3.15346	3.01269	3.05936	2.89738	2.85363	2.90329	3.16737	3.11131	3.12624	3.12102	2.87202	3.04846	2.7545	3.17662	2.83603	2.65937	2.87492
BnaA01g06700D	6.79748	6.26711	6.22856	6.67067	6.49371	6.66879	6.59833	6.67316	6.455	6.63681	6.71455	6.61603	6.56804	6.42688	6.66196	6.58099	6.36372	6.366	6.88144	6.64087	6.47649	6.73206	6.26045	6.21857	6.15646	6.74427	6.3236	6.50954	6.65672	6.38613	6.55655	6.6453	6.62978	6.51221	6.27686	6.75145	6.51241	6.56897	6.32394	6.51581	6.52174	6.43513	6.46533	6.41297	6.7952	6.4873	6.50161	6.46366	6.51819
BnaA01g06710D	0.172264	0.193884	0.138126	0.362452	0.38969	0.148086	0.186186	0.135809	0.180616	0.140656	0.13806	0.225932	0.213328	0.19668	0.141611	0.143322	0.266908	0.235949	0.145635	0.135564	0.139325	0.201694	0.151121	0.234263	0.13893	0.24724	0.139288	0.128798	0.362957	0.201309	0.207598	0.251008	0.138674	0.186409	0.188118	0.169821	0.172422	0.139743	0.313358	0.175587	0.180536	0.211338	0.175344	0.259328	0.172676	0.142909	0.181277	0.167315	0.101993
BnaA01g06730D	-0.0423017	-0.181043	-0.140094	-0.0965623	-0.0839834	-0.116346	-0.183478	-0.145614	-0.141731	-0.134069	-0.184738	-0.184479	-0.129156	-0.18016	-0.181861	-0.180476	-0.184526	-0.0105365	-0.0756882	-0.146198	-0.183713	-0.126794	-0.175771	-0.182804	-0.13818	-0.13151	-0.133501	-0.162343	-0.177771	-0.127147	-0.178326	-0.186904	-0.13879	-0.136338	-0.0885646	-0.116205	-0.149362	-0.136242	-0.137242	-0.186833	-0.141806	-0.14812	-0.18691	-0.0642405	-0.187755	-0.128699	-0.185032	-0.0241425	-0.154038
BnaA01g06740D	-0.167883	0.0926794	-0.0708185	0.0224259	-0.0926305	-0.154919	-0.162752	-0.122466	-0.118287	-0.11009	-0.164211	-0.163911	-0.106782	-0.15894	-0.107667	-0.159302	-0.163966	-0.163919	-0.159557	-0.0410547	-0.163024	-0.159548	-0.154565	-0.161975	-0.11448	-0.161378	-0.211537	-0.0790498	-0.0362958	-0.104299	-0.157456	-0.166734	-0.163635	-0.162671	-0.0616926	0.172179	-0.126517	-0.162633	-0.163026	-0.166651	-0.118367	-0.125173	-0.123574	-0.156234	-0.16773	-0.159684	-0.164552	-0.169725	-0.0849025
BnaA01g06750D	10.0957	10.0865	9.55682	9.19468	9.28574	9.23608	8.88904	9.20612	9.44332	9.5972	9.52295	8.9659	9.24995	9.13697	9.08768	9.40971	9.21001	9.62918	8.94166	9.59546	9.23206	9.23889	9.23558	9.29314	9.08553	9.388	9.33431	9.08551	9.42983	9.12033	8.91779	8.98412	8.9833	9.38514	9.50279	10.1467	9.10181	8.93712	9.39886	9.30099	9.36278	9.22303	9.40814	9.42076	9.09602	9.15102	9.24592	9.16863	9.82108
BnaA01g06760D	6.47454	6.62659	6.71057	6.78076	6.70589	6.73936	6.77988	6.70402	6.64629	6.78638	6.57281	6.81401	6.90156	7.02401	7.08059	7.11913	6.98705	6.84613	6.77345	6.87914	6.61175	6.94539	6.63089	6.76844	6.89756	6.8478	7.03853	6.73372	6.7409	6.84399	6.76962	6.88766	6.93976	6.75122	6.81468	6.87769	6.75638	6.89331	6.82118	6.8505	6.73805	6.86666	6.67573	7.02874	6.76152	7.02599	6.74439	6.72145	6.48027
BnaA01g06770D	2.36869	2.21623	2.13568	2.52037	2.91782	2.25689	2.72131	2.28445	2.22048	2.20138	2.13527	2.46765	2.37233	2.27638	2.10407	2.11211	2.13691	2.14245	3.15104	2.20342	2.28197	2.30182	2.16242	2.24749	2.32037	2.3886	2.38342	2.13981	2.35584	2.30026	2.14385	2.27953	2.94034	2.37101	2.2468	2.10428	2.33619	2.24121	2.32486	2.51704	2.2202	2.37744	2.16074	2.30208	2.30298	2.53794	2.13298	2.70133	1.79972
BnaA01g06780D	7.77905	7.20446	7.28709	7.22854	7.16202	7.49061	7.33203	7.50984	7.3829	7.25972	7.29484	7.28285	7.06999	7.36254	7.30481	7.20563	7.40279	7.25874	7.47228	7.30985	7.37397	7.32622	7.52514	7.38969	7.32122	6.86558	7.4361	7.41459	7.41074	7.27079	7.08521	7.67058	7.2151	7.36477	7.36288	7.5611	7.27158	7.40002	7.27678	7.23182	7.37638	7.0947	7.33722	7.14526	7.39328	7.23991	7.34061	7.26403	7.4642
BnaA01g06790D	5.76112	5.02343	5.24628	5.49086	5.09957	5.0203	4.72974	4.95171	5.35695	5.05325	5.2438	5.11658	4.8572	5.21845	5.20964	5.11641	5.28584	5.11478	5.02264	5.2247	5.24011	5.45067	4.9977	4.9796	5.2083	5.50702	5.28291	5.13095	5.57782	4.97606	5.15711	5.27447	5.04994	5.40102	4.83089	4.87827	5.05069	5.28973	5.25728	5.24993	5.10027	5.17802	4.8985	4.78807	5.33539	5.50704	5.16343	5.16989	5.01781
BnaA01g06800D	11.6065	11.7658	11.9047	11.7074	11.5591	11.7093	11.2442	11.6821	12.0095	11.715	11.8359	11.6851	11.8204	11.8298	11.8863	11.9775	11.5257	11.7166	11.4192	11.8202	11.8702	11.7854	11.8253	11.8761	11.8801	11.8474	11.8881	11.918	11.8593	11.7088	11.8376	11.9876	11.5592	11.7459	11.8267	11.7576	11.7277	12.0635	11.7717	11.8832	11.8495	11.8071	11.7228	11.6821	12.0398	11.8524	11.7841	11.6619	11.8206
BnaA01g06810D	5.8735	6.01338	6.10281	5.92017	6.04008	6.22685	6.13395	5.93529	6.11481	6.31852	6.05577	5.96298	6.30851	6.08529	5.92963	6.34847	6.10043	6.35889	6.11532	6.0702	5.92423	6.07833	6.10598	6.02285	5.96059	6.1385	5.91871	5.94195	6.23095	6.24779	6.07426	5.88283	5.77062	5.81052	6.14304	6.1189	6.12668	6.13942	6.3181	6.08534	6.15402	5.65698	6.43745	6.35428	5.91278	5.66744	6.09474	6.16287	6.48915
BnaA01g06820D	11.0357	11.4048	11.3394	11.2751	11.2358	11.2696	11.1836	11.1765	11.4652	11.1452	11.3645	11.3216	11.2822	11.0668	11.2915	11.5404	11.2264	11.4141	11.4298	11.5313	11.3088	11.3275	11.1084	11.2059	11.6839	11.3445	11.3264	11.7844	11.5685	11.0716	11.1874	11.2546	11.3766	11.54	11.5499	11.6972	11.2137	11.4602	11.1343	11.5299	11.536	11.6839	11.1927	11.0458	11.4412	11.4888	11.4115	11.0522	11.2276
BnaA01g06830D	-2.46478	-2.46354	-2.46418	-2.46541	-2.465	-2.4628	-2.46397	-2.46453	-2.46428	-2.46382	-2.46419	-2.46414	-2.46412	-2.46339	-2.46368	-2.46345	-2.46415	-2.46547	-2.46481	-2.46457	-2.46401	-2.4648	-2.46407	-2.45855	-2.46406	-2.46508	-2.46607	-2.46571	-2.46299	-2.46482	-2.4645	-2.46459	-2.4641	-2.46395	-2.46386	-2.46494	-2.46477	-2.46395	-2.46401	-2.46458	-2.46429	-2.46469	-2.4646	-2.46299	-2.46476	-2.4635	-2.46425	-2.4651	-2.46465
BnaA01g06850D	6.96986	7.30627	7.22114	7.37038	7.10011	6.91517	7.27778	7.26158	7.08838	7.08442	7.16657	7.1706	7.28323	7.19572	6.70269	7.17787	7.03628	7.20043	7.23194	7.15502	7.36192	7.23238	7.28136	7.01589	7.28873	7.11199	7.04216	7.22577	6.84488	6.78406	7.29084	6.89302	7.21425	7.19882	7.0994	7.05574	7.21003	7.13727	6.84584	6.89088	6.96552	6.942	7.32069	7.25737	7.29429	6.84974	7.38823	7.28406	7.13805
BnaA01g06860D	5.27015	5.1326	4.97031	5.80085	5.50318	5.22023	5.30106	5.07563	5.85543	5.09452	5.67704	5.29164	5.53792	5.23683	5.23403	5.46923	5.16301	5.44787	5.58318	5.46129	5.29072	5.45428	5.06787	5.38398	5.24042	5.60893	5.48718	5.03037	5.20507	5.46594	5.4048	5.33299	5.61534	5.54651	5.4967	5.21738	5.50107	5.23112	5.29065	5.32218	5.56337	5.54671	5.50326	5.30632	5.62483	5.3983	5.24963	5.26982	5.16462
BnaA01g06870D	-2.46479	-2.46343	-2.46413	-2.46547	-2.46503	-2.46262	-2.46389	-2.46451	-2.46424	-2.46373	-2.46414	-2.46409	-2.46019	-2.46326	-2.46358	-2.46332	-2.4641	-2.46517	-2.46445	-2.46455	-2.46394	-2.46445	-2.46365	-2.46376	-2.464	-2.46475	-2.46776	-2.4658	-2.46282	-2.46447	-2.46411	-2.46458	-2.46404	-2.46388	-2.46377	-2.46495	-2.46478	-2.46387	-2.46394	-2.46456	-2.46424	-2.46469	-2.46458	-2.46283	-2.46476	-2.46338	-2.4642	-2.46513	-2.4662
BnaA01g06880D	-2.46441	-2.46391	-2.46417	-2.46467	-2.4645	-2.46361	-2.46408	-2.46431	-2.46421	-2.46402	-2.46417	-2.46201	-2.46414	-2.46385	-2.46397	-2.46387	-2.46416	-2.46442	-2.46415	-2.46432	-2.4641	-2.46415	-2.46386	-2.46403	-2.46412	-2.46426	-2.46467	-2.46479	-2.46369	-2.46416	-2.46403	-2.46434	-2.46414	-2.46408	-2.46404	-2.46447	-2.46441	-2.46407	-2.4641	-2.46433	-2.46421	-2.46438	-2.46434	-2.46369	-2.4644	-2.46389	-2.46419	-2.46454	-2.46409
BnaA01g06890D	-2.10899	-2.10363	-2.10639	-2.11169	-2.08706	-2.10043	-2.10546	-2.10789	-2.10683	-2.10482	-2.08355	-2.10623	-2.11093	-2.0801	-2.10424	-2.10321	-2.10627	-2.11351	-2.11066	-2.10805	-2.10564	-2.11065	-2.10749	-2.10494	-2.10588	-2.11184	-2.12634	-2.11297	-2.10125	-2.11074	-2.10932	-2.10817	-2.10604	-2.1054	-2.10499	-2.10966	-2.08607	-2.10538	-2.10564	-2.08523	-2.10685	-2.08571	-2.10818	-2.07838	-2.10888	-2.10346	-2.10666	-2.11035	-2.09775
BnaA01g06900D	2.07663	2.01822	1.93455	1.9948	2.17357	1.8344	2.1891	1.95513	1.88615	1.85843	1.79763	1.89243	1.96736	2.07565	2.13896	1.87221	2.09729	2.18164	1.92989	1.91389	1.89872	2.01143	1.86893	1.85735	1.80088	1.83266	1.71307	2.12354	1.94686	2.08566	1.85335	2.24874	2.06317	1.94716	1.95247	2.09387	2.0775	2.07559	1.89871	2.02572	1.97008	2.17876	2.15825	1.94676	2.0461	1.92236	1.97278	1.81386	1.86587
BnaA01g06910D	5.54321	6.00703	6.36791	5.79594	5.68014	6.28087	5.56964	6.05162	5.77308	5.94337	5.53212	5.95499	5.7782	5.91033	6.25491	6.24627	5.86304	5.7706	5.27898	6.29434	5.99439	6.15041	6.09094	6.31899	6.25138	5.97729	6.30828	6.64848	6.28039	6.20761	6.08524	6.45214	5.33909	6.03478	6.23385	6.36674	5.75437	6.2779	5.87633	6.25013	6.01842	6.1744	6.04169	5.89396	6.04038	6.01831	6.13684	5.76526	6.10956
BnaA01g06940D	7.07705	6.28827	6.54526	6.91206	6.92894	6.44275	7.43331	6.8128	6.86337	6.42999	6.87461	6.64998	6.75494	6.49999	6.22072	6.53091	6.74811	6.70179	7.58634	6.70476	6.61755	6.74533	6.30316	6.44304	6.27757	6.80272	6.57969	6.39237	6.46159	6.60394	6.49643	6.52374	7.04059	6.62584	6.95974	6.33055	7.00302	6.36902	6.44715	7.0212	6.67456	6.73439	6.52337	6.66967	6.82953	6.66391	6.24828	6.93742	6.62106
BnaA01g06950D	-1.92862	-1.92437	-1.92656	-1.93076	-1.92938	-1.92184	-1.92582	-1.90963	-1.92691	-1.92532	-1.9266	-1.92644	-1.91085	-1.92386	-1.92486	-1.92404	-1.92646	-1.9253	-1.92303	-1.90976	-1.92597	-1.92303	-1.92053	-1.92542	-1.92616	-1.92397	-1.91872	-1.91365	-1.92249	-1.9231	-1.92197	-1.92797	-1.92629	-1.92578	-1.90733	-1.91103	-1.92859	-1.92576	-1.92597	-1.92793	-1.92693	-1.92831	-1.92798	-1.9225	-1.92854	-1.90612	-1.90866	-1.91158	-1.93182
BnaA01g06970D	3.36447	3.32809	3.15162	3.63182	3.6628	3.4921	3.64524	3.58443	3.59628	3.57953	3.73705	3.47303	3.44205	3.25495	3.27354	3.49477	3.50231	3.58959	3.96357	3.60309	3.28355	3.81841	3.34224	3.6351	3.35081	3.57816	3.01773	3.59936	3.62913	3.27883	3.53816	3.5988	3.93084	3.32633	3.57373	3.23068	3.59403	3.36344	3.32081	3.55162	3.72044	3.53522	3.15978	3.33601	3.47541	3.52361	3.51909	3.38019	3.45282
BnaA01g06990D	7.14032	6.78888	7.0151	6.94982	6.97174	6.84964	6.7472	6.81685	6.94955	6.81133	6.95371	6.78129	6.95631	6.70149	7.02327	7.07916	6.93947	7.11515	7.06339	7.07405	6.69013	7.06383	6.80151	6.90837	6.80683	7.01076	7.24914	6.91603	6.96382	6.85506	6.64811	7.11546	6.91462	7.10448	6.77244	7.08319	6.76389	7.13759	7.00113	6.97729	6.86793	7.11606	7.02201	6.81311	6.98848	6.92087	6.76494	6.67289	6.83605
BnaA01g07000D	8.97413	9.52592	9.39296	9.07686	9.01362	9.10724	8.62636	9.0441	9.5028	9.44997	9.4068	9.13242	9.30349	9.18244	9.35355	9.38317	9.18027	9.21454	8.73772	9.1211	9.44106	9.16771	9.29546	9.30891	9.46158	9.05538	9.44976	9.35506	9.26377	8.95524	9.30038	9.18216	8.81293	9.26436	9.38791	9.25933	9.13516	9.59011	9.118	9.12939	9.33524	9.04489	9.05366	9.21702	9.37858	9.29509	9.23696	9.0731	9.47353
BnaA01g07010D	4.91664	4.99427	5.07658	5.17791	4.86593	4.73066	5.16374	5.10123	4.94667	5.16637	4.93003	5.05113	4.75752	4.95804	4.87116	4.55095	5.13336	4.68699	4.61514	4.88201	5.2797	4.76411	5.18432	5.04849	5.24975	4.56782	5.17824	5.10949	4.66221	4.892	4.70247	5.15581	5.19412	5.13271	4.68519	4.67336	5.12324	5.18505	4.63046	5.10289	4.76642	4.79997	4.83951	4.76187	5.08654	4.80812	5.32857	5.13952	4.8835
BnaA01g07020D	-2.40529	-2.40321	-2.40428	-2.39747	-2.40566	-2.40197	-2.40392	-2.40487	-2.40445	-2.40367	-2.4043	-2.40422	-2.40399	-2.40296	-2.40345	-2.40305	-2.40424	-2.40625	-2.39627	-2.40493	-2.40399	-2.40514	-2.40392	-2.40372	-2.40409	-2.4056	-2.40744	-2.40684	-2.40229	-2.40518	-2.40463	-2.40498	-2.40415	-2.4039	-2.40374	-2.40555	-2.40528	-2.40389	-2.40399	-2.40495	-2.40446	-2.39626	-2.40498	-2.40229	-2.40525	-2.40315	-2.40439	-2.40582	-2.40507
BnaA01g07040D	-2.46445	-2.46388	-2.46417	-2.46473	-2.46455	-2.46355	-2.46408	-2.46433	-2.46422	-2.46401	-2.46418	-2.46416	-2.46414	-2.46382	-2.46395	-2.46384	-2.46416	-2.46446	-2.46416	-2.46435	-2.4641	-2.46416	-2.46383	-2.46163	-2.46412	-2.46428	-2.46473	-2.46486	-2.46364	-2.46417	-2.46402	-2.46436	-2.46414	-2.46407	-2.46403	-2.46452	-2.46444	-2.46407	-2.4641	-2.46435	-2.46422	-2.4644	-2.46436	-2.46364	-2.46443	-2.46387	-2.4642	-2.46459	-2.46409
BnaA01g07050D	7.01383	6.90245	6.89859	6.91796	6.95011	6.79206	6.93332	7.00317	6.86555	7.04672	6.91623	7.10379	6.9984	7.14575	7.1126	6.8886	6.97603	6.89403	6.74853	6.98494	6.97677	6.94584	6.93865	6.99419	7.07619	6.61524	6.84915	6.99544	7.24247	6.89746	7.02148	6.98699	7.01925	7.00857	6.69365	6.91602	6.72132	6.90954	6.77109	7.01908	6.7311	7.17039	6.82465	7.07183	7.03761	6.94129	6.89187	7.04893	6.92815
BnaA01g07060D	7.31683	7.04424	6.88569	6.83442	6.91924	7.06236	7.00543	6.97465	6.73446	6.77351	6.83203	6.95301	6.88618	7.04659	7.11366	6.91874	7.02186	7.13203	7.05508	6.99042	6.97785	6.82329	6.73615	6.92872	6.99291	7.1286	6.73597	6.92121	6.3863	6.88171	6.73088	7.041	7.10062	6.92416	6.88627	7.06684	7.01648	6.74143	6.89153	6.81709	6.79367	6.69378	6.94683	7.04734	6.92654	6.92669	6.8791	6.86219	7.05195
BnaA01g07070D	-1.24678	-1.46671	-1.47094	-1.4767	-1.47601	-1.46181	-1.46951	-1.47323	-1.43658	-1.46853	-1.471	-1.47069	-1.4348	-1.43069	-1.46764	-1.46607	-1.43572	-1.47332	-1.46894	-1.47348	-1.43476	-1.46894	-1.42907	-1.46872	-1.47016	-1.4007	-1.43147	-1.47717	-1.46307	-1.46907	-1.46689	-1.47366	-1.47041	-1.46942	-1.46879	-1.44125	-1.47485	-1.46939	-1.46978	-1.43855	-1.47164	-1.47431	-1.47367	-1.42806	-1.47475	-1.46645	-1.43633	-1.47618	-1.45667
BnaA01g07080D	-2.25523	-2.28321	-2.28513	-2.2888	-2.28759	-2.281	-2.26863	-2.27032	-2.28543	-2.28404	-2.28516	-2.28502	-2.28393	-2.28276	-2.28363	-2.28292	-2.28504	-2.28993	-2.28796	-2.28628	-2.28461	-2.28795	-2.28576	-2.28413	-2.28478	-2.28877	-2.27697	-2.28969	-2.28157	-2.27216	-2.28703	-2.28636	-2.28489	-2.28444	-2.28416	-2.28739	-2.2869	-2.28443	-2.28461	-2.28632	-2.28544	-2.28665	-2.28637	-2.28157	-2.28685	-2.28309	-2.28532	-2.28787	-2.28842
BnaA01g07090D	9.12135	9.33184	8.60644	8.62876	8.89636	9.17799	8.26405	8.52924	8.53561	8.99398	8.65441	8.39447	8.71197	8.89811	8.71116	8.80396	9.05607	8.9557	8.21768	8.75786	8.62582	8.65543	8.76416	8.49756	8.57191	8.7009	8.53781	8.49642	8.60498	8.98765	8.65296	8.53242	8.34284	8.54276	8.48766	8.98646	8.3766	8.24175	8.85247	8.5591	8.65943	8.04648	8.76698	8.85677	8.53882	8.40431	8.50674	8.8456	9.24396
BnaA01g07100D	4.94948	5.37152	5.49092	5.57128	5.37729	5.34958	5.53425	5.50456	5.39066	5.67478	5.13853	5.31359	5.30505	5.60975	5.49897	5.54415	5.43962	5.36647	5.57163	5.40297	5.27668	5.36938	5.6362	5.40555	5.47802	5.37825	5.37254	5.51248	4.99796	5.61607	5.29029	5.61637	5.17874	5.58125	5.43676	5.23923	5.54365	5.19492	5.41467	5.57479	5.50438	5.2114	5.60487	5.11846	5.67441	5.45762	5.40056	5.15736	5.5914
BnaA01g07110D	3.8587	4.52907	4.46893	4.16606	4.52082	4.11839	4.31256	4.30805	4.37926	4.31148	4.9509	4.54249	4.53507	4.41981	4.52539	4.34896	4.54064	4.3428	4.56103	4.30087	4.3049	4.32045	4.48963	4.18539	4.32127	4.42228	4.28927	4.55965	4.75083	4.29196	4.24475	4.1993	4.81759	4.34213	4.60522	4.23125	4.36872	4.16901	4.24875	4.54575	4.46888	4.64171	4.38406	4.21555	4.55933	4.53727	4.4103	4.59304	4.34916
BnaA01g07120D	4.42173	4.11872	4.26029	4.05884	4.30498	4.20193	4.14128	3.90778	3.97312	4.00996	4.28234	4.24276	4.10758	4.35864	4.18958	4.34837	4.19042	4.32857	4.06958	4.18839	4.26847	4.5311	4.52273	4.16145	4.17973	4.27106	4.34985	4.11548	4.01483	4.39293	4.05073	4.56434	4.5927	3.95685	4.27059	4.03076	4.25626	4.20049	4.34196	4.27361	4.30954	4.11952	4.16009	4.37475	4.13088	4.0567	4.24835	4.47869	4.46557
BnaA01g07130D	5.56863	5.94883	5.99952	5.68496	5.55929	5.70979	5.61303	5.68598	5.75355	5.72933	5.92186	5.7531	5.52119	5.67647	5.79591	5.8913	6.1414	5.83721	5.68997	5.78105	5.63332	5.93527	5.54947	5.86263	5.67786	5.71465	5.73548	5.63753	5.78107	6.02098	5.64169	5.73935	5.91374	5.97957	5.77704	5.95213	5.45448	5.8604	5.8175	5.73155	5.5161	5.91878	5.71582	5.74207	5.72722	5.81492	5.64418	5.36473	5.79116
BnaA01g07140D	7.05104	6.95566	7.12302	7.13808	7.17922	6.97313	7.21401	7.31713	7.6493	7.24388	7.3785	7.29238	7.30861	6.87159	7.43292	7.63893	7.03773	7.69163	7.3338	7.55967	7.19366	7.18593	7.10913	7.50832	7.31959	7.69104	7.42298	7.38414	7.2943	6.89018	7.4212	7.3553	7.58564	7.26866	7.66804	7.37139	7.31999	7.2829	7.32179	7.73027	7.61602	7.75582	7.48699	7.21449	7.22943	7.36985	7.20092	7.17429	7.05884
BnaA01g07150D	5.2445	5.2112	5.13956	5.30781	5.44868	5.34164	5.55661	5.041	5.35902	5.08387	5.33796	5.27036	5.31521	4.89865	5.27789	5.50013	5.21759	5.28374	5.58628	5.41897	4.97626	5.34043	5.06691	5.11962	5.00774	5.15282	5.36671	5.30751	5.17346	5.14437	5.31149	5.26471	5.45011	5.21239	5.5157	5.48794	5.23323	5.03339	5.27061	5.42765	5.53249	5.40987	5.23546	5.17302	5.39202	5.19908	5.12472	5.3584	5.09437
BnaA01g07160D	6.67982	6.39247	6.39387	6.36422	6.26877	6.81212	6.18421	6.42356	6.13891	6.43843	6.36269	6.5286	6.23327	6.69936	6.53987	6.52243	6.48344	6.32557	6.06004	6.36287	6.14782	6.65451	6.55311	6.60669	6.46698	6.28516	6.28431	6.38043	6.49881	6.62047	6.03003	6.37906	6.09615	6.51102	6.21552	6.4488	6.19588	6.39847	6.63765	6.46181	6.42387	6.44161	6.53043	6.48537	6.42067	6.35692	6.03085	6.22437	6.29099
BnaA01g07170D	8.21174	7.44085	7.62005	7.42721	7.52969	7.62377	7.64594	7.43258	7.50758	7.5742	7.67659	7.58807	7.5188	7.44463	7.45644	7.66559	7.64322	7.63023	7.73562	7.65043	7.5036	7.55116	7.44756	7.51047	7.54461	7.60182	7.39095	7.47869	7.68064	7.45724	7.37553	7.42853	7.81222	7.65032	7.81186	7.81383	7.44466	7.41457	7.59826	7.47292	7.6217	7.62098	7.62159	7.31193	7.44591	7.68898	7.35916	7.43156	7.51442
BnaA01g07180D	-1.09838	-1.09051	-1.04937	-1.06568	-1.09904	-1.08393	-1.09426	-1.09759	-1.09681	-1.09295	-1.09627	-1.09585	-1.10462	-1.08917	-1.09176	-1.08965	-1.09593	-1.0936	-1.08773	-1.09771	-1.09463	-1.04072	-1.08123	-1.04621	-1.09514	-1.09015	-1.10354	-1.06918	-1.08562	-1.0879	-1.08498	-1.0978	-1.09547	-1.09415	-0.952291	-0.985717	-1.09835	-1.0471	-1.09464	-1.09775	-1.05088	-1.0981	-0.89983	-1.08564	-1.0983	-0.996145	-0.962844	-1.09932	-1.09129
BnaA01g07190D	6.24074	7.29328	6.87123	6.72618	6.76625	7.23274	6.57969	6.62153	6.70651	6.88712	6.789	6.91087	7.00086	6.89977	6.86629	6.8735	6.76338	6.77327	6.38961	6.79936	6.86342	6.88154	6.7657	6.92323	7.18144	7.00846	7.09086	6.87913	6.67753	7.08421	7.08786	6.92944	6.5091	6.97415	6.62237	6.77065	6.70659	6.98293	6.87075	6.78837	6.59926	6.59342	6.98442	6.7956	6.91903	6.53653	6.95605	6.79592	7.03553
BnaA01g07200D	5.07834	5.49023	5.20519	5.17931	5.38006	5.32541	5.42793	5.44759	5.12622	5.4987	5.04981	5.34958	5.29509	4.80547	5.4866	5.24328	5.39418	5.55232	5.23006	5.64625	5.02684	5.51504	5.1076	5.62254	5.26945	5.30336	5.30181	5.33667	5.3748	5.46431	5.52061	5.46753	5.40767	5.59286	5.28453	5.2876	5.40629	5.24396	5.7062	5.28343	5.55218	5.47681	5.30851	5.44033	5.13283	5.29343	4.93123	5.31957	5.31054
BnaA01g07210D	2.86094	2.81076	2.91917	3.19734	2.98374	2.91755	3.04811	3.0988	3.04219	2.9559	2.88168	3.12181	2.99012	2.7729	2.8881	2.71922	2.76722	2.83826	2.89853	2.77631	3.33915	2.93645	2.87811	3.09677	2.93087	2.90917	3.01377	2.83058	2.79877	2.77584	2.96791	2.69855	2.81191	2.9421	3.16098	2.81511	3.28129	3.14868	2.81929	3.17119	2.90866	2.69282	2.81016	3.04216	3.16952	3.02844	3.19446	3.11938	2.90374
BnaA01g07220D	6.53713	6.65045	6.71648	7.24492	7.65545	6.40137	7.49279	6.93833	7.16743	6.98227	6.94297	7.02999	6.78462	6.36555	6.79623	6.81467	6.7005	6.73412	7.48941	6.9893	6.97667	6.93926	6.59848	6.92738	6.82584	7.45102	6.8826	6.57985	6.84298	6.73523	7.0151	6.8495	7.66831	6.78898	6.89271	6.49797	7.4093	6.84792	6.74635	7.08117	6.94395	7.04329	6.72243	6.95898	6.87996	7.00093	6.89832	7.22846	6.64873
BnaA01g07230D	-2.46437	-2.46394	-2.46416	-2.46458	-2.46445	-2.46369	-2.46409	-2.46428	-2.4642	-2.46404	-2.46417	-2.46415	-2.46414	-2.46389	-2.46399	-2.46391	-2.46415	-2.46438	-2.46415	-2.46429	-2.4641	-2.46415	-2.4639	-2.46405	-2.46412	-2.46424	-2.46459	-2.46469	-2.46375	-2.46416	-2.46404	-2.4643	-2.46413	-2.46408	-2.46405	-2.46442	-2.46437	-2.46408	-2.4641	-2.46248	-2.4642	-2.46434	-2.4643	-2.46375	-2.46436	-2.46393	-2.46418	-2.46448	-2.46409
BnaA01g07240D	-2.5244	-2.52404	-2.52423	-2.52458	-2.52446	-2.52383	-2.52416	-2.52433	-2.52426	-2.52412	-2.52423	-2.52422	-2.52424	-2.524	-2.52408	-2.52401	-2.52422	-2.52453	-2.52434	-2.52434	-2.52418	-2.52434	-2.52413	-2.52413	-2.52419	-2.52442	-2.52468	-2.52467	-2.52388	-2.52435	-2.52425	-2.52435	-2.5242	-2.52416	-2.52413	-2.52444	-2.5244	-2.52416	-2.52418	-2.52434	-2.52426	-2.52437	-2.52435	-2.52388	-2.52439	-2.52403	-2.52424	-2.52449	-2.52427
BnaA01g07270D	8.77775	9.24604	9.14855	9.06546	9.28484	9.38552	8.8117	9.03183	9.15133	9.04242	9.1046	8.97748	9.26496	9.04753	9.28351	9.3711	9.29007	9.28154	8.94623	9.30558	9.06804	9.15685	9.13396	9.30481	9.02415	9.175	9.11182	9.20594	9.33804	9.14933	9.08024	9.22477	8.90981	9.20844	9.24913	9.48053	9.05299	9.14206	9.27952	9.22453	9.25108	9.23334	9.16459	8.94356	9.053	9.25894	9.02885	8.833	9.09753
BnaA01g07280D	7.46071	6.71414	7.11402	7.03518	7.07343	6.94132	7.04158	6.92474	7.33878	7.06161	7.31117	6.85806	7.11951	7.0844	7.25055	7.01609	6.75788	7.16714	7.41714	7.12095	7.01378	7.18599	7.04536	7.26941	7.22469	7.12361	7.17962	7.15584	7.23319	7.17185	6.84736	7.04101	7.35243	7.11398	7.36314	7.27803	6.87669	7.2471	7.17241	7.29593	7.10262	7.3349	7.14247	7.06076	7.18923	7.21657	7.0044	6.89165	6.97827
BnaA01g07290D	6.30791	6.01553	6.16973	5.86221	6.03185	5.95884	5.81162	6.03602	6.09895	6.00507	6.01853	5.81994	5.91849	6.01443	6.30189	5.89036	6.18831	5.84555	6.20951	6.33332	6.04911	5.93094	5.90685	5.92969	5.96005	6.03197	6.09519	6.03509	6.15881	5.91019	6.14852	5.8805	5.97404	5.9792	6.17317	5.95439	5.96408	5.9153	6.27191	6.0785	6.21371	6.01705	6.23896	6.0478	6.06189	5.96845	6.17984	5.91661	6.17454
BnaA01g07300D	-2.34554	-2.34351	-2.34456	-2.34656	-2.3459	-2.34231	-2.34421	-2.34513	-2.34472	-2.34396	-2.34457	-2.33585	-2.34408	-2.34327	-2.34374	-2.34336	-2.34451	-2.34575	-2.34468	-2.34519	-2.34427	-2.34467	-2.34348	-2.34401	-2.34437	-2.34512	-2.33848	-2.34705	-2.34262	-2.34471	-2.34417	-2.34523	-2.34443	-2.34419	-2.34403	-2.34579	-2.34553	-2.34418	-2.33563	-2.34521	-2.34473	-2.34539	-2.34523	-2.34262	-2.3455	-2.34345	-2.34466	-2.34606	-2.33617
BnaA01g07320D	5.14503	4.85257	4.65048	4.60737	4.38607	4.41063	4.73856	4.7328	4.6297	4.55665	4.69057	4.59143	4.49082	4.817	4.92457	4.44965	4.71924	4.55936	4.7955	4.80977	4.68654	4.96571	4.69915	4.88658	4.58386	4.71337	4.49249	4.72912	4.71561	4.68246	4.62171	4.6263	4.55283	4.69785	4.64852	4.77171	4.53134	4.84425	4.94082	4.66699	4.87452	4.90314	4.83539	4.74406	4.76599	4.50186	4.9015	4.52379	4.61606
BnaA01g07330D	6.2419	6.29424	6.03884	5.9223	5.90667	5.63879	5.90232	5.95039	6.15534	5.70118	6.1014	6.00361	6.06387	5.69628	6.04814	5.97263	5.95335	6.05176	6.0776	6.13593	6.39243	5.93548	5.97979	6.17046	5.91504	5.58214	6.05566	6.24607	6.38921	5.5947	6.0694	5.74873	5.69537	6.64053	6.28301	6.17239	5.92271	6.20534	5.89091	5.85867	5.81587	6.45858	6.02394	6.06595	5.92716	6.0162	6.61307	5.96993	6.07388
BnaA01g07340D	9.03527	8.06219	8.0935	8.36188	8.17868	8.18542	8.38114	8.26872	8.37134	8.13812	8.21733	8.02612	8.04553	8.20011	7.89849	8.19316	8.14997	8.32658	8.30141	8.15444	8.16911	8.32987	8.02796	8.25674	7.88095	8.31936	8.04366	7.96165	8.0821	8.15935	8.2316	8.188	8.38606	8.20858	8.28847	8.08836	8.20713	8.12826	8.20538	8.30424	8.23238	8.31742	8.21126	8.08141	8.21528	8.11497	8.28462	8.18063	8.00574
BnaA01g07350D	9.3027	8.90903	9.01021	8.84438	8.93034	9.08948	8.83121	8.85171	8.94916	8.96918	8.94011	8.85355	8.87216	8.9284	9.06913	9.10702	8.86912	9.16445	9.00509	9.11444	8.76721	8.92537	8.9434	9.0224	8.86155	8.96842	8.96943	8.99683	8.95064	9.07286	8.96734	9.16201	8.90018	8.88051	8.90649	9.23959	8.78228	8.8892	9.17187	9.14127	9.09262	8.97956	8.94764	8.88329	8.97605	8.95549	8.74166	8.84337	9.04941
BnaA01g07360D	8.93709	8.55954	8.48917	8.56782	8.60238	8.71989	8.57753	8.75542	8.66393	8.78814	8.61571	8.54933	8.34658	8.80596	8.82158	8.67087	8.72044	8.75057	8.79297	8.80909	8.62432	8.72299	8.72865	8.82047	8.37694	8.629	8.4312	8.5087	8.85547	8.7499	8.68548	8.56147	8.70613	8.59264	8.4775	8.69035	8.66134	8.61302	8.80017	8.78298	8.65126	8.69338	8.50861	8.66071	8.31584	8.7161	8.67358	8.65084	8.497
BnaA01g07370D	-2.10823	-2.10363	-2.106	-2.11054	-2.10904	-2.10089	-2.1052	-2.10728	-2.08675	-2.08503	-2.10603	-2.10586	-2.10333	-2.10307	-2.10415	-2.10327	-2.10589	-2.10952	-2.10708	-2.10742	-2.10535	-2.08745	-2.08474	-2.10476	-2.10556	-2.10809	-2.11412	-2.11164	-2.10159	-2.08753	-2.10593	-2.10753	-2.1057	-2.10515	-2.1048	-2.1088	-2.08857	-2.10513	-2.10535	-2.10748	-2.10639	-2.08827	-2.10753	-2.1016	-2.08851	-2.10348	-2.10623	-2.10939	-2.10891
BnaA01g07380D	-1.53904	-1.53223	-1.50666	-1.57031	-1.56932	-1.52816	-1.56362	-1.56672	-1.44907	-1.56281	-1.56486	-1.56461	-1.55528	-1.56048	-1.56207	-1.56077	-1.56465	-1.56091	-1.55728	-1.56692	-1.53478	-1.55727	-1.55326	-1.56297	-1.56417	-1.55877	-1.54455	-1.57066	-1.55828	-1.55738	-1.55558	-1.56707	-1.5353	-1.56355	-1.56303	-1.56896	-1.56806	-1.56352	-1.56385	-1.567	-1.56539	-1.53854	-1.53801	-1.55829	-1.56798	-1.56108	-1.56516	-1.56984	-1.56537
BnaA01g07390D	-2.46437	-2.46394	-2.46416	-2.46458	-2.46444	-2.46369	-2.46409	-2.46428	-2.4642	-2.46404	-2.46417	-2.46415	-2.46414	-2.46389	-2.46399	-2.46391	-2.46415	-2.46437	-2.46415	-2.46429	-2.4641	-2.46415	-2.4639	-2.46405	-2.46412	-2.46424	-2.46458	-2.46468	-2.46375	-2.46416	-2.46404	-2.46249	-2.46413	-2.46408	-2.46405	-2.46442	-2.46436	-2.46408	-2.4641	-2.4643	-2.4642	-2.46434	-2.4643	-2.46375	-2.46436	-2.46393	-2.46418	-2.46448	-2.4641
BnaA01g07410D	-2.46456	-2.46379	-2.46419	-2.46495	-2.4647	-2.46334	-2.46406	-2.46441	-2.46425	-2.46396	-2.4642	-2.46417	-2.46415	-2.4637	-2.46388	-2.46373	-2.46417	-2.46458	-2.46417	-2.46443	-2.46408	-2.46417	-2.46371	-2.46398	-2.46412	-2.46434	-2.46495	-2.46513	-2.46345	-2.46418	-2.46397	-2.46445	-2.46414	-2.46405	-2.46399	-2.46466	-2.46456	-2.46405	-2.46408	-2.46444	-2.46426	-2.46451	-2.46445	-2.46017	-2.46455	-2.46377	-2.46423	-2.46476	-2.46407
BnaA01g07420D	7.26667	7.25697	7.16216	7.43553	7.38972	7.22459	7.06021	7.38999	7.00643	7.48431	7.25835	7.25727	7.42343	7.44814	7.23782	7.45454	7.33668	7.46813	7.30052	7.08776	7.23267	7.29376	7.35448	6.95895	7.37239	7.21661	7.26849	7.0709	7.27809	7.5385	7.51673	7.12874	7.45565	7.26311	6.97192	7.44587	7.26101	7.25898	7.07513	6.89086	7.26408	7.11766	7.50295	7.36674	7.55531	6.95294	7.27326	7.39644	7.74447
BnaA01g07430D	6.75146	6.39374	6.69337	6.52507	6.57654	6.47326	6.17393	6.43099	6.52394	6.5947	6.71853	6.42918	6.46225	6.42685	6.38615	6.36193	6.48929	6.28036	6.34635	6.42731	6.52602	6.58318	6.10243	6.48286	6.20539	6.48781	6.19557	6.28952	6.59646	6.61008	6.51932	6.33634	6.55659	6.32755	6.24144	6.31342	6.50294	6.56254	6.61134	6.36586	6.22879	6.40422	6.25609	6.25267	6.31177	6.84824	6.76866	6.42759	6.2795
BnaA01g07440D	4.24687	4.3935	4.45287	4.37998	4.39153	4.42963	4.3713	4.42738	4.33793	4.22462	4.37975	4.54922	4.3562	4.11517	4.36793	4.41117	4.36215	4.24778	4.33574	4.52015	4.74018	4.81278	4.50009	4.28061	4.5222	4.1368	4.39318	4.61017	4.55722	4.49674	4.61504	4.30436	4.64113	4.42539	4.67513	4.38588	4.54841	4.29233	4.38949	4.6935	4.6934	4.6012	4.53298	4.39604	4.402	4.40074	4.15622	4.52724	4.21115
BnaA01g07450D	8.44825	7.80663	7.82675	8.17426	8.05656	7.92816	7.83948	8.10191	7.95873	7.97502	7.93453	7.8316	7.93174	7.9196	7.96873	7.84517	7.94812	7.8164	8.0367	7.86865	8.0073	7.59292	7.80591	7.94011	7.65845	8.056	7.81745	7.77726	8.09548	7.91328	7.74038	7.71916	8.23541	7.93104	7.89004	7.76202	7.86383	7.76526	7.96243	8.00884	7.86728	7.9085	7.70336	7.8556	7.83105	8.3097	8.20839	8.17946	7.73935
BnaA01g07460D	6.40958	5.26573	5.47913	6.22441	6.07704	5.70366	5.51459	5.85842	6.10808	6.18996	6.08621	5.65252	5.94948	5.90369	5.71026	5.68328	5.89624	5.78796	5.73621	5.83643	5.91311	5.96442	5.79327	5.46742	5.57729	6.23019	5.83302	5.58063	5.74155	5.69919	5.54668	5.73511	6.26705	5.84938	5.84822	5.91152	6.14835	5.93037	5.97483	6.06433	5.9837	5.99384	5.53491	5.93114	6.02823	6.08593	6.11002	6.21173	5.66205
BnaA01g07470D	7.94115	8.14305	8.02575	8.04666	7.90458	8.23137	8.17029	7.97885	8.09458	8.29118	8.13376	7.89525	8.10654	8.19694	8.53792	7.72145	7.86845	7.94179	7.93272	7.89374	8.12875	8.02529	8.06802	8.33497	7.887	8.03068	8.01481	8.03418	8.23637	8.1671	8.15693	7.86032	7.96026	8.03138	7.98346	7.76533	8.06063	7.82007	8.28197	7.7828	8.02533	7.96759	7.9927	8.09959	7.91373	8.02812	8.31615	8.03899	8.04907
BnaA01g07480D	7.39976	8.0524	7.88092	7.77927	7.74622	8.00737	7.83939	7.8632	7.93641	7.98263	7.95849	7.9205	7.99388	7.97367	7.88059	8.07449	7.78681	7.99695	8.13789	7.88682	7.88728	7.74477	8.05383	7.8679	8.01449	7.82882	8.01302	7.90667	7.73252	8.00183	8.10648	7.84366	7.92061	7.76825	8.09951	8.02537	8.04819	7.86707	7.87906	7.87857	7.89556	7.84583	8.0614	7.82836	8.16459	7.81665	7.80004	7.93136	8.00114
BnaA01g07490D	-2.40507	-2.40323	-2.40418	-2.406	-2.4054	-2.40213	-2.40386	-2.39684	-2.40433	-2.40364	-2.40419	-2.39627	-2.39868	-2.403	-2.40344	-2.40308	-2.40413	-2.40543	-2.40445	-2.40475	-2.40392	-2.40445	-2.40336	-2.40368	-2.404	-2.40485	-2.40909	-2.40644	-2.40241	-2.40448	-2.40399	-2.40479	-2.40406	-2.40384	-2.4037	-2.4053	-2.40505	-2.40383	-2.40392	-2.40477	-2.40433	-2.40493	-2.40479	-2.40241	-2.40503	-2.40317	-2.40427	-2.40554	-2.40698
BnaA01g07530D	-2.46443	-2.46389	-2.46417	-2.46471	-2.46453	-2.46357	-2.46408	-2.46432	-2.46422	-2.46401	-2.46418	-2.46416	-2.46414	-2.46383	-2.46395	-2.46385	-2.46416	-2.46444	-2.46416	-2.46434	-2.4641	-2.46415	-2.46384	-2.46403	-2.46412	-2.46427	-2.46471	-2.46484	-2.46365	-2.46416	-2.46402	-2.46435	-2.46414	-2.46407	-2.46403	-2.4645	-2.46443	-2.46176	-2.4641	-2.46435	-2.46422	-2.46439	-2.46435	-2.46365	-2.46442	-2.46388	-2.4642	-2.46457	-2.46409
BnaA01g07540D	7.24701	7.43774	7.65107	7.62043	7.3259	7.65481	7.42403	7.61171	7.49827	7.68829	7.57201	7.71056	7.66129	7.72629	7.58733	7.42295	7.80645	7.63169	7.36296	7.47861	7.51842	7.4633	7.68636	7.50361	7.50401	7.57722	7.59507	7.73915	7.80561	7.57131	7.43003	7.64618	7.41179	7.83941	7.53805	7.62073	7.47073	7.88039	7.58354	7.59367	7.5967	7.95862	7.3146	7.86682	7.4472	7.66607	7.73139	7.5201	7.49583
BnaA01g07550D	2.41221	2.59878	2.90005	2.70711	2.91056	2.50915	2.67285	2.52702	2.43487	2.75295	2.47758	2.48021	2.65662	2.43132	2.41949	2.42911	2.74734	2.45887	2.54073	2.52443	2.56409	2.42701	2.86644	2.41295	2.84063	2.6767	2.64451	2.61351	2.68519	2.53977	2.55649	2.45561	2.83612	2.63994	2.71644	2.49961	2.571	2.67457	2.48796	2.72847	2.6111	2.57762	2.58549	2.727	2.82656	2.47292	2.67818	2.57262	2.33515
BnaA01g07590D	-2.4644	-2.46392	-2.46417	-2.46464	-2.46448	-2.46364	-2.46408	-2.4643	-2.46421	-2.46403	-2.46417	-2.46415	-2.46414	-2.46386	-2.46398	-2.46388	-2.46416	-2.46441	-2.46415	-2.46431	-2.4641	-2.46415	-2.46387	-2.46404	-2.46412	-2.46426	-2.46464	-2.46475	-2.46371	-2.46416	-2.46403	-2.46432	-2.46414	-2.46408	-2.46404	-2.46446	-2.46439	-2.46408	-2.4641	-2.46432	-2.46217	-2.46436	-2.46433	-2.46371	-2.46439	-2.46391	-2.46419	-2.46452	-2.46409
BnaA01g07600D	2.21526	2.06289	2.17741	2.36485	2.26407	2.20447	2.46275	2.26913	2.39484	2.24308	2.21806	2.33756	2.32921	2.174	2.10997	2.31457	2.09125	2.49211	2.51475	2.4285	2.52492	2.1392	2.22633	2.32475	2.30665	2.20697	2.36049	2.09687	2.13835	2.13821	2.40945	2.15417	2.26448	2.39241	2.1505	2.26952	2.43438	2.27606	2.18749	2.51351	2.28841	2.1488	2.45489	2.13827	2.34773	2.16837	2.43218	2.37133	1.95878
BnaA01g07610D	8.42035	8.39404	8.21955	8.25688	8.03439	8.27303	8.17692	8.45807	8.15508	8.41217	8.24691	8.28483	8.39281	8.50838	8.1649	8.17872	8.22348	8.40226	8.3002	8.24842	8.64499	8.17034	8.40575	8.1306	8.52122	8.21736	8.30554	8.28712	8.02012	8.20701	8.30408	8.33702	8.06416	8.27904	8.17181	8.34324	8.30959	8.54949	8.36679	8.30506	8.28	8.17426	8.48772	8.40237	8.32683	8.15873	8.52663	8.27627	8.5341
BnaA01g07620D	5.83955	5.85636	5.89171	6.09314	6.15944	6.03181	6.14391	5.86033	5.59648	5.94688	5.74928	5.99434	5.48822	5.98762	5.94598	5.86762	5.94683	5.72373	6.00291	5.94318	5.71435	5.65358	5.88356	5.78742	5.69899	6.02219	5.74746	5.89502	5.69948	6.08539	5.73391	5.90481	5.86556	5.66765	5.78444	5.94527	5.99413	5.88383	5.78614	5.65661	5.88474	5.76982	5.81941	5.9609	5.916	5.83622	5.42687	6.16403	5.90861
BnaA01g07630D	-2.40475	-2.40363	-2.4042	-2.40531	-2.40495	-2.40296	-2.40401	-2.40452	-2.39952	-2.40387	-2.40421	-2.40417	-2.40404	-2.39871	-2.40375	-2.40354	-2.40418	-2.40467	-2.40407	-2.40455	-2.40405	-2.40407	-2.40341	-2.4039	-2.4041	-2.40432	-2.40531	-2.40558	-2.40313	-2.40409	-2.40379	-2.40458	-2.40413	-2.404	-2.40391	-2.40489	-2.40474	-2.40399	-2.40405	-2.40456	-2.4043	-2.40466	-2.40458	-2.40313	-2.40472	-2.40359	-2.40426	-2.40503	-2.40403
BnaA01g07640D	6.97157	6.59262	6.82801	6.51343	6.31992	6.40516	6.27232	6.54301	6.12277	6.29279	6.34278	6.39595	6.17505	6.78145	6.81822	6.26133	6.65651	6.40465	6.09817	6.26827	6.74145	6.50207	6.65593	6.66819	6.60651	6.31405	6.73352	6.5594	6.62535	6.60373	6.42234	6.20312	6.15069	6.49297	6.5321	6.48958	6.25992	6.27772	6.37832	6.11564	6.3235	6.37679	6.54354	6.33423	6.41094	6.33683	6.71354	6.34238	6.68334
BnaA01g07660D	6.54633	6.57388	6.38414	6.32743	6.37837	6.37415	6.17479	6.17988	6.68932	6.6104	6.49992	6.30498	6.34308	6.02774	6.34352	6.8191	6.30241	6.88038	6.61174	6.72753	6.13751	6.38799	6.41382	6.42716	6.43966	6.46466	6.24448	6.65634	6.36383	6.35038	6.53497	6.60809	6.36934	6.6769	6.66678	6.76222	6.41342	6.53269	6.69856	6.67229	6.56829	6.62911	6.4853	6.18838	6.29755	6.52337	6.11876	6.01452	6.58547
BnaA01g07670D	2.03391	2.13326	2.30291	2.25611	1.98722	2.22752	2.32233	2.46187	2.17974	2.11946	2.14421	2.50976	2.33041	2.03346	2.12618	2.03184	2.26773	1.99536	2.10844	2.12304	2.15485	2.15299	2.1452	2.29313	2.35055	2.21693	1.94617	2.12259	2.16141	2.10751	2.30295	2.19662	2.27195	2.20162	2.11745	1.98899	2.5376	2.24411	2.15484	2.42649	2.21875	2.25855	2.26679	2.16131	2.31682	2.13527	2.58496	2.19378	2.10801
BnaA01g07680D	0.922337	0.997176	1.15919	0.986304	1.03718	1.01717	0.985983	0.971582	1.15278	0.936568	0.98013	0.981337	1.03545	0.943118	0.993431	0.942286	0.981118	0.952729	1.05199	0.970645	0.933686	1.27052	0.934899	0.936117	1.20833	1.04029	1.01218	1.15501	0.94935	0.967902	0.976118	1.05475	1.16428	1.21643	0.988807	1.03997	1.04693	0.986462	0.933682	1.05534	0.977662	1.19959	1.01312	1.18459	0.965931	1.20337	1.07034	1.03323	0.843459
BnaA01g07690D	7.20956	7.11503	7.03108	7.08537	7.28677	7.24583	7.4852	7.37602	6.97816	7.06156	7.04084	7.13128	7.12048	7.35513	6.9988	7.13927	7.16993	7.04078	7.04879	6.91192	7.39784	7.12442	7.08206	7.26786	7.11481	6.98619	7.21808	7.04276	6.87482	7.2687	7.25912	6.95244	6.93268	7.10001	6.78976	6.95348	7.22182	6.99731	7.2366	7.09845	6.98322	6.92058	7.0051	7.27411	7.08038	6.91009	7.2333	7.17874	7.19332
BnaA01g07720D	1.6023	1.33108	1.36996	1.40781	1.58369	1.54983	1.37756	1.62432	1.46683	1.32435	1.7748	1.37126	1.44429	1.33476	1.44502	1.67279	1.31618	1.64407	1.88909	1.58088	1.31972	1.38373	1.31207	1.43748	1.37408	1.8253	1.31348	1.3195	1.34452	1.38286	1.35048	1.57871	1.47681	1.48504	1.72831	1.5133	1.56457	1.5358	1.31971	1.40436	1.83706	1.39945	1.35564	1.5986	1.3501	1.8949	1.31396	1.2939	1.22858
BnaA01g07750D	7.15124	6.35374	6.60783	7.00253	7.07025	6.4664	7.23473	6.81757	7.05951	6.05969	6.84337	6.83072	6.93238	6.59641	6.48528	6.63551	6.7769	6.60118	7.37345	6.79252	6.71386	6.4461	6.5671	6.46939	6.54525	6.80326	6.68939	6.57538	6.42683	6.44004	6.52713	6.64188	7.15506	6.55075	6.90366	6.79435	7.0146	6.6191	6.70544	6.74924	6.92919	6.78847	6.46231	6.68363	6.80237	6.84243	6.72459	7.16396	6.68681
BnaA01g07790D	-0.609941	-0.534519	-0.650579	-0.656417	-0.613283	-0.579874	-0.596796	-0.652315	-0.602016	-0.594319	-0.506298	-0.599753	-0.661195	-0.646373	-0.538466	-0.646758	-0.650434	-0.580924	-0.60784	-0.606553	-0.597489	-0.564507	-0.649218	-0.594815	-0.598435	-0.612032	-0.635554	-0.557865	-0.641854	-0.652993	-0.602913	-0.606986	-0.650172	-0.596587	-0.648917	-0.612282	-0.653504	-0.64938	-0.64969	-0.52046	-0.651116	-0.653109	-0.65264	-0.582047	-0.653429	-0.5334	-0.650899	-0.655025	-0.572519
BnaA01g07800D	5.5549	6.04956	5.92383	5.84722	6.07389	5.89766	5.6862	5.94267	6.01611	5.66068	6.14479	5.92279	5.77301	5.89092	5.82527	5.90705	5.65142	5.93712	6.28274	5.9315	5.83492	5.77762	5.88213	5.56574	5.57933	5.96612	5.76289	5.93763	5.49926	5.88557	5.87823	6.00239	6.01638	5.85027	5.8635	6.11001	5.9002	5.5222	5.8212	5.70071	6.12456	6.02825	5.94331	5.7876	5.92435	5.95061	5.65665	5.64037	6.02702
BnaA01g07810D	3.55335	3.11057	2.93439	3.23569	3.39986	2.99718	3.63015	3.24622	3.06884	3.15478	3.00842	3.45837	3.39672	3.12641	3.27403	2.9939	2.93664	3.12285	3.19975	2.90465	3.19915	3.23702	3.20076	3.0017	3.05678	3.23741	2.89632	2.95462	3.07934	3.27035	3.38625	3.09777	3.48999	2.77821	2.87467	2.80863	3.41873	3.17376	3.06254	2.97282	3.13319	2.96289	3.28801	3.12488	3.26412	3.07432	3.16953	3.32389	2.71895
BnaA01g07820D	6.61043	6.45821	6.45714	6.50054	6.20558	6.60452	6.24087	6.24121	6.35313	6.29616	6.65532	6.25481	6.22935	6.44729	6.45803	6.5631	6.60715	6.44983	6.21808	6.6499	6.37915	6.52393	6.22942	6.38676	6.42974	6.24094	6.54677	6.39453	6.69596	6.59704	6.29394	6.32963	6.38968	6.28985	6.37284	6.34393	6.14971	6.48496	6.55556	6.51511	6.49203	6.7188	6.12276	6.25172	6.42949	6.41371	6.31693	6.43937	6.4568
BnaA01g07830D	10.4127	11.0398	11.1018	11.0128	11.0933	10.8116	11.4089	11.1656	11.5527	11.1926	11.2885	11.096	11.182	10.7864	10.8204	11.1895	10.8451	11.1283	11.6348	11.0054	11.1648	10.8603	10.9877	10.7928	11.0679	11.3201	11.1781	10.8893	10.9049	10.5129	11.1107	11.0168	11.6239	11.0089	11.3124	11.0782	11.3208	11.1658	10.8666	11.1661	11.1879	11.1092	11.1037	11.0621	11.3803	11.397	11.2818	11.3058	11.035
BnaA01g07840D	0.140978	0.111244	0.150965	0.0994126	0.137538	0.116556	0.283443	0.221679	0.190604	0.203465	0.106812	0.107123	0.149136	0.112304	0.252929	0.111924	0.107066	0.168873	0.181417	0.104389	0.198145	0.181442	0.263913	0.156835	0.107657	0.116555	0.199656	0.183835	0.172595	0.118403	0.187355	0.289662	0.107408	0.199654	0.156641	0.303295	0.213211	0.108447	0.153993	0.219873	0.106179	0.17989	0.104209	0.172558	0.178205	0.163068	0.10646	0.101166	0.161552
BnaA01g07850D	0.556238	0.757686	0.605043	0.583165	0.589935	0.689955	0.609281	0.637059	0.603087	0.701744	0.604854	0.561739	0.572493	0.568724	0.792493	0.568212	0.727721	0.621792	0.802026	0.597756	0.562976	0.693625	0.582755	0.782948	0.731954	0.630003	0.490114	0.784809	0.572595	0.575343	0.642529	0.741528	0.562123	0.696343	0.61143	0.784045	0.556319	0.563524	0.562974	0.557937	0.602998	0.668338	0.597228	0.572576	0.556449	0.618665	0.560846	0.588308	0.823844
BnaA01g07860D	10.3913	10.087	10.1653	10.1858	10.3432	10.3835	10.0995	10.0181	10.476	10.2601	10.2492	9.93849	10.2488	10.1314	10.2411	10.5963	10.2134	10.4915	10.5082	10.4112	9.87548	10.3683	9.92974	10.2788	10.1258	10.5102	10.2274	10.2881	10.1941	10.2339	10.1121	10.2685	10.3991	10.1793	10.4656	10.4708	10.1617	10.1987	10.4102	10.4685	10.4913	10.3282	10.2474	10.0379	10.1818	10.3772	9.87427	9.95852	10.1996
BnaA01g07900D	4.14119	3.66858	3.43531	4.21849	4.79576	4.01056	4.6717	3.98032	4.3796	3.91429	3.93873	4.1004	3.92004	3.98455	3.56875	3.79946	3.73559	3.9168	5.06295	3.61545	3.57457	4.06114	3.61698	3.93998	3.40192	4.38094	3.67105	3.75614	3.54324	4.11603	3.91239	4.10081	4.82894	3.45562	4.05257	3.33344	4.3171	3.73012	4.32773	4.08249	4.02473	3.53449	4.0796	4.60453	3.89207	4.02946	3.51015	4.1961	3.24701
BnaA01g07910D	8.96725	8.77782	9.05092	8.62468	8.6145	9.02023	8.57302	8.58796	8.83397	8.83971	8.74765	8.44408	8.74347	8.96389	9.16834	9.21021	8.91313	9.10038	8.85367	9.02554	8.45635	8.87915	8.72513	8.98207	8.95378	8.83693	8.83681	9.05101	8.59375	8.96426	8.6505	9.18671	8.60725	8.69629	9.06898	9.36324	8.43232	8.83051	8.9635	8.90475	8.90975	8.8335	8.93328	8.62772	8.6092	8.74233	8.60838	8.25997	8.94959
BnaA01g07920D	5.3376	5.25125	5.33498	5.79125	5.71414	5.33603	5.69814	5.75517	5.779	5.58376	5.88653	5.30638	5.59244	6.11354	5.74655	5.84275	5.71511	6.04817	5.59657	5.57559	5.5505	5.54334	5.49453	5.65606	5.82949	5.3815	5.98234	5.60657	5.60869	5.84098	5.56472	5.78035	5.86685	5.72988	5.4323	5.68237	5.90396	5.71743	6.03863	5.3411	5.80131	5.69774	5.71374	5.49685	5.85326	5.6668	5.45711	5.98505	5.82205
BnaA01g07930D	5.41088	5.695	5.82377	5.676	5.31449	5.34588	5.43517	5.41998	5.83879	5.60538	5.71332	5.48842	5.54562	5.78321	5.70309	5.78362	5.56159	5.56195	5.67316	5.64514	5.47544	5.75595	5.46071	5.744	5.76162	5.90565	5.5782	5.53188	5.35534	5.31138	5.50184	5.63753	5.73851	5.42079	5.54678	5.58785	5.22182	5.43976	5.75222	5.55594	5.64841	5.67802	5.47329	5.45211	5.76279	5.76781	5.7108	5.44252	5.83059
BnaA01g07940D	6.45527	6.93526	6.93296	6.85141	6.96159	6.89496	6.69511	7.032	7.16427	6.95863	6.95006	6.99208	6.87803	6.78624	7.11228	7.05755	6.77268	6.84235	7.01178	7.00273	6.89677	7.05892	6.80369	6.9025	7.18396	6.85855	6.95001	7.18489	7.07928	6.89735	6.85111	7.1149	6.90292	6.95872	7.14624	7.15807	6.78634	6.94604	6.99027	6.96406	6.89143	7.08654	6.96492	7.00298	6.98746	6.83068	6.8636	6.62574	6.71782
BnaA01g07950D	0.364257	0.401822	0.28747	0.312811	0.530297	0.300419	0.388561	0.49068	0.37889	0.44126	0.33548	0.383079	0.385795	0.29479	0.345832	0.294282	0.287728	0.320417	0.540938	0.284063	0.289053	0.286301	0.293002	0.342451	0.338027	0.283903	0.439374	0.370587	0.298599	0.332589	0.339153	0.283826	0.473204	0.28955	0.342228	0.32117	0.324196	0.389128	0.339177	0.410766	0.464039	0.282984	0.327583	0.360335	0.282419	0.349587	0.334416	0.426221	0.483203
BnaA01g07960D	3.36109	3.36597	3.53006	3.85418	3.74829	3.30012	3.99438	3.68638	3.75332	3.41239	3.58695	3.6224	3.40728	3.5405	3.22398	3.41757	3.56389	3.47971	4.07545	3.5303	3.35366	3.63613	3.40965	3.37168	3.54701	3.50439	3.29573	3.32551	3.33283	3.40318	3.51716	3.4993	4.06519	3.73604	3.33214	3.12221	3.44685	3.24343	3.38978	3.38606	3.25055	3.58759	3.35354	3.47041	3.55263	3.37027	3.76022	3.29542	3.38231
BnaA01g07970D	4.2252	5.08217	4.77981	4.29174	4.1637	5.23922	4.1137	4.24205	4.31131	4.63063	4.24143	4.39	4.24749	4.67056	4.65923	4.65929	5.03604	4.99454	3.96403	4.67266	4.33134	4.89617	4.8493	4.60045	4.96522	4.06931	3.81466	4.95351	4.72775	4.51201	4.66969	4.86351	3.98601	5.14792	4.41543	5.20441	3.97176	4.53083	4.30185	4.31075	4.67907	4.64436	4.99076	4.40796	4.41594	4.21696	4.37156	4.0719	4.98429
BnaA01g07980D	7.19092	7.46914	7.42485	7.50854	7.24677	7.36779	7.29524	7.29635	7.33404	7.46664	7.45586	7.39692	7.45642	7.39188	7.28073	7.27418	7.41454	7.23172	7.43095	7.50599	7.11204	7.59633	7.28427	7.43992	7.54288	7.36236	7.53383	7.47465	7.55571	7.42447	7.59215	7.41714	7.34192	7.24352	7.30682	7.39283	7.40125	7.26441	7.36271	7.42612	7.32723	7.48597	7.59969	7.37824	7.3124	7.57017	7.30985	7.40832	7.30509
BnaA01g07990D	-2.52452	-2.52391	-2.52422	-2.52483	-2.52463	-2.52354	-2.52412	-2.5244	-2.52427	-2.52404	-2.52423	-2.52421	-2.52425	-2.52384	-2.52398	-2.52386	-2.52421	-2.52475	-2.52442	-2.52441	-2.52414	-2.52442	-2.52406	-2.52406	-2.52417	-2.52456	-2.52499	-2.52497	-2.52364	-2.52182	-2.52427	-2.52443	-2.52418	-2.52411	-2.52406	-2.5246	-2.52452	-2.52411	-2.52414	-2.52442	-2.52428	-2.52448	-2.52443	-2.52364	-2.52451	-2.52389	-2.52426	-2.52468	-2.52429
BnaA01g08000D	0.91948	0.245207	0.324775	0.323396	0.270073	0.30903	0.242168	0.315545	0.239975	0.378066	0.2406	0.28418	0.270698	0.246312	0.244184	0.245916	0.284032	0.254775	0.260584	0.23809	0.370925	0.260602	0.341954	0.376946	0.241476	0.257749	0.312961	0.287689	0.24931	0.331668	0.336245	0.237912	0.241218	0.242256	0.289247	0.305252	0.273671	0.242297	0.522287	0.238	0.28171	0.237281	0.276563	0.249295	0.309685	0.245497	0.323065	0.234762	0.191707
BnaA01g08010D	1.3293	1.2886	1.27257	1.36243	1.2877	1.24985	1.27787	1.26431	1.38775	1.49152	1.39247	1.43254	1.34546	1.24083	1.41943	1.2911	1.27326	1.44684	1.25413	1.33809	1.44085	1.25415	1.3353	1.48945	1.43738	1.30819	1.29549	1.2951	1.45799	1.58527	1.3239	1.30054	1.23043	1.36426	1.23393	1.32325	1.36343	1.32225	1.27683	1.30098	1.27	1.36739	1.3005	1.24689	1.36418	1.4293	1.46214	1.28485	1.27017
BnaA01g08020D	6.11863	6.23246	6.12966	5.74421	5.91711	6.40789	5.80176	5.9631	5.70219	6.07722	6.17813	5.93258	6.20253	6.4363	6.30287	6.23728	5.87816	6.41799	5.78631	6.1128	6.05827	6.16044	6.137	6.08099	6.4119	5.77922	5.92158	6.34196	6.00195	6.23699	6.36077	6.13213	5.8377	6.04997	6.11419	6.52559	5.91356	6.08779	6.23429	6.00084	5.78691	5.86131	6.13177	6.23945	5.89705	5.8627	5.63494	5.93621	6.41271
BnaA01g08050D	1.52476	1.14827	1.18405	1.30763	1.23495	1.15977	1.23521	1.2545	1.26509	1.32957	1.30943	1.22891	1.14499	1.25606	1.24538	1.14975	1.31146	1.14305	1.2623	1.32582	1.14129	1.3629	1.2287	1.19254	1.187	1.20163	1.11872	1.26393	1.27104	1.26159	1.21721	1.2886	1.18606	1.18982	1.19226	1.30456	1.16976	1.23587	1.23373	1.35955	1.30436	1.38488	1.42424	1.42546	1.24491	1.2015	1.18248	1.32637	1.46705
BnaA01g08060D	5.3016	4.69982	5.17779	5.00889	4.81685	4.51731	4.99506	4.81175	5.01847	4.6959	4.71088	4.95258	4.76227	4.64588	4.61933	4.71886	5.11242	4.7215	4.51738	4.65437	4.8928	4.74466	4.63857	4.869	4.71535	4.87634	4.73209	4.78836	4.62645	4.68019	5.00377	4.45334	4.92708	4.84548	4.6128	4.52129	4.79078	4.59592	4.70455	5.00542	4.90162	4.62891	4.68758	4.91756	4.97583	4.68081	4.69983	4.87991	4.90669
BnaA01g08070D	0.396195	0.348741	0.294754	0.347512	0.388981	0.362848	0.296287	0.472734	0.37529	0.388106	0.377761	0.456329	0.290583	0.300521	0.298346	0.300116	0.378802	0.304283	0.309119	0.367844	0.3828	0.309129	0.314559	0.387274	0.381224	0.30711	0.415335	0.285222	0.359165	0.308979	0.375745	0.330254	0.33863	0.296377	0.342967	0.324754	0.327333	0.341364	0.34029	0.437293	0.449958	0.364643	0.291934	0.30357	0.327586	0.299688	0.294313	0.322272	0.298854
BnaA01g08080D	3.72971	3.54681	3.43202	3.34355	3.49329	3.38178	3.83114	3.68527	3.81979	3.66869	3.61145	3.59018	3.5473	3.32653	3.49319	3.277	3.74886	3.37654	3.59996	3.50222	3.66768	3.32491	3.3935	3.32508	3.5111	3.56248	3.46045	3.1319	3.58128	3.23195	3.52732	3.21984	3.59648	3.4252	3.69135	3.39968	3.30221	3.31536	3.55008	3.55372	3.62398	3.53758	3.47064	3.3154	3.71319	3.68671	3.78101	3.59294	3.31935
BnaA01g08090D	-2.22577	-2.22348	-2.22466	-2.22692	-2.22617	-2.22212	-2.22426	-2.2253	-2.22484	-2.22399	-2.21493	-2.22459	-2.22372	-2.21346	-2.22374	-2.2233	-2.22461	-2.22499	-2.22377	-2.22537	-2.22434	-2.22377	-2.22243	-2.22404	-2.22444	-2.22428	-2.2269	-2.22746	-2.22247	-2.22381	-2.2232	-2.22542	-2.22451	-2.22424	-2.22406	-2.22605	-2.22575	-2.22423	-2.22434	-2.22539	-2.22485	-2.21585	-2.21567	-2.22247	-2.22572	-2.22341	-2.22477	-2.22635	-2.21461
BnaA01g08120D	5.41619	4.77085	4.83869	5.7027	5.85822	4.60036	6.19294	5.25505	5.99912	5.18859	5.60828	5.59659	5.38708	4.79913	4.77502	4.68956	5.10776	5.21147	6.9054	5.02879	5.16242	4.67603	4.68699	4.90852	4.83781	6.02586	5.49742	4.63479	5.03394	4.70608	4.95765	4.90661	6.35771	5.09402	5.36528	4.66377	5.84411	4.98449	5.06007	5.46053	5.36371	5.21304	5.05812	5.45745	5.53791	5.84903	5.39011	5.74366	4.75882
BnaA01g08130D	7.20878	7.4093	7.18717	7.18133	7.38117	7.35673	7.04546	7.29532	7.0137	7.24631	7.49171	7.18745	7.35615	7.38317	7.26491	7.25261	7.26672	7.5617	7.20898	7.35671	7.24549	7.19444	7.29651	7.4646	7.38937	7.25695	7.40671	7.18302	7.25939	7.23926	6.99997	7.23412	7.25537	7.22023	7.25843	7.44127	7.42689	7.27176	7.26944	7.43816	7.25992	7.30913	7.28226	7.20583	7.28193	7.06764	7.36817	7.25914	7.53348
BnaA01g08140D	6.94995	7.44832	7.18935	7.42866	7.70317	7.1758	7.63201	7.32606	7.23627	7.30561	7.30569	7.40509	7.39031	7.46954	7.13936	7.26225	7.42206	7.47067	7.53696	7.28471	7.12582	7.35896	7.2295	7.25159	7.32149	7.4209	7.20556	7.33693	7.2873	7.46461	7.17721	7.34051	7.65117	7.16388	6.96488	7.32884	7.36484	7.28608	7.44239	7.17958	7.27294	7.28875	7.1694	7.46577	7.29307	7.15986	7.33494	7.2853	7.43289
BnaA01g08150D	10.0445	9.20906	9.06658	9.23779	9.65205	9.04787	9.90188	9.40251	9.83056	9.59185	9.41133	9.39259	9.43718	8.9959	9.27814	9.34294	8.99694	9.60398	10.3124	9.10277	9.31239	9.0538	8.93931	9.16862	9.25047	9.79051	9.32033	8.92154	9.10565	8.92717	9.12687	9.13903	10.1717	9.30314	9.39024	9.01201	9.80296	9.25976	9.37168	9.32581	9.39023	9.22964	9.24901	9.53867	9.58601	9.62178	9.33521	9.69728	9.28421
BnaA01g08160D	8.77038	8.16837	8.24593	8.29244	8.31	8.05314	8.40902	8.30536	8.51326	8.50526	8.26635	8.28324	8.23597	8.02321	8.24938	8.00965	8.10395	8.28892	8.40697	8.18064	8.40782	8.13479	7.98957	8.18736	8.12114	8.57066	8.24273	8.14053	8.16715	7.91354	8.29632	8.03819	8.54796	8.35549	8.2567	8.33	8.41709	8.33652	8.05661	8.38528	8.19582	8.36727	8.10462	8.28986	8.19221	8.28062	8.47097	8.52432	8.15563
BnaA01g08170D	-0.196724	-0.231022	-0.235189	-0.242482	-0.240204	-0.22605	-0.182712	-0.192487	-0.188286	-0.180063	-0.186692	-0.234952	-0.203669	-0.172324	-0.0277112	-0.17331	-0.235007	-0.156548	-0.13862	-0.237595	-0.183453	-0.234907	-0.172578	-0.180593	-0.234439	-0.103527	-0.15037	-0.21086	-0.227333	-0.235037	-0.129815	-0.151106	-0.234678	-0.23372	-0.130641	-0.199211	-0.196564	-0.182386	-0.0434688	-0.193355	-0.188366	-0.238357	-0.193601	-0.164956	-0.155462	-0.230758	-0.23559	-0.12795	-0.174546
BnaA01g08190D	-2.40459	-2.40371	-2.40416	-2.40503	-2.40474	-2.40319	-2.40401	-2.40441	-2.40424	-2.40391	-2.40417	-2.40414	-2.40404	-2.40361	-2.40381	-2.40365	-2.40414	-2.40452	-2.40406	-2.40443	-2.40404	-2.40406	-2.40354	-2.40393	-2.40408	-2.40425	-2.40502	-2.40524	-2.40333	-2.40407	-2.40384	-2.40445	-2.40411	-2.404	-2.40394	-2.4047	-2.40458	-2.404	-2.40404	-2.40444	-2.40424	-2.40452	-2.40445	-2.40333	-2.40457	-2.40369	-2.40421	-2.40481	-2.39659
BnaA01g08200D	7.94001	8.34186	8.32375	8.06476	8.13475	8.10174	8.2051	8.12242	8.0586	7.99114	7.85764	8.0738	8.3028	8.30793	8.16587	8.31402	8.07767	8.16493	8.3365	7.95222	8.18351	7.97877	8.18445	8.11863	8.45388	8.089	8.16881	8.2638	8.24374	8.03299	8.03598	8.1658	8.11974	8.37997	7.97705	8.44025	8.10117	8.21498	7.92091	8.02071	8.04692	8.23064	8.17075	8.14859	8.12538	7.87563	8.02794	8.13572	8.24365
BnaA01g08210D	2.73233	2.25914	2.2833	2.41399	2.52976	2.64231	2.37823	2.51633	2.43514	2.71948	2.44182	2.28477	2.50546	2.41244	2.63318	2.3621	2.28443	2.59057	3.00984	2.307	2.52975	2.34553	2.37687	2.74726	2.55967	3.00053	2.23563	2.34065	2.33224	2.34466	2.35876	2.34269	2.77275	2.29239	2.806	2.56327	2.8671	2.33678	2.69639	2.41394	2.4348	2.37234	2.22772	2.43694	2.5253	2.61465	2.5088	2.69075	2.36408
BnaA01g08220D	-2.22695	-2.22315	-2.22511	-2.22886	-2.22762	-2.22088	-2.20823	-2.22617	-2.22542	-2.22399	-2.22514	-2.22499	-2.22357	-2.22269	-2.22358	-2.22285	-2.20881	-2.21249	-2.21046	-2.22629	-2.22457	-2.22667	-2.22443	-2.22408	-2.22475	-2.22751	-2.23184	-2.22977	-2.22147	-2.22673	-2.22573	-2.22637	-2.20865	-2.22441	-2.22412	-2.21121	-2.22692	-2.22439	-2.22457	-2.22633	-2.22543	-2.22667	-2.22637	-2.22147	-2.22687	-2.22303	-2.2253	-2.22791	-2.22753
BnaA01g08240D	3.82368	3.00344	3.05679	4.02425	4.19172	3.11416	4.6421	3.26272	3.61437	3.03717	3.65859	3.10536	3.57457	3.06934	3.04731	3.11854	3.19073	3.11139	5.01631	3.35915	3.24818	3.30539	3.14465	3.0847	2.96891	4.06491	3.62604	3.0034	3.26542	3.03167	3.05649	3.21915	4.62759	3.21204	3.53061	2.95499	4.39068	3.44746	3.16282	3.80361	3.43174	3.27671	3.14445	3.58889	3.45108	4.10486	3.56323	4.05727	2.69215
BnaA01g08250D	1.69462	1.74334	1.75844	1.76198	1.61542	1.6592	1.85027	1.91342	1.90048	1.86018	1.7171	1.67606	1.74902	1.84451	1.69012	1.64563	1.67581	1.69327	1.65667	1.84551	1.95838	1.87366	1.67227	1.8173	1.76414	1.70557	1.92944	1.77202	1.81888	1.71371	1.89304	1.80986	1.67734	2.09677	1.85747	1.68907	1.86267	1.72679	1.68017	1.73958	1.75334	1.73447	1.7389	1.71197	1.69555	1.9239	2.03374	1.7485	1.7501
BnaA01g08260D	7.41659	7.46158	7.22068	7.22158	6.99063	7.2477	7.13674	7.20667	7.90841	7.33086	7.51572	7.55043	7.23202	7.08509	7.10962	7.11182	6.90428	7.21358	7.65093	7.13924	7.50371	6.88822	7.08884	7.50335	7.61886	7.65474	7.43228	7.08697	7.71398	6.85433	7.32729	7.0118	7.76087	7.22832	7.36564	7.15671	7.52417	7.4527	7.08036	7.22103	7.3461	7.65901	7.07218	7.3764	7.44554	7.82473	7.89719	7.49402	7.36004
BnaA01g08270D	5.53696	6.14668	6.20699	6.19807	6.00156	6.16917	6.05025	6.19583	6.06287	6.06758	6.05611	6.43412	6.21789	6.19033	6.41886	6.04989	6.07847	5.81222	5.88915	6.01278	6.28936	6.20554	6.26145	6.34839	6.11547	5.83901	6.39705	6.4131	6.26639	6.40984	6.45676	6.21085	5.79818	6.24546	6.04329	5.92697	6.13937	6.36515	6.14331	6.02919	6.01712	6.07445	6.21049	5.82396	6.20245	5.79125	6.22676	6.13852	6.22049
BnaA01g08280D	6.48894	5.39965	5.37351	5.61689	5.65605	5.70831	5.47847	5.62479	5.49054	5.56619	5.52942	5.90566	5.48378	5.1554	5.44365	5.63086	5.43071	5.4303	5.71522	5.60229	5.36365	5.8049	5.66183	5.49197	5.5016	5.83468	5.4047	5.48904	5.42081	5.52599	5.75209	5.51939	5.65284	5.46488	5.69206	5.46571	5.48425	5.81343	5.32662	5.88566	5.31313	5.56798	5.56988	5.88806	5.47572	5.6826	5.78753	5.55782	5.26203
BnaA01g08290D	4.67745	4.68427	4.93821	5.13383	4.98083	4.67204	5.07661	4.84043	4.8232	5.0061	4.72181	4.59395	4.61255	4.74093	4.70903	4.46039	4.81293	4.42755	5.26153	4.81454	4.92378	4.69005	4.55486	4.45805	4.9106	5.06683	4.93893	4.61411	4.84976	4.68614	4.77917	4.82566	5.31944	4.6307	5.03326	4.55087	4.88145	4.85841	4.97932	4.68182	4.76361	4.85329	4.89192	4.42146	4.90042	4.77098	4.94086	5.1766	4.68135
BnaA01g08300D	7.6996	7.44358	7.43443	7.34168	7.37195	7.68411	7.25206	7.44719	7.4585	7.48534	7.37949	7.58494	7.49551	7.44917	7.61162	7.59083	7.37649	7.55022	7.26104	7.59336	7.32405	7.47945	7.62719	7.66614	7.45408	7.39256	7.4575	7.47849	7.32804	7.29745	7.60346	7.56848	7.40458	7.37721	7.42663	7.67332	7.28745	7.54525	7.30612	7.44252	7.41813	7.43405	7.55648	7.41709	7.28344	7.46962	7.26301	7.36301	7.51706
BnaA01g08310D	7.98749	8.70685	8.62726	8.62736	8.48008	8.67919	8.54421	8.57337	8.47663	8.58712	8.56938	8.62693	8.42103	8.66805	8.68461	8.55877	8.49246	8.44957	8.52125	8.58069	8.69829	8.72718	8.74483	8.71979	8.66332	8.4473	8.55804	8.7805	8.54652	8.69963	8.67739	8.67017	8.30911	8.63425	8.49322	8.57024	8.59636	8.69234	8.67014	8.64816	8.33418	8.60531	8.44007	8.59839	8.63588	8.55734	8.52059	8.57514	8.46551
BnaA01g08320D	-0.1527	-0.183827	-0.187355	-0.0716178	0.00529827	-0.0630191	-0.0528333	-0.189169	-0.0641693	-0.185371	-0.143597	-0.187156	-0.0556185	-0.18297	-0.184621	-0.183277	-0.187202	-0.0737245	-0.114897	-0.189361	-0.186414	-0.17763	-0.105648	-0.137995	-0.141557	-0.119737	-0.203494	-0.194648	-0.123356	-0.177872	-0.173944	-0.189501	-0.142158	-0.186118	-0.138176	-0.191195	-0.152555	-0.186087	-0.186416	-0.111346	-0.145127	-0.151335	-0.189507	-0.0685586	-0.115683	-0.132208	-0.144448	-0.123668	-0.220514
BnaA01g08330D	8.00928	8.28593	8.39944	8.04035	8.13085	8.39219	8.26466	8.2493	8.14744	8.23262	8.14851	8.26401	8.08688	8.28432	8.20252	8.28767	8.29294	8.27383	8.08344	8.31083	8.12661	8.31775	8.40799	8.20128	8.26907	7.82845	8.09904	8.28429	8.21569	8.42662	8.26719	8.22831	8.07197	8.17372	8.02028	8.28524	8.03596	8.24575	8.17801	8.15283	7.98517	8.22092	8.25594	8.20079	8.08939	8.07211	8.22186	8.1983	8.2419
BnaA01g08340D	-1.89603	-1.92446	-1.9103	-1.93013	-1.9289	-1.92221	-1.92575	-1.92746	-1.92671	-1.9253	-1.92643	-1.92629	-1.9232	-1.924	-1.92489	-1.92417	-1.91022	-1.92528	-1.92327	-1.91147	-1.92587	-1.92327	-1.92104	-1.92539	-1.92605	-1.9241	-1.93009	-1.93104	-1.92279	-1.92333	-1.92233	-1.92766	-1.92616	-1.92571	-1.92542	-1.9126	-1.9282	-1.92569	-1.92587	-1.92762	-1.92673	-1.89575	-1.92766	-1.92279	-1.92816	-1.92434	-1.9105	-1.92919	-1.9258
BnaA01g08360D	8.35304	7.84625	7.7035	8.08494	8.02761	7.91434	7.62999	8	8.05853	7.7934	8.06986	7.85004	7.89152	7.72205	7.78741	7.81386	7.7654	7.88587	7.58272	7.77334	7.79041	7.79073	7.70063	7.61222	7.66075	8.22798	7.89511	7.52995	7.78646	7.62646	7.66416	7.67746	8.21482	7.54908	7.82943	7.59742	7.93527	7.6515	7.91029	7.8619	8.01896	7.78556	7.73407	7.91152	7.88146	8.08718	7.96136	8.09995	7.88782
BnaA01g08370D	2.08828	1.70732	1.85529	1.77722	2.03645	1.79139	2.27948	1.7166	1.80928	1.92198	1.85462	1.68744	1.87584	1.71239	1.88995	1.95146	1.77536	1.76116	2.04266	1.63152	1.82583	1.96594	1.78066	1.64721	1.64236	1.86459	1.67553	1.70256	1.72605	1.88222	1.76185	1.75325	1.73427	1.74057	1.83496	1.70047	2.11588	1.69386	1.78285	1.8642	1.68285	1.92232	1.71393	1.78273	1.66823	1.94689	1.851	1.85836	1.6056
BnaA01g08380D	5.67438	6.44832	6.36844	5.86844	5.71574	6.51365	5.58361	5.74138	5.96179	6.1324	5.8177	6.13871	5.86851	6.09675	6.14716	6.25482	6.09224	6.02955	5.54141	5.89377	6.33224	6.26131	6.26089	6.42937	6.59748	5.84944	6.07401	6.78754	6.55886	6.10581	6.20059	6.21438	5.76825	6.04369	6.25709	6.46484	6.01445	6.41589	6.20112	5.9014	6.0417	6.37242	5.99593	5.96204	5.97956	5.99126	6.2956	5.81156	6.33179
BnaA01g08390D	3.86082	4.54881	4.29612	4.01571	4.07938	4.61987	4.06753	4.18311	4.37509	4.27903	4.31984	4.3537	4.45902	4.15233	4.74378	4.7127	4.30136	4.41191	4.09528	4.54302	4.37998	4.45102	4.28019	4.64416	4.97433	4.02196	4.1457	4.81534	4.42708	4.49685	4.21173	4.42149	4.43444	4.36465	4.64172	4.79107	4.30246	4.79511	4.15728	4.42427	4.48513	4.31823	4.42125	4.21261	4.36791	4.58211	4.51521	3.73048	4.15218
BnaA01g08400D	3.46085	3.93219	4.22119	3.70741	3.65916	3.65558	3.53878	3.69163	3.93385	3.82251	3.92118	3.70873	3.83534	3.59573	4.15007	3.76172	3.98326	3.93942	3.77643	3.96285	3.82837	4.02791	3.61862	4.03671	4.12875	3.98024	3.99587	4.49377	3.98208	4.02434	4.02211	4.21706	3.78206	4.37593	4.24224	4.18177	3.92682	4.29222	3.79537	3.93574	4.13281	4.30478	3.74363	3.73136	4.02062	3.97208	4.07002	3.58971	4.01665
BnaA01g08410D	3.3914	3.58874	4.1391	3.76473	3.80599	3.93351	3.50369	3.62506	4.04997	3.91587	3.73379	3.67327	3.99334	3.51224	3.90591	4.3134	3.52559	3.9281	3.95112	4.32907	3.97159	3.78101	3.96283	3.78186	4.16246	3.81172	3.76473	4.38218	3.69392	3.77822	4.0023	4.1797	3.95536	3.86355	3.96886	3.97272	3.76643	4.25396	3.97154	4.03942	4.22434	4.21454	3.70872	3.86549	3.86995	3.83094	3.90389	3.40003	3.38027
BnaA01g08420D	-1.75346	-1.74615	-1.74991	-1.75713	-1.72359	-1.74179	-1.74864	-1.7208	-1.75051	-1.74777	-1.74997	-1.74969	-1.75216	-1.74527	-1.74698	-1.74558	-1.74974	-1.7536	-1.74971	-1.75218	-1.68657	-1.7497	-1.7454	-1.74794	-1.74922	-1.72015	-1.74379	-1.75774	-1.68059	-1.74982	-1.71673	-1.69002	-1.74944	-1.71741	-1.74801	-1.7232	-1.7534	-1.74853	-1.71773	-1.75226	-1.75054	-1.75291	-1.75235	-1.74292	-1.75331	-1.74592	-1.75028	-1.75531	-1.7055
BnaA01g08430D	6.48841	6.2956	6.4509	6.18828	6.25255	6.36468	6.44655	6.24503	6.38396	6.50258	6.4215	6.3238	6.36713	6.26229	6.44581	6.53037	6.06814	6.17017	6.17654	6.14741	6.4335	6.47933	6.61974	6.36385	6.54762	6.32679	6.3426	6.49127	6.23224	6.64782	6.14692	6.61637	6.45857	6.28881	5.89831	6.35561	6.28326	6.16414	6.5742	6.30073	6.55514	6.38035	6.21576	6.18322	6.53663	6.21651	6.22258	6.26884	6.15907
BnaA01g08440D	8.77604	9.13416	9.08423	9.11969	9.13682	9.18525	8.79222	8.97688	9.3356	8.9619	9.27566	8.93166	9.19602	8.8344	9.10289	9.39501	9.07734	9.28674	9.3057	9.30619	8.9083	9.10505	8.83621	9.05863	8.98283	9.30766	9.14561	9.17393	9.10962	9.01231	8.86764	9.21021	9.26641	9.07236	9.22039	9.39419	8.90566	9.16605	9.16443	9.33362	9.2722	9.28182	9.08788	8.77694	9.12335	9.17796	8.95199	8.7608	9.13652
BnaA01g08450D	6.28031	6.47656	6.27963	6.35162	6.32407	6.20269	6.25198	6.28415	6.41998	6.14402	6.22655	6.23026	6.09148	6.40305	6.2686	6.17184	6.33643	6.21705	6.16204	6.26397	6.14954	6.47116	6.58783	6.40196	6.24376	6.33418	6.15756	6.40992	6.00916	6.1835	6.37137	6.33101	6.31377	5.9873	6.4657	6.30893	6.25926	6.17877	6.07691	6.37501	6.25719	6.26805	5.85117	6.06314	6.23945	6.54926	6.39805	6.08701	6.19264
BnaA01g08460D	1.4993	1.29134	1.3179	1.42487	1.5662	1.36984	1.85265	1.30573	1.3143	1.37653	1.27407	1.4416	1.26801	1.24162	1.28753	1.24074	1.47898	1.2813	1.54467	1.26456	1.27888	1.29929	1.38079	1.28312	1.36516	1.34199	1.29471	1.26844	1.41605	1.29873	1.3643	1.26388	1.4046	1.23257	1.32965	1.29205	1.36944	1.28046	1.23171	1.26422	1.27159	1.22131	1.37853	1.30651	1.25986	1.60799	1.22801	1.50313	1.42928
BnaA01g08470D	-2.46437	-2.46394	-2.46416	-2.46458	-2.46444	-2.46369	-2.46409	-2.46428	-2.4642	-2.46404	-2.46417	-2.46415	-2.46414	-2.46389	-2.46399	-2.46391	-2.46415	-2.46437	-2.46415	-2.46429	-2.4641	-2.46415	-2.4639	-2.46405	-2.46412	-2.46424	-2.46458	-2.46468	-2.46375	-2.46416	-2.46404	-2.46249	-2.46413	-2.46408	-2.46405	-2.46442	-2.46436	-2.46408	-2.4641	-2.4643	-2.4642	-2.46434	-2.4643	-2.46375	-2.46436	-2.46393	-2.46418	-2.46448	-2.4641
BnaA01g08480D	7.01308	7.05707	7.20809	6.79067	6.46234	7.03776	6.74933	6.8123	6.87161	6.90442	6.76849	6.97143	6.82727	6.99359	6.94817	6.71964	6.91409	6.85929	6.45294	7.11716	6.94061	7.05384	6.89566	6.8869	7.10018	6.62798	7.0017	7.05228	7.34749	7.15789	7.21097	6.91709	6.36916	7.16225	6.93785	7.2408	6.8341	7.17024	6.83512	6.89749	6.877	6.83033	7.10737	7.11604	6.77742	6.73351	6.8124	6.72913	7.11687
BnaA01g08490D	0.461008	0.585214	0.46732	0.561513	0.682658	0.547927	0.751524	0.636109	0.466231	0.471297	0.516537	0.467721	0.573533	0.590267	0.472787	0.475437	0.517372	0.456418	0.938881	0.508513	0.469211	0.507958	0.523788	0.524127	0.468589	0.502322	0.483911	0.58181	0.543551	0.507533	0.689516	0.551174	0.858028	0.521769	0.623531	0.459464	0.697246	0.571791	0.469208	0.50822	0.560788	0.461946	0.462944	0.480534	0.504528	0.638976	0.515377	0.643317	0.476258
BnaA01g08500D	5.17773	5.6959	5.74897	6.18932	5.78717	5.62652	5.66469	5.7753	5.91418	5.8512	5.90711	5.93233	5.85136	6.01495	5.47428	5.9574	5.71614	5.69407	5.65352	6.06516	5.86337	5.5493	5.52324	5.56424	5.78166	5.9976	6.01321	5.74891	5.86192	5.81809	5.86577	5.20178	5.49944	6.00038	5.88017	5.30907	5.99297	5.70012	5.72783	5.78343	5.97745	5.8681	5.67307	5.82495	6.01506	5.85283	5.99029	5.96109	5.51245
BnaA01g08510D	8.10971	7.77256	7.41501	7.33437	7.3504	8.14649	5.74507	6.96895	6.92835	7.35884	6.90667	6.73331	7.23841	7.7684	7.10987	7.48245	7.54321	7.78942	6.50549	7.32684	7.24106	7.17206	7.50924	6.90494	7.30722	7.04893	7.16158	7.093	6.9089	7.85181	7.13144	7.08871	6.52966	7.09257	6.85817	7.58577	7.27693	6.92263	7.55552	6.51978	7.2574	6.36023	7.53268	7.16322	7.51763	6.75187	6.96197	7.39646	7.92924
BnaA01g08520D	3.85339	3.86615	3.79873	3.88485	3.97711	3.65642	4.30201	3.89646	3.72634	3.46696	4.09286	3.85987	3.79651	3.88933	3.74634	3.62771	3.65116	3.86105	4.05925	3.56915	3.82531	3.7622	3.98195	3.9362	3.62889	3.57316	3.59739	3.72546	3.58992	3.72154	4.05249	3.88537	4.13208	3.67664	3.8182	3.7603	3.71128	3.97256	4.01235	3.81604	3.83698	3.66983	3.65486	3.80354	3.90169	3.99486	3.92101	4.04708	3.93306
BnaA01g08530D	7.51602	7.38514	7.57833	7.55196	7.16023	7.48808	7.50472	7.45349	7.27308	7.41778	7.47223	7.59578	7.38819	7.72552	7.65876	7.47007	7.69894	7.48254	7.35351	7.36801	7.31232	7.59093	7.60105	7.70511	7.44481	7.28373	7.37452	7.65161	7.56459	7.52626	7.67543	7.62372	7.2567	7.55453	7.33766	7.49236	7.32533	7.64239	7.50561	7.51608	7.20157	7.58185	7.61591	7.65081	7.34413	7.45078	7.57831	7.33397	7.38516
BnaA01g08540D	6.89603	6.44383	6.56856	6.14418	6.3567	6.6605	6.47915	6.45093	6.46151	6.24425	6.34231	6.42384	6.2701	6.5777	6.55774	6.42671	6.37356	6.2914	6.24971	6.32208	6.49417	6.2501	6.612	6.89357	6.41031	6.36479	6.45393	6.68363	6.50171	6.44128	6.53027	6.4922	6.50076	6.72109	6.48369	6.40633	6.39794	6.49428	6.3256	6.31784	6.53484	6.69506	6.36499	6.48806	6.29843	6.68157	6.49057	6.32019	6.46939
BnaA01g08550D	6.0826	4.94854	5.29387	4.13827	3.98186	4.69269	4.30445	4.29859	4.16498	4.76307	4.90269	4.3621	4.5287	4.66224	4.41095	4.3871	4.67007	4.20231	4.4339	5.01691	4.46629	4.61611	4.7835	4.73523	4.66757	4.39582	4.64938	4.65248	5.0806	4.52494	4.42568	4.65436	4.28327	5.04247	4.75427	5.06588	4.35434	4.69219	4.63547	4.45653	4.66204	4.70346	4.57835	4.56211	4.42354	4.5018	4.47292	4.27672	4.71121
BnaA01g08560D	0.387872	0.387216	0.368528	0.425361	0.27504	0.292195	0.282692	0.319412	0.280246	0.283861	0.325458	0.326316	0.324544	0.34063	0.284934	0.390128	0.281238	0.28453	0.289926	0.318754	0.328855	0.289937	0.424337	0.331865	0.455125	0.341484	0.239358	0.300521	0.348553	0.400818	0.292514	0.357131	0.370803	0.329868	0.28354	0.724678	0.456423	0.329977	0.282364	0.278035	0.36554	0.277229	0.3571	0.290586	0.315451	0.286391	0.280536	0.440161	0.233666
BnaA01g08590D	-2.52455	-2.52388	-2.52422	-2.52489	-2.52467	-2.52348	-2.52411	-2.52441	-2.52428	-2.52403	-2.52423	-2.5242	-2.52425	-2.5238	-2.52395	-2.52383	-2.52421	-2.5248	-2.52444	-2.52443	-2.52413	-2.52444	-2.52404	-2.52404	-2.52416	-2.52459	-2.52507	-2.52505	-2.52358	-2.52445	-2.52427	-2.52445	-2.52418	-2.5241	-2.52405	-2.52463	-2.52454	-2.5241	-2.52413	-2.52444	-2.52428	-2.5245	-2.52445	-2.52358	-2.52453	-2.52386	-2.52426	-2.52472	-2.5243
BnaA01g08610D	2.62846	2.83846	2.37184	2.40455	2.43145	2.44472	2.54537	2.53255	2.44552	2.66926	2.48975	2.63507	2.57397	2.59469	2.39745	2.45753	2.6987	2.80836	2.36506	2.59249	2.6493	2.41557	2.56403	2.38892	2.46023	2.35328	2.1977	2.51151	2.6302	2.59731	2.67073	2.78423	2.534	2.54643	2.38835	2.43602	2.41371	2.58431	2.42314	2.59111	2.58754	2.69354	2.38891	2.43425	2.65879	2.54291	2.40908	2.36136	2.41929
BnaA01g08620D	7.31753	7.70383	7.65389	7.32287	7.4833	7.78034	7.40507	7.51162	7.73576	7.82546	7.46922	7.58209	7.42076	7.54474	7.82611	7.77359	7.8164	7.64924	7.59001	7.61648	7.37944	7.68187	7.47021	7.68121	7.53276	7.50767	7.40229	7.55558	7.58116	7.73013	7.55178	7.59135	7.56871	7.67195	7.62412	7.81839	7.33011	7.67858	7.69772	7.49811	7.46124	7.52172	7.56328	7.71323	7.61979	7.78328	7.4808	7.37831	7.66814
BnaA01g08630D	8.31611	7.86607	7.63203	8.01435	8.36298	7.95118	8.41601	7.9207	7.75768	7.66948	7.91508	7.9967	7.96362	8.13024	7.95483	7.96689	8.00066	7.84802	8.37751	8.00097	7.72942	7.93938	7.89724	7.86229	7.69572	8.11448	7.8396	7.86842	7.98655	7.90949	7.94826	7.86125	7.97265	7.63937	7.94342	7.98332	8.20351	7.91187	8.10762	7.86937	8.00339	7.66509	7.94181	7.96408	7.94128	7.94682	7.7287	8.05462	7.91537
BnaA01g08640D	6.45574	6.08689	5.96085	6.22514	6.17763	6.12093	6.17931	6.07799	6.21114	6.14009	6.22888	6.35759	6.25691	6.0706	6.42514	6.43655	6.12411	6.13685	6.11949	6.21875	6.20034	6.37881	6.24642	6.45083	6.45327	6.30515	6.16195	6.31551	5.99696	6.37254	6.23617	6.31171	6.11656	6.06353	6.34062	6.00804	6.30268	6.26144	6.06045	6.33988	6.03975	6.30509	6.04844	6.30241	6.14312	6.18057	6.2227	6.02468	6.01552
BnaA01g08650D	-2.09346	-2.10368	-2.1053	-2.10839	-2.09402	-2.10182	-2.10475	-2.10617	-2.10555	-2.10438	-2.10532	-2.09185	-2.10347	-2.1033	-2.10404	-2.10344	-2.10522	-2.10603	-2.09101	-2.10627	-2.10486	-2.10436	-2.10252	-2.10445	-2.105	-2.10505	-2.1092	-2.10914	-2.1023	-2.10441	-2.10358	-2.09298	-2.10509	-2.10472	-2.10448	-2.1072	-2.10679	-2.1047	-2.10486	-2.1063	-2.10556	-2.09323	-2.10634	-2.1023	-2.10675	-2.10358	-2.10545	-2.09425	-2.10563
BnaA01g08680D	4.84144	4.87932	4.99776	4.95293	4.60443	4.57147	4.76643	4.9171	5.17702	4.84588	5.30479	4.68109	4.82446	4.88501	5.36542	4.84713	4.79841	4.76355	5.06107	5.31004	5.16561	4.80374	4.73599	5.03746	5.21735	5.01772	5.0641	5.20404	5.3888	4.9235	4.72247	5.02079	5.42489	5.1619	5.07453	5.09645	4.84363	5.03375	4.99989	4.86884	5.062	5.14551	4.97123	5.02386	4.89936	5.23865	5.24726	4.80556	5.09456
BnaA01g08690D	-2.34492	-2.34355	-2.34425	-2.34562	-2.34517	-2.34272	-2.34401	-2.34464	-2.34437	-2.34385	-2.34427	-2.34421	-2.34394	-2.34338	-2.3437	-2.34344	-2.34422	-2.3447	-2.34397	-2.34468	-2.34406	-2.34397	-2.34315	-2.34388	-2.34412	-2.34427	-2.34562	-2.34595	-2.34293	-2.34399	-2.34362	-2.34471	-2.34417	-2.33813	-2.3439	-2.34509	-2.33904	-2.34399	-2.34406	-2.3447	-2.34437	-2.34482	-2.34471	-2.34294	-2.34489	-2.3435	-2.33845	-2.34527	-2.34404
BnaA01g08700D	7.09279	6.91896	6.63613	6.87626	7.08607	6.81507	6.79085	6.83155	7.24188	6.88819	7.21721	6.80598	7.09814	6.7349	6.98015	6.95045	6.65394	7.17159	7.38976	7.37437	6.71736	6.89678	6.70879	6.78584	6.52882	7.07961	7.08808	6.91811	6.61411	6.52297	6.72426	6.74235	7.31053	6.98024	7.08141	7.46377	6.85147	7.14135	6.99708	7.06733	7.06733	7.13401	6.85512	6.41995	7.08715	7.12399	6.86264	6.86142	6.72529
BnaA01g08710D	6.89754	7.4971	7.32706	7.23579	7.19295	7.65895	6.65154	6.93674	6.74629	7.20468	6.95896	6.74674	7.04699	7.34934	7.38566	7.17472	7.62799	7.32127	6.56383	7.47202	6.89009	7.32845	7.17881	7.25159	7.3365	6.93447	7.26385	7.67103	7.17682	7.71017	7.06	7.40232	6.81947	7.34826	7.04607	7.64979	6.73808	6.96432	7.26808	7.33932	7.20608	7.25176	7.18503	7.13067	7.00974	6.98405	6.58797	6.97104	7.38784
BnaA01g08730D	-2.46465	-2.4637	-2.46419	-2.46513	-2.46482	-2.46313	-2.46402	-2.46445	-2.46427	-2.46391	-2.46419	-2.46416	-2.46414	-2.46358	-2.4638	-2.46362	-2.46417	-2.46492	-2.46034	-2.46448	-2.46405	-2.46441	-2.46385	-2.46393	-2.4641	-2.46462	-2.46538	-2.46536	-2.46327	-2.46443	-2.46417	-2.4645	-2.46413	-2.46401	-2.46394	-2.46477	-2.46464	-2.46401	-2.46405	-2.46449	-2.46427	-2.46458	-2.46451	-2.46328	-2.46463	-2.46367	-2.46424	-2.46082	-2.46429
BnaA01g08740D	-2.46437	-2.46394	-2.46416	-2.46459	-2.46445	-2.46368	-2.46409	-2.46428	-2.4642	-2.46404	-2.46417	-2.46415	-2.46414	-2.46389	-2.46399	-2.46391	-2.46415	-2.46438	-2.46415	-2.46246	-2.4641	-2.46415	-2.4639	-2.46405	-2.46412	-2.46424	-2.46459	-2.46469	-2.46375	-2.46416	-2.46404	-2.4643	-2.46413	-2.46408	-2.46405	-2.46442	-2.46437	-2.46408	-2.4641	-2.4643	-2.4642	-2.46434	-2.46431	-2.46375	-2.46436	-2.46393	-2.46418	-2.46448	-2.46409
BnaA01g08750D	5.89917	6.13496	5.95578	6.50545	6.711	6.34948	6.91723	6.41887	6.15156	6.34402	6.47819	6.55714	6.51226	6.14927	6.12228	6.20395	6.08844	6.32647	7.039	6.17789	6.08159	6.3343	6.19898	6.1275	5.84652	6.35926	6.2894	6.1459	6.56608	5.68501	6.2142	6.25129	6.35668	5.82924	6.53342	6.2454	6.54157	5.99357	6.25468	6.24662	6.43944	6.14993	6.23332	6.32199	6.3618	6.4726	6.16282	6.34001	6.32153
BnaA01g08760D	4.26629	4.02086	4.14617	4.10984	4.41726	3.97442	4.18474	4.54044	4.07821	3.84438	3.83168	4.33645	4.28273	3.97289	4.28824	4.13308	4.45465	4.03665	4.47714	4.12495	4.20244	4.17506	3.95056	4.00725	3.84787	4.09697	4.30068	3.87405	4.55464	3.90528	3.98996	4.20607	4.27943	3.9603	4.06594	4.19902	4.30445	4.02225	4.12505	4.14466	3.99789	4.08041	4.20585	4.44989	4.11262	4.05999	4.20647	4.35136	3.86713
BnaA01g08770D	6.00614	5.71389	5.74114	5.48806	5.393	5.72243	5.05397	5.71216	5.65013	5.79412	5.09718	5.55091	5.48314	5.49104	5.35961	5.72471	5.85436	5.5016	5.47815	5.46762	5.61694	5.61623	5.60641	5.79878	5.65763	5.52777	5.67674	5.74138	5.86706	5.70403	5.41688	5.53953	5.51727	5.50878	5.50035	5.73774	5.45303	5.47735	5.58753	5.62893	5.30707	5.50052	5.73666	5.4839	5.22713	5.36123	5.66076	5.68173	5.64214
BnaA01g08780D	0.890868	0.709153	0.966799	0.791973	0.807521	0.718756	0.803903	0.785161	0.959797	0.808978	0.796278	0.79785	0.775916	0.823796	0.707352	0.767348	0.968787	0.690415	1.35216	0.741037	0.753895	0.788383	0.761262	0.757691	0.702536	0.694861	0.763499	0.683791	0.837979	0.697869	0.701889	0.740423	0.751681	1.02347	0.757432	0.692085	0.854725	0.755312	0.802475	0.696242	0.747364	0.858792	0.740397	0.837909	0.736792	0.765966	0.838856	0.87316	0.644021
BnaA01g08800D	4.02223	4.10417	4.1996	4.23057	4.33202	3.79282	4.03386	4.04303	3.92694	4.11499	3.7864	3.88827	4.15257	4.06597	4.05055	4.34357	4.25025	4.09719	4.27114	4.16987	4.08219	4.40034	4.18237	3.86511	3.98937	4.05023	4.31868	4.40054	3.94422	4.09168	4.14642	4.22536	4.09227	4.17011	3.92973	4.05967	3.95445	4.26817	4.2563	3.85511	3.86788	4.38437	4.00785	3.94395	3.98071	4.2268	4.0155	3.96889	3.5149
BnaA01g08810D	4.50058	4.28046	4.39099	4.72311	4.98485	4.12377	4.79238	4.55471	4.52778	4.17234	4.72157	4.39799	4.65232	4.78627	4.43331	4.35998	4.44403	4.57889	4.74502	4.31958	4.56398	4.20952	4.56377	4.34836	4.13539	4.42918	4.60778	4.31418	4.26203	4.55539	4.69872	4.54078	4.92594	4.2442	4.40075	4.46852	4.36752	4.18444	4.34689	4.48637	4.54737	4.62476	4.24357	4.62301	4.37055	4.43902	4.25206	4.6822	4.33063
BnaA01g08820D	4.7377	4.21007	4.5442	4.44835	4.46775	4.59717	4.58965	4.54997	4.52308	4.34926	4.30992	4.15046	4.6058	4.51134	4.5324	4.38608	4.43952	4.44306	4.41077	4.57849	4.55915	4.43995	4.29578	4.45011	4.56877	4.49488	4.58532	4.65828	4.7005	4.2514	4.40454	4.35513	4.56095	4.40459	4.47304	4.40957	4.47982	4.5267	4.10807	4.42152	4.34272	4.61987	4.13795	4.401	4.40668	4.21612	4.5719	4.4481	4.11573
BnaA01g08830D	-1.3232	-1.35084	-1.31837	-1.27229	-1.3596	-1.34567	-1.35379	-1.35772	-1.356	-1.35276	-1.31843	-1.31811	-1.30087	-1.34979	-1.35182	-1.35016	-1.3551	-1.35219	-1.31065	-1.28412	-1.35408	-1.34757	-1.34247	-1.35296	-1.20676	-1.31255	-1.38533	-1.36084	-1.347	-1.34771	-1.34542	-1.32124	-1.35474	-1.3537	-1.35304	-1.35947	-1.35915	-1.35366	-1.35408	-1.35808	-1.35604	-1.35885	-1.35818	-1.31008	-1.35912	-1.2767	-1.35574	-1.32676	-1.31136
BnaA01g08850D	7.23642	6.78251	6.90774	6.82811	6.49805	6.85093	7.02626	6.87606	6.747	6.77589	6.76136	6.97909	6.59002	6.83041	6.86995	6.66116	6.72678	6.40341	6.52338	6.6998	6.86624	6.89604	7.00863	6.88845	7.01236	6.33561	6.8846	7.0679	6.86777	6.94632	7.03909	6.76596	6.49265	6.6892	6.54586	6.71809	6.56187	7.08983	6.56076	6.88901	6.78232	7.07032	6.87224	6.40382	6.85912	6.45614	7.10512	6.85875	6.78914
BnaA01g08860D	6.96147	7.42687	7.67849	7.01088	6.88986	7.50406	6.87269	7.23991	6.88006	7.09596	6.85683	7.02295	6.99075	7.34845	7.53975	7.08897	7.22267	7.04336	6.3017	6.9558	7.17175	7.24021	7.66707	7.31583	7.40551	7.11839	7.23282	7.41001	7.16065	7.48119	7.22001	7.16349	6.57483	7.07909	7.02457	7.39698	7.06209	7.20431	7.01224	6.95125	6.86391	7.06321	7.08472	7.36486	7.09297	7.09447	7.17466	6.73617	7.23726
BnaA01g08870D	5.5623	5.92275	6.22477	6.06054	5.85419	6.09812	5.63116	6.13674	5.96508	6.30863	6.14346	5.81509	6.09052	5.91676	6.05298	6.28382	6.09234	6.25224	5.60234	6.04079	5.62059	6.22538	6.33702	6.06834	6.00489	5.86527	6.21172	6.2399	6.14013	6.30698	6.14305	6.17831	5.93269	6.06125	6.10117	6.26364	5.7685	5.88342	5.88041	6.09361	6.13431	5.76756	6.16939	5.72068	5.95481	6.1447	5.92892	5.64551	5.99549
BnaA01g08890D	5.66834	5.87837	5.96572	6.04627	5.8176	6.0669	6.02809	6.18524	5.69493	6.02265	6.15307	5.80136	5.96733	5.73225	5.95629	5.85686	5.98544	5.77423	6.18677	5.71374	5.96817	6.35863	5.86533	5.86888	6.06725	6.18177	5.79554	5.82711	6.09359	5.97977	6.25156	6.1314	6.06718	6.06646	5.79318	5.80597	6.00693	5.94788	5.91812	5.75958	5.83994	5.98481	5.77952	6.07751	5.99334	5.91984	5.91266	5.938	5.74965
BnaA01g08900D	9.01888	8.57299	8.50442	8.94921	9.34058	8.62912	9.3701	8.89013	9.03207	8.51067	8.80281	8.71516	8.75602	8.63625	8.50039	8.83961	9.0545	8.90428	9.30887	9.00712	8.5039	8.68268	8.38543	8.57528	8.55961	9.10599	8.78306	8.4627	8.97442	8.55453	8.70379	8.53974	9.31611	8.95402	9.13873	8.86415	8.94718	8.65213	8.62261	9.00938	8.98006	9.01284	8.53476	8.76297	8.85622	9.13921	8.70805	9.02309	8.68654
BnaA01g08910D	7.73854	7.53949	7.59213	7.32327	7.40641	7.37476	7.48011	7.41391	7.53445	7.34944	7.48544	7.40908	7.36525	7.63764	7.77934	7.60767	7.74449	7.74183	7.40458	7.53602	7.71404	7.78106	7.7309	7.73101	7.27557	7.54777	7.4824	7.58882	7.86405	7.72036	7.45343	7.68259	7.39088	7.56215	7.48945	7.70598	7.43598	7.55913	7.88496	7.57144	7.32396	7.71315	7.62024	7.56418	7.49412	7.57071	7.63109	7.55392	7.45161
BnaA01g08920D	8.28993	7.70077	7.79296	7.76119	7.68067	7.62461	7.92764	7.72007	7.86856	7.74084	7.90497	7.76606	7.57146	7.47076	7.67346	7.45992	7.75898	7.55879	8.00271	7.50104	7.88604	7.64221	7.65736	7.61187	7.64567	7.837	7.48131	7.52725	7.83038	7.59431	7.91668	7.49173	7.90479	7.64107	7.63391	7.41882	7.68429	7.50252	7.78949	7.53976	7.77103	7.79402	7.64411	7.51465	7.71053	7.90274	8.2086	7.75401	7.48692
BnaA01g08930D	6.67576	6.6576	6.58782	6.86315	6.75714	6.31442	6.88915	6.80259	6.46822	6.74521	6.65896	7.01554	6.74	6.79231	6.53162	6.42774	6.57952	6.41106	6.57109	6.2697	7.11995	6.78971	6.87224	6.85529	6.86352	6.41308	6.99347	6.76394	6.58785	6.92087	7.12833	6.87597	6.32014	6.64195	6.54032	6.5071	6.68525	6.77654	6.59825	6.50541	6.59637	6.59805	6.77466	6.76599	6.70915	6.51955	6.68107	6.8045	6.69163
BnaA01g08940D	6.62226	6.87698	6.89394	7.35671	7.55715	6.79025	7.45955	7.26335	7.11964	7.23385	7.16224	7.19559	7.18156	7.09422	7.25382	7.16425	6.81719	7.07853	7.40424	7.01948	6.98725	7.2094	7.01825	6.98635	7.39523	7.37115	7.34835	7.04396	6.88073	7.05606	7.18019	7.09989	7.46858	6.93653	7.02104	6.74547	7.44469	7.2269	7.21248	7.2597	7.23564	7.04011	7.12078	7.11849	7.42414	7.29529	7.44979	7.38345	6.90973
BnaA01g08950D	6.65045	6.85434	6.94258	7.23903	7.38146	7.30987	7.15992	7.18528	6.99027	7.30669	7.00744	7.04911	7.14616	7.12799	7.07751	7.27794	7.01348	7.2581	7.19962	6.93502	7.10781	7.1589	7.13808	6.92339	6.99493	7.15982	7.08452	7.04429	6.61749	7.18645	7.16668	7.28062	7.16848	6.74452	6.91182	7.07071	7.31553	6.95332	7.18853	7.01337	7.2833	6.83769	7.06949	7.08701	7.20582	6.83781	6.81957	7.17431	7.10557
BnaA01g08960D	-0.982716	-0.926155	-0.933478	-0.916698	-0.983431	-0.968674	-0.979538	-0.981859	-0.981008	-0.928722	-0.980685	-0.980518	-0.939027	-0.974186	-0.9769	-0.974687	-0.980548	-0.944396	-0.981097	-0.897621	-0.838451	-0.891077	-0.926412	-0.978431	-0.980232	-0.982038	-1.00198	-0.892941	-0.921019	-0.89158	-0.979793	-0.939374	-0.932304	-0.882379	-0.978532	-0.983217	-0.982683	-0.979367	-0.97993	-0.939185	-0.935021	-0.900605	-0.93939	-0.97047	-0.982631	-0.925785	-0.934399	-0.909948	-0.987378
BnaA01g08990D	3.53165	3.37143	3.35873	3.50934	3.35931	3.02357	3.61937	3.50252	3.28284	3.26546	3.22572	3.51009	3.22812	3.53222	3.15916	2.98918	3.36242	3.28941	3.43976	3.011	3.53123	3.21204	3.07822	3.4348	3.20273	3.18619	3.24119	3.32906	3.31285	3.32908	3.44496	3.56302	3.40017	3.28685	3.18437	3.26502	3.51087	3.42108	3.2807	3.15273	3.02955	3.37676	3.21612	3.47949	3.55782	3.66996	3.49478	3.65458	3.35341
BnaA01g09000D	-2.40499	-2.40349	-2.40426	-2.40574	-2.40526	-2.4026	-2.404	-2.40468	-2.40439	-2.40382	-2.40427	-2.40422	-2.40405	-2.40331	-2.40366	-2.40337	-2.40423	-2.40488	-2.40408	-2.40473	-2.40405	-2.40408	-2.4032	-2.40386	-2.40412	-2.40441	-2.40574	-2.4061	-2.40283	-2.40411	-2.40371	-2.40476	-2.40417	-2.40399	-2.40387	-2.40518	-2.40498	-2.40398	-2.40405	-2.40474	-2.40439	-2.40488	-2.40476	-2.39005	-2.40496	-2.40344	-2.40434	-2.40537	-2.40403
BnaA01g09010D	-1.72333	-1.74424	-1.74753	-1.75386	-1.75177	-1.74042	-1.71911	-1.74932	-1.74806	-1.74565	-1.72027	-1.72003	-1.74025	-1.74346	-1.74496	-1.74374	-1.74738	-1.74729	-1.74388	-1.74952	-1.74663	-1.74387	-1.7401	-1.74581	-1.71962	-1.74528	-1.73008	-1.75434	-1.7414	-1.74398	-1.74228	-1.74966	-1.71981	-1.74635	-1.74586	-1.75143	-1.75059	-1.74632	-1.74663	-1.74959	-1.74808	-1.75016	-1.72236	-1.74141	-1.75051	-1.74403	-1.74786	-1.72495	-1.72286
BnaA01g09020D	4.7233	5.0261	5.19022	4.62499	4.72981	5.15697	4.41855	4.92569	4.89299	4.70487	4.67871	4.5348	5.16545	5.14648	4.88154	5.37098	4.88375	5.11067	4.50568	4.77092	4.81011	4.94143	5.25961	5.11018	5.39178	4.59084	4.88548	5.25423	4.54546	4.9566	4.92757	4.89303	4.62246	4.86634	4.69671	5.31088	4.64676	5.02981	4.50295	4.99552	4.8127	4.60024	5.20662	4.75315	4.87137	5.19715	5.01165	4.23925	5.15221
BnaA01g09030D	5.33069	5.16348	5.42748	4.98735	5.08364	5.50326	4.98374	5.24356	5.15298	5.15836	4.93529	5.2198	5.21328	5.06446	5.26542	5.18619	5.06086	5.40961	5.04179	5.24781	4.95358	5.13476	5.09322	5.41876	4.89856	5.05112	5.05137	5.19594	4.87663	5.13012	5.03191	5.39238	4.89096	5.08792	5.30784	5.43933	5.13983	5.08927	5.18591	5.01589	5.01154	5.007	5.18422	5.10231	4.94228	5.06332	5.22667	5.20154	5.17692
BnaA01g09040D	5.13452	5.12874	5.19837	5.68498	5.81469	4.8544	5.78179	5.43366	4.83377	5.28713	5.17846	5.24183	5.07842	5.33462	5.35663	5.17327	5.13299	5.12702	5.53496	5.10672	5.40572	5.25996	5.43525	5.14551	5.29528	5.7215	5.20605	5.21425	5.09873	5.08901	5.10629	5.06647	5.26929	5.43523	5.18299	5.12716	5.68489	5.25528	5.20442	5.31502	5.1555	5.23066	5.37778	5.41236	5.4996	4.91126	5.51079	5.47777	5.22953
BnaA01g09060D	2.55443	2.40023	2.41509	2.58224	2.56542	2.48986	2.46945	2.64053	2.84535	2.64111	2.57074	2.61086	2.62654	2.79858	2.57334	2.82852	2.57396	2.56651	2.57274	2.57318	2.54785	2.47288	2.68108	2.63834	2.54343	2.72312	2.3191	2.72829	2.58133	2.82994	2.59575	2.35519	2.46113	2.55207	2.59908	2.44624	2.5862	2.629	2.6594	2.8315	2.63199	2.46195	2.6339	2.53116	2.64709	2.54391	2.56628	2.46774	2.69226
BnaA01g09070D	4.52893	4.67901	4.52447	4.59545	4.50235	4.59825	4.61459	5.00377	4.48121	4.89664	4.67444	4.7049	4.59083	4.99958	4.28076	4.92629	4.95297	4.5079	4.5633	4.49239	4.65076	4.3265	4.90019	4.48997	4.99112	4.45755	4.92258	4.42682	4.5945	4.25599	4.50699	4.50787	4.38969	4.52117	4.18691	4.41967	4.53095	4.59512	4.48544	4.83235	4.40776	4.56719	4.52818	4.7414	4.62625	4.82782	4.86494	4.5528	4.54573
BnaA01g09090D	-2.46091	-2.46374	-2.46418	-2.46504	-2.46476	-2.46322	-2.46403	-2.46442	-2.46425	-2.46393	-2.46419	-2.46416	-2.46414	-2.46363	-2.46383	-2.46367	-2.46416	-2.46116	-2.46439	-2.46445	-2.46406	-2.46439	-2.46388	-2.46395	-2.4641	-2.46458	-2.46527	-2.46524	-2.46335	-2.4644	-2.46417	-2.46447	-2.46413	-2.46402	-2.46396	-2.46471	-2.4646	-2.46402	-2.46406	-2.46446	-2.46426	-2.46454	-2.46447	-2.46335	-2.46458	-2.46371	-2.46423	-2.46482	-2.46428
BnaA01g09100D	-2.40463	-2.40369	-2.40417	-2.4051	-2.40479	-2.40314	-2.40003	-2.40444	-2.40425	-2.4039	-2.40418	-2.40415	-2.40404	-2.40358	-2.4038	-2.40362	-2.40415	-2.40456	-2.40406	-2.40446	-2.40404	-2.40406	-2.40351	-2.40392	-2.40409	-2.40427	-2.40112	-2.40532	-2.40328	-2.40408	-2.40383	-2.40448	-2.40411	-2.404	-2.40393	-2.40474	-2.40462	-2.404	-2.40404	-2.40447	-2.40425	-2.40456	-2.40448	-2.40328	-2.40461	-2.40366	-2.40422	-2.40486	-2.40403
BnaA01g09110D	6.95368	6.86114	7.05475	6.96059	6.75415	6.83663	7.10828	6.84328	7.42831	7.15835	7.01975	7.12827	7.09324	6.70268	6.95559	6.85365	6.72206	6.8683	7.38031	7.05384	6.98622	6.73598	6.85362	6.88613	7.0425	7.20426	6.85207	6.98334	7.01852	6.68192	7.11145	6.87423	7.25605	6.89204	7.30197	6.98197	7.0968	6.90175	7.0072	7.02155	7.03778	7.06971	6.80845	6.74041	7.13576	7.21829	7.1177	7.10042	7.00585
BnaA01g09120D	6.08682	6.24834	6.0123	5.96271	5.99435	6.14949	6.01157	6.12548	6.31163	6.24672	6.1973	6.11565	6.22138	6.28117	6.13176	6.34864	6.03252	6.26802	5.85962	6.38559	6.2218	6.44765	6.0765	6.31263	5.98351	5.9738	6.10763	6.22252	6.32291	6.16125	6.03835	5.88365	6.13941	6.00207	6.11826	6.41888	6.05256	5.75481	6.37976	6.21091	6.17829	6.23609	6.33828	6.16031	5.92674	5.98574	6.20124	6.28829	6.40877
BnaA01g09130D	3.62253	3.46233	3.28261	3.62883	3.84723	3.36002	3.72732	3.56029	3.5956	3.63397	3.69097	3.52659	3.5661	3.35411	3.28487	3.47332	3.39442	3.22044	3.67686	3.65659	3.66498	3.60581	3.38058	3.46422	3.53719	3.63758	3.64579	3.71716	3.64708	3.48805	3.92241	3.43941	3.73173	3.80847	3.65844	3.42567	3.62405	3.30343	3.54476	3.60488	3.59492	3.58825	3.3473	3.48237	3.64975	3.86079	3.8289	3.81164	3.57852
BnaA01g09140D	6.87292	8.58396	8.17324	8.09928	8.15994	8.67877	7.43211	8.15215	8.28596	8.43921	8.29097	7.98676	8.37113	8.35895	8.50899	8.60299	8.31919	8.75392	7.96319	8.50225	8.01119	8.30029	8.36208	8.23693	8.28089	8.06095	8.32141	8.23359	8.17299	8.48448	8.31228	8.40836	8.04323	8.12135	8.36816	8.80581	8.14695	8	8.63379	8.18957	8.23001	8.06522	8.56556	8.29864	8.20662	7.95547	7.95953	7.96196	8.52274
BnaA01g09150D	7.772	8.16423	7.82795	7.5791	7.79092	8.27786	7.57799	7.8659	7.50145	8.02702	7.4646	7.71745	7.89834	8.22319	8.13074	7.59324	8.01122	7.83255	7.23698	7.67727	8.01259	7.8282	8.33697	7.81728	7.94894	7.63309	7.8624	7.74904	7.90414	8.22399	7.98125	7.81253	7.38085	7.66363	7.41796	7.92528	7.69722	7.66564	7.98396	7.65289	7.47443	7.51188	8.13161	7.96358	7.68853	7.69264	7.69978	7.84553	8.15697
BnaA01g09160D	6.91484	7.21462	7.25222	7.32634	7.42344	7.11459	7.43253	7.27795	7.15569	7.3124	7.10746	7.4765	7.2959	7.36883	7.30256	7.13239	7.26745	6.90938	7.15372	7.09011	7.32256	7.31885	7.13258	7.22826	7.27512	7.2063	7.19275	7.23352	7.43608	7.21013	7.30404	7.29772	7.32297	7.14749	7.05995	6.85384	7.41181	7.25646	7.12288	7.36034	7.25427	7.15425	7.26481	7.21309	7.28603	7.17605	7.16261	7.22845	6.98086
BnaA01g09170D	-2.40446	-2.40379	-2.40413	-2.40193	-2.40171	-2.40338	-2.40401	-2.40432	-2.40419	-2.40393	-2.40414	-2.40411	-2.40404	-2.4037	-2.40386	-2.40373	-2.40412	-2.40441	-2.40405	-2.40434	-2.40404	-2.40405	-2.40365	-2.40395	-2.40407	-2.4042	-2.4048	-2.40495	-2.40349	-2.40406	-2.40388	-2.40435	-2.40409	-2.40401	-2.40396	-2.40454	-2.40445	-2.404	-2.40404	-2.40435	-2.40419	-2.40441	-2.40435	-2.40349	-2.40444	-2.40376	-2.40417	-2.40463	-2.40403
BnaA01g09180D	4.24302	4.24911	4.08311	4.0512	3.90307	4.07145	4.06284	4.14571	4.16665	4.22604	4.05453	4.1158	4.21087	4.15658	4.35292	4.11592	4.1902	3.80381	4.32053	4.32477	4.26569	4.32078	4.10428	4.45559	4.0752	4.15574	4.20614	4.33235	4.25686	4.37183	3.87835	3.96442	4.17466	4.45372	3.70078	4.26763	3.98691	4.09446	4.37913	4.3028	3.95528	4.04813	4.29983	4.08188	3.77456	4.31117	4.37173	4.25254	3.97976
BnaA01g09190D	2.27131	2.14234	2.17474	1.95599	2.22541	2.40749	2.07867	2.11843	2.06317	2.04481	2.10426	1.99169	2.08643	2.27301	2.00627	2.1897	2.03115	2.1276	2.08835	2.08351	2.03702	2.34876	2.33476	2.12415	2.37343	2.14524	1.97654	2.37885	2.17638	2.08771	2.09885	2.36746	2.18052	2.07929	2.08405	2.2053	2.16297	1.99784	2.18738	2.11525	2.19973	2.19798	2.2058	2.22162	2.13474	1.96437	1.98862	2.05585	1.92149
BnaA01g09200D	9.74427	9.35412	9.17998	9.0143	9.16354	9.78649	8.39554	9.13721	9.18267	9.55379	9.14564	8.4942	9.02755	9.53022	9.49964	9.38904	9.41166	9.57673	8.24669	9.34281	8.97211	9.15142	9.02481	9.32497	8.97956	9.34495	9.03348	8.94288	9.07754	9.62336	9.27691	8.94735	8.78702	8.83546	9.05731	9.37688	8.92775	8.77921	9.87235	8.94551	9.20517	8.72368	9.45818	9.10103	8.91079	9.09985	8.91587	8.84453	9.50116
BnaA01g09210D	-0.454859	-0.559443	-0.518074	-0.534818	-0.461742	-0.553499	-0.561275	-0.484158	-0.5626	-0.46641	-0.562222	-0.562027	-0.549019	-0.558777	-0.560059	-0.506728	-0.562063	-0.560968	-0.503248	-0.56374	-0.561451	-0.503227	-0.550318	-0.467175	-0.561692	-0.559276	-0.523501	-0.538379	-0.555483	-0.558146	-0.554727	-0.34519	-0.516881	-0.514635	-0.560815	-0.459685	-0.564546	-0.561197	-0.561453	-0.523853	-0.562619	-0.56423	-0.563852	-0.500298	-0.564486	-0.559268	-0.562442	-0.530886	-0.546318
BnaA01g09220D	5.93735	6.28354	5.53225	6.07192	5.91007	5.91153	6.00602	5.93129	6.306	5.65977	6.14523	5.97722	5.86638	5.4656	5.81099	5.38165	5.77102	5.86991	5.89359	6.19151	5.99378	5.90705	5.76656	5.82683	5.64515	6.18532	5.96437	5.6169	6.03607	5.60607	6.09809	5.81275	6.30394	6.0097	6.2072	5.82318	5.99685	6.07033	5.78254	5.95774	5.98049	5.9646	5.65082	5.74001	6.10688	6.0385	6.01514	5.9355	5.82844
BnaA01g09240D	1.74952	1.75651	1.45466	1.5503	1.72869	1.43492	1.50858	1.5659	1.496	1.60691	1.58502	1.45576	1.53999	1.81187	1.46969	1.47701	1.50111	1.53339	1.85536	1.56381	1.50691	1.46832	1.49104	1.46469	1.40975	1.55229	1.27788	1.505	1.4912	1.41601	1.63058	1.48403	1.5475	1.64133	1.51292	1.50811	1.55244	1.55514	1.5957	1.60026	1.49581	1.62838	1.48399	1.54874	1.51624	1.52746	1.66053	1.42882	1.76239
BnaA01g09250D	5.49531	5.27658	5.68831	5.46887	5.36496	5.38561	5.32779	5.53005	5.43741	5.3469	5.2888	5.44464	5.29937	5.33395	5.362	5.2997	5.55652	5.35806	5.33814	5.21272	5.26326	5.30236	5.40441	5.22473	5.41945	5.36944	5.16655	5.24853	5.18778	5.58655	5.32086	5.26835	5.27631	5.48009	5.42424	5.45322	5.36277	5.29637	5.77425	5.33084	5.42165	5.30225	5.83543	5.45348	5.35373	5.44502	5.57095	5.55604	5.30771
BnaA01g09260D	5.7957	5.40585	5.48062	5.64669	5.56633	5.38529	5.97458	5.37513	5.37742	5.23827	4.98005	5.63104	5.66905	5.61053	5.53326	5.42993	5.72958	5.2789	5.51468	5.52749	5.60044	5.48039	5.34904	5.33065	5.25898	5.52388	5.69312	5.216	5.29027	5.57583	5.40588	5.46871	5.91263	5.68462	5.24934	5.41514	5.77089	5.52768	5.0184	5.31739	5.691	5.44258	5.37249	5.34024	5.58113	5.47349	5.72694	5.59029	5.43469
BnaA01g09270D	10.3351	9.51212	9.6779	9.66512	9.92017	9.63855	10.0517	9.69894	10.3925	9.97929	10.0272	9.76362	9.69763	9.48178	9.6599	10.0763	9.53858	10.1026	10.525	9.7673	9.62585	9.52319	9.51964	9.73253	9.69092	10.241	9.78737	9.51242	9.65039	9.22793	9.66248	9.81109	10.4058	9.76894	9.95233	9.70329	9.9196	9.84211	9.91222	10.0233	9.95768	9.88473	9.69067	9.6592	9.95981	10.0871	9.69785	9.95189	9.74258
BnaA01g09280D	-1.15566	-1.18307	-1.14921	-1.19133	-1.19057	-1.17768	-1.18614	-1.1896	-1.18845	-1.14656	-1.18779	-1.14894	-1.14451	-1.14347	-1.18409	-1.14386	-1.149	-1.17985	-1.17505	-1.18968	-1.18645	-1.17504	-1.16972	-1.18528	-1.14836	-1.17703	-1.21228	-1.19185	-1.17907	-1.17519	-1.17279	-1.18974	-1.11012	-1.18605	-1.18536	-1.19044	-0.998976	-1.18601	-1.18645	-1.18971	-1.14998	-1.18994	-1.18974	-1.17908	-1.19008	-1.14427	-1.18818	-1.15915	-1.20308
BnaA01g09290D	8.58099	8.48573	8.37229	8.44734	8.10791	8.4654	8.2478	8.55406	8.61391	8.55169	8.31916	8.63804	8.65655	8.80551	8.53746	8.30004	8.53471	8.62398	8.16448	8.45164	8.6467	8.48611	8.69695	8.51563	8.73861	8.41714	8.77159	8.62288	8.29831	8.68724	8.47713	8.60031	8.34805	8.37349	8.22849	8.54519	8.54995	8.70647	8.62008	8.31452	8.40066	8.42007	8.67519	8.69207	8.53799	8.27609	8.4888	8.49899	8.6654
BnaA01g09300D	3.32746	4.20553	3.80764	3.68456	3.70283	4.00713	3.62468	3.7779	3.44599	3.80782	3.80607	3.75703	3.73444	3.84245	3.73146	3.44561	4.01362	3.54539	3.58909	3.84506	3.71724	3.66364	3.91455	3.60457	4.0537	3.75807	3.75622	3.73471	3.48778	3.69636	4.00516	3.71594	3.67232	3.84495	3.73907	3.80428	3.66286	3.84591	3.77815	4.03624	3.73516	3.86893	3.76723	3.71343	3.39865	3.88937	3.62113	3.79813	3.81591
BnaA01g09310D	6.44444	6.61984	6.46734	6.52271	6.4123	6.58821	6.64011	6.67408	6.28169	6.5336	6.42746	6.77306	6.5314	6.71639	6.41795	6.14354	6.74909	6.38117	6.4117	6.21838	6.7532	6.5236	6.69569	6.17479	6.6966	6.29557	6.61521	6.71816	6.44978	6.69373	6.81849	6.62601	6.40687	6.70141	6.33154	6.32004	6.56122	6.82425	6.26445	6.46968	6.21648	6.28474	6.61196	6.61699	6.46732	6.25928	6.71185	6.8011	6.79794
BnaA01g09320D	2.47558	2.39911	2.07442	2.28567	2.26763	2.12561	2.7884	2.10117	2.15135	2.25915	2.07407	2.15872	2.08608	2.37396	2.34802	2.05012	2.19748	2.11663	2.07944	2.2407	2.2456	2.25967	2.48289	2.21669	2.24156	2.29621	1.89714	2.21245	2.06245	2.07892	2.08798	2.27102	2.23895	2.20997	2.0392	2.04895	2.39964	2.32498	2.12415	2.33413	2.36193	2.26319	2.17079	2.27269	2.19451	2.36403	2.22898	2.20269	2.11815
BnaA01g09330D	-0.675216	-0.620772	-0.589017	-0.677197	-0.675938	-0.612085	-0.62707	-0.634999	-0.673479	-0.671759	-0.673148	-0.58812	-0.634537	-0.618468	-0.671246	-0.619295	-0.673008	-0.671213	-0.612623	-0.635508	-0.504513	-0.61261	-0.657609	-0.67187	-0.672683	-0.667519	-0.68666	-0.569207	-0.666174	-0.665022	-0.661779	-0.674573	-0.629036	-0.672269	-0.625492	-0.675723	-0.675184	-0.626803	-0.543739	-0.635696	-0.591557	-0.637182	-0.674577	-0.613981	-0.675131	-0.670544	-0.673341	-0.676241	-0.62352
BnaA01g09340D	-2.10682	-2.09057	-2.10532	-2.10837	-2.10736	-2.10189	-2.09162	-2.10618	-2.09241	-2.10442	-2.10534	-2.10523	-2.10352	-2.10336	-2.10408	-2.10349	-2.10525	-2.10522	-2.10358	-2.09312	-2.10489	-2.10358	-2.10176	-2.10449	-2.10503	-2.10426	-2.10835	-2.10911	-2.10236	-2.10363	-2.10281	-2.10635	-2.10512	-2.09159	-2.10452	-2.1072	-2.10679	-2.10474	-2.10489	-2.09315	-2.10558	-2.10659	-2.10635	-2.10237	-2.10675	-2.10363	-2.10548	-2.09444	-2.10484
BnaA01g09360D	9.97392	9.39699	9.62432	9.33842	9.33791	9.5111	9.12854	9.4525	9.34094	9.51172	9.32217	9.38371	9.46453	9.57216	9.50532	9.55676	9.50741	9.43299	8.96425	9.48445	9.42604	9.4908	9.62483	9.48451	9.44493	9.31512	9.52735	9.37447	9.09404	9.58781	9.55788	9.5183	9.27084	9.34494	9.32731	9.57523	9.30979	9.44256	9.49273	9.3541	9.41633	9.15674	9.51569	9.46655	9.40364	9.25631	9.31883	9.51688	9.54997
BnaA01g09370D	4.57841	4.54328	4.39658	4.95341	5.00092	4.78023	5.16814	4.80061	4.84115	4.37208	4.72739	4.69568	4.77122	4.63058	4.75162	4.56168	4.6275	4.7623	5.40533	4.62483	4.48331	4.74746	4.60593	4.42794	4.2996	5.10187	4.39519	4.62064	4.44315	4.9335	4.52406	4.5574	5.1018	4.62213	4.7589	4.87323	5.02332	4.69417	4.58646	4.6802	4.72611	4.38096	4.61867	4.74036	5.01436	4.49011	4.41231	5.03526	4.78617
BnaA01g09380D	4.57337	4.79256	4.46124	4.01427	4.12605	4.25498	3.69339	4.25693	3.9642	4.28272	4.13247	4.07985	4.10052	4.16252	4.30684	4.5437	4.37589	4.8065	3.79537	4.71918	4.30326	4.42649	4.50343	4.61938	4.59149	3.76945	4.27254	4.90179	4.33361	4.55907	4.09894	4.45645	3.76633	4.28625	4.35769	4.72789	4.16568	4.28731	4.62434	4.39993	4.25204	4.73302	4.68136	4.14665	4.06899	4.60555	4.15237	3.88483	4.60881
BnaA01g09390D	5.83222	6.18386	6.21588	6.18548	6.21518	6.52413	5.82015	6.38682	6.17508	6.29421	6.24352	6.12965	6.33663	6.10031	6.45074	6.21213	6.22451	6.41375	6.29992	6.35914	6.07466	6.22383	5.92658	6.22929	6.04577	6.39837	6.16876	6.29129	6.11756	6.41408	6.20752	6.23361	6.1758	6.42359	6.06624	6.4976	6.18743	6.05379	6.22583	6.43134	6.35475	6.43192	6.29323	6.2746	5.98386	6.57629	6.18654	6.2313	6.14163
BnaA01g09400D	5.46355	4.61701	5.13834	5.30844	5.10893	5.1112	5.35006	5.25724	4.81377	5.19397	4.99471	4.96701	4.88654	4.87854	5.00915	4.63358	5.21008	5.18309	5.21232	5.07605	5.16447	4.87615	5.32329	4.95077	5.00478	4.87364	4.74682	4.87509	5.1192	4.95245	5.52216	4.92106	5.23881	4.96979	5.1295	5.15146	5.32712	4.81539	4.97805	5.17566	4.85494	5.44847	4.6411	5.14317	4.73616	5.07205	5.05484	5.23994	4.92982
BnaA01g09410D	-1.41211	-1.40413	-1.40824	-1.41319	-1.41255	-1.39936	-1.40685	-1.41047	-1.40889	-1.40589	-1.37425	-1.408	-1.4098	-1.40316	-1.40503	-1.40351	-1.37401	-1.40385	-1.3996	-1.41071	-1.40711	-1.3996	-1.39489	-1.37204	-1.37344	-1.40135	-1.35309	-1.38757	-1.40059	-1.39973	-1.36357	-1.41089	-1.27155	-1.40677	-1.40615	-1.37996	-1.34538	-1.40673	-1.40712	-1.4108	-1.40892	-1.41152	-1.37685	-1.4006	-1.41194	-1.40387	-1.40864	-1.35171	-1.39661
BnaA01g09420D	5.3471	6.076	5.6363	5.93665	5.99513	5.86273	5.989	5.64411	5.9644	5.80771	5.80118	6.03741	5.86672	5.81342	5.57907	5.74792	5.71688	5.69554	6.08264	5.954	6.02307	5.88961	5.77832	6.09309	5.94853	5.68119	5.94079	6.06629	6.02184	5.7285	6.07086	5.8314	5.99538	6.1052	5.72143	5.63494	5.9868	6.27564	6.05641	5.84616	5.81245	5.51965	5.93567	5.73296	5.78512	5.9386	5.96466	5.93378	5.94887
BnaA01g09430D	2.67089	2.89993	2.71387	2.69404	2.99886	3.02362	2.81681	2.64766	3.03682	2.74079	2.75561	3.05532	2.96007	2.77286	3.04565	3.07584	2.75873	2.8767	3.41431	2.93715	3.10674	2.95186	2.61193	3.025	2.92559	2.98621	2.86272	2.88431	2.85608	2.87623	2.95004	2.83359	2.95797	3.08118	2.78297	3.06054	2.67157	3.32449	2.72666	2.86948	3.0982	2.8905	2.83348	2.85591	3.00397	2.8591	2.86899	2.71898	3.06451
BnaA01g09440D	1.59727	1.73675	1.6156	1.70811	1.62809	1.66078	1.91761	1.76246	1.69862	1.57666	1.6601	2.09801	1.72418	1.64109	1.77545	1.63932	1.6165	1.64624	1.76384	1.72299	1.75573	1.88778	1.70496	1.76542	1.7523	1.7475	1.44866	1.57181	2.00994	1.57503	1.73566	1.79383	1.86839	1.71534	1.62589	1.55361	1.78096	1.71564	1.6211	1.75911	1.61229	1.71592	1.64382	1.71138	1.93886	1.7866	1.70053	1.87691	1.73198
BnaA01g09470D	2.74574	2.79117	2.53728	2.54335	2.69318	2.58753	2.96796	2.5495	2.74317	2.42747	2.53659	2.53993	2.58894	2.59522	2.48213	2.39213	2.53932	2.72163	2.99007	2.58175	2.87201	2.42756	2.56848	2.60335	2.41611	2.69604	2.59319	2.75327	2.85387	2.42662	2.4921	2.47115	2.76363	2.51118	2.60247	2.41495	2.92623	2.7813	2.46404	2.54556	2.6761	2.86433	2.61319	2.46646	2.59865	3.00571	2.77954	2.59879	2.50947
BnaA01g09480D	2.86688	2.82616	2.6561	2.95771	3.35287	2.58301	3.46694	2.77289	2.89313	3.01192	2.76855	2.87616	2.79208	2.8809	2.81343	2.55785	2.87525	2.81631	3.08324	2.89124	2.66725	2.78443	2.66748	2.90828	2.88472	2.80841	2.93018	2.69916	2.78419	2.73388	2.95301	2.85912	2.97615	2.67076	2.79778	2.61001	2.58404	2.67114	2.82111	2.83068	2.95321	2.95817	2.70083	2.83132	2.72102	2.94643	2.76395	2.85827	2.57593
BnaA01g09490D	0.00497566	-0.0263299	-0.0305518	-0.03782	0.0015242	-0.0212255	0.0646743	0.0881852	0.136638	-0.0281741	-0.0306142	0.0597155	0.00229106	-0.0253081	0.290464	-0.0256742	-0.030368	0.0180658	-0.0249919	0.0483977	0.0179906	0.0299867	0.0436559	-0.0283699	-0.0297957	-0.0268445	-0.0132321	0.0498255	-0.0225502	0.0296129	-0.0228521	0.0476811	0.0608947	-0.029069	0.156432	0.00255589	0.0430488	0.0190442	-0.0294255	-0.0330519	0.0558111	-0.0337279	-0.0331416	-0.0225638	0.149902	-0.0260611	0.0569751	-0.0361068	-0.0784815
BnaA01g09510D	0.983386	0.94971	0.881507	1.01507	0.937305	0.852421	0.981117	0.915842	0.967212	0.89031	0.927112	0.928707	1.00895	1.15127	1.04095	0.843538	0.88219	0.86444	1.12621	0.828743	0.933411	0.832615	0.95002	0.938974	1.14196	0.873167	0.882338	0.848286	0.849787	0.923938	0.935165	0.871882	0.834724	0.935285	0.889321	0.939958	0.907911	0.887144	0.885684	0.914154	0.923855	0.869659	0.828383	1.07943	0.98465	0.951122	0.880007	0.860707	0.937378
BnaA01g09520D	10.4655	10.7401	10.5143	10.4806	10.6509	10.7108	9.90309	10.3202	10.3977	10.5847	10.6969	10.2783	10.6405	10.8132	10.5289	10.7877	10.6689	10.6146	9.94754	10.4412	10.4231	10.6095	10.517	10.2417	10.2956	10.5888	10.3347	10.4352	10.7472	10.6406	10.5238	10.423	10.1939	10.2998	10.3794	10.6155	10.504	10.4487	10.758	10.4889	10.5217	10.2287	10.5399	10.5196	10.6416	10.4641	10.2764	10.4313	10.7788
BnaA01g09530D	9.23339	9.47521	9.4219	9.30704	9.41083	9.27531	9.37059	9.31345	9.44274	9.30058	9.38402	9.34877	9.40199	9.37541	9.44664	9.33068	9.44203	9.22471	9.38592	9.41578	9.25431	9.45315	9.34376	9.40099	9.45774	9.32168	9.34012	9.33145	9.37577	9.37194	9.3413	9.48129	9.41481	9.38746	9.15297	9.45666	9.30019	9.23895	9.19426	9.28513	9.22981	9.35825	9.39798	9.28142	9.36023	9.25651	9.2112	9.23733	9.34813
BnaA01g09540D	8.28875	8.1501	8.31744	8.25339	8.17659	8.40154	8.15786	8.50203	8.62126	8.32239	8.50368	8.28159	8.28143	8.12947	8.25851	8.35102	8.20181	8.216	8.41143	8.29762	8.06637	8.28052	8.0196	8.03122	8.00808	8.4151	8.16884	8.01913	8.33732	8.1886	8.29114	8.17468	8.55134	8.3509	8.37042	8.17638	8.17457	8.11733	8.28542	8.38141	8.42922	8.41834	8.20964	8.1846	8.29336	8.37283	8.347	8.3837	8.21453
BnaA01g09550D	7.2837	7.12916	6.75712	6.82837	7.16733	6.75548	6.93814	6.63904	6.93932	6.73233	6.87756	6.79195	6.67512	6.51441	6.82792	6.65062	6.86225	7.04562	7.14318	6.76855	6.71579	6.87396	6.66258	6.6005	6.6977	6.8602	6.70501	6.66956	6.73329	6.94299	6.71667	6.85479	7.19798	6.54808	6.8774	6.83369	7.04233	6.66446	6.88844	6.77064	6.90583	6.86407	6.70498	6.87795	6.84212	6.95388	6.68995	7.00961	6.92335
BnaA01g09560D	6.47384	6.90326	6.66293	6.74702	7.10457	6.6453	6.6088	6.48712	7.11348	6.57744	6.79868	6.40598	6.81339	6.53044	6.57769	6.94349	6.27026	6.86467	6.68361	6.75861	6.4989	6.63717	6.53349	6.54801	6.40868	7.13196	6.80129	6.53261	6.77138	6.64031	6.39531	6.52482	7.13852	6.69359	7.16601	6.85855	6.57478	6.72117	6.74329	6.87822	6.96489	6.91439	6.68854	6.65157	6.87555	6.87381	6.58403	6.6661	6.80208
BnaA01g09570D	1.5765	1.37568	1.58588	1.35474	1.8047	1.46497	1.51199	1.29511	1.53594	1.47174	1.45195	1.54565	1.32849	1.43886	1.37099	1.49174	1.35551	1.54557	1.53969	1.34223	1.41198	1.39952	1.29579	1.47016	1.30513	1.48735	1.2976	1.47438	1.68219	1.28039	1.45384	1.38714	1.40792	1.41433	1.41845	1.45349	1.5773	1.36225	1.36027	1.34179	1.39998	1.50792	1.38709	1.39403	1.33622	1.31754	1.3012	1.5511	1.66582
BnaA01g09620D	6.74209	6.11997	6.07891	5.84516	6.0661	5.89881	5.74194	6.10945	6.12334	6.05382	6.26787	5.96093	5.96795	5.90939	6.31475	6.28605	6.3341	6.10314	6.40531	6.12632	6.10747	6.12631	6.00576	6.15462	6.03246	6.20548	5.86619	6.17385	6.38697	6.06157	5.93262	6.00153	6.0799	6.02767	6.09208	6.37272	5.9086	6.24467	6.23661	5.89773	6.13214	6.41149	6.09916	5.94548	5.98414	6.30367	5.98092	5.98696	5.79572
BnaA01g09640D	10.3586	10.0928	10.1097	10.0573	10.0486	9.90522	10.0475	10.0172	10.4031	10.1941	10.1567	10.0787	10.1439	9.91005	9.94996	10.2611	9.84035	10.2663	10.4473	10.19	10.1818	9.99369	10.0602	10.0505	10.1747	10.252	10.1657	10.0487	9.85267	9.79652	10.0336	10.0638	10.2876	10.1168	10.2122	10.1941	10.1653	10.1941	9.96969	10.2608	10.1982	10.1151	10.1395	10.0146	10.2484	10.2163	9.9424	10.1729	10.1625
BnaA01g09650D	6.39243	6.8334	6.88445	7.28008	7.29103	6.88728	7.35578	6.90559	6.84455	6.9808	7.01035	7.14186	7.0399	6.99011	6.51508	6.83493	7.07948	6.87399	7.32227	7.07123	6.9769	7.19479	6.7532	6.97863	6.91516	6.94509	7.09557	6.98203	6.86216	7.05993	6.98388	7.00773	7.26698	6.98046	7.30817	6.69145	7.06272	7.02462	6.93364	7.17254	7.12181	7.15342	7.02389	7.01788	7.26723	7.05326	7.09633	7.09516	6.6843
BnaA01g09660D	3.7824	3.67959	3.74945	3.7246	3.79035	3.60417	4.11018	3.99966	3.78865	3.64403	3.53012	3.78317	3.93271	3.83894	3.69612	3.61645	3.75375	3.67904	3.69972	3.38802	3.65282	3.9647	3.87852	3.70698	3.64529	3.69908	3.82668	3.85119	3.75246	3.6597	3.66041	3.78962	3.54027	3.52084	3.45352	3.3875	3.80665	3.78495	4.01132	3.63619	3.78792	3.70024	3.8594	4.00145	3.76332	4.05589	3.87199	3.96494	3.48674
BnaA01g09680D	1.23522	1.07063	1.1067	1.1115	1.28444	1.08136	1.46666	1.24976	1.10428	1.06676	1.23111	1.10759	1.17835	1.12628	1.11892	1.12491	1.06214	1.12476	1.14183	1.05667	1.06413	1.255	1.22684	1.16141	1.1539	1.18954	0.92798	1.13192	1.13659	1.14133	1.21109	1.28019	1.10862	1.11223	1.11457	1.08939	1.36129	1.3985	1.24073	1.05649	1.14635	1.13316	1.13625	1.39305	1.20263	1.26802	1.14778	1.12058	1.45089
BnaA01g09690D	7.16914	6.73641	7.12531	6.85694	6.56267	6.61653	6.82511	6.92313	6.86301	6.78936	6.73778	7.12661	7.01033	6.61068	6.94024	6.74605	7.05404	6.55472	6.66222	6.8048	7.14408	6.99929	7.14739	7.17422	7.39359	6.71621	7.1703	7.24789	6.89845	6.86762	7.00911	6.95945	6.81279	6.95694	6.9739	6.80117	7.22204	7.06676	6.67794	7.06063	6.81954	6.77106	6.90718	6.89783	7.05067	6.78786	6.89595	6.56759	6.75629
BnaA01g09700D	5.58901	5.41511	4.90898	5.18398	5.38155	5.2898	5.49089	5.09938	4.69734	5.45709	5.10935	5.27675	5.33956	5.52339	5.46169	5.24866	5.32214	5.38596	5.371	5.05652	4.99072	5.09257	5.24111	5.0911	5.21231	5.12768	4.97262	5.29213	4.88232	5.28068	5.20702	5.43628	5.23772	5.38998	5.31637	5.16573	5.31348	5.25902	5.22636	5.35203	5.04933	5.07686	5.44795	5.16988	5.30488	5.29544	5.20211	4.96552	5.41815
BnaA01g09710D	7.64284	7.28315	7.2373	7.51697	7.41376	7.3919	7.19128	7.33046	7.55043	7.29819	7.51679	7.35589	7.38788	7.22104	7.37491	7.32242	7.27569	7.59182	7.28003	7.39548	7.29558	7.35425	7.11923	7.29459	7.33386	7.39423	7.42511	7.37459	7.43882	7.24151	7.43501	7.40787	7.397	7.19537	7.4704	7.32341	7.13529	7.22319	7.30726	7.41687	7.59027	7.40382	7.2936	7.1407	7.56119	7.4426	7.55957	7.24376	7.04135
BnaA01g09720D	3.50986	2.94335	3.16232	3.28492	3.25464	3.24154	3.31828	3.12301	3.51096	3.13137	2.85754	3.09734	3.08474	3.13523	3.32525	3.17098	3.13157	3.11478	3.54372	3.34277	2.99607	3.02617	3.03873	3.16536	3.20943	3.32473	2.92572	3.2017	3.26344	3.36049	3.26252	3.28709	3.35826	3.18885	3.00843	2.98775	3.06571	3.1542	3.07427	3.54663	3.24428	3.105	3.45744	2.98099	2.97056	2.99302	3.05148	3.03293	2.94393
BnaA01g09730D	6.70095	7.0353	6.82307	6.53213	6.84101	6.88707	6.5129	6.78388	6.7899	6.4511	6.97191	6.76187	6.66045	6.74108	6.71683	6.56272	6.64761	6.81749	6.66517	6.86453	6.56853	6.90793	6.93901	6.40821	6.81044	6.57082	6.66201	6.87394	6.68954	6.70814	6.54942	6.58063	6.7051	6.9947	6.79155	6.99087	6.3275	6.82593	6.7352	6.72756	6.89564	6.84054	6.957	6.70097	6.76523	7.03377	6.68336	6.47444	6.7744
BnaA01g09740D	8.99717	8.97246	8.74438	8.47168	8.69489	9.03965	7.91127	8.38749	8.62583	8.54051	8.55164	8.2121	8.70458	8.58891	8.60939	8.90506	9.06018	8.90605	8.576	9.05394	8.20569	8.5111	8.71848	8.56711	8.68748	8.59176	8.65907	8.81996	8.55831	8.77886	8.49423	8.86057	8.78461	8.72377	8.91939	9.21465	8.26214	8.56408	8.67998	8.54006	8.85343	8.58812	8.72048	8.57689	8.53332	8.59991	8.09126	8.58591	9.06662
BnaA01g09760D	-2.0482	-2.04389	-2.04611	-2.05036	-2.04896	-2.04132	-2.04536	-2.04731	-2.04646	-2.04484	-2.04614	-2.02762	-2.04323	-2.04337	-2.04438	-2.04356	-2.02765	-2.04903	-2.04674	-2.01072	-2.0455	-2.04674	-2.0442	-2.04495	-2.0457	-2.04769	-2.05372	-2.05139	-2.04198	-2.04681	-2.04567	-2.04754	-2.04583	-2.04532	-2.04498	-2.04873	-2.04816	-2.04529	-2.0455	-2.04749	-2.02812	-2.04788	-2.04754	-2.04199	-2.02975	-2.04375	-2.04633	-2.04929	-2.04884
BnaA01g09770D	6.09783	6.41438	6.23949	6.30207	6.16924	6.40986	6.4662	6.21987	6.3918	6.01732	6.21634	6.32835	6.18236	6.63174	6.45278	6.12229	6.19677	6.11184	6.28563	6.07461	6.19706	6.44821	6.23323	6.38184	6.20189	6.20427	6.16441	6.26181	6.09374	6.20806	6.12744	6.46982	5.89715	6.37816	6.17241	6.02496	6.27137	6.21494	5.97788	6.09065	6.04746	6.22285	6.35069	6.41845	6.30745	6.16166	6.09385	6.17957	6.20267
BnaA01g09780D	0.4754	0.500305	0.38326	0.28137	0.284417	0.366253	0.293022	0.451898	0.290285	0.294325	0.337947	0.338858	0.281489	0.555368	0.295519	0.29765	0.338692	0.292955	0.355666	0.287915	0.292658	0.355693	0.550938	0.294064	0.292161	0.296401	0.435475	0.429339	0.528882	0.298691	0.301697	0.330296	0.291839	0.479628	0.43958	0.36177	0.326991	0.293182	0.292656	0.486381	0.336085	0.32849	0.485579	0.579871	0.327277	0.351703	0.29061	0.283686	0.340916
BnaA01g09790D	-0.857366	-0.851482	-0.855279	-0.826192	-0.785422	-0.794101	-0.806631	-0.814726	-0.855642	-0.804421	-0.855314	-0.855145	-0.828517	-0.799713	-0.852819	-0.850564	-0.809381	-0.856151	-0.803605	-0.856632	-0.854646	-0.803585	-0.796276	-0.75765	-0.763162	-0.854761	-0.847907	-0.800118	-0.79591	-0.803891	-0.850637	-0.856726	-0.85499	-0.806445	-0.854095	-0.748866	-0.857333	-0.854426	-0.854647	-0.856679	-0.855658	-0.857058	-0.815643	-0.84627	-0.857281	-0.800764	-0.855505	-0.858389	-0.831942
BnaA01g09800D	6.97328	6.55742	6.54483	6.39785	6.34502	6.65078	6.5425	6.44442	6.37935	6.75218	6.25437	6.62236	6.61693	6.68585	6.59374	6.48854	6.48399	6.75996	6.48882	6.68672	6.60005	6.48923	6.64304	6.68528	6.89241	6.47009	6.54354	6.6209	6.39151	6.56912	6.59556	6.70332	6.30254	6.65114	6.28349	6.61584	6.37673	6.4528	6.47331	6.49942	6.486	6.30128	6.4948	6.55394	6.50956	6.44811	6.37187	6.40955	6.77244
BnaA01g09810D	5.8368	6.39664	5.91779	6.12833	5.95673	6.10121	5.80599	5.77103	5.71976	6.17554	6.01945	6.04436	6.14441	5.94995	6.04958	6.03786	6.29659	6.35732	5.88901	5.94161	5.91738	6.06809	5.90711	5.59473	5.79323	5.72322	5.87153	5.83289	6.15545	5.99678	6.02085	5.84701	5.81092	5.80942	5.99867	6.4341	5.76239	5.76666	6.20136	5.95818	6.15438	5.61105	5.93325	6.21261	5.74365	5.82334	6.01468	5.93742	6.23188
BnaA01g09820D	5.43522	5.70949	5.66298	5.84772	6.0316	5.27906	6.18006	6.13863	5.74325	5.81907	6.10098	5.83244	5.78323	5.76648	5.70522	5.70049	5.71268	5.60434	6.51827	5.47548	5.88393	5.77915	5.39267	5.4523	5.73688	6.01498	5.87489	5.60426	5.62118	5.26104	5.33092	5.49767	6.12847	6.03981	5.5933	5.2627	6.04656	5.90116	5.84603	5.71033	5.74196	5.70295	5.70627	5.74461	5.9116	5.76982	5.96389	6.06895	5.84983
BnaA01g09830D	7.45014	7.94428	7.68322	7.56131	7.68758	7.8935	7.73276	7.6477	7.3681	7.6869	7.69259	7.5975	7.74631	7.83611	7.81895	7.62808	7.85295	7.76935	7.35388	7.7061	7.71369	7.73232	7.88807	7.70547	7.71563	7.3892	7.60952	7.91004	7.65752	7.96764	7.60358	7.77039	7.52932	7.71926	7.54944	7.87288	7.6441	7.75682	7.79087	7.66036	7.41484	7.55965	7.84887	7.41743	7.568	7.50422	7.52017	7.51007	7.75377
BnaA01g09840D	5.14493	4.77923	4.79423	5.23986	5.96815	4.58746	6.04538	5.0814	4.91683	4.84936	5.16706	5.04305	4.99065	4.8644	4.77753	4.7988	5.07654	4.7809	5.8877	4.57801	4.54954	4.85381	4.70882	4.63621	4.44961	5.10696	4.95507	4.75614	4.80041	4.7732	4.66419	4.64208	5.76798	4.93155	5.07522	4.76967	5.61741	5.09117	4.91919	4.90374	4.5275	4.94599	4.86428	5.08184	4.897	5.10035	5.05399	5.47699	4.81549
BnaA01g09850D	2.78889	2.64063	2.50537	2.73764	3.27861	2.54331	3.10029	2.84998	2.45641	2.65906	2.46159	2.59034	2.64365	2.69844	2.58446	2.60265	2.46376	2.53706	3.64565	2.59251	2.47208	2.4426	2.47893	2.61494	2.46881	2.47652	2.51318	2.60644	2.47556	2.4416	2.82963	2.51722	2.8454	2.86452	2.43279	2.52779	3.08102	2.37951	2.6418	2.55535	2.3666	2.61586	2.43911	2.58584	2.67405	2.644	2.69374	2.89683	2.74205
BnaA01g09860D	10.2159	10.3201	10.0136	9.90319	10.0525	10.061	9.81327	9.99956	10.1121	9.79645	10.0375	9.93957	10.0465	9.82234	9.90296	9.97746	10.3056	10.0952	10.2434	10.2492	9.90025	10.1532	10.0865	10.1009	9.91991	10.0338	10.0103	9.97226	10.1724	9.95116	9.93272	10.0645	10.195	10.0848	10.5371	10.2717	9.88394	10.2615	9.95268	10.0079	9.92851	10.1309	10.0603	9.85377	9.85323	10.07	9.82651	10.0095	10.1083
BnaA01g09870D	8.39545	8.13742	8.22373	7.76817	7.81449	8.05894	7.85123	8.11789	7.94986	7.94582	7.92325	8.27156	8.17082	8.10859	8.21709	7.94829	8.22834	7.90606	7.65778	8.04397	8.25782	8.32726	8.43548	8.18197	8.24591	7.7916	8.08018	8.19236	7.95329	7.81344	8.32118	8.05464	7.67047	8.05202	7.94854	8.08174	7.88196	8.15258	7.98013	7.98454	7.94465	8.01683	8.13248	8.08675	7.86181	7.87904	8.07872	7.98108	8.02806
BnaA01g09880D	7.01676	7.17492	7.0516	7.28258	7.1683	7.26278	7.14921	7.16528	6.91042	7.08361	6.95416	7.07675	7.04238	7.14147	7.14954	7.22176	6.97363	7.13885	7.15753	7.09998	7.2899	7.18682	7.28452	7.12955	7.20177	6.83691	7.2795	7.0045	7.00164	7.28198	7.1272	7.13293	7.252	7.14699	6.96571	7.03801	7.32311	7.18068	7.30635	7.01157	6.9972	7.11528	7.22667	7.32952	7.18496	6.61101	6.92983	7.33206	7.15346
BnaA01g09890D	7.31221	7.66815	7.30925	7.15653	7.14941	7.33406	7.31665	7.35618	7.07273	7.36133	7.30061	7.17387	7.20277	7.26396	7.26448	7.15451	7.25314	7.37133	7.20356	7.32059	7.24393	7.03415	7.3236	7.20967	7.07824	7.23406	7.19563	7.30943	7.33639	7.47088	7.14075	6.89232	6.97548	7.42424	7.30037	7.51678	7.25418	7.38935	7.1947	7.1429	7.01996	7.30464	7.16955	7.45581	7.35869	7.2417	7.18795	7.09047	7.51786
BnaA01g09900D	6.59674	7.4733	7.25358	7.49765	7.22392	7.25409	7.89812	7.92798	8.24819	8.32433	8.21558	7.70452	8.16179	7.53736	7.65878	8.08035	6.43747	8.27087	8.16634	7.505	7.76605	7.00508	7.33794	6.87001	7.88876	8.32251	7.47378	7.1375	7.89232	6.83629	7.73984	7.30012	7.87528	7.66404	7.73966	7.23139	8.07859	7.55646	7.65435	7.78079	7.37624	7.40382	7.82208	8.14256	8.04743	7.55645	7.62133	7.83691	8.24746
BnaA01g09910D	6.1801	6.8052	6.67658	6.64483	6.68049	6.56496	6.6348	6.62771	6.53592	6.62571	6.90388	6.50574	6.67807	6.55584	6.61863	6.74254	6.74807	6.56704	6.47289	6.65915	6.76425	6.92991	6.68182	6.73371	6.65604	6.82421	6.79107	6.71322	6.61575	6.63358	6.81789	6.59227	6.91404	6.85072	6.73023	6.99393	6.66088	6.80713	6.66548	6.78795	6.85226	6.7577	6.83819	6.54943	7.013	6.83578	6.5652	6.80387	6.76541
BnaA01g09920D	6.37055	6.40619	6.36442	6.16417	6.20954	6.49641	6.42162	6.39566	6.2761	6.09095	6.38	6.32788	6.34143	6.12415	6.25839	6.23772	6.39185	6.52553	6.20853	6.39986	6.36977	6.34152	6.29617	6.05528	6.45585	6.27263	6.61439	6.35018	6.06785	6.43133	6.31248	6.44526	6.29063	6.3864	6.45508	6.50106	6.43227	6.3681	6.26595	6.4719	6.24496	6.587	6.28308	6.46437	6.23364	6.20771	6.19563	6.30925	6.59519
BnaA01g09930D	7.69019	7.46243	7.57393	7.69259	7.58251	7.39316	7.71682	7.6259	7.53885	7.62828	7.6376	7.57287	7.76432	7.73533	7.47706	7.76811	7.75832	7.6014	7.65337	7.56933	7.52726	7.76543	7.62957	7.48548	7.53787	7.56385	7.47608	7.59253	7.50868	7.5275	7.64068	7.49794	7.57357	7.70359	7.63897	7.52486	7.69365	7.71449	7.34556	7.63076	7.68703	7.61041	7.77031	7.6084	7.60545	7.47572	7.42624	7.48717	7.62251
BnaA01g09940D	11.4705	11.4234	11.3109	11.1143	11.5933	11.6691	10.8467	11.3962	11.4375	11.5973	11.3156	11.2555	11.5744	11.4485	11.4482	11.6291	11.5092	11.7675	11.3481	11.562	11.2009	11.2774	11.4372	11.2165	10.8261	11.5773	11.3982	11.1805	11.133	11.4349	11.3098	11.4887	11.6637	11.2944	11.4644	11.7527	11.2893	11.0871	11.591	11.3083	11.3932	11.1058	11.5057	11.4076	11.192	11.3198	10.9892	11.3705	11.5217
BnaA01g09950D	-1.45241	-1.57299	-1.57685	-1.58299	-1.5498	-1.56851	-1.57554	-1.57895	-1.57746	-1.57465	-1.57691	-1.54461	-1.57696	-1.57208	-1.57384	-1.5724	-1.54466	-1.57872	-1.54271	-1.57918	-1.51176	-1.57472	-1.57029	-1.57483	-1.57614	-1.57637	-1.57073	-1.55651	-1.56966	-1.57484	-1.57285	-1.57934	-1.57637	-1.54345	-1.57489	-1.58142	-1.58043	-1.57543	-1.47974	-1.57926	-1.57749	-1.57994	-1.57935	-1.56967	-1.58034	-1.57275	-1.57723	-1.5824	-1.49965
BnaA01g09970D	8.97493	8.93185	8.92223	8.96947	8.92583	9.06656	8.82811	9.01592	8.99219	8.8274	9.0963	9.02393	8.83907	8.97201	8.98944	9.10564	8.96157	8.95423	8.93055	9.02219	8.92589	8.95905	8.9336	9.05155	9.08392	8.88403	9.01112	8.94747	8.77588	9.16071	8.97277	8.98864	8.9824	8.96225	9.0708	9.18739	8.76768	9.07156	8.90913	8.91543	9.05709	9.08797	9.06858	8.91056	8.97544	9.03358	9.0046	8.97454	8.97786
BnaA01g09980D	3.82005	3.69717	3.93941	3.84583	3.56711	3.94305	4.17922	3.99462	4.13941	3.8601	3.77723	4.06261	3.92065	3.89142	3.93942	3.88355	3.89295	3.86717	4.12948	3.90041	3.80291	3.8152	3.90896	3.8256	3.85232	3.92399	3.61281	3.98972	4.1955	3.8893	4.11804	4.04363	3.78969	3.78014	3.99304	3.67812	3.79809	3.58104	4.17139	4.00624	3.81925	4.02594	3.61074	4.08096	3.67494	3.99715	3.61833	3.7947	3.75938
BnaA01g09990D	7.97782	7.05356	6.93149	7.56505	8.10313	7.13916	8.37444	7.56405	7.47558	7.18826	7.5123	7.30782	7.42508	6.91217	7.27417	7.47116	7.248	7.4173	8.24454	7.08117	7.27341	7.18159	7.01902	7.22603	6.92925	7.5434	7.16971	6.80036	7.01532	6.83947	7.09431	7.22962	8.09071	6.91485	7.41712	6.83334	7.91679	7.22522	7.33762	7.42454	7.16745	7.17117	7.11187	7.72552	7.4482	7.46986	7.35877	7.83403	7.27498
BnaA01g10000D	8.52319	8.45265	8.0033	8.03694	8.27581	8.0796	7.72398	7.91653	7.72332	8.10251	8.06326	7.57436	7.79831	7.98953	8.04099	7.83795	8.11545	8.08291	7.75039	8.10007	7.98317	7.85991	7.89802	7.61559	7.73676	7.88325	7.82645	7.82242	8.14617	7.8852	7.93349	7.80884	7.86879	8.0501	7.87944	8.12633	7.90798	7.58204	7.96046	7.8685	7.79185	7.8426	7.74694	7.88932	7.7586	7.59468	7.87665	8.04894	8.38135
BnaA01g10020D	6.51676	6.74679	6.85297	6.94036	6.69712	6.32383	6.79704	6.96226	7.39196	6.68112	7.15703	7.03601	7.11986	6.82425	6.70301	7.00752	6.64267	7.02849	6.96144	6.91987	7.00279	6.76292	6.59714	6.52652	7.08816	7.08067	7.00321	6.79268	7.07834	6.52564	6.87906	6.84871	6.879	6.91255	6.98127	6.92082	7.04775	7.21253	6.94641	6.79408	7.0958	7.04003	6.86731	6.82098	7.24556	7.14399	7.28008	7.07193	7.11695
BnaA01g10030D	1.2031	1.15661	1.09077	1.20952	1.19364	1.11372	1.09427	1.12999	1.26762	1.149	1.50064	1.23195	1.23257	1.10376	1.15271	1.21339	1.18663	1.13294	1.3859	1.12902	1.09359	1.09775	1.17124	1.33637	1.40264	1.23743	1.01679	1.10169	1.1105	1.1502	1.26532	1.2508	1.18853	1.45067	1.19765	1.26809	1.12373	1.19429	1.14381	1.32641	1.22533	1.2828	1.17063	1.28751	1.08177	1.35926	1.18325	1.07673	1.22876
BnaA01g10040D	5.34719	5.88744	5.76452	5.88237	6.27986	5.83563	6.21095	5.7192	5.70976	5.72042	5.9107	6.20177	6.17279	6.05745	5.90491	5.48639	5.75908	5.77908	6.07618	5.81383	6.26304	5.56854	5.99979	5.59792	5.92401	5.68984	5.91772	5.6825	5.6191	6.08176	5.81817	5.58538	6.02678	5.6206	5.57779	5.70888	5.97233	5.65427	5.65397	5.53325	5.74818	5.54599	6.07965	5.74514	6.01242	5.51483	5.69288	6.10345	5.71968
BnaA01g10050D	7.96044	8.467	8.30582	8.3785	8.30405	8.10859	8.26917	8.23236	8.26071	8.12516	8.2758	8.47173	8.39574	8.28673	8.40632	8.30269	8.47874	8.20548	8.27113	8.37901	8.58931	8.23232	8.43911	8.39985	8.47788	8.18255	8.49539	8.34497	8.4055	8.42907	8.309	8.3133	8.28067	8.48958	8.40495	8.47924	8.27779	8.45339	8.2444	8.35726	8.24137	8.46438	8.47663	8.28743	8.41041	8.29761	8.42483	8.2284	8.29612
BnaA01g10060D	6.44524	6.55211	6.45148	6.49949	6.49472	6.23022	6.38009	6.41407	6.74882	6.52696	6.70888	6.35695	6.60036	6.45217	6.52902	6.50582	6.43243	6.67554	6.7217	6.4595	6.53324	6.28145	6.35748	6.40538	6.40137	6.48229	6.63079	6.39926	6.57424	6.41648	6.5936	6.0657	6.60678	6.55937	6.59855	6.47551	6.67655	6.60548	6.54219	6.4709	6.56353	6.60822	6.70457	6.714	6.50433	6.45411	6.57723	6.51573	6.6414
BnaA01g10070D	1.96841	1.84397	2.0057	2.07957	2.05479	1.98572	2.68727	2.34211	1.99926	1.88767	2.15944	1.87563	2.2486	1.957	2.03809	1.95442	2.00753	1.89083	2.12469	2.15776	1.88065	2.00654	1.90194	1.88657	2.17145	1.9893	1.73361	1.88622	1.97642	1.82674	2.06984	1.81642	1.87719	1.93035	1.98158	1.80797	2.10609	1.83313	1.83153	2.12346	1.91491	1.97395	1.97985	1.97633	1.93263	2.00184	2.00168	2.19168	2.29429
BnaA01g10090D	1.40526	1.30962	1.19685	1.2131	1.18486	1.21898	1.60712	1.27408	1.19531	1.25195	1.32794	1.24337	1.33327	1.31528	1.25554	1.40986	1.32966	1.24957	1.42153	1.19108	1.37845	1.21167	1.28783	1.29832	1.19865	1.25998	1.35739	1.2661	1.33058	1.26691	1.21673	1.19068	1.24448	1.29444	1.29792	1.36323	1.4059	1.50106	1.19953	1.34802	1.40165	1.18926	1.48381	1.21582	1.37351	1.2604	1.47778	1.38511	1.33668
BnaA01g10100D	8.38325	8.52961	8.54276	8.70439	8.53238	8.68228	8.6755	8.65084	8.51092	8.53028	8.50383	8.58092	8.57501	8.68229	8.62166	8.56769	8.60193	8.47427	8.52269	8.5632	8.82654	8.56505	8.7748	8.70232	8.48877	8.53382	8.58864	8.57951	8.37128	8.63968	8.66263	8.61292	8.55168	8.52899	8.65345	8.44542	8.58037	8.65313	8.55486	8.69351	8.646	8.47898	8.57163	8.48987	8.67167	8.54072	8.62854	8.55537	8.53215
BnaA01g10110D	9.17188	8.10466	7.96902	7.95735	8.16541	7.90576	8.16228	8.06215	8.03879	8.08256	8.03724	8.08472	7.91653	7.92217	8.09924	8.20371	8.28789	8.03823	8.22597	8.11826	7.94508	8.12544	7.95804	8.06058	8.14344	8.21276	7.9943	7.98726	8.09238	8.08826	8.14658	7.98387	8.11682	8.01151	8.08336	8.3071	8.01869	8.06283	8.19653	8.17599	8.12095	8.19735	7.95807	8.02854	7.98664	8.18719	8.08218	7.91532	7.98269
BnaA01g10130D	-0.528964	-0.649496	-0.703036	-0.707245	-0.705945	-0.69351	-0.655886	-0.663954	-0.703413	-0.701647	-0.703072	-0.702897	-0.639254	-0.699314	-0.651646	-0.699841	-0.702929	-0.701679	-0.696998	-0.70444	-0.656501	-0.644925	-0.689793	-0.701762	-0.455537	-0.647713	-0.698817	-0.650319	-0.695381	-0.697185	-0.693951	-0.66485	-0.702735	-0.70217	-0.654283	-0.705723	-0.705167	-0.702148	-0.656505	-0.70449	-0.70343	-0.66618	-0.589803	-0.6954	-0.705113	-0.648885	-0.703271	-0.706258	-0.658051
BnaA01g10140D	3.94554	3.27222	3.42013	3.90622	3.83112	3.56797	3.78628	3.50926	3.683	3.56527	3.84934	3.67599	3.61708	3.32983	3.47207	3.53684	3.64622	3.72269	3.59275	3.73915	3.60619	3.4601	3.47682	3.59513	3.43216	3.63879	3.70384	3.37457	3.91791	3.50382	3.48962	3.80241	3.86504	3.86643	3.85726	3.88016	3.79279	3.67564	3.69618	3.63916	3.98493	3.90753	3.50119	3.45709	3.5627	3.74079	3.34216	3.63368	3.41452
BnaA01g10160D	7.96123	7.90559	7.82226	7.76165	7.76442	7.75455	7.80043	7.97324	7.51647	7.86551	7.70869	7.85086	7.81414	8.20184	7.81438	7.53675	7.85167	7.72459	7.70876	7.66812	7.95983	7.73127	8.06939	7.8465	7.92461	7.6211	7.70628	7.80608	7.48337	7.56639	7.86585	7.80692	7.53729	7.89151	7.79885	7.83837	7.87611	7.6603	7.82357	7.57877	7.62732	7.60535	7.90989	7.86908	7.66165	7.40811	7.79609	7.91633	7.92456
BnaA01g10170D	-1.96583	-1.96018	-1.98719	-1.96867	-1.99093	-1.98091	-1.9621	-1.98877	-1.98765	-1.98553	-1.98724	-1.98702	-1.98294	-1.9836	-1.98492	-1.98384	-1.98706	-1.99323	-1.96612	-1.98894	-1.9864	-1.99022	-1.98689	-1.98567	-1.98666	-1.99146	-1.99982	-1.97002	-1.98178	-1.99031	-1.96471	-1.98907	-1.98683	-1.98615	-1.98572	-1.99063	-1.96578	-1.98612	-1.9864	-1.98901	-1.98767	-1.98951	-1.96497	-1.98179	-1.98982	-1.9841	-1.98748	-1.96726	-1.99343
BnaA01g10200D	3.75242	3.68407	3.71898	3.85955	3.93553	3.57208	3.78042	3.55536	3.6757	3.57815	3.56635	3.66604	3.70083	3.87183	3.69894	3.54543	3.66485	3.5485	4.07217	3.63561	4.04914	3.7065	3.46019	3.85582	3.64643	3.51197	3.7979	3.61059	3.63912	3.49351	3.66342	3.73513	3.67204	4.10345	3.38181	3.47736	3.73086	3.91816	3.62215	3.63366	3.58588	3.41336	3.54709	3.59602	3.84461	3.88422	3.98136	3.65807	3.47772
BnaA01g10210D	-0.641788	-0.73776	-0.747766	-0.800164	-0.798702	-0.784697	-0.79457	-0.796874	-0.749304	-0.742124	-0.795509	-0.747199	-0.755915	-0.790804	-0.79337	-0.736589	-0.701191	-0.799049	-0.747405	-0.797023	-0.745087	-0.796263	-0.736659	-0.794069	-0.74597	-0.797438	-0.808069	-0.801174	-0.786666	-0.796351	-0.794899	-0.797131	-0.795138	-0.794517	-0.794115	-0.758806	-0.678305	-0.695838	-0.745091	-0.753719	-0.749374	-0.797514	-0.63382	-0.731917	-0.797772	-0.791947	-0.795728	-0.799053	-0.76006
BnaA01g10220D	6.24573	6.52673	6.40042	6.4252	6.71633	6.6903	6.52389	6.51405	6.39754	6.48309	6.51535	6.45881	6.32002	6.52938	6.59409	6.51282	6.56145	6.47633	6.82759	6.17633	6.54711	6.45889	6.51483	6.58886	6.89078	6.68585	6.31419	6.84606	6.39563	6.34634	6.39893	6.56703	6.53498	6.56426	6.2967	6.58244	6.57763	6.52035	6.03579	6.49769	6.52701	6.47755	6.42233	6.36576	6.44166	6.4841	6.57317	6.60742	6.39193
BnaA01g10230D	7.44554	7.3733	7.35845	7.32314	7.3574	7.35486	7.43277	7.42384	7.27063	7.49998	7.24561	7.49013	7.39167	7.15214	7.24572	7.54707	7.36826	7.17573	7.27409	7.40207	7.1978	7.46252	7.3366	7.24471	7.52287	7.13703	7.45345	7.57422	7.11804	7.21372	7.2581	7.43946	7.36472	7.3377	7.12452	7.42981	7.07988	7.56411	7.22934	7.41881	7.41661	7.5747	7.19228	7.28251	7.37406	7.38678	7.03415	7.10846	7.34419
BnaA01g10250D	-2.52455	-2.52388	-2.52422	-2.52488	-2.52466	-2.52348	-2.52411	-2.52441	-2.52428	-2.52403	-2.52423	-2.5242	-2.52425	-2.5238	-2.52396	-2.52383	-2.52421	-2.52479	-2.52444	-2.52443	-2.52413	-2.52444	-2.52405	-2.52404	-2.52416	-2.52458	-2.52506	-2.52504	-2.52359	-2.52445	-2.52427	-2.52444	-2.52418	-2.5241	-2.52405	-2.52463	-2.52454	-2.5241	-2.52413	-2.52444	-2.52428	-2.5245	-2.52444	-2.52359	-2.52453	-2.52386	-2.52426	-2.52471	-2.5243
BnaA01g10260D	1.66009	1.35909	1.29484	1.52181	1.61077	1.49598	1.43856	1.55788	1.38183	1.35125	1.42794	1.4717	1.39177	1.36342	1.40458	1.30766	1.38666	1.52675	1.39935	1.28845	1.39214	1.3994	1.31413	1.44423	1.51693	1.62866	1.46052	1.30303	1.3751	1.30076	1.30655	1.288	1.2962	1.29875	1.44371	1.28255	1.43781	1.48277	1.67195	1.41018	1.33822	1.36708	1.44719	1.63714	1.54057	1.30665	1.46614	1.54541	1.27951
BnaA01g10270D	7.42886	7.44951	7.38979	7.36403	7.39588	7.56902	7.47454	7.24602	7.44455	7.46655	7.38125	7.28729	7.33564	7.24941	7.56749	7.59549	7.23118	7.64362	7.70049	7.46305	7.19077	7.72753	7.4163	7.65379	7.36533	7.63437	7.41642	7.53065	7.32444	7.55073	7.19932	7.52314	7.35268	7.34604	7.38422	7.59954	7.40778	7.47565	7.5109	7.65541	7.48048	7.38539	7.42309	7.54561	7.51944	7.1409	7.08656	7.29632	7.54391
BnaA01g10280D	7.47786	8.22693	8.01462	8.25235	8.30711	8.1782	8.15477	8.2463	8.25198	8.11739	8.20021	8.2679	8.4183	8.24623	8.18778	8.43393	8.07772	8.16498	8.07133	8.04485	7.91965	8.23983	8.1484	8.07252	8.20225	8.19557	8.29893	8.02675	8.14148	8.2904	8.14984	8.04121	8.2717	8.10981	8.16168	8.1679	8.28769	8.3486	8.21311	8.00581	8.35754	8.11578	8.07954	8.1358	8.49856	8.1668	8.21984	8.24131	8.0974
BnaA01g10290D	2.90629	3.53355	3.43622	3.2863	3.40783	3.35341	3.07452	3.36003	3.47252	3.16472	3.05646	3.358	3.25379	3.20639	3.13836	3.35274	3.29733	3.54242	3.08327	3.12695	3.51589	3.08336	3.41146	3.33586	3.36882	3.06455	3.22577	3.28633	3.20204	3.1857	3.21434	3.12431	3.1376	3.18796	3.48491	3.20356	3.27567	3.41441	3.07113	2.99097	3.15423	3.20398	3.12419	3.058	3.32847	3.27292	3.52771	3.21059	3.25395
BnaA01g10300D	0.208502	0.177207	0.219657	0.231894	0.204626	0.183612	0.173635	0.169065	0.217726	0.226729	0.351676	0.172158	0.31517	0.178495	0.17601	0.178034	0.172088	0.295217	0.225217	0.168769	0.173289	0.174289	0.239877	0.174627	0.22191	0.219949	0.293026	0.193077	0.181957	0.17412	0.176892	0.293848	0.312825	0.224071	0.225934	0.317013	0.287165	0.173788	0.173287	0.333219	0.170991	0.290197	0.168544	0.358334	0.208959	0.23299	0.307208	0.275506	0.424821
BnaA01g10310D	5.90837	6.1597	6.12901	5.6159	5.90442	6.45041	5.4517	6.00399	5.86749	5.95977	5.68074	5.81208	6.30075	6.36142	6.36609	6.38867	6.28558	6.51378	5.54541	6.23462	6.02209	6.29516	6.45781	6.19843	6.11031	5.7581	5.90786	6.00316	5.56741	6.58454	6.13914	6.26693	5.89262	5.89351	6.07837	6.6563	5.70595	5.97627	6.33148	5.90244	5.71558	5.84799	6.27457	6.35197	6.3911	5.47257	5.65104	5.95985	6.38465
BnaA01g10320D	2.20722	2.16735	2.15887	2.06949	1.99935	2.45109	1.91634	2.09714	1.95255	2.10514	1.91059	2.00134	1.99255	1.98483	2.27769	2.21808	2.23333	2.12744	1.98326	2.05859	2.00754	2.3024	2.06945	2.05989	2.34338	1.97319	2.00009	2.43917	1.99988	2.21777	2.19896	2.09273	2.00327	2.13739	2.05929	2.32875	1.97396	2.09684	1.9623	2.09364	1.99495	1.97743	1.98155	1.94203	2.14762	2.03093	2.22488	1.88884	2.37453
BnaA01g10330D	-2.46433	-2.46397	-2.46416	-2.46452	-2.46284	-2.46375	-2.46409	-2.46426	-2.46419	-2.46405	-2.46416	-2.46414	-2.46414	-2.46392	-2.46401	-2.46394	-2.46415	-2.46434	-2.46414	-2.46427	-2.4641	-2.46414	-2.46393	-2.46406	-2.46412	-2.46422	-2.46452	-2.4646	-2.46381	-2.46415	-2.46405	-2.46428	-2.46413	-2.46409	-2.46406	-2.46438	-2.46433	-2.46409	-2.4641	-2.46427	-2.46419	-2.46431	-2.46428	-2.46381	-2.46433	-2.46396	-2.46417	-2.46443	-2.4641
BnaA01g10340D	6.11574	5.54502	5.96692	5.58845	6.12892	5.87162	6.22518	6.13848	5.72148	5.96821	5.97498	5.96677	5.8713	5.89666	5.77043	5.64607	5.67379	5.65608	6.15763	5.64468	6.06208	5.59377	5.97132	5.77103	5.92101	5.68198	5.93646	5.85121	5.28955	5.60765	5.82044	5.55744	5.94535	5.51807	5.78261	5.67479	6.0792	5.82765	5.68318	5.60167	5.63792	5.69671	5.69937	6.0855	5.51491	5.61282	5.93741	5.91548	5.87838
BnaA01g10350D	-0.814496	-0.809335	-0.812543	-0.816336	-0.815166	-0.802473	-0.766031	-0.81369	-0.812884	-0.811289	-0.687427	-0.768579	-0.802956	-0.807943	-0.810638	-0.759373	-0.812447	-0.808072	-0.801948	-0.774371	-0.811949	-0.752868	-0.795158	-0.764314	-0.812145	-0.804471	-0.851601	-0.732955	-0.755169	-0.802124	-0.799077	-0.813899	-0.812272	-0.599057	-0.81143	-0.779179	-0.814466	-0.811742	-0.81195	-0.73669	-0.812899	-0.542393	-0.774752	-0.804254	-0.814417	-0.808968	-0.812756	-0.815448	-0.791882
BnaA01g10360D	7.21258	7.18409	7.1112	7.34991	7.23587	6.97437	6.8929	7.26301	7.29886	6.88135	7.09557	7.13588	6.9571	6.98081	7.03961	7.39819	6.89578	7.228	7.15213	7.1918	6.85518	7.12187	7.092	7.00185	6.84538	7.67307	7.13018	6.96191	7.28403	7.07564	6.98692	7.17246	7.48171	6.99013	7.26302	6.82172	7.0865	7.09863	7.2649	7.49417	7.26673	7.37271	6.67255	7.25885	7.13178	7.34071	7.28147	7.25102	6.97525
BnaA01g10370D	7.18714	7.13919	7.18379	7.04331	7.24221	7.11027	7.15884	6.99214	7.36724	7.29493	7.25314	7.43765	7.08537	7.33822	7.34043	7.04217	6.94168	7.39049	7.19711	7.11064	7.2308	7.17416	6.99663	7.21126	6.92556	7.33321	7.22793	7.15806	7.1719	7.18309	7.35395	7.06884	7.27815	7.28394	7.18188	7.10263	6.98772	6.90821	7.44254	7.16863	7.20969	7.14121	7.17378	7.15324	7.03103	7.05735	7.06637	7.19761	7.12217
BnaA01g10380D	-2.22729	-2.22302	-2.207	-2.22944	-2.22805	-2.22047	-2.22448	-2.2082	-2.22557	-2.20575	-2.22525	-2.22509	-2.22053	-2.2225	-2.2235	-2.22269	-2.22512	-2.21104	-2.20876	-2.22654	-2.22462	-2.22698	-2.22446	-2.22407	-2.22482	-2.22792	-2.22257	-2.23046	-2.22113	-2.22705	-2.22591	-2.22664	-2.22494	-2.22443	-2.22411	-2.22782	-2.22726	-2.22441	-2.22462	-2.22659	-2.22558	-2.20876	-2.22664	-2.22113	-2.2272	-2.22288	-2.22544	-2.22837	-2.22298
BnaA01g10390D	-0.323485	-0.315132	-0.319523	-0.288873	-0.282302	-0.309955	-0.114931	-0.0619195	-0.320206	-0.317038	-0.319589	-0.267307	-0.233858	-0.314084	-0.258821	-0.314459	-0.267461	-0.329456	-0.0676526	-0.274829	-0.264808	-0.284586	-0.320961	-0.317241	-0.215167	-0.288971	-0.336294	-0.329039	-0.245841	-0.325736	-0.279447	-0.32226	-0.121602	-0.31797	-0.317316	-0.281189	-0.235169	-0.114027	-0.264813	-0.275074	-0.26989	-0.322895	-0.322268	-0.245878	-0.323322	-0.314856	-0.220369	-0.283872	-0.23154
BnaA01g10400D	4.47649	4.69695	4.70602	4.95369	4.64531	4.79089	5.02488	4.74936	4.94696	4.84992	4.98606	4.98079	4.98969	4.52325	4.83658	4.74294	4.69043	5.06612	4.91161	4.89476	4.67576	4.87109	4.50981	4.52984	4.56774	4.76812	4.5509	4.7252	4.66028	4.887	4.85267	4.97958	4.84598	4.58936	4.77578	4.67703	5.01761	4.84135	4.8277	4.58066	4.87697	4.32777	4.55642	4.56035	4.80113	4.4394	4.79407	4.73881	4.64673
BnaA01g10410D	4.99319	5.12552	5.38864	5.54487	5.28752	4.86295	5.31182	5.26915	5.43598	5.31241	5.68152	5.93878	5.07052	5.08403	4.99677	5.12272	5.05633	4.90998	5.20901	5.27478	5.8267	5.57164	5.45114	4.9375	5.973	5.49777	5.61322	5.61884	5.72493	4.80266	5.53851	5.43401	5.27801	5.33253	5.45761	5.15307	5.41083	5.38518	5.24725	5.45043	5.46288	5.65718	5.141	5.36984	5.18168	5.33193	5.87927	5.26311	4.86473
BnaA01g10420D	5.78155	6.26008	6.15301	5.60091	5.63825	6.18168	5.61233	6.04868	6.0378	5.8177	5.73264	5.98627	6.09612	6.08606	6.02994	6.58712	6.18207	6.57381	5.51646	6.43453	5.96338	6.22092	5.58204	6.16776	6.66906	5.75359	5.95335	6.27243	5.95757	6.01913	5.72664	5.98888	6.01071	6.45733	6.20903	6.76429	5.49297	6.48434	5.9105	5.61587	6.20892	6.3588	6.1421	5.57443	5.69117	5.85403	5.71844	5.3992	6.10804
BnaA01g10430D	-2.46433	-2.46397	-2.46416	-2.46452	-2.46284	-2.46375	-2.46409	-2.46426	-2.46419	-2.46405	-2.46416	-2.46414	-2.46414	-2.46392	-2.46401	-2.46394	-2.46415	-2.46434	-2.46414	-2.46427	-2.4641	-2.46414	-2.46393	-2.46406	-2.46412	-2.46422	-2.46452	-2.4646	-2.46381	-2.46415	-2.46405	-2.46428	-2.46413	-2.46409	-2.46406	-2.46438	-2.46433	-2.46409	-2.4641	-2.46427	-2.46419	-2.46431	-2.46428	-2.46381	-2.46433	-2.46396	-2.46417	-2.46443	-2.4641
BnaA01g10440D	2.14854	1.96045	2.04256	2.03698	2.15282	2.05373	1.93794	1.90929	2.16977	2.07055	2.11264	2.08169	2.0497	2.18692	1.85898	1.86713	1.84325	1.89848	2.32143	1.8694	1.89275	1.97841	1.83822	1.89968	2.01328	1.86576	1.82836	1.93743	2.13694	1.87456	1.94195	1.86829	1.84494	2.06002	2.06739	1.98779	1.89737	1.9389	1.80157	1.97878	1.99812	1.86436	2.07718	1.99054	1.96735	1.8134	1.92353	2.00642	1.79882
BnaA01g10460D	7.26475	7.2249	7.17959	7.30267	7.42011	7.11007	7.28769	7.04068	7.19166	6.97557	7.11565	7.25535	7.31593	7.04426	7.15665	7.20579	7.24686	6.90249	7.43846	7.43753	7.15139	7.05861	7.29853	7.13081	7.14519	7.42977	7.4859	7.2772	7.10846	6.89047	7.35476	7.05406	7.56413	6.94031	7.33604	6.73357	7.54677	7.16488	7.08484	7.5522	7.3523	7.22799	7.1518	7.34942	7.29099	7.51588	7.00059	7.45486	7.00753
BnaA01g10470D	-1.98913	-1.98434	-1.98681	-1.99153	-1.98997	-1.98149	-1.98597	-1.98814	-1.9872	-1.9854	-1.98684	-1.98666	-1.98318	-1.98376	-1.98488	-1.98397	-1.9867	-1.98836	-1.98581	-1.98829	-1.98613	-1.98581	-1.98299	-1.98552	-1.96595	-1.98686	-1.99399	-1.99268	-1.98222	-1.98589	-1.98462	-1.98839	-1.96609	-1.98593	-1.98556	-1.98972	-1.98909	-1.9859	-1.96573	-1.96794	-1.98721	-1.98877	-1.9884	-1.98223	-1.98903	-1.98419	-1.96665	-1.96994	-1.98857
BnaA01g10480D	3.52128	3.0525	3.16218	3.13193	3.44307	3.30129	3.84081	3.34128	3.11684	3.07686	3.19638	3.69893	3.356	3.53216	3.1299	3.15019	3.23463	3.33542	4.21441	3.12586	3.38156	3.24349	3.31468	3.40312	3.20947	3.34348	3.14611	3.21693	3.18974	3.24153	3.11815	3.01951	3.68427	3.44952	3.26728	3.20872	3.56502	3.25731	3.21538	3.15717	3.21999	3.26507	3.08971	3.36677	3.56774	3.57746	3.40791	3.5101	3.28775
BnaA01g10490D	7.19414	7.15764	7.14648	7.00027	7.21347	7.22607	6.9515	7.11892	7.01455	6.63175	6.901	7.1649	7.0855	7.13139	7.31627	7.14478	7.23579	6.90205	6.96815	7.17321	7.03906	7.16924	7.34929	7.18563	7.31474	6.87269	7.07015	7.16012	7.32797	7.27651	7.0686	7.23163	6.93725	7.04302	6.94762	7.03813	7.15119	7.14548	7.18739	7.0855	7.00661	6.86857	7.05885	7.08919	7.05759	6.95268	7.04624	7.02282	7.1934
BnaA01g10500D	7.01364	7.27196	7.10665	7.07127	7.19725	7.16682	7.20374	7.02057	6.9582	7.09787	6.92581	7.16099	7.18131	7.26167	6.90856	7.06124	7.08535	7.08945	6.99817	6.82611	6.9564	7.14687	7.30461	7.1688	7.21721	7.01413	7.25002	7.07317	7.35435	7.147	6.77401	7.16994	6.79307	6.88908	6.87844	6.95219	7.24682	7.25725	6.92627	7.08695	7.14144	7.05495	7.09798	7.28428	7.04326	6.94854	7.20602	7.04228	7.08179
BnaA01g10510D	5.61712	5.60153	5.85669	5.67624	5.85604	5.92551	5.89423	5.73486	5.61995	5.73002	5.74091	5.89105	5.55443	5.7477	5.63677	5.56853	5.97869	5.71135	5.7578	5.67615	6.08579	5.79011	5.7916	5.86371	5.81544	5.7902	5.71094	5.84752	5.78193	5.80018	5.75553	5.56561	5.7523	5.77971	5.62481	5.89348	5.90533	5.88696	5.75079	5.69669	5.51405	5.4991	5.9297	5.9409	6.04156	5.81585	5.90777	6.0236	5.93142
BnaA01g10520D	4.83424	4.90947	4.93644	4.46325	4.56037	5.31369	4.74642	5.07381	4.60926	5.20689	4.62697	4.98309	4.92504	5.36968	5.5428	5.45242	4.96225	5.31127	4.86252	4.91916	5.1414	5.03697	4.83113	4.86585	5.35514	4.78066	4.76233	4.53455	5.1777	4.99108	4.93067	4.76588	4.66961	4.44457	4.71831	4.98666	5.04168	4.99137	5.26955	4.94977	4.77024	4.45909	4.66293	5.36632	5.05996	5.01131	4.94071	5.05417	5.36121
BnaA01g10530D	1.60421	1.49348	1.47456	1.47468	1.65414	1.51623	1.77227	1.65551	1.59678	1.66618	1.47428	1.42919	1.66387	1.49804	1.4379	1.4964	1.51994	1.51099	1.97216	1.84314	1.52562	1.48799	1.56682	1.48435	1.47796	1.69396	1.427	1.60525	1.51033	1.48738	1.49731	1.46292	1.79542	1.57251	1.48403	1.49082	1.84841	1.52798	1.47962	1.50374	1.42656	1.53765	1.46289	1.67297	1.49723	1.49468	1.74765	1.61682	1.49215
BnaA01g10540D	5.2155	4.83671	5.02078	4.99666	4.85746	4.67389	4.93262	4.73265	4.63983	4.88717	4.80503	4.73279	4.81392	4.74201	5.01655	4.78338	4.81337	4.85321	5.02234	4.77972	4.84525	4.6044	4.38436	5.05035	4.81245	4.7752	4.77833	4.6174	4.82204	4.87761	4.48637	4.70005	5.05571	5.15243	4.493	4.88732	4.86595	4.50572	4.90412	4.87891	4.85959	4.58249	4.77348	5.07239	4.70277	4.69363	4.79344	4.90436	4.70249
BnaA01g10550D	10.2708	10.8268	10.8006	10.7261	10.8212	10.6776	10.7504	10.75	11.4068	11.0985	11.0341	10.8853	10.8685	10.5142	10.8477	10.9029	10.5439	11.0308	11.2554	10.8021	10.9525	10.6448	10.5471	10.6364	10.7671	11.1142	10.9473	10.6953	10.9534	10.4166	10.8817	10.621	11.2559	10.742	10.9483	10.8103	10.9979	10.8405	10.8319	10.9087	10.9983	10.966	10.8754	10.8422	10.9643	11.1195	11.0538	10.9372	10.8682
BnaA01g10570D	-1.02277	-1.09715	-1.10299	-1.10733	-1.10609	-1.09037	-0.74539	-1.10455	-1.05619	-1.09966	-1.10308	-1.10265	-1.06368	-1.09577	-1.09843	-1.09626	-1.10273	-1.10658	-1.05924	-1.10467	-1.1014	-0.933721	-1.09916	-1.0515	-1.10192	-1.02237	-1.12438	-1.07513	-1.09211	-1.10451	-1.05476	-1.10476	-0.87417	-1.1009	-1.10003	-1.10588	-1.06314	-1.10085	-1.1014	-1.06045	-1.10373	-1.10509	-1.10477	-1.09213	-1.1053	-1.04836	-1.10357	-1.03005	-1.15099
BnaA01g10580D	6.69724	7.12765	7.13601	6.90247	6.97397	7.49552	6.72962	7.14384	6.91929	7.1797	6.95604	6.93655	6.91879	7.37605	7.35902	7.17469	7.03512	7.24069	7.03415	6.98976	6.86876	7.02623	7.1675	7.01948	6.98379	6.96995	6.90944	7.10815	6.91466	6.8771	7.16948	7.09595	7.01261	7.04129	7.03041	7.32858	6.96069	6.88799	7.22989	6.87565	6.9381	6.87095	7.2555	7.18301	6.81195	6.86505	6.83885	6.64637	7.0343
BnaA01g10590D	7.59988	7.71583	7.7221	7.79368	7.79937	7.92166	8.01054	7.72982	7.8896	7.83174	7.72728	7.81796	7.80053	7.77853	7.90125	7.86364	7.77012	7.85152	7.99388	7.81017	7.81277	7.60497	7.74955	7.62784	7.78003	7.97826	7.83118	7.74565	7.92363	7.84622	7.93737	7.70339	7.90293	7.7206	8.01273	7.78359	7.96471	7.75944	7.90969	7.80524	7.79126	7.75572	7.76153	7.9503	8.06636	7.86327	7.82564	7.88597	7.87387
BnaA01g10600D	8.46499	8.28352	8.22085	7.99795	7.91022	8.1278	7.92459	8.17881	8.0932	8.05252	7.95865	7.89109	8.0945	8.06955	8.01063	8.11988	8.13671	8.25681	7.75028	8.11051	7.88956	8.17366	8.02022	8.24059	8.06109	8.09799	8.05288	8.13851	7.99633	8.19606	8.1207	8.28287	7.86144	7.98906	7.97026	8.40393	7.95869	8.14807	8.19547	8.10829	8.24452	8.1992	8.06608	7.9621	7.94327	7.84833	7.81705	7.98494	8.2425
BnaA01g10610D	-1.47657	-1.46778	-1.47231	-1.44589	-1.44129	-1.46254	-1.47078	-1.47476	-1.47302	-1.46973	-1.47238	-1.47204	-1.47928	-1.46672	-1.46878	-1.4671	-1.43462	-1.44458	-1.47547	-1.47503	-1.47107	-1.47546	-1.47028	-1.46994	-1.47148	-1.4774	-1.48919	-1.44906	-1.46389	-1.32567	-1.47328	-1.47523	-1.47174	-1.47069	-1.47001	-1.4405	-1.33023	-1.47065	-1.3961	-1.32519	-1.47306	-1.40095	-1.47523	-1.4639	-1.47639	-1.43002	-1.47275	-1.47799	-1.40374
BnaA01g10620D	1.35681	1.18364	1.25107	1.41591	1.25006	1.20277	1.4169	1.11924	1.20687	1.17676	1.46717	1.25266	1.27231	1.18746	1.13076	1.18609	1.21123	1.13664	1.57269	1.15891	1.1721	1.26643	1.1572	1.12845	1.12544	1.25627	1.09411	1.16396	1.19779	1.20717	1.15096	1.1184	1.4414	1.21805	1.1283	1.15067	1.44569	1.12706	1.33887	1.3712	1.24654	1.15608	1.26957	1.35502	1.295	1.37037	1.24837	1.24569	1.0256
BnaA01g10630D	6.90158	7.79166	7.75912	7.83618	7.79444	7.50388	7.24696	7.72545	7.81966	7.66102	7.87794	7.67941	7.84877	7.78291	7.80932	7.73219	7.54601	7.83398	7.95976	7.7762	7.60073	7.74174	7.32993	7.60986	7.49907	7.89777	7.70652	7.55067	7.69164	7.6316	7.68817	7.62309	8.00082	7.82758	7.88601	7.6425	7.71998	7.47808	7.71378	7.91664	7.92008	8.03108	7.44414	7.7041	7.63794	8.11234	7.63583	7.73745	7.54791
BnaA01g10650D	6.47004	6.47894	6.69166	6.40776	6.28054	6.6962	6.70071	6.58691	6.36736	6.29293	6.52191	6.45654	6.42193	6.51348	6.39126	6.48569	6.65574	6.61723	6.08751	6.50867	6.71829	6.46871	6.57821	6.61301	6.59581	6.18904	6.54547	6.70533	6.43167	6.57253	6.71768	6.46933	6.55008	6.48737	6.63594	6.47127	6.49471	6.79043	6.24935	6.61924	6.50864	6.24505	6.62806	6.35874	6.60834	6.59773	6.72841	6.59024	6.30321
BnaA01g10660D	5.11321	5.0682	5.27707	5.45131	4.99784	5.23279	5.20647	5.31151	5.43255	5.5294	5.39958	5.30288	5.08136	5.30556	5.65327	5.184	5.14299	5.09227	5.0788	5.13299	5.26931	5.67388	5.24462	5.5064	5.33958	5.2758	5.49209	5.44736	5.28978	5.20426	5.49547	5.25132	5.13602	5.15123	5.51842	5.4294	5.37973	5.40213	5.35416	5.41916	5.07368	5.41415	5.05795	5.33628	5.58655	5.10109	5.27757	5.29381	5.29116
BnaA01g10670D	7.36662	6.80556	6.92082	6.82232	6.97194	6.88753	7.03263	6.70387	7.00129	6.7094	6.87665	6.68579	6.60513	6.56554	6.89159	6.85496	6.81726	6.85337	7.17374	6.71323	6.84947	6.82138	6.84647	6.6816	6.76858	6.88759	6.80728	6.78757	6.9332	6.60248	6.69244	6.73224	7.0625	6.80429	6.83495	6.71914	6.9438	7.12106	6.95113	6.84749	6.99973	6.99252	6.73186	6.93257	6.74554	6.82749	6.91325	6.69734	6.67591
BnaA01g10680D	1.87484	1.8179	1.91567	1.97774	1.71727	2.01659	1.97178	1.85407	1.78496	1.98356	1.87449	1.79099	1.88027	2.22332	1.7612	1.87296	2.06764	1.94444	1.9211	1.99447	1.74995	2.14121	1.9265	1.75548	1.7945	1.78095	1.8016	1.92575	1.72582	1.74598	1.98542	1.92343	1.6987	1.93178	1.93858	1.67964	1.80262	2.01286	1.79701	1.92444	1.74042	2.18996	1.68724	1.84316	1.94497	1.91797	1.8297	1.94858	1.73416
BnaA01g10690D	1.53028	1.47376	1.75962	1.74787	1.48386	1.8304	1.51494	1.54019	1.45839	1.56917	1.50792	1.68431	1.56194	1.47696	1.6708	1.5315	1.5091	1.69574	1.50385	1.65634	1.73462	1.63261	1.57875	1.70467	1.55892	1.49565	1.60309	1.72162	1.8149	1.70943	1.65083	1.72609	1.51069	1.51533	1.78684	1.84907	1.49045	1.69776	1.46402	1.49614	1.59298	1.57332	1.53759	1.5462	1.49091	1.52967	1.45917	1.51844	1.66104
BnaA01g10730D	2.59803	2.62075	2.52822	2.83742	2.67474	2.56852	2.63048	2.54475	2.60361	2.59909	2.72667	2.76797	2.53822	2.77059	2.46331	2.57944	2.69327	2.8849	2.73849	2.68763	2.78349	2.704	2.61018	2.504	2.62205	2.45489	2.69943	2.92077	2.55666	2.7364	2.57726	2.75078	2.69838	2.58852	2.72284	2.77061	2.48884	2.63205	2.85453	2.6862	2.64224	2.70773	2.92764	2.81223	2.8773	2.57541	2.4348	2.77844	2.99532
BnaA01g10740D	6.62448	6.70623	6.26441	6.44476	6.54014	6.90438	6.37422	6.28185	6.97611	6.92204	6.8468	6.26352	6.73892	6.61718	6.49363	6.71717	6.75819	7.12417	6.52836	6.74918	6.53982	6.94262	6.59646	6.45482	6.75639	6.46019	7.00485	6.71234	6.76586	6.82953	6.88542	7.12116	6.77506	6.71111	6.74198	6.7144	6.31412	6.73818	6.78287	6.79606	7.08781	6.71442	7.29373	6.80964	6.60507	6.2934	6.58352	6.38854	7.07928
BnaA01g10750D	9.66134	10.8674	10.5523	9.95097	10.35	11.0006	9.61869	10.4314	10.7047	10.6841	10.4607	10.2718	10.5213	10.4762	10.6433	10.7606	10.7594	10.9904	10.2145	10.9241	10.2998	10.2596	10.5947	10.3555	10.5089	10.5435	10.5255	10.4971	10.3937	10.4652	10.4015	10.559	10.3743	10.6507	10.6262	11.2948	10.1364	10.2706	10.4479	10.2055	10.4795	10.376	10.786	10.3516	10.219	10.4099	10.0997	10.0639	10.6876
BnaA01g10760D	8.43739	8.88763	8.85571	8.71838	8.80537	8.67105	8.95574	8.78711	8.83783	8.8836	8.71741	8.87342	8.83092	9.01939	8.78866	8.68959	8.58556	8.76794	9.15781	8.79527	8.78011	8.70925	8.81473	8.56671	8.82072	8.75916	8.83025	8.62007	8.56406	8.70742	8.79025	8.85879	8.99519	8.79999	8.82122	8.90258	8.83845	8.95865	8.67813	8.77	8.84961	8.79867	8.78654	8.86306	8.85555	8.76716	8.77348	8.90902	8.79679
BnaA01g10780D	8.01248	8.37913	8.10054	8.0325	8.1676	7.95396	8.03842	8.02384	8.26197	7.97672	8.01259	8.01861	7.98284	7.90789	7.97703	8.23944	8.22212	8.00166	8.25497	8.19603	8.0638	7.91276	7.89813	7.9027	7.78517	8.16364	8.1749	8.08949	8.17143	7.81634	7.86674	8.02788	8.07229	8.01647	7.89895	8.29479	7.96406	7.98759	8.15984	8.20124	8.01627	8.09787	8.00335	7.91218	8.00738	8.04035	8.0483	8.20287	8.1212
BnaA01g10790D	6.26608	6.9381	6.82535	6.72295	6.71617	6.92463	6.62355	6.8298	6.61887	6.5939	6.80804	6.54077	6.76247	6.81406	6.69352	6.73934	6.84872	6.7678	6.65689	6.85378	6.72253	6.57887	6.86382	7.08335	6.79068	6.41411	6.68149	6.73278	6.82133	6.86697	6.9651	6.77718	6.51643	6.68074	6.46814	6.79978	6.74336	6.69979	6.91059	6.71637	6.55017	6.6938	6.57612	6.777	6.6187	6.77872	6.70983	6.59584	6.82407
BnaA01g10800D	7.67544	7.35834	7.26627	7.51402	7.88265	7.65856	7.28938	7.64761	7.55247	7.45867	7.53932	7.45902	7.49564	7.42244	7.46984	7.65959	7.66693	7.58866	7.68509	7.54181	7.16382	7.69505	7.34368	7.50394	7.18584	7.73042	7.53194	7.49069	7.70896	7.57894	7.39291	7.56384	7.54716	7.31836	7.65145	7.53602	7.46157	7.39737	7.62202	7.59936	7.63985	7.46158	7.44854	7.47792	7.44682	7.59542	7.44945	7.38479	7.35498
BnaA01g10810D	5.03782	5.34885	5.52282	5.50684	5.89699	5.36769	5.93872	5.66415	5.48129	5.4478	5.40044	5.18465	5.4583	5.32174	5.18717	5.37252	5.63912	5.14017	5.77207	5.25797	5.46425	5.27964	5.77001	5.25502	5.46493	5.59163	5.34589	5.23347	5.58888	5.10942	5.63671	5.41258	5.90795	5.46245	5.34862	5.44736	5.5834	5.55718	5.25568	5.55711	5.78903	5.41352	5.08048	5.34719	5.69269	5.52988	5.81248	5.57496	5.22005
BnaA01g10820D	-2.28623	-2.27088	-2.28481	-2.28769	-2.28674	-2.28157	-2.28431	-2.28563	-2.28505	-2.28396	-2.28484	-2.28473	-2.28802	-2.28296	-2.28364	-2.28309	-2.28475	-2.28628	-2.28472	-2.28572	-2.2844	-2.28472	-2.283	-2.28403	-2.28454	-2.28536	-2.28026	-2.28839	-2.28202	-2.28477	-2.284	-2.28578	-2.28463	-2.28428	-2.27162	-2.28659	-2.2862	-2.28426	-2.2844	-2.28575	-2.28506	-2.28601	-2.28578	-2.28203	-2.27373	-2.28322	-2.27253	-2.28697	-2.28923
BnaA01g10830D	3.44723	3.26683	3.08527	3.21725	3.43406	2.94932	3.38516	3.05409	3.479	3.23509	3.19291	3.50139	3.26605	3.15924	3.35868	3.10983	3.38851	3.08597	3.14769	3.55154	2.97712	3.19008	3.44218	3.15595	3.40136	3.27533	3.1803	3.45157	3.24415	3.2287	3.08335	3.32597	3.4813	3.14531	3.60256	3.11274	3.18999	3.29025	3.2135	3.43185	3.1478	3.36468	3.29823	3.1499	3.42806	3.23188	3.18698	3.09619	3.38788
BnaA01g10840D	2.68878	2.65345	2.77631	2.99584	3.10019	2.6426	3.3223	2.87785	2.90613	2.6823	2.91685	2.92235	3.07041	2.61122	2.82267	2.65944	2.57183	2.66973	3.70107	2.63142	2.75268	2.71633	2.5914	2.63474	2.9318	3.05771	2.71299	2.67475	2.5747	2.665	2.63056	2.59049	3.43455	2.71584	2.67948	2.67672	3.18147	2.67328	2.62501	3.06963	2.96908	2.8287	2.62954	2.88902	2.82167	3.14075	3.06413	2.94656	2.27338
BnaA01g10880D	-2.52437	-2.52403	-2.52421	-2.52455	-2.52443	-2.52382	-2.52415	-2.5243	-2.52423	-2.5241	-2.52421	-2.5242	-2.52324	-2.52399	-2.52407	-2.524	-2.5242	-2.52441	-2.52423	-2.52431	-2.52416	-2.52423	-2.52402	-2.52411	-2.52417	-2.5243	-2.52503	-2.52463	-2.52388	-2.52423	-2.52414	-2.52432	-2.52418	-2.52414	-2.52412	-2.52442	-2.52437	-2.52414	-2.52416	-2.52432	-2.52423	-2.52435	-2.52432	-2.52388	-2.52437	-2.52402	-2.52422	-2.52446	-2.52464
BnaA01g10940D	4.73714	4.19023	4.58921	4.29961	4.17449	4.38001	4.24811	4.60633	4.67978	4.14846	4.50415	4.55637	4.28933	3.8953	4.65612	4.27275	4.00103	4.07777	4.24414	4.54405	4.76196	4.62041	4.36285	4.53029	4.48587	4.40986	4.72713	4.70964	4.65712	4.20674	4.73641	4.64295	4.64635	5.04677	4.57391	4.44722	4.38615	4.55507	4.08766	4.57717	4.56621	4.63697	4.50053	4.11693	4.46629	4.52593	4.44952	4.06585	4.2101
BnaA01g10960D	5.16856	4.75908	5.0246	4.96164	4.85437	5.17759	4.95746	5.19329	5.21293	5.16641	5.02231	5.08699	5.12722	5.25215	4.90872	5.03047	4.93595	4.68322	5.00108	4.84557	5.15497	4.93194	4.98225	4.89687	4.93548	4.82773	4.94884	5.01942	4.95124	4.92761	5.30091	5.1201	4.98676	5.16831	4.87183	4.97763	4.95445	5.16975	5.00836	5.09387	4.98164	5.0665	4.94626	5.18053	5.14865	5.41139	5.00981	4.98237	5.10358
BnaA01g10970D	3.46804	3.72899	3.77236	3.80692	3.46869	3.51288	3.5034	3.3388	3.70345	3.65645	3.57336	3.82937	3.79402	3.75172	3.42174	3.35853	3.9229	3.65143	3.42977	3.60746	3.66006	3.34496	3.45829	3.58686	3.84334	3.76805	3.59224	3.72016	3.74051	3.58117	3.46153	3.54886	3.45263	3.27307	3.58542	3.57995	3.80932	3.54014	3.38927	3.94601	3.72909	3.90502	3.65536	3.66301	3.58015	3.88773	3.68224	3.772	3.40568
BnaA01g10980D	0.667148	0.680661	0.71981	0.791051	0.841952	0.689272	0.940999	0.753501	0.761103	0.727807	0.998482	0.720614	0.738445	0.682389	0.679058	0.932727	0.720429	0.772297	0.794245	0.711667	0.769871	0.740235	0.692367	0.727149	0.674786	0.680657	0.5928	0.720406	0.858491	0.683576	0.804814	0.669102	0.766845	0.771622	0.726907	0.741364	0.783472	0.724928	0.675415	0.79101	0.67235	0.78665	0.711076	0.746625	0.820262	0.681116	0.672814	1.01156	1.06171
BnaA01g10990D	6.91274	5.86183	6.29499	6.21547	6.14698	6.02337	6.29389	5.94819	6.12713	6.07883	6.34618	6.33394	6.08873	6.06157	5.98063	6.33413	6.1337	6.14022	6.71702	6.18673	5.96019	6.01012	6.28342	6.33024	6.23358	6.38565	6.0647	5.89312	6.23507	5.96991	6.17962	6.14225	6.33811	5.89224	6.39533	6.04059	6.12437	6.02907	5.94676	6.27639	6.30745	5.94581	6.23867	6.26353	6.16367	6.42644	6.13845	6.14175	5.92092
BnaA01g11000D	6.79531	7.19726	7.1524	7.05792	7.07922	7.35188	6.90239	7.11215	7.04684	7.06284	7.24329	6.91242	6.76735	7.12922	7.24306	6.86848	7.20195	6.96416	6.83769	7.15097	7.09484	7.03629	7.12834	7.36265	6.79015	6.90125	7.02916	6.90919	7.34835	7.04463	7.05853	6.86284	7.01726	7.05287	7.05655	7.0305	6.92582	6.86847	7.19989	6.94835	7.15046	7.15249	7.00207	6.92959	6.87212	7.00354	7.04103	6.75055	7.13215
BnaA01g11020D	7.27619	6.923	7.23157	7.05923	6.978	7.09059	7.21836	7.25613	7.16937	7.31589	7.10598	7.11542	7.05741	7.12479	7.05328	7.2711	7.02229	7.21639	7.08097	7.12832	7.21624	7.04252	7.33205	7.05959	6.98179	7.07204	6.97196	7.10776	7.10755	7.36194	7.15957	7.19039	7.16042	7.09472	7.31933	7.26887	7.1294	7.04116	7.16121	7.14449	7.09216	7.15227	7.21436	7.18868	6.90307	7.23807	7.00567	7.16834	7.07187
BnaA01g11030D	4.74826	4.95518	4.89911	4.9198	4.93271	4.83692	4.61616	4.99924	4.87647	4.98156	5.28233	4.82392	4.7634	4.83664	5.20742	4.87818	4.98319	4.86487	5.09363	5.03801	5.25699	4.9109	5.00118	5.29904	4.77345	4.87214	5.08802	4.95761	5.10358	5.05092	4.78039	4.98367	4.95681	5.15711	4.90808	4.99247	4.87544	4.86641	4.85336	5.18011	4.87544	4.99203	5.04645	5.05332	4.99144	5.09682	5.01616	5.00842	4.83441
BnaA01g11040D	6.60007	6.18342	5.98624	6.20766	6.30033	5.91656	6.0351	6.34539	5.93268	6.27884	6.14487	6.18015	5.97361	6.25363	6.50167	5.91516	6.37111	6.22746	5.91305	6.12443	6.27356	6.12271	6.37892	6.30187	6.28619	6.03118	6.38412	6.3527	6.33333	6.35663	6.19995	6.40882	6.02139	6.27986	5.86895	6.10418	6.13581	6.05308	6.18876	5.96627	6.21802	6.15168	5.95103	6.33274	5.86019	6.16875	6.25041	6.43792	6.03257
BnaA01g11060D	9.71427	9.58225	9.44004	9.56511	9.60466	9.43138	9.56852	9.49605	9.66875	9.3519	9.57608	9.48426	9.57826	9.31066	9.4304	9.73775	9.57295	9.84221	9.79852	9.90875	9.53521	9.64131	9.24695	9.41354	9.39681	9.69257	9.5757	9.58637	9.65536	9.35339	9.38101	9.48468	9.69458	9.88604	9.83941	9.87323	9.42498	9.6765	9.40539	9.6569	9.78988	9.97248	9.49346	9.32556	9.566	9.58283	9.52097	9.44041	9.49548
BnaA01g11070D	7.15408	6.5862	6.77186	6.4761	6.46625	6.68911	6.36021	6.60152	6.56159	6.6564	6.73966	6.71744	6.71274	6.578	6.68075	6.72779	6.61096	6.81425	6.86711	6.53679	6.69868	6.5907	6.80019	6.67379	6.56064	6.60117	6.49912	6.6537	6.65477	6.55366	6.78634	6.78178	6.53999	6.85433	6.65258	6.64494	6.66659	6.58818	6.6822	6.46071	6.66364	6.79717	6.70533	6.73563	6.69068	6.17965	6.65433	6.59291	6.7133
BnaA01g11080D	3.14783	2.67371	2.79449	3.14804	2.94906	2.66312	2.95932	2.6154	2.82121	2.82781	2.63485	3.0025	2.95423	2.63214	2.88041	2.94493	2.83381	2.61802	2.82735	2.65193	2.9544	2.97648	2.70167	2.70004	2.98069	2.8395	2.99655	3.06406	2.85939	2.74364	2.93764	2.65016	2.7634	2.69277	2.90044	2.95754	2.80664	2.81583	3.11204	3.00408	2.70977	2.71548	2.53057	2.7601	2.83894	2.8573	2.89379	2.68413	3.10758
BnaA01g11090D	7.76644	7.81339	7.7507	7.60413	7.60323	7.46459	7.96895	7.66795	7.77744	7.49683	7.79854	7.78784	7.69511	7.48941	7.48855	7.68637	7.5622	7.77129	7.82746	7.69972	7.59266	7.40154	7.64681	7.63286	7.6308	7.70354	7.64426	7.58436	7.70476	7.21801	7.67787	7.45856	7.80304	7.96627	7.85332	7.82339	7.44589	7.64761	7.60734	7.67632	7.62127	7.9148	7.54501	7.49103	7.73982	7.76278	7.8611	7.66141	7.83432
BnaA01g11100D	6.53177	6.06765	6.21827	6.23502	6.35473	5.92899	6.83628	6.31102	6.6219	6.46045	6.2962	6.26052	6.13802	6.45891	6.42252	6.40849	5.82689	6.3741	6.77195	6.10425	6.30212	6.0331	6.37188	6.34056	6.51643	6.50539	6.36962	6.09017	5.79365	6.08385	6.31131	6.22975	6.41774	5.80064	6.45728	5.59764	6.38452	6.39087	6.22722	6.49679	6.56994	6.13587	6.28203	6.14193	6.51421	6.53018	6.64854	6.2899	5.94587
BnaA01g11120D	4.47157	4.64156	4.67793	4.59705	4.71733	4.28919	4.92425	4.52071	4.99815	5.04926	4.67588	5.24571	4.75052	4.46252	4.71473	4.48529	4.54756	4.63609	4.48037	4.12447	5.06762	4.48059	4.41052	4.89538	5.18684	4.66459	5.03188	4.71102	4.59846	4.37396	4.6011	4.76039	4.48205	4.63515	4.55381	3.98599	5.10149	4.99985	4.57585	4.37106	4.54507	4.53141	4.46331	4.91296	4.93843	4.93503	5.19272	4.59824	4.52291
BnaA01g11130D	9.1861	8.63621	8.64599	8.59279	8.30467	8.72344	8.30794	8.4517	8.79141	8.70466	8.67437	8.53716	8.53015	8.5848	8.60566	8.79237	8.52369	8.70514	8.55104	8.80397	8.38141	8.69996	8.68465	8.66586	8.76537	8.688	8.72099	8.78943	8.67893	8.64013	8.61142	8.7691	8.4803	8.59332	8.83113	8.86133	8.42734	8.61378	8.90617	8.68526	8.75792	8.93039	8.68754	8.62098	8.75326	8.77135	8.51386	8.38133	8.51862
BnaA01g11140D	10.7813	9.80266	10.2111	10.0627	10.0953	9.74733	10.4552	10.3768	9.92645	10.1857	9.9557	10.3148	10.1175	10.0995	10.0053	9.92395	10.1126	9.79791	10.152	9.91304	10.2475	10.0396	10.1287	10.1372	9.9096	9.93144	10.0621	9.91608	10.0434	9.93617	10.2394	9.99445	10.1569	9.97017	9.86071	9.84976	10.3533	10.0301	10.0274	10.0109	9.83248	9.77578	10.0771	10.3192	10.1526	10.0717	10.2261	10.3576	9.96706
BnaA01g11150D	-2.46437	-2.46394	-2.46416	-2.46458	-2.46444	-2.46369	-2.46409	-2.46428	-2.4642	-2.46404	-2.46416	-2.46415	-2.46414	-2.46389	-2.46399	-2.46391	-2.46415	-2.46437	-2.46415	-2.46429	-2.4641	-2.46415	-2.4639	-2.46405	-2.46412	-2.46424	-2.46458	-2.46468	-2.46375	-2.46416	-2.46404	-2.4643	-2.46413	-2.46408	-2.46405	-2.46442	-2.46436	-2.46408	-2.4641	-2.4643	-2.4642	-2.46434	-2.46249	-2.46375	-2.46436	-2.46393	-2.46418	-2.46448	-2.4641
BnaA01g11160D	-2.46441	-2.46391	-2.46417	-2.46467	-2.4645	-2.46361	-2.46408	-2.46431	-2.46421	-2.46402	-2.46417	-2.46201	-2.46414	-2.46385	-2.46397	-2.46387	-2.46416	-2.46442	-2.46415	-2.46432	-2.4641	-2.46415	-2.46386	-2.46403	-2.46412	-2.46426	-2.46467	-2.46479	-2.46369	-2.46416	-2.46403	-2.46434	-2.46414	-2.46408	-2.46404	-2.46447	-2.46441	-2.46407	-2.4641	-2.46433	-2.46421	-2.46438	-2.46434	-2.46369	-2.4644	-2.46389	-2.46419	-2.46454	-2.46409
[truncated: 75,860 more rows]
[truncated: 13 more columns]

## Sheet: C. Phenotypes
S1 Data C: Phenotype dataset. The columns labeled 'rosette area v2 (XX DAS)' were only used for predicting mature plant phenotypes as a function of rosette area across time. For all other analyses, only the rosette area (42 DAS) measurements were used. The difference between rosette area (42 DAS) and rosette area v2 (42 DAS) is the use of a different segmentation algorithm (see Methods). For deta…
[truncated: 64 more rows]
[truncated: 14 more columns]

[truncated: 1 more sheets: D. Weather station data]
