# Supplementary material for: Predicting yield of individual field-grown rapeseed plants from rosette-stage leaf gene expression
Source: PLoS Comput Biol. 2023 May 30;19(5):e1011161. doi: 10.1371/journal.pcbi.1011161 (PMC10256231; doi:10.1371/journal.pcbi.1011161)
Supplement: S2 Data — (XLSX) [file pcbi.1011161.s014.xlsx]

## Sheet: A. Moran's I gene expression
S2 Data A: Moran's I values for spatial autocorrelation of gene expression. Columns B-F : Moran's I values were calculated using a queen contiguity-based spatial weight matrix. p-values were calculated by randomly permuting each gene expression profile 100,000 times and comparing the observed Moran's I to the distribution of Moran's I values calculated on the permuted profiles. The 'mean permuted…
Gene ID	Moran's I	mean permuted	standard deviation permuted	p	q		observed Moran's I	expected Moran's I under null	standard deviation under null	p	q
BnaA07g31870D	0.471351	-0.0166847	0.0671455	1e-05	0.0213356		0.170361	-0.0163934	0.0153619	0	0
BnaC02g35820D	0.455301	-0.0168583	0.0670536	1e-05	0.0213356		0.135035	-0.0163934	0.0153276	0	0
BnaA09g16950D	0.436019	-0.0165027	0.0672376	1e-05	0.0213356		0.137186	-0.0163934	0.0152773	0	0
BnaA05g05560D	0.425987	-0.0160647	0.0670894	1e-05	0.0213356		0.136676	-0.0163934	0.0153053	0	0
BnaC03g32440D	0.422938	-0.0163674	0.0669642	1e-05	0.0213356		0.131683	-0.0163934	0.0152768	0	0
BnaC04g40120D	0.420012	-0.0167012	0.0668417	1e-05	0.0213356		0.125758	-0.0163934	0.0152749	0	0
BnaAnng29490D	0.400325	-0.0166096	0.0667449	1e-05	0.0213356		0.111645	-0.0163934	0.0152767	0	0
BnaC03g72320D	0.39939	-0.0162021	0.0667347	1e-05	0.0213356		0.129974	-0.0163934	0.0152504	0	0
BnaA07g01930D	0.396606	-0.016692	0.0665895	1e-05	0.0213356		0.127435	-0.0163934	0.0152253	0	0
BnaA08g01020D	0.389078	-0.0167991	0.0669358	1e-05	0.0213356		0.0903298	-0.0163934	0.0153028	3.07843e-12	2.27354e-09
BnaCnng63730D	0.379401	-0.0163974	0.0674599	2e-05	0.0301208		0.116703	-0.0163934	0.0153898	0	0
BnaA10g25000D	0.378445	-0.0162236	0.0670776	1e-05	0.0213356		0.117371	-0.0163934	0.0153122	0	0
BnaC01g41640D	0.378426	-0.0162256	0.0670028	1e-05	0.0213356		0.121123	-0.0163934	0.0153358	0	0
BnaA01g27710D	0.369313	-0.0163404	0.0670066	1e-05	0.0213356		0.114577	-0.0163934	0.0152761	0	0
BnaA08g31310D	0.367946	-0.0164103	0.0665503	1e-05	0.0213356		0.0918369	-0.0163934	0.0152112	1.11777e-12	1.01005e-09
BnaA09g56160D	0.366963	-0.0162382	0.0666228	1e-05	0.0213356		0.0802977	-0.0163934	0.0152675	2.40243e-10	9.05659e-08
BnaC08g23110D	0.36537	-0.0165459	0.0666184	1e-05	0.0213356		0.0869508	-0.0163934	0.0152489	1.22575e-11	7.07877e-09
BnaA06g30380D	0.362957	-0.0162608	0.0661617	2e-05	0.0301208		0.109194	-0.0163934	0.0151254	0	0
BnaA01g06530D	0.36111	-0.016552	0.0671355	1e-05	0.0213356		0.108063	-0.0163934	0.0153597	4.44089e-16	1.31191e-12
BnaC09g28090D	0.360981	-0.0162485	0.0666984	1e-05	0.0213356		0.0881723	-0.0163934	0.0151883	5.79492e-12	3.8704e-09
BnaA08g24920D	0.359646	-0.0162755	0.0670356	1e-05	0.0213356		0.0991935	-0.0163934	0.0152989	4.17444e-14	6.28687e-11
BnaC04g15350D	0.359269	-0.0165909	0.0656603	1e-05	0.0213356		0.129886	-0.0163934	0.0149934	0	0
BnaA09g52390D	0.3576	-0.0161936	0.0659653	1e-05	0.0213356		0.0743292	-0.0163934	0.0150288	1.57401e-09	4.5579e-07
BnaC05g43400D	0.353004	-0.0163922	0.0667037	2e-05	0.0301208		0.0970563	-0.0163934	0.0153073	1.25011e-13	1.65549e-10
BnaC06g25860D	0.351372	-0.0166597	0.0666062	1e-05	0.0213356		0.105025	-0.0163934	0.0152534	1.77636e-15	4.40124e-12
BnaCnng41810D	0.351054	-0.0163404	0.0668925	1e-05	0.0213356		0.097966	-0.0163934	0.0153226	8.43769e-14	1.17833e-10
BnaA03g26670D	0.35051	-0.0164083	0.067033	1e-05	0.0213356		0.08745	-0.0163934	0.0153174	1.20639e-11	7.01973e-09
BnaA04g21470D	0.344763	-0.0163436	0.0665392	4e-05	0.038404		0.0898186	-0.0163934	0.0152738	3.55382e-12	2.57511e-09
BnaA09g17920D	0.344693	-0.016234	0.0667679	2e-05	0.0301208		0.117227	-0.0163934	0.01524	0	0
BnaC08g49750D	0.344151	-0.0164689	0.0670543	2e-05	0.0301208		0.0953472	-0.0163934	0.0152681	2.50688e-13	2.9174e-10
BnaCnng50900D	0.341815	-0.0162834	0.0670454	1e-05	0.0213356		0.0779559	-0.0163934	0.015342	7.76055e-10	2.50695e-07
BnaA06g20710D	0.341524	-0.0166504	0.0662836	1e-05	0.0213356		0.0933384	-0.0163934	0.0151841	4.94715e-13	5.35184e-10
BnaC09g25660D	0.339713	-0.0167514	0.0668241	1e-05	0.0213356		0.100044	-0.0163934	0.015303	2.77556e-14	4.63446e-11
BnaA08g14990D	0.338532	-0.0163286	0.0672095	1e-05	0.0213356		0.0906673	-0.0163934	0.0153364	2.93499e-12	2.18864e-09
BnaC04g25550D	0.337069	-0.0160236	0.0665551	2e-05	0.0301208		0.103699	-0.0163934	0.0152583	3.55271e-15	7.57991e-12
BnaC05g49400D	0.336704	-0.0168231	0.066572	4e-05	0.038404		0.102894	-0.0163934	0.0152717	5.77316e-15	1.13699e-11
BnaCnng55020D	0.334525	-0.0166217	0.0666838	1e-05	0.0213356		0.105192	-0.0163934	0.015262	1.55431e-15	3.97945e-12
BnaA08g26540D	0.333543	-0.0163514	0.0670695	1e-05	0.0213356		0.108974	-0.0163934	0.0153057	2.22045e-16	7.10617e-13
BnaC04g56200D	0.333123	-0.0163113	0.0675215	2e-05	0.0301208		0.0923089	-0.0163934	0.0153622	1.48415e-12	1.25268e-09
BnaA09g56100D	0.332126	-0.0166178	0.0669285	1e-05	0.0213356		0.0953729	-0.0163934	0.0152798	2.58016e-13	2.95786e-10
BnaC07g40100D	0.331624	-0.0165343	0.0671397	1e-05	0.0213356		0.113198	-0.0163934	0.0153647	0	0
BnaA09g19970D	0.331109	-0.0163595	0.0668569	1e-05	0.0213356		0.116995	-0.0163934	0.0152594	0	0
BnaC04g06680D	0.330961	-0.0165224	0.067163	3e-05	0.038404		0.0935029	-0.0163934	0.0153722	8.73968e-13	8.28737e-10
BnaC01g35230D	0.32851	-0.0164887	0.066658	4e-05	0.038404		0.101269	-0.0163934	0.0152234	1.08802e-14	2.03826e-11
BnaC02g18280D	0.327348	-0.0164595	0.0664779	2e-05	0.0301208		0.0937189	-0.0163934	0.0152464	5.11591e-13	5.45754e-10
BnaA10g12250D	0.326812	-0.0161937	0.0670062	4e-05	0.038404		0.0802239	-0.0163934	0.0153115	2.78855e-10	1.02759e-07
BnaA04g04310D	0.325493	-0.0160667	0.0669088	4e-05	0.038404		0.137647	-0.0163934	0.0152564	0	0
BnaCnng62600D	0.325372	-0.0163808	0.0675727	5e-05	0.0431506		0.0919027	-0.0163934	0.0154021	2.04703e-12	1.67264e-09
BnaC07g23120D	0.325267	-0.016445	0.0672058	2e-05	0.0301208		0.0726228	-0.0163934	0.0153547	6.73798e-09	1.53116e-06
BnaC04g46500D	0.325135	-0.0164466	0.0669322	3e-05	0.038404		0.0968562	-0.0163934	0.0153	1.34337e-13	1.72254e-10
BnaA07g24630D	0.324484	-0.0163721	0.0671951	3e-05	0.038404		0.10923	-0.0163934	0.0153815	2.22045e-16	7.10617e-13
BnaC01g29000D	0.323951	-0.0161547	0.0672706	1e-05	0.0213356		0.091309	-0.0163934	0.0153393	2.19713e-12	1.72201e-09
BnaAnng06140D	0.323005	-0.016226	0.0671729	5e-05	0.0431506		0.0861135	-0.0163934	0.0153862	2.69611e-11	1.39921e-08
BnaA09g11330D	0.322631	-0.0161645	0.0671934	2e-05	0.0301208		0.0817076	-0.0163934	0.0153508	1.65234e-10	6.71499e-08
BnaUnng04010D	0.320894	-0.0164204	0.066562	4e-05	0.038404		0.113999	-0.0163934	0.0152349	0	0
BnaC03g37710D	0.320765	-0.0162983	0.0670641	2e-05	0.0301208		0.0879298	-0.0163934	0.0153155	9.6525e-12	5.83771e-09
BnaA01g16260D	0.320149	-0.0162949	0.0667858	1e-05	0.0213356		0.0742745	-0.0163934	0.015217	2.54827e-09	6.94071e-07
BnaC06g17860D	0.318482	-0.0163716	0.0669894	2e-05	0.0301208		0.072688	-0.0163934	0.0152723	5.44753e-09	1.2914e-06
BnaA08g26400D	0.318162	-0.0164314	0.0673691	4e-05	0.038404		0.0620903	-0.0163934	0.0153558	3.20411e-07	3.83682e-05
BnaA07g33100D	0.317969	-0.0163039	0.0672581	2e-05	0.0301208		0.0964328	-0.0163934	0.0153485	1.96732e-13	2.36102e-10
BnaC03g59920D	0.317637	-0.016487	0.0666885	7e-05	0.0459535		0.0880771	-0.0163934	0.0152693	7.81686e-12	5.04536e-09
BnaCnng38910D	0.31735	-0.016305	0.0664116	2e-05	0.0301208		0.104697	-0.0163934	0.0151687	1.33227e-15	3.52858e-12
BnaA08g22520D	0.317306	-0.016435	0.0674488	6e-05	0.0443123		0.0574257	-0.0163934	0.0153856	1.60299e-06	0.000142443
BnaC08g02750D	0.316615	-0.0161725	0.0662074	1e-05	0.0213356		0.0738272	-0.0163934	0.0151547	2.62757e-09	7.04299e-07
BnaA05g26420D	0.316228	-0.0168071	0.0673493	3e-05	0.038404		0.0875893	-0.0163934	0.0153712	1.3352e-11	7.59659e-09
BnaA09g03960D	0.315858	-0.0160135	0.0668114	6e-05	0.0443123		0.103347	-0.0163934	0.0153113	5.32907e-15	1.07715e-11
BnaA06g02200D	0.312108	-0.0162021	0.0673781	7e-05	0.0459535		0.0758817	-0.0163934	0.0154062	2.10512e-09	5.90109e-07
BnaC02g31500D	0.31157	-0.0163581	0.0666021	3e-05	0.038404		0.0922983	-0.0163934	0.0152009	8.6553e-13	8.28737e-10
BnaC07g24130D	0.310934	-0.0164856	0.0667441	6e-05	0.0443123		0.106129	-0.0163934	0.0152954	1.11022e-15	3.1583e-12
BnaA01g20560D	0.310755	-0.0165728	0.0666441	4e-05	0.038404		0.0923158	-0.0163934	0.0152686	1.08091e-12	9.89788e-10
BnaC01g41040D	0.310113	-0.0163801	0.0671498	5e-05	0.0431506		0.0880784	-0.0163934	0.0153112	8.90221e-12	5.49028e-09
BnaC03g17510D	0.309848	-0.0169548	0.0671482	5e-05	0.0431506		0.0767577	-0.0163934	0.0153305	1.23078e-09	3.69272e-07
BnaA05g26660D	0.309338	-0.0163914	0.0674328	6e-05	0.0443123		0.0989381	-0.0163934	0.0153397	5.52891e-14	8.16663e-11
BnaC03g60490D	0.308756	-0.0161894	0.0674591	6e-05	0.0443123		0.100871	-0.0163934	0.0153624	2.28706e-14	3.90365e-11
BnaA01g16850D	0.307358	-0.0166925	0.0666593	4e-05	0.038404		0.0779993	-0.0163934	0.0152842	6.58136e-10	2.19783e-07
BnaCnng43860D	0.306441	-0.0165217	0.0663476	6e-05	0.0443123		0.092788	-0.0163934	0.0151738	6.22835e-13	6.3785e-10
BnaA04g25230D	0.306248	-0.0162873	0.0636308	6e-05	0.0443123		0.0657336	-0.0163934	0.0145169	1.53738e-08	3.0671e-06
BnaA09g49740D	0.306139	-0.0161764	0.0669415	7e-05	0.0459535		0.0979063	-0.0163934	0.0152669	7.06102e-14	1.00434e-10
BnaA03g19550D	0.305864	-0.0161241	0.0675506	5e-05	0.0431506		0.105031	-0.0163934	0.0153725	2.88658e-15	6.71856e-12
BnaA05g03950D	0.305059	-0.0165043	0.0671927	4e-05	0.038404		0.084889	-0.0163934	0.0152971	3.56715e-11	1.75632e-08
BnaC07g30610D	0.3047	-0.0162746	0.0674703	7e-05	0.0459535		0.0750535	-0.0163934	0.0153613	2.63168e-09	7.04299e-07
BnaA06g34690D	0.304462	-0.0161686	0.0671415	8e-05	0.048383		0.0853647	-0.0163934	0.0153611	3.48606e-11	1.75005e-08
BnaC03g22060D	0.304298	-0.0162761	0.0671631	4e-05	0.038404		0.0713654	-0.0163934	0.0153262	1.02797e-08	2.20549e-06
BnaA02g15280D	0.304164	-0.0163916	0.0667799	8e-05	0.048383		0.101143	-0.0163934	0.0152703	1.39888e-14	2.49873e-11
BnaC08g35600D	0.304157	-0.0165216	0.066671	3e-05	0.038404		0.0917794	-0.0163934	0.0152457	1.29052e-12	1.12639e-09
BnaC05g45330D	0.303773	-0.0164952	0.0647698	0.00014	0.0578125		0.084349	-0.0163934	0.0148153	1.04683e-11	6.23294e-09
BnaA03g18840D	0.303116	-0.016821	0.0664572	5e-05	0.0431506		0.105288	-0.0163934	0.0152264	1.33227e-15	3.52858e-12
BnaA08g21690D	0.302627	-0.016057	0.0672278	7e-05	0.0459535		0.0895206	-0.0163934	0.0153493	5.19096e-12	3.49743e-09
BnaC06g37440D	0.301576	-0.0162031	0.0671397	8e-05	0.048383		0.0908642	-0.0163934	0.0152669	2.13274e-12	1.70637e-09
BnaA02g23870D	0.300958	-0.016421	0.0664599	5e-05	0.0431506		0.0927771	-0.0163934	0.0152219	7.39409e-13	7.37565e-10
BnaC07g38030D	0.300819	-0.0167813	0.0668721	0.0001	0.0518973		0.0839495	-0.0163934	0.0152994	5.43097e-11	2.5129e-08
BnaA08g10740D	0.300345	-0.0164847	0.0670753	8e-05	0.048383		0.092204	-0.0163934	0.0153327	1.41331e-12	1.20615e-09
BnaA06g39250D	0.300133	-0.0164492	0.0669366	4e-05	0.038404		0.12067	-0.0163934	0.0153333	0	0
BnaC01g07800D	0.300015	-0.0163891	0.0669128	6e-05	0.0443123		0.0728131	-0.0163934	0.0152328	4.73511e-09	1.1473e-06
BnaC07g46560D	0.299943	-0.0165149	0.0669725	0.00011	0.0524775		0.103373	-0.0163934	0.0153148	5.32907e-15	1.07715e-11
BnaC08g37250D	0.299824	-0.016339	0.0671626	4e-05	0.038404		0.0723646	-0.0163934	0.0153141	6.79877e-09	1.54041e-06
BnaA05g20100D	0.299703	-0.0167486	0.0672072	8e-05	0.048383		0.0914729	-0.0163934	0.0153586	2.16893e-12	1.71744e-09
BnaA02g28850D	0.299259	-0.0160868	0.0670731	0.00015	0.0587816		0.0998345	-0.0163934	0.0153258	3.35287e-14	5.25566e-11
BnaA09g21050D	0.299092	-0.0165121	0.0673687	0.00011	0.0524775		0.0903641	-0.0163934	0.0153254	3.26006e-12	2.38475e-09
BnaC07g10150D	0.298707	-0.0162039	0.0668504	0.00012	0.0539004		0.065992	-0.0163934	0.0152549	6.64191e-08	1.0203e-05
BnaC08g35810D	0.297844	-0.0164138	0.0670219	8e-05	0.048383		0.0885026	-0.0163934	0.0153346	7.89324e-12	5.0522e-09
BnaC08g25420D	0.297626	-0.0163107	0.0668531	7e-05	0.0459535		0.0971754	-0.0163934	0.0152697	1.02585e-13	1.40702e-10
BnaC07g06500D	0.297488	-0.016176	0.0671957	4e-05	0.038404		0.0907426	-0.0163934	0.0153074	2.5786e-12	1.98057e-09
BnaCnng45260D	0.296814	-0.0164727	0.0663038	0.00017	0.0593516		0.0960384	-0.0163934	0.0151414	1.12355e-13	1.51399e-10
BnaC07g29530D	0.296339	-0.0164509	0.0669901	9e-05	0.0493766		0.0585589	-0.0163934	0.0153308	1.01352e-06	9.85429e-05
BnaA03g03620D	0.296246	-0.016484	0.0669903	3e-05	0.038404		0.0759064	-0.0163934	0.0153256	1.7165e-09	4.93785e-07
BnaC06g22430D	0.296128	-0.0168192	0.067039	9e-05	0.0493766		0.0926933	-0.0163934	0.0153065	1.02718e-12	9.6214e-10
BnaC06g11240D	0.295737	-0.0164608	0.0672706	6e-05	0.0443123		0.0845646	-0.0163934	0.0153312	4.54496e-11	2.15487e-08
BnaC03g05790D	0.295168	-0.0161714	0.0667943	3e-05	0.038404		0.0778342	-0.0163934	0.0152333	6.18519e-10	2.07455e-07
BnaA08g25690D	0.2951	-0.0162974	0.0666283	4e-05	0.038404		0.0854498	-0.0163934	0.0152298	2.27625e-11	1.21412e-08
BnaC05g36140D	0.29388	-0.0162187	0.0672401	7e-05	0.0459535		0.0917752	-0.0163934	0.0153381	1.75993e-12	1.46931e-09
BnaA05g28930D	0.29364	-0.0164501	0.0669986	6e-05	0.0443123		0.0848335	-0.0163934	0.0152861	3.53992e-11	1.75416e-08
BnaAnng27440D	0.293422	-0.0166889	0.0665176	4e-05	0.038404		0.0666038	-0.0163934	0.0151608	4.38878e-08	7.24932e-06
BnaC03g39790D	0.292571	-0.0166467	0.0673725	0.0001	0.0518973		0.0637611	-0.0163934	0.0153929	1.91688e-07	2.52541e-05
BnaC06g34210D	0.292164	-0.016653	0.0667829	6e-05	0.0443123		0.0703944	-0.0163934	0.0152466	1.25369e-08	2.61332e-06
BnaA09g50890D	0.292129	-0.0164376	0.066933	0.00012	0.0539004		0.092318	-0.0163934	0.0152694	1.08247e-12	9.89788e-10
BnaC04g01960D	0.292094	-0.0163179	0.0653063	0.00015	0.0587816		0.0663447	-0.0163934	0.0149747	3.29096e-08	5.64223e-06
BnaC05g00180D	0.292029	-0.0163312	0.0668046	4e-05	0.038404		0.0811004	-0.0163934	0.0153133	1.93223e-10	7.49549e-08
BnaC03g00070D	0.291898	-0.0162233	0.0671284	5e-05	0.0431506		0.0998429	-0.0163934	0.0152994	3.01981e-14	4.93501e-11
BnaC03g05110D	0.291839	-0.0164361	0.0668972	7e-05	0.0459535		0.089646	-0.0163934	0.0152824	3.95795e-12	2.78901e-09
BnaCnng13310D	0.291606	-0.0163589	0.0667049	7e-05	0.0459535		0.0809383	-0.0163934	0.0152853	1.91921e-10	7.48276e-08
BnaC09g09140D	0.291413	-0.0165565	0.0672588	9e-05	0.0493766		0.0564506	-0.0163934	0.0153958	2.22944e-06	0.000186738
BnaA10g18310D	0.291111	-0.016432	0.0667666	8e-05	0.048383		0.0874734	-0.0163934	0.0152426	9.47531e-12	5.77603e-09
BnaC01g35850D	0.290965	-0.0162349	0.0672015	0.00011	0.0524775		0.0529461	-0.0163934	0.0153263	6.06219e-06	0.000414995
BnaC06g43610D	0.290956	-0.0163872	0.0668863	9e-05	0.0493766		0.0736422	-0.0163934	0.015283	3.8336e-09	9.65413e-07
BnaC04g17180D	0.290891	-0.0165598	0.0662018	4e-05	0.038404		0.0732501	-0.0163934	0.0151229	3.07286e-09	8.00068e-07
BnaC09g43520D	0.290377	-0.0164488	0.0665307	0.0001	0.0518973		0.0800495	-0.0163934	0.0152306	2.4172e-10	9.05659e-08
BnaC09g17940D	0.290354	-0.0161223	0.0672394	0.00011	0.0524775		0.0922303	-0.0163934	0.0153267	1.36846e-12	1.181e-09
BnaC09g38460D	0.289929	-0.0164785	0.066982	9e-05	0.0493766		0.0654288	-0.0163934	0.0152996	8.89279e-08	1.29609e-05
BnaA07g14360D	0.289608	-0.0165539	0.063509	3e-05	0.038404		0.106483	-0.0163934	0.0145054	0	0
BnaC07g21090D	0.289317	-0.0167766	0.0669267	6e-05	0.0443123		0.0807459	-0.0163934	0.0152992	2.16302e-10	8.30685e-08
BnaA02g21300D	0.289047	-0.016493	0.0672424	0.00014	0.0578125		0.0954042	-0.0163934	0.0153548	3.31513e-13	3.69026e-10
BnaCnng52890D	0.288758	-0.0164355	0.0672673	0.00011	0.0524775		0.0648491	-0.0163934	0.0153345	1.17057e-07	1.64067e-05
BnaC03g77980D	0.2887	-0.0167145	0.0667665	8e-05	0.048383		0.0629487	-0.0163934	0.0152693	2.03417e-07	2.66167e-05
BnaC03g49870D	0.288692	-0.0166316	0.0675171	0.00011	0.0524775		0.0897926	-0.0163934	0.0153661	4.83236e-12	3.31396e-09
BnaC07g34010D	0.288674	-0.0164768	0.0666283	0.00012	0.0539004		0.0842384	-0.0163934	0.015252	4.16926e-11	2.02679e-08
BnaC06g43790D	0.288419	-0.0162356	0.066922	0.00014	0.0578125		0.0777714	-0.0163934	0.0152604	6.80576e-10	2.25318e-07
BnaC08g46760D	0.2884	-0.016396	0.0667791	7e-05	0.0459535		0.0769509	-0.0163934	0.015318	1.10273e-09	3.38795e-07
BnaC02g48920D	0.288386	-0.0162217	0.0672319	0.00021	0.0599616		0.0817482	-0.0163934	0.015372	1.72029e-10	6.88186e-08
BnaA07g19330D	0.288224	-0.0165869	0.0669336	0.00015	0.0587816		0.0854382	-0.0163934	0.0153005	2.82465e-11	1.45608e-08
BnaA02g36940D	0.2882	-0.0162253	0.0673035	0.00011	0.0524775		0.0831274	-0.0163934	0.0153458	8.86053e-11	3.93387e-08
BnaC03g50500D	0.287162	-0.0167167	0.0666362	0.00012	0.0539004		0.0966586	-0.0163934	0.0152741	1.34559e-13	1.72254e-10
BnaA07g13930D	0.286591	-0.0162684	0.0670097	9e-05	0.0493766		0.0874643	-0.0163934	0.0152821	1.07543e-11	6.30546e-09
BnaC03g76050D	0.286452	-0.0159848	0.0665137	9e-05	0.0493766		0.0763143	-0.0163934	0.0151892	1.03749e-09	3.22622e-07
BnaCnng28710D	0.28632	-0.016019	0.0657386	7e-05	0.0459535		0.0959267	-0.0163934	0.0149862	6.63913e-14	9.62148e-11
BnaA08g26620D	0.286309	-0.0164996	0.0665888	7e-05	0.0459535		0.0918902	-0.0163934	0.0152508	1.24567e-12	1.09974e-09
BnaC01g41230D	0.285821	-0.0164005	0.0674617	0.00016	0.0593516		0.0670387	-0.0163934	0.0153513	5.48347e-08	8.75622e-06
BnaA08g10710D	0.285213	-0.0162155	0.0668286	6e-05	0.0443123		0.0711524	-0.0163934	0.015284	1.01657e-08	2.18713e-06
BnaC05g04090D	0.285061	-0.0161374	0.0665539	0.00011	0.0524775		0.0897218	-0.0163934	0.0151901	2.8324e-12	2.13285e-09
BnaA09g03800D	0.284827	-0.0159749	0.0670021	0.0001	0.0518973		0.077729	-0.0163934	0.0152746	7.18125e-10	2.35717e-07
BnaC04g36930D	0.284807	-0.0163916	0.0663304	0.00011	0.0524775		0.0770138	-0.0163934	0.0152515	9.10002e-10	2.87636e-07
BnaA09g38170D	0.284737	-0.0165195	0.0671166	5e-05	0.0431506		0.0954147	-0.0163934	0.0152981	2.70006e-13	3.0498e-10
BnaA10g24800D	0.283939	-0.0164281	0.0664227	0.00018	0.0598504		0.0723527	-0.0163934	0.0151104	4.27544e-09	1.05253e-06
BnaA02g06110D	0.283888	-0.0163368	0.0667464	0.00011	0.0524775		0.0933681	-0.0163934	0.015208	5.3002e-13	5.57669e-10
BnaA03g15330D	0.283621	-0.0163909	0.067429	0.00013	0.0570574		0.0768906	-0.0163934	0.0153856	1.33546e-09	3.94514e-07
BnaC08g42090D	0.283564	-0.0166973	0.0670328	9e-05	0.0493766		0.0595272	-0.0163934	0.0153098	7.08713e-07	7.39604e-05
BnaCnng32380D	0.283554	-0.0162881	0.0672853	0.0001	0.0518973		0.0705174	-0.0163934	0.0153506	1.49872e-08	3.01669e-06
BnaA05g22810D	0.283418	-0.0163166	0.067156	0.00014	0.0578125		0.0764441	-0.0163934	0.0153113	1.33319e-09	3.94514e-07
BnaA03g32300D	0.283254	-0.0159616	0.0676333	0.00011	0.0524775		0.0945121	-0.0163934	0.0153706	5.3757e-13	5.57969e-10
BnaC04g54490D	0.282926	-0.0163363	0.0667888	0.0001	0.0518973		0.0511495	-0.0163934	0.0152698	9.721e-06	0.000604086
BnaCnng72770D	0.282811	-0.0162497	0.065379	0.00028	0.06871		0.0457722	-0.0163934	0.0149028	3.0273e-05	0.0014982
BnaC06g12620D	0.282791	-0.0162045	0.0676062	9e-05	0.0493766		0.0682512	-0.0163934	0.0153655	3.61377e-08	6.1138e-06
BnaC05g39920D	0.282576	-0.0162505	0.0672759	0.00012	0.0539004		0.0697471	-0.0163934	0.0153686	2.08309e-08	3.91194e-06
BnaC03g05550D	0.282074	-0.0165849	0.0667783	0.00012	0.0539004		0.0939032	-0.0163934	0.0153491	6.67688e-13	6.74787e-10
BnaA06g32240D	0.282016	-0.0163711	0.0668336	0.00011	0.0524775		0.0873284	-0.0163934	0.0152577	1.06075e-11	6.26725e-09
BnaA10g02120D	0.281931	-0.0163505	0.0672631	0.00017	0.0593516		0.0640359	-0.0163934	0.0153498	1.60785e-07	2.1704e-05
BnaA10g23160D	0.281866	-0.0165661	0.0671633	0.00013	0.0570574		0.0546939	-0.0163934	0.0153441	3.6061e-06	0.000275052
BnaA09g40320D	0.281548	-0.0161943	0.0672921	9e-05	0.0493766		0.0804146	-0.0163934	0.0153268	2.6795e-10	9.94236e-08
BnaA03g25540D	0.281097	-0.0166371	0.0670326	8e-05	0.048383		0.0865953	-0.0163934	0.0153355	1.87135e-11	1.02667e-08
BnaA08g29810D	0.280546	-0.0163321	0.067018	0.00015	0.0587816		0.0733251	-0.0163934	0.0152864	4.37952e-09	1.07128e-06
BnaCnng33680D	0.280286	-0.0165309	0.0670475	9e-05	0.0493766		0.0965833	-0.0163934	0.015316	1.62537e-13	1.98161e-10
BnaC08g19430D	0.280096	-0.0165281	0.06704	0.0002	0.0599616		0.0893806	-0.0163934	0.0153225	5.08482e-12	3.45624e-09
BnaA04g14020D	0.27996	-0.0163407	0.0669882	7e-05	0.0459535		0.0823817	-0.0163934	0.0153311	1.17282e-10	5.08937e-08
BnaC06g21970D	0.279804	-0.0162933	0.0670795	0.00014	0.0578125		0.0680592	-0.0163934	0.0153302	3.61051e-08	6.1138e-06
BnaA03g32040D	0.279692	-0.0165729	0.0672444	0.00014	0.0578125		0.0879896	-0.0163934	0.0153323	9.8932e-12	5.93654e-09
BnaA09g54850D	0.278675	-0.0165028	0.0658977	0.00017	0.0593516		0.0846878	-0.0163934	0.0150609	1.92613e-11	1.04632e-08
BnaCnng46780D	0.278617	-0.0165601	0.0674409	0.00014	0.0578125		0.0761881	-0.0163934	0.0153906	1.79367e-09	5.14062e-07
BnaA09g30390D	0.278428	-0.016434	0.0638449	0.00016	0.0593516		0.102521	-0.0163934	0.0146786	4.44089e-16	1.31191e-12
BnaA05g29730D	0.278414	-0.016158	0.0669605	0.00016	0.0593516		0.0769402	-0.0163934	0.0153391	1.16704e-09	3.53341e-07
BnaA10g27420D	0.277936	-0.0164113	0.0667348	0.00014	0.0578125		0.0586852	-0.0163934	0.0152541	8.57179e-07	8.65153e-05
BnaC07g50110D	0.277786	-0.0164376	0.0669563	0.00012	0.0539004		0.0736868	-0.0163934	0.0153136	4.04462e-09	1.00537e-06
BnaC03g77560D	0.277673	-0.0163741	0.0668204	0.00016	0.0593516		0.0687478	-0.0163934	0.0153086	2.67203e-08	4.77287e-06
BnaC03g72180D	0.277541	-0.0162367	0.0671493	0.00017	0.0593516		0.104815	-0.0163934	0.0153359	2.66454e-15	6.39555e-12
BnaA08g13840D	0.276983	-0.0167374	0.0659715	0.00012	0.0539004		0.0829374	-0.0163934	0.0151051	4.83342e-11	2.26369e-08
BnaC03g18570D	0.276626	-0.0165032	0.0668401	0.00015	0.0587816		0.0579886	-0.0163934	0.0152455	1.06645e-06	0.00010188
BnaA05g07660D	0.276306	-0.0161107	0.0666195	0.00017	0.0593516		0.0273684	-0.0163934	0.0151699	0.0039169	0.0540189
BnaC05g03670D	0.276288	-0.0162906	0.0672095	0.00016	0.0593516		0.0797541	-0.0163934	0.0153738	4.00127e-10	1.41627e-07
BnaA07g32900D	0.276236	-0.0162948	0.0667987	0.00012	0.0539004		0.0830736	-0.0163934	0.0152907	7.76466e-11	3.48765e-08
BnaA05g14820D	0.27597	-0.0164474	0.0670638	0.00018	0.0598504		0.0898447	-0.0163934	0.0152867	3.66063e-12	2.60338e-09
BnaA06g16150D	0.275505	-0.0165031	0.066884	0.00018	0.0598504		0.0779475	-0.0163934	0.0152833	6.70803e-10	2.23043e-07
BnaC03g53420D	0.275201	-0.0162591	0.0660402	0.00014	0.0578125		0.0758941	-0.0163934	0.0151293	1.06119e-09	3.27621e-07
BnaC09g42310D	0.275163	-0.0160032	0.0666678	0.00012	0.0539004		0.0746411	-0.0163934	0.0152008	2.11372e-09	5.90365e-07
BnaC09g40320D	0.275131	-0.0162707	0.0660239	0.00021	0.0599616		0.0728556	-0.0163934	0.0151157	3.53905e-09	8.9697e-07
BnaA05g09830D	0.275094	-0.0162002	0.0671187	0.00017	0.0593516		0.0830992	-0.0163934	0.015373	9.67686e-11	4.2472e-08
BnaC08g27660D	0.274385	-0.0162148	0.0667763	0.00019	0.0599616		0.0644906	-0.0163934	0.0152583	1.15186e-07	1.61741e-05
BnaAnng04720D	0.274364	-0.0165149	0.0644855	0.00021	0.0599616		0.0662473	-0.0163934	0.0147708	2.20773e-08	4.08606e-06
BnaA02g34140D	0.274357	-0.0164337	0.0669936	0.0002	0.0599616		0.0700697	-0.0163934	0.0153028	1.60301e-08	3.14896e-06
BnaA02g35120D	0.274324	-0.0165207	0.0663515	0.00011	0.0524775		0.0723807	-0.0163934	0.0151894	5.08163e-09	1.22027e-06
BnaC05g45920D	0.274305	-0.0164045	0.0676279	0.0002	0.0599616		0.0899122	-0.0163934	0.0153589	4.47087e-12	3.09368e-09
BnaA01g34970D	0.274274	-0.0165788	0.0671532	0.00015	0.0587816		0.0705999	-0.0163934	0.0153852	1.56432e-08	3.09671e-06
BnaC01g17590D	0.274055	-0.0162297	0.0672493	0.00021	0.0599616		0.0658526	-0.0163934	0.0153455	8.33933e-08	1.22706e-05
BnaA10g13880D	0.27388	-0.016542	0.0669921	0.00019	0.0599616		0.0762144	-0.0163934	0.0153165	1.48217e-09	4.34512e-07
BnaC08g42780D	0.273592	-0.0167066	0.0667165	0.00025	0.0657603		0.0754151	-0.0163934	0.0152056	1.56222e-09	4.54512e-07
BnaC04g46630D	0.273216	-0.0165441	0.0675232	0.00018	0.0598504		0.0581518	-0.0163934	0.0153755	1.24524e-06	0.000115513
BnaC08g45690D	0.272628	-0.016435	0.0667835	0.00027	0.0677718		0.0961829	-0.0163934	0.0152583	1.6076e-13	1.98161e-10
BnaCnng64660D	0.27261	-0.0164787	0.0665597	0.00014	0.0578125		0.0659089	-0.0163934	0.0151741	5.83249e-08	9.16119e-06
BnaC08g12640D	0.272578	-0.0167432	0.0666881	0.0002	0.0599616		0.0724078	-0.0163934	0.0152427	5.68343e-09	1.33089e-06
BnaA06g18240D	0.272485	-0.0164964	0.0673416	0.00017	0.0593516		0.0618881	-0.0163934	0.0153217	3.23525e-07	3.85261e-05
BnaCnng77750D	0.272458	-0.0166955	0.0676592	0.00015	0.0587816		0.0497541	-0.0163934	0.0154291	1.80936e-05	0.000983535
BnaC02g10910D	0.272126	-0.0159743	0.0671677	0.00026	0.0670137		0.045215	-0.0163934	0.0152242	5.19356e-05	0.00231818
BnaC09g08190D	0.272096	-0.0161254	0.0670779	0.00014	0.0578125		0.0754938	-0.0163934	0.0153055	1.93054e-09	5.49189e-07
BnaC02g23270D	0.272092	-0.0166541	0.0667468	0.00023	0.0628678		0.0614804	-0.0163934	0.0152883	3.51177e-07	4.13066e-05
BnaA09g33770D	0.271859	-0.0165847	0.0668685	0.00022	0.0612238		0.0587136	-0.0163934	0.0152776	8.82539e-07	8.84936e-05
BnaA04g03280D	0.271858	-0.0164753	0.0670298	0.00023	0.0628678		0.0972053	-0.0163934	0.0153576	1.39444e-13	1.75581e-10
BnaA09g34980D	0.271793	-0.0162883	0.0667895	0.00021	0.0599616		0.0618555	-0.0163934	0.0152126	2.69384e-07	3.31584e-05
BnaC05g10200D	0.27177	-0.0160406	0.0669749	0.00017	0.0593516		0.0590819	-0.0163934	0.0152768	7.79174e-07	7.99548e-05
BnaC05g43630D	0.271639	-0.0164817	0.0672515	0.00016	0.0593516		0.0754338	-0.0163934	0.0153578	2.24271e-09	6.19633e-07
BnaC05g33370D	0.271606	-0.0160031	0.0663321	0.00017	0.0593516		0.0522339	-0.0163934	0.0151844	6.19557e-06	0.000421496
BnaAnng41240D	0.271419	-0.0163231	0.0673302	0.00015	0.0587816		0.0495523	-0.0163934	0.0153619	1.76417e-05	0.000963741
BnaAnng17350D	0.271328	-0.0162872	0.0672756	0.00019	0.0599616		0.0677389	-0.0163934	0.0153928	4.61067e-08	7.55087e-06
BnaA09g50680D	0.271264	-0.0163819	0.0669739	0.00026	0.0670137		0.0701486	-0.0163934	0.0153291	1.6459e-08	3.21675e-06
BnaC09g04380D	0.271211	-0.0164567	0.0672279	0.00023	0.0628678		0.0839499	-0.0163934	0.015339	6.0824e-11	2.78082e-08
BnaA10g21520D	0.271161	-0.0163957	0.0671276	0.00017	0.0593516		0.0803867	-0.0163934	0.0153384	2.79614e-10	1.02759e-07
BnaC04g04500D	0.270817	-0.015989	0.0654404	6e-05	0.0443123		0.0746935	-0.0163934	0.0149328	1.0621e-09	3.27621e-07
BnaAnng25810D	0.27079	-0.0161745	0.066648	0.0002	0.0599616		0.0560308	-0.0163934	0.0152776	2.13125e-06	0.000180085
BnaA10g27170D	0.27047	-0.0167155	0.0672184	0.00016	0.0593516		0.0691651	-0.0163934	0.0153179	2.33006e-08	4.28152e-06
BnaA03g00180D	0.270322	-0.0162149	0.0669164	0.00021	0.0599616		0.0617977	-0.0163934	0.0152461	2.91906e-07	3.55321e-05
BnaA09g15310D	0.270293	-0.0162106	0.0665282	0.00021	0.0599616		0.0422318	-0.0163934	0.0151726	0.000111592	0.00425156
BnaA10g24810D	0.270262	-0.0164981	0.0672496	0.00019	0.0599616		0.066873	-0.0163934	0.0153376	5.66956e-08	8.99726e-06
BnaC03g68010D	0.269861	-0.0162919	0.0670591	0.00018	0.0598504		0.0452081	-0.0163934	0.0153108	5.73616e-05	0.00251187
BnaCnng46650D	0.269815	-0.0164194	0.0667979	0.00018	0.0598504		0.0860397	-0.0163934	0.0152637	1.93441e-11	1.04632e-08
BnaCnng58300D	0.269631	-0.0166472	0.0670457	0.00026	0.0670137		0.0850163	-0.0163934	0.0153059	3.46028e-11	1.74853e-08
BnaC09g41340D	0.269339	-0.0160601	0.0671222	0.00019	0.0599616		0.0669718	-0.0163934	0.0153331	5.41987e-08	8.68442e-06
BnaCnng64630D	0.269011	-0.0161008	0.0676157	0.00025	0.0657603		0.0808477	-0.0163934	0.0154207	2.86541e-10	1.04306e-07
BnaC05g46590D	0.268928	-0.0159421	0.0676036	0.00017	0.0593516		0.0557432	-0.0163934	0.0154233	2.90912e-06	0.000231548
BnaC09g47910D	0.268844	-0.0164177	0.0668668	0.0002	0.0599616		0.0881316	-0.0163934	0.0152542	7.27085e-12	4.77316e-09
BnaC03g00710D	0.268809	-0.0162428	0.0666377	0.0002	0.0599616		0.0903783	-0.0163934	0.0152515	2.54574e-12	1.97508e-09
BnaA01g14240D	0.268571	-0.0166509	0.0668595	0.0002	0.0599616		0.0826113	-0.0163934	0.0152707	8.97353e-11	3.96114e-08
BnaC03g39720D	0.268441	-0.0166692	0.0671521	0.00019	0.0599616		0.0713068	-0.0163934	0.0153337	1.06882e-08	2.28038e-06
BnaA01g34990D	0.268364	-0.0164253	0.0670999	0.00019	0.0599616		0.0819266	-0.0163934	0.0153087	1.34039e-10	5.68797e-08
BnaA08g04030D	0.267664	-0.0161267	0.0666249	0.00022	0.0612238		0.0486401	-0.0163934	0.015226	1.94407e-05	0.00104056
BnaA01g15310D	0.267551	-0.0163509	0.0672938	0.00013	0.0570574		0.0900698	-0.0163934	0.0153502	4.04454e-12	2.82412e-09
BnaC04g08090D	0.267229	-0.0164223	0.0672727	0.00017	0.0593516		0.0669283	-0.0163934	0.0153611	5.82185e-08	9.16119e-06
BnaA03g54320D	0.267216	-0.0163321	0.0664276	0.00021	0.0599616		0.0845643	-0.0163934	0.0151768	2.8888e-11	1.47922e-08
BnaC05g38480D	0.267178	-0.016491	0.0666713	0.00015	0.0587816		0.085489	-0.0163934	0.0152409	2.31208e-11	1.22473e-08
BnaA03g41190D	0.267161	-0.0163342	0.0672721	0.00021	0.0599616		0.0667861	-0.0163934	0.015344	5.92726e-08	9.27033e-06
BnaC03g29360D	0.267043	-0.0162491	0.0668561	0.0002	0.0599616		0.0841745	-0.0163934	0.0152674	4.48452e-11	2.13942e-08
BnaCnng24260D	0.266823	-0.0158878	0.0674365	0.00021	0.0599616		0.0726331	-0.0163934	0.0153692	6.93314e-09	1.56624e-06
BnaC05g43240D	0.266367	-0.0165222	0.0656666	0.00013	0.0570574		0.076152	-0.0163934	0.0150144	7.10251e-10	2.34133e-07
BnaC03g03880D	0.266048	-0.0164877	0.0663559	0.0001	0.0518973		0.0674422	-0.0163934	0.0151677	3.25256e-08	5.60141e-06
BnaC07g30280D	0.266046	-0.0161395	0.0671342	0.00018	0.0598504		0.105036	-0.0163934	0.0153892	3.10862e-15	6.82192e-12
BnaA01g02890D	0.265763	-0.0165767	0.0647721	0.00027	0.0677718		0.0523682	-0.0163934	0.0148465	3.63023e-06	0.00027607
BnaC07g26290D	0.265629	-0.0160823	0.0664793	0.0002	0.0599616		0.0822899	-0.0163934	0.015203	8.52405e-11	3.80648e-08
BnaAnng29030D	0.265566	-0.0165223	0.0668881	0.00022	0.0612238		0.0600743	-0.0163934	0.0152857	5.65674e-07	6.12811e-05
BnaC06g01030D	0.265565	-0.0164309	0.0670821	0.00028	0.06871		0.088159	-0.0163934	0.0152935	8.12084e-12	5.11267e-09
BnaA03g25710D	0.265448	-0.0162562	0.0671618	0.0003	0.0702512		0.0801752	-0.0163934	0.0152502	2.41571e-10	9.05659e-08
BnaA10g20010D	0.265359	-0.0162657	0.0671243	0.00031	0.0715029		0.0625645	-0.0163934	0.0153036	2.47705e-07	3.11386e-05
BnaA03g03680D	0.265184	-0.0164076	0.0671131	0.0002	0.0599616		0.0334957	-0.0163934	0.0153297	0.00113633	0.0241529
BnaC08g08080D	0.265066	-0.0161051	0.0668066	0.00017	0.0593516		0.0747259	-0.0163934	0.0153223	2.73338e-09	7.26456e-07
BnaA03g53010D	0.264929	-0.0165037	0.0639798	6e-05	0.0443123		0.0748662	-0.0163934	0.0145843	3.91469e-10	1.39203e-07
BnaC02g04480D	0.26487	-0.0166572	0.0669722	0.00021	0.0599616		0.0835484	-0.0163934	0.0153092	6.65468e-11	3.02445e-08
BnaA05g35660D	0.264808	-0.0160661	0.0669966	0.00016	0.0593516		0.0662504	-0.0163934	0.0152346	5.80372e-08	9.16119e-06
BnaC01g25850D	0.264595	-0.0160024	0.0673164	0.00029	0.0702512		0.0871204	-0.0163934	0.0152942	1.3042e-11	7.4756e-09
BnaA04g07760D	0.264577	-0.0164996	0.0668902	0.00019	0.0599616		0.0841741	-0.0163934	0.0153096	5.06828e-11	2.3593e-08
BnaC02g43940D	0.264542	-0.0163269	0.0649194	0.00015	0.0587816		0.0782608	-0.0163934	0.0148462	1.82209e-10	7.17698e-08
BnaA03g02870D	0.264492	-0.0168062	0.0672075	0.00025	0.0657603		0.0711227	-0.0163934	0.0154011	1.32779e-08	2.71236e-06
BnaC04g29690D	0.264393	-0.016136	0.0665985	0.00028	0.06871		0.0562074	-0.0163934	0.0151893	1.75524e-06	0.000153238
BnaC03g71900D	0.263782	-0.0165969	0.0673201	0.00031	0.0715029		0.10022	-0.0163934	0.0153675	3.24185e-14	5.1875e-11
BnaC02g00110D	0.263763	-0.0161118	0.0648989	0.00019	0.0599616		0.0773851	-0.0163934	0.0147754	2.19665e-10	8.35248e-08
BnaAnng28140D	0.263677	-0.0163027	0.0676669	0.00027	0.0677718		0.0420303	-0.0163934	0.015371	0.000144162	0.00518147
BnaA10g08290D	0.263047	-0.016491	0.0670163	0.00022	0.0612238		0.0717429	-0.0163934	0.0153268	8.89862e-09	1.9697e-06
BnaA07g16120D	0.26292	-0.0164519	0.0668388	0.00046	0.0819761		0.0619407	-0.0163934	0.0153001	3.05804e-07	3.69312e-05
BnaA02g24640D	0.262698	-0.0163387	0.0674623	0.00039	0.0788293		0.0545503	-0.0163934	0.0153777	3.96101e-06	0.000296239
BnaC02g20120D	0.262498	-0.0161323	0.0661531	0.00021	0.0599616		0.0736286	-0.0163934	0.0151177	2.60476e-09	7.04299e-07
BnaA09g05760D	0.261923	-0.0163827	0.0672381	0.00032	0.0727176		0.0788941	-0.0163934	0.0153809	5.82125e-10	1.97953e-07
BnaAnng09240D	0.261919	-0.0162016	0.0671081	0.00029	0.0702512		0.0580677	-0.0163934	0.015275	1.08974e-06	0.00010359
BnaC03g49220D	0.261898	-0.0164646	0.0665319	0.00029	0.0702512		0.0489381	-0.0163934	0.0151939	1.70921e-05	0.00094108
BnaA08g09250D	0.261792	-0.0163951	0.0667011	0.00024	0.0644543		0.0882974	-0.0163934	0.0152954	7.66875e-12	4.99171e-09
BnaC06g00930D	0.261625	-0.0164282	0.0667962	0.00038	0.0788293		0.0694432	-0.0163934	0.0153091	2.05979e-08	3.87766e-06
BnaA08g30570D	0.261253	-0.0164264	0.0668109	0.00021	0.0599616		0.078144	-0.0163934	0.01526	5.82458e-10	1.97953e-07
BnaA06g05010D	0.260934	-0.0164516	0.0667173	0.0002	0.0599616		0.0837684	-0.0163934	0.0151936	4.32843e-11	2.09093e-08
BnaC06g27120D	0.260839	-0.0164255	0.0659193	0.00019	0.0599616		0.0702194	-0.0163934	0.01511	9.9153e-09	2.15134e-06
BnaA04g11780D	0.260716	-0.0161278	0.0669423	0.0002	0.0599616		0.0909255	-0.0163934	0.015268	2.08034e-12	1.68196e-09
BnaA05g35500D	0.260436	-0.0165857	0.0667971	0.00025	0.0657603		0.0764928	-0.0163934	0.0152642	1.16325e-09	3.53341e-07
BnaC08g46180D	0.260266	-0.0165944	0.0664317	0.00023	0.0628678		0.081078	-0.0163934	0.0152367	1.58314e-10	6.48684e-08
BnaC02g35030D	0.260199	-0.016012	0.0673667	0.0003	0.0702512		0.0723251	-0.0163934	0.015367	7.77354e-09	1.74073e-06
BnaC07g19550D	0.260077	-0.0165271	0.0669979	0.0003	0.0702512		0.0660014	-0.0163934	0.0153529	8.01712e-08	1.19569e-05
BnaA05g33860D	0.259892	-0.0166106	0.0663209	0.00026	0.0670137		0.0645815	-0.0163934	0.0151505	9.05693e-08	1.31751e-05
BnaC07g14460D	0.259772	-0.0161531	0.0658695	0.00042	0.080048		0.0612601	-0.0163934	0.0150761	2.59399e-07	3.21353e-05
BnaC08g04860D	0.259707	-0.0163421	0.066969	0.00032	0.0727176		0.0692944	-0.0163934	0.0152722	2.01521e-08	3.81242e-06
BnaAnng40190D	0.259415	-0.0160462	0.0669504	0.0003	0.0702512		0.067147	-0.0163934	0.0153409	5.16253e-08	8.31287e-06
BnaA04g24260D	0.259054	-0.0165095	0.0673027	0.00028	0.06871		0.0502101	-0.0163934	0.0153565	1.44336e-05	0.000821806
BnaA09g37580D	0.258994	-0.0160181	0.067105	0.00026	0.0670137		0.0486957	-0.0163934	0.0153121	2.12969e-05	0.00112656
BnaAnng07320D	0.258966	-0.0163115	0.0667699	0.00028	0.06871		0.0931459	-0.0163934	0.0153044	8.22231e-13	7.99417e-10
BnaC05g43930D	0.25894	-0.0165374	0.0668345	0.00025	0.0657603		0.075962	-0.0163934	0.015224	1.30783e-09	3.8935e-07
BnaA07g12120D	0.25892	-0.0162069	0.0670862	0.00031	0.0715029		0.0653294	-0.0163934	0.0153557	1.02635e-07	1.45985e-05
BnaC04g25450D	0.258665	-0.01667	0.0668274	0.00033	0.0734685		0.0932022	-0.0163934	0.0153008	7.90923e-13	7.78836e-10
BnaA08g00540D	0.258566	-0.0162939	0.0664196	0.00027	0.0677718		0.0681883	-0.0163934	0.0151759	2.49778e-08	4.53546e-06
BnaCnng03730D	0.258544	-0.0163271	0.0665243	0.00022	0.0612238		0.0722162	-0.0163934	0.0152136	5.73319e-09	1.33846e-06
BnaC02g00940D	0.258332	-0.0161067	0.0670341	0.00034	0.0737704		0.0658433	-0.0163934	0.0152775	7.33062e-08	1.11059e-05
BnaC03g03520D	0.258221	-0.0165459	0.0668529	0.0003	0.0702512		0.0564741	-0.0163934	0.0153249	1.98598e-06	0.000170055
BnaC04g38150D	0.258087	-0.0168068	0.0671381	0.00028	0.06871		0.0816075	-0.0163934	0.0153613	1.77397e-10	7.02344e-08
BnaC03g46170D	0.25801	-0.0167094	0.0666025	0.00033	0.0734685		0.101051	-0.0163934	0.0152477	1.33227e-14	2.4364e-11
BnaA10g23100D	0.257988	-0.0162402	0.0667198	0.00033	0.0734685		0.0603487	-0.0163934	0.0153035	5.31258e-07	5.84597e-05
BnaA01g02780D	0.257559	-0.0163982	0.066659	0.00033	0.0734685		0.08775	-0.0163934	0.0152485	8.50653e-12	5.31195e-09
BnaC04g50880D	0.257355	-0.016145	0.0670673	0.0003	0.0702512		0.0567159	-0.0163934	0.0152634	1.6691e-06	0.000146514
BnaA10g02940D	0.257175	-0.016075	0.0666658	0.00028	0.06871		0.0788196	-0.0163934	0.0153066	4.95851e-10	1.72332e-07
BnaC01g35070D	0.257106	-0.0159127	0.0669918	0.00036	0.0770219		0.0721376	-0.0163934	0.0153155	7.44854e-09	1.67773e-06
BnaA01g07430D	0.257074	-0.0163921	0.0670847	0.00027	0.0677718		0.046044	-0.0163934	0.0153271	4.62779e-05	0.002107
BnaC06g22450D	0.25703	-0.0164207	0.067276	0.00043	0.0811485		0.0497518	-0.0163934	0.0153765	1.6948e-05	0.000935833
BnaA05g03470D	0.256986	-0.0163027	0.0672407	0.00034	0.0737704		0.0915118	-0.0163934	0.015316	1.85119e-12	1.52888e-09
BnaA10g03970D	0.25682	-0.0163682	0.0670485	0.00036	0.0770219		0.068423	-0.0163934	0.0153195	3.0859e-08	5.35038e-06
BnaA06g15010D	0.256789	-0.0163617	0.0673211	0.0003	0.0702512		0.083934	-0.0163934	0.0153213	5.82285e-11	2.67809e-08
BnaC05g01860D	0.256786	-0.0163105	0.0663681	0.0003	0.0702512		0.103441	-0.0163934	0.0151883	3.10862e-15	6.82192e-12
BnaC06g33250D	0.256563	-0.0164628	0.0668692	0.0003	0.0702512		0.0808277	-0.0163934	0.0152653	1.90552e-10	7.46731e-08
BnaA06g40220D	0.256478	-0.0160429	0.0674861	0.00033	0.0734685		0.0818595	-0.0163934	0.0153886	1.71635e-10	6.88186e-08
BnaCnng10450D	0.256428	-0.0166487	0.0666152	0.00027	0.0677718		0.0710981	-0.0163934	0.0152307	9.2229e-09	2.02398e-06
BnaC03g75650D	0.256279	-0.0164849	0.0665663	0.00024	0.0644543		0.0638293	-0.0163934	0.015225	1.37058e-07	1.88321e-05
BnaA03g25140D	0.25626	-0.0164053	0.0663856	0.00037	0.0776474		0.0768332	-0.0163934	0.0151829	8.23986e-10	2.64806e-07
BnaA09g56020D	0.256149	-0.0161849	0.0658268	0.00018	0.0598504		0.0325417	-0.0163934	0.0150173	0.00111968	0.0241529
BnaA09g49520D	0.256136	-0.016124	0.0671729	0.00034	0.0737704		0.0809736	-0.0163934	0.015339	2.18568e-10	8.35213e-08
BnaA07g12560D	0.25609	-0.0160935	0.0670906	0.00039	0.0788293		0.0554009	-0.0163934	0.0152757	2.60262e-06	0.000212888
BnaC03g77120D	0.25581	-0.0162505	0.0667418	0.00026	0.0670137		0.0862567	-0.0163934	0.0152504	1.68523e-11	9.37965e-09
BnaC05g21520D	0.255313	-0.0163849	0.0669602	0.00044	0.0816317		0.0685715	-0.0163934	0.0153105	2.86562e-08	5.06814e-06
BnaA05g08860D	0.254531	-0.0161235	0.0675061	0.00031	0.0715029		0.073941	-0.0163934	0.0153551	4.02848e-09	1.00461e-06
BnaA03g32710D	0.254479	-0.016366	0.0664594	0.0003	0.0702512		0.0316574	-0.0163934	0.0152151	0.00158803	0.0296845
BnaA09g05660D	0.254411	-0.0163376	0.0671542	0.00032	0.0727176		0.05889	-0.0163934	0.0153363	9.16119e-07	9.10288e-05
BnaAnng22560D	0.253784	-0.0164456	0.0666649	0.00037	0.0776474		0.0837306	-0.0163934	0.015214	4.6712e-11	2.20114e-08
BnaA04g24670D	0.253639	-0.0164886	0.0674022	0.0004	0.0791835		0.0769579	-0.0163934	0.0153503	1.19128e-09	3.58824e-07
BnaC07g38900D	0.253606	-0.0161028	0.0674381	0.00024	0.0644543		0.0671038	-0.0163934	0.0153795	5.66287e-08	8.99726e-06
BnaA07g20060D	0.253152	-0.0163938	0.0670213	0.00034	0.0737704		0.0684034	-0.0163934	0.0152911	2.9314e-08	5.1641e-06
BnaA04g17300D	0.253086	-0.0169155	0.066795	0.00022	0.0612238		0.0676564	-0.0163934	0.0153143	4.05744e-08	6.78963e-06
BnaC04g03690D	0.252908	-0.0166448	0.0669334	0.0004	0.0791835		0.0580683	-0.0163934	0.0152803	1.09881e-06	0.000103885
BnaC03g52300D	0.252895	-0.0164628	0.0672649	0.00037	0.0776474		0.0572464	-0.0163934	0.0153545	1.61873e-06	0.000143453
BnaC05g46790D	0.252795	-0.016297	0.0671935	0.00039	0.0788293		0.0869276	-0.0163934	0.0153711	1.7955e-11	9.92148e-09
BnaA03g56180D	0.25275	-0.0165705	0.0663461	0.0003	0.0702512		0.0658565	-0.0163934	0.0151501	5.66718e-08	8.99726e-06
BnaC06g38990D	0.252741	-0.0162816	0.0671325	0.00042	0.080048		0.0574503	-0.0163934	0.0153406	1.48213e-06	0.000134086
BnaA08g04610D	0.252735	-0.0161534	0.0671572	0.00039	0.0788293		0.0770158	-0.0163934	0.0153014	1.03045e-09	3.21736e-07
BnaA02g15320D	0.252515	-0.0160178	0.0668506	0.00043	0.0811485		0.0688275	-0.0163934	0.0153126	2.61551e-08	4.69373e-06
BnaC05g12240D	0.252506	-0.0163366	0.0632093	0.0001	0.0518973		0.069152	-0.0163934	0.0144287	3.05106e-09	7.97094e-07
BnaC09g22670D	0.252396	-0.0164996	0.0662757	0.00018	0.0598504		0.0847008	-0.0163934	0.0151694	2.65834e-11	1.38899e-08
BnaC01g31610D	0.252312	-0.0163349	0.0666804	0.00032	0.0727176		0.0558586	-0.0163934	0.0152429	2.13656e-06	0.000180335
BnaC04g02760D	0.252165	-0.0168701	0.0670813	0.0004	0.0791835		0.0816299	-0.0163934	0.0153466	1.68838e-10	6.82531e-08
BnaA08g21050D	0.251969	-0.0166464	0.0668339	0.0004	0.0791835		0.0383687	-0.0163934	0.0152724	0.000336197	0.0100791
BnaC07g50730D	0.251912	-0.0163625	0.0669517	0.00037	0.0776474		0.0691648	-0.0163934	0.0152696	2.10462e-08	3.94273e-06
BnaC05g47100D	0.251594	-0.016235	0.0666504	0.00041	0.0793231		0.0552201	-0.0163934	0.0151675	2.34086e-06	0.000195008
BnaA08g30690D	0.251555	-0.0168139	0.066819	0.00037	0.0776474		0.0483241	-0.0163934	0.0153155	2.38263e-05	0.00123153
BnaC01g20340D	0.251552	-0.0164559	0.0657977	0.00043	0.0811485		0.0594309	-0.0163934	0.01507	4.86737e-07	5.44182e-05
BnaC05g50820D	0.251404	-0.016635	0.065797	0.00024	0.0644543		0.064462	-0.0163934	0.015071	8.0964e-08	1.20282e-05
BnaCnng37280D	0.251394	-0.016352	0.0669374	0.00027	0.0677718		0.0661954	-0.0163934	0.0153014	6.75851e-08	1.03408e-05
BnaC07g34680D	0.251145	-0.0161358	0.067378	0.00033	0.0734685		0.0687723	-0.0163934	0.0153703	3.00856e-08	5.23994e-06
BnaA09g29190D	0.250999	-0.0168251	0.0672102	0.00054	0.0876878		0.0598604	-0.0163934	0.0153421	6.68681e-07	7.06466e-05
BnaA09g07440D	0.250941	-0.016125	0.0669136	0.00032	0.0727176		0.072712	-0.0163934	0.0152523	5.15505e-09	1.23349e-06
BnaC06g34370D	0.250641	-0.0163452	0.0664226	0.0003	0.0702512		0.05826	-0.0163934	0.015218	9.31481e-07	9.19604e-05
BnaA06g24680D	0.250104	-0.0160808	0.0669389	0.00046	0.0819761		0.0672912	-0.0163934	0.0152808	4.33926e-08	7.18298e-06
BnaA08g25610D	0.25	-0.0162348	0.0674016	0.00043	0.0811485		0.0819832	-0.0163934	0.0153636	1.52139e-10	6.28253e-08
BnaA02g08790D	0.249909	-0.0160066	0.0669971	0.00044	0.0816317		0.0653617	-0.0163934	0.0153177	9.43336e-08	1.36709e-05
BnaC05g23690D	0.249821	-0.0166041	0.0672987	0.00045	0.0819761		0.0473687	-0.0163934	0.0153723	3.35595e-05	0.00163142
BnaC05g38240D	0.249715	-0.0164138	0.0668043	0.00041	0.0793231		0.0764022	-0.0163934	0.0152875	1.2789e-09	3.82218e-07
BnaA06g14580D	0.249701	-0.0163935	0.0659069	0.00052	0.0868264		0.0596084	-0.0163934	0.0150858	4.70477e-07	5.30067e-05
BnaA06g25370D	0.249648	-0.0164043	0.0675098	0.00046	0.0819761		0.0615288	-0.0163934	0.0153583	3.90333e-07	4.52197e-05
BnaC05g18910D	0.249516	-0.01619	0.0672234	0.00042	0.080048		0.0616624	-0.0163934	0.0153286	3.53968e-07	4.15428e-05
BnaC07g31260D	0.249442	-0.0165906	0.0672191	0.00046	0.0819761		0.058527	-0.0163934	0.015324	1.01309e-06	9.85429e-05
BnaA05g04460D	0.248918	-0.0166169	0.0669975	0.00047	0.0826081		0.0638267	-0.0163934	0.0153312	1.67261e-07	2.24597e-05
BnaC04g18340D	0.248895	-0.0165318	0.0669215	0.00037	0.0776474		0.0689265	-0.0163934	0.0153237	2.57908e-08	4.63921e-06
BnaA09g08770D	0.248567	-0.0163619	0.0675192	0.00053	0.0876878		0.0568114	-0.0163934	0.0154195	2.05882e-06	0.00017551
BnaC02g05240D	0.248473	-0.0166728	0.0647204	0.00087	0.102878		0.0393194	-0.0163934	0.014802	0.000167305	0.00579628
BnaC08g36130D	0.247958	-0.016276	0.0672714	0.00051	0.0866639		0.0824803	-0.0163934	0.0153551	1.20144e-10	5.15532e-08
BnaC04g07840D	0.247837	-0.0160768	0.0674513	0.00051	0.0866639		0.0662879	-0.0163934	0.0153611	7.34533e-08	1.11059e-05
BnaC09g32850D	0.247653	-0.0163623	0.0668526	0.00041	0.0793231		0.066783	-0.0163934	0.0152612	5.03148e-08	8.15313e-06
BnaAnng27640D	0.247615	-0.0164655	0.0648712	0.00024	0.0644543		0.0710875	-0.0163934	0.0148144	3.52387e-09	8.96231e-07
BnaC05g02150D	0.247548	-0.0166806	0.0673637	0.0005	0.0863011		0.0782809	-0.0163934	0.0153778	7.43383e-10	2.42969e-07
BnaC06g08280D	0.247493	-0.0164307	0.0667827	0.00039	0.0788293		0.0753927	-0.0163934	0.0152925	1.94859e-09	5.52278e-07
BnaC08g35820D	0.24745	-0.0165152	0.066158	0.00034	0.0737704		0.086703	-0.0163934	0.0150772	8.03579e-12	5.10094e-09
BnaC07g50310D	0.247315	-0.0162593	0.0672971	0.00054	0.0876878		0.060807	-0.0163934	0.0153413	4.84884e-07	5.42901e-05
BnaCnng05060D	0.24725	-0.0164527	0.0674034	0.00045	0.0819761		0.0360144	-0.0163934	0.015334	0.000631401	0.0154842
BnaA08g07670D	0.247244	-0.0163415	0.0663565	0.00042	0.080048		0.0658665	-0.0163934	0.0151304	5.42719e-08	8.68442e-06
BnaA07g28810D	0.247015	-0.0165827	0.0667112	0.00046	0.0819761		0.0458689	-0.0163934	0.0152389	4.39371e-05	0.00202808
BnaC09g42240D	0.24695	-0.0164104	0.0670757	0.00052	0.0868264		0.03909	-0.0163934	0.0153151	0.000291453	0.00901206
BnaA06g34090D	0.24687	-0.0166568	0.065097	0.00027	0.0677718		0.0512282	-0.0163934	0.0148758	5.4743e-06	0.00038364
BnaC01g22710D	0.24681	-0.0163634	0.0671595	0.0004	0.0791835		0.0693142	-0.0163934	0.0153228	2.22592e-08	4.10982e-06
BnaA05g13450D	0.246807	-0.0163254	0.0669098	0.00042	0.080048		0.0718928	-0.0163934	0.0152809	7.57926e-09	1.70219e-06
BnaC02g24840D	0.246762	-0.016048	0.0670767	0.00045	0.0819761		0.0859018	-0.0163934	0.0152634	2.05598e-11	1.1043e-08
BnaC01g41320D	0.246277	-0.0166559	0.0671002	0.0005	0.0863011		0.0442196	-0.0163934	0.0152877	7.34508e-05	0.00304787
BnaA01g33420D	0.246229	-0.016092	0.067173	0.00065	0.0943766		0.0476256	-0.0163934	0.0153305	2.96773e-05	0.00147301
BnaC07g08100D	0.246176	-0.0162249	0.0664789	0.0004	0.0791835		0.0799498	-0.0163934	0.0152183	2.43953e-10	9.0959e-08
BnaA06g19490D	0.246118	-0.0161667	0.0668746	0.00037	0.0776474		0.0710445	-0.0163934	0.0152369	9.5481e-09	2.08937e-06
BnaC08g27440D	0.245896	-0.0163264	0.0671611	0.00051	0.0866639		0.0324587	-0.0163934	0.0153288	0.00143776	0.0274705
BnaC08g48960D	0.245846	-0.0162728	0.0666055	0.00041	0.0793231		0.0266509	-0.0163934	0.0152466	0.00475438	0.0619674
BnaC09g39190D	0.245844	-0.0160869	0.0672047	0.00047	0.0826081		0.0659436	-0.0163934	0.0153477	8.10534e-08	1.20282e-05
BnaA08g20600D	0.245821	-0.0162361	0.0676219	0.00044	0.0816317		0.0741046	-0.0163934	0.0154061	4.2493e-09	1.04945e-06
BnaA01g03800D	0.245804	-0.0167307	0.0667444	0.00035	0.0755135		0.0726759	-0.0163934	0.0152739	5.49452e-09	1.29853e-06
BnaC07g15300D	0.245698	-0.0165119	0.0652193	0.00031	0.0715029		0.0730355	-0.0163934	0.0148927	1.91473e-09	5.46716e-07
BnaA04g27350D	0.245646	-0.0164846	0.066832	0.00044	0.0816317		0.060097	-0.0163934	0.0152789	5.54891e-07	6.02829e-05
BnaA09g47050D	0.24554	-0.016501	0.0672421	0.00049	0.0853422		0.0522714	-0.0163934	0.0153938	8.17474e-06	0.000525979
BnaC09g21610D	0.245538	-0.0163461	0.0664952	0.00046	0.0819761		0.0658948	-0.0163934	0.0151959	6.1231e-08	9.48975e-06
BnaA03g46660D	0.245503	-0.0161491	0.0668275	0.00039	0.0788293		0.065171	-0.0163934	0.0152985	9.73961e-08	1.39828e-05
BnaC05g18020D	0.245444	-0.0166385	0.064484	0.00046	0.0819761		0.097742	-0.0163934	0.0146862	7.77156e-15	1.4923e-11
BnaA03g40160D	0.245258	-0.0160299	0.0672098	0.0005	0.0863011		0.0852598	-0.0163934	0.0153392	3.4251e-11	1.74222e-08
BnaC05g15610D	0.245051	-0.016254	0.0669165	0.00047	0.0826081		0.0428658	-0.0163934	0.0152896	0.000106278	0.00408763
BnaA03g04690D	0.244861	-0.0162933	0.0667399	0.00052	0.0868264		0.0703372	-0.0163934	0.0153121	1.47738e-08	2.98616e-06
BnaAnng02750D	0.24481	-0.0158786	0.0668828	0.00057	0.0897143		0.10016	-0.0163934	0.0152093	1.82077e-14	3.17839e-11
BnaCnng26740D	0.244492	-0.0163513	0.0667572	0.00042	0.080048		0.0603296	-0.0163934	0.0153197	5.49577e-07	5.99601e-05
BnaA03g12870D	0.244345	-0.0162741	0.0658207	0.00033	0.0734685		0.090677	-0.0163934	0.0150569	1.15175e-12	1.02864e-09
BnaA09g27710D	0.244149	-0.0163047	0.0665838	0.00057	0.0897143		0.0697221	-0.0163934	0.0152404	1.60014e-08	3.14896e-06
BnaC02g15040D	0.243998	-0.0163932	0.0674194	0.00061	0.0920489		0.0673458	-0.0163934	0.0153583	4.96967e-08	8.06998e-06
BnaA03g57460D	0.243945	-0.0163853	0.0655199	0.00066	0.0951093		0.0307559	-0.0163934	0.0150016	0.00167249	0.0307912
BnaAnng06610D	0.243787	-0.0165496	0.0670977	0.00054	0.0876878		0.0718235	-0.0163934	0.0153346	8.77705e-09	1.9484e-06
BnaC06g21550D	0.243769	-0.0167059	0.0627935	0.00071	0.0986142		0.0271938	-0.0163934	0.0143627	0.00240738	0.0389681
BnaA03g17030D	0.243713	-0.0164859	0.067316	0.00051	0.0866639		0.0541066	-0.0163934	0.0153398	4.30884e-06	0.000314894
BnaC03g50310D	0.243695	-0.0164374	0.0668572	0.0006	0.0920489		0.052089	-0.0163934	0.015283	7.43088e-06	0.000486574
BnaC08g05270D	0.243637	-0.0165025	0.066887	0.00039	0.0788293		0.0670774	-0.0163934	0.0152856	4.74111e-08	7.74798e-06
BnaC03g14940D	0.243598	-0.0167165	0.0666718	0.00057	0.0897143		0.0724463	-0.0163934	0.0152745	6.02014e-09	1.39276e-06
BnaA08g18260D	0.243495	-0.0162884	0.0671341	0.00045	0.0819761		0.0637261	-0.0163934	0.0153614	1.83201e-07	2.4387e-05
BnaC09g46390D	0.243414	-0.0165733	0.0669716	0.00053	0.0876878		0.0641601	-0.0163934	0.0153092	1.42668e-07	1.94636e-05
BnaA04g24870D	0.243347	-0.0161781	0.0670394	0.00069	0.0976013		0.0731864	-0.0163934	0.0153269	5.07757e-09	1.22027e-06
BnaC09g35290D	0.243341	-0.0158139	0.0666135	0.00041	0.0793231		0.0810886	-0.0163934	0.0151912	1.3897e-10	5.86486e-08
BnaC06g18530D	0.242975	-0.0163493	0.0674843	0.00065	0.0943766		0.0647805	-0.0163934	0.0153902	1.33197e-07	1.83674e-05
BnaA08g12780D	0.242648	-0.0158921	0.0668826	0.00047	0.0826081		0.063277	-0.0163934	0.0152938	1.89514e-07	2.50969e-05
BnaC07g44660D	0.242574	-0.016355	0.0663918	0.00046	0.0819761		0.0941559	-0.0163934	0.0152117	3.66374e-13	4.02006e-10
BnaC09g45620D	0.242373	-0.0163646	0.0669965	0.00055	0.0883774		0.053169	-0.0163934	0.0153224	5.62767e-06	0.000392955
BnaCnng27330D	0.242359	-0.0161511	0.067254	0.00056	0.0896093		0.0463851	-0.0163934	0.0153552	4.34306e-05	0.00200953
BnaCnng05910D	0.242241	-0.0164888	0.067162	0.00061	0.0920489		0.0519678	-0.0163934	0.0153649	8.61949e-06	0.000550329
BnaA05g08200D	0.241928	-0.0164285	0.0672148	0.00044	0.0816317		0.0375318	-0.0163934	0.015373	0.000451859	0.0122637
BnaC08g21600D	0.241793	-0.0164169	0.0665391	0.00039	0.0788293		0.0596871	-0.0163934	0.01522	5.77114e-07	6.23445e-05
BnaC05g07930D	0.241483	-0.0160498	0.0673943	0.00063	0.0932351		0.0576896	-0.0163934	0.0153403	1.37004e-06	0.000125125
BnaC04g45840D	0.241431	-0.0164816	0.0670347	0.00058	0.090546		0.0287872	-0.0163934	0.0153092	0.00316531	0.0466468
BnaA07g34500D	0.24139	-0.0162151	0.0670086	0.00062	0.0928284		0.0521886	-0.0163934	0.0153026	7.40431e-06	0.000486198
BnaA09g27740D	0.241286	-0.0162918	0.067224	0.0005	0.0863011		0.0608058	-0.0163934	0.0153245	4.71352e-07	5.30067e-05
BnaA07g33280D	0.241046	-0.0166819	0.0668656	0.00041	0.0793231		0.0704883	-0.0163934	0.0152794	1.29889e-08	2.66752e-06
BnaC03g76270D	0.240979	-0.0167243	0.0673209	0.00055	0.0883774		0.0422102	-0.0163934	0.0153873	0.000139776	0.00506648
BnaA08g02530D	0.240953	-0.0162854	0.0667215	0.00046	0.0819761		0.0721472	-0.0163934	0.0152435	6.30606e-09	1.44584e-06
BnaC01g24230D	0.240877	-0.0163869	0.0670145	0.00062	0.0928284		0.0732707	-0.0163934	0.0152745	4.35266e-09	1.06811e-06
BnaC05g11260D	0.24086	-0.0163457	0.0665728	0.00061	0.0920489		0.0652449	-0.0163934	0.0152456	8.5621e-08	1.25264e-05
BnaC03g62300D	0.240726	-0.0167954	0.0664786	0.00041	0.0793231		0.0759617	-0.0163934	0.0153004	1.57848e-09	4.5579e-07
BnaC02g00980D	0.240666	-0.0163895	0.0670939	0.00045	0.0819761		0.0398933	-0.0163934	0.0153556	0.000246808	0.00791257
BnaC03g33580D	0.240437	-0.016684	0.0669965	0.00045	0.0819761		0.0750027	-0.0163934	0.0153525	2.62964e-09	7.04299e-07
BnaA01g12090D	0.240425	-0.0161623	0.0658086	0.00044	0.0816317		0.0666522	-0.0163934	0.0150289	3.28093e-08	5.63761e-06
BnaC03g13910D	0.240412	-0.0165734	0.0670863	0.00052	0.0868264		0.0767973	-0.0163934	0.0153109	1.15359e-09	3.53009e-07
BnaA07g00960D	0.240395	-0.0163514	0.0671292	0.00052	0.0868264		0.0737886	-0.0163934	0.0153517	4.24354e-09	1.04945e-06
BnaCnng76110D	0.240229	-0.0167	0.0669827	0.00052	0.0868264		0.0589782	-0.0163934	0.015308	8.4929e-07	8.58319e-05
BnaC01g35550D	0.240066	-0.0162419	0.0673009	0.00083	0.101352		0.0460281	-0.0163934	0.0153452	4.74532e-05	0.00215413
BnaA08g30450D	0.239891	-0.0162885	0.0657631	0.00111	0.111156		0.0314464	-0.0163934	0.0149919	0.00141762	0.0271713
BnaA03g45280D	0.23968	-0.0165075	0.0663801	0.00054	0.0876878		0.0737666	-0.0163934	0.0152306	3.22601e-09	8.28706e-07
BnaA07g26620D	0.23944	-0.0165495	0.0669694	0.00065	0.0943766		0.069663	-0.0163934	0.0153674	2.14432e-08	3.98791e-06
BnaA07g13330D	0.239436	-0.0167187	0.0670109	0.00062	0.0928284		0.0678166	-0.0163934	0.0153266	3.92069e-08	6.58951e-06
BnaA08g08940D	0.239218	-0.0159627	0.0669875	0.00057	0.0897143		0.0550853	-0.0163934	0.0152924	2.95188e-06	0.000234223
BnaC03g67820D	0.239195	-0.0164791	0.0669752	0.00054	0.0876878		0.0599228	-0.0163934	0.0153417	6.54431e-07	6.94275e-05
BnaA03g37750D	0.239182	-0.0163282	0.0671456	0.00039	0.0788293		0.0612758	-0.0163934	0.0153462	4.16776e-07	4.77787e-05
BnaC01g41390D	0.23917	-0.0164468	0.0648554	0.00092	0.104377		0.034815	-0.0163934	0.014859	0.000568321	0.014228
BnaA07g17620D	0.239165	-0.016824	0.0669941	0.00074	0.100071		0.0706479	-0.0163934	0.015292	1.25594e-08	2.61332e-06
BnaA04g26210D	0.239143	-0.0163772	0.0671383	0.00059	0.0915489		0.0538538	-0.0163934	0.015367	4.84682e-06	0.000347419
BnaC05g16940D	0.239132	-0.0162791	0.0667308	0.0006	0.0920489		0.0642333	-0.0163934	0.0152588	1.26422e-07	1.76229e-05
BnaC05g01510D	0.238982	-0.0163617	0.0669231	0.00068	0.0965424		0.0739352	-0.0163934	0.0152355	3.05099e-09	7.97094e-07
BnaA06g06030D	0.238961	-0.016187	0.0663817	0.00055	0.0883774		0.0574273	-0.0163934	0.0151375	1.07877e-06	0.000102802
BnaA02g36040D	0.238951	-0.0162134	0.0669384	0.00057	0.0897143		0.0586356	-0.0163934	0.0152704	8.95191e-07	8.96451e-05
BnaA07g30320D	0.23883	-0.0165795	0.0670001	0.00054	0.0876878		0.0759146	-0.0163934	0.0152562	1.44379e-09	4.24884e-07
BnaC05g21790D	0.238777	-0.0164344	0.0639187	0.00116	0.112213		0.0199043	-0.0163934	0.0146561	0.0132626	0.130882
BnaA09g55150D	0.238471	-0.0164658	0.0670945	0.00054	0.0876878		0.0554298	-0.0163934	0.0153067	2.70206e-06	0.000219155
BnaC03g51630D	0.238338	-0.0165816	0.0671978	0.00063	0.0932351		0.0312182	-0.0163934	0.0153226	0.00188817	0.0331753
BnaC09g23240D	0.238335	-0.0163106	0.0670844	0.00061	0.0920489		0.0749439	-0.0163934	0.0152911	2.32578e-09	6.35725e-07
BnaA03g31730D	0.238125	-0.0163437	0.066556	0.00048	0.0839814		0.0735333	-0.0163934	0.0152747	3.92529e-09	9.85273e-07
BnaA06g30200D	0.238004	-0.0167926	0.067281	0.00071	0.0986142		0.0608222	-0.0163934	0.0153586	4.96903e-07	5.53132e-05
BnaA07g18810D	0.237969	-0.0166142	0.066447	0.00095	0.105292		0.0665803	-0.0163934	0.0151464	4.29898e-08	7.1626e-06
BnaC08g08920D	0.237937	-0.0163616	0.0674542	0.0007	0.0979337		0.0545703	-0.0163934	0.0153449	3.75363e-06	0.000283221
BnaA08g21530D	0.237629	-0.0163436	0.0669857	0.00057	0.0897143		0.0553584	-0.0163934	0.0153393	2.9018e-06	0.000231445
BnaA06g23570D	0.237552	-0.0161386	0.0675225	0.00058	0.090546		0.0589064	-0.0163934	0.0154179	1.03995e-06	9.99705e-05
BnaC03g21920D	0.237514	-0.0166101	0.0663717	0.00055	0.0883774		0.0768694	-0.0163934	0.0152036	8.55562e-10	2.73808e-07
BnaA01g25380D	0.237474	-0.0160281	0.0669932	0.00061	0.0920489		0.0630241	-0.0163934	0.0152735	1.99605e-07	2.61625e-05
BnaCnng03640D	0.237275	-0.0160693	0.0660399	0.00076	0.100071		0.0774773	-0.0163934	0.0151088	5.19834e-10	1.79853e-07
BnaC03g44340D	0.237197	-0.0160313	0.0669673	0.00066	0.0951093		0.0415414	-0.0163934	0.0153038	0.000153311	0.00542651
BnaC01g33520D	0.23715	-0.0167207	0.0669212	0.00075	0.100071		0.0445865	-0.0163934	0.0153077	6.78754e-05	0.00286449
BnaA10g06670D	0.236978	-0.0168802	0.0658157	0.00057	0.0897143		0.04639	-0.0163934	0.015035	2.96903e-05	0.00147301
BnaA03g20250D	0.236921	-0.0165666	0.066985	0.00073	0.100071		0.0692555	-0.0163934	0.015304	2.18714e-08	4.05773e-06
BnaC05g35480D	0.23692	-0.0162231	0.0675005	0.00079	0.100962		0.0536447	-0.0163934	0.0153261	4.8802e-06	0.000349337
BnaAnng14750D	0.23686	-0.0161498	0.0657266	0.00066	0.0951093		0.0628861	-0.0163934	0.0150085	1.27573e-07	1.77512e-05
BnaC06g10070D	0.236732	-0.0164974	0.0670424	0.00068	0.0965424		0.0660171	-0.0163934	0.0153099	7.33229e-08	1.11059e-05
BnaA07g15180D	0.236403	-0.0162982	0.0672329	0.00079	0.100962		0.0572983	-0.0163934	0.0153219	1.51261e-06	0.000136043
BnaC09g18700D	0.23618	-0.0165284	0.0660483	0.00051	0.0866639		0.0672126	-0.0163934	0.015079	2.94733e-08	5.16846e-06
BnaA07g34880D	0.236152	-0.0167266	0.0603307	0.00036	0.0770219		0.0493261	-0.0163934	0.01381	1.94725e-06	0.000167381
BnaA05g21480D	0.236117	-0.0165876	0.0654389	0.00068	0.0965424		0.03746	-0.0163934	0.0149955	0.000329012	0.00989243
BnaA03g18410D	0.236099	-0.0162735	0.066379	0.00068	0.0965424		0.0699893	-0.0163934	0.0151372	1.1522e-08	2.43796e-06
BnaC05g10790D	0.236092	-0.0163549	0.0593834	0.0004	0.0791835		0.0521562	-0.0163934	0.0135559	4.26292e-07	4.86518e-05
BnaC08g26740D	0.236086	-0.0162219	0.066947	0.00052	0.0868264		0.0624147	-0.0163934	0.0152946	2.56811e-07	3.19959e-05
BnaA05g26040D	0.236075	-0.0167287	0.06693	0.00077	0.100071		0.0752194	-0.0163934	0.0153068	2.16232e-09	6.01024e-07
BnaA09g30660D	0.235923	-0.0164511	0.0669	0.00073	0.100071		0.0461525	-0.0163934	0.0152756	4.23098e-05	0.00197002
BnaC09g52630D	0.235844	-0.0159357	0.06742	0.0007	0.0979337		0.0676018	-0.0163934	0.0153607	4.5468e-08	7.46219e-06
BnaA08g03290D	0.235841	-0.0162116	0.0666124	0.00047	0.0826081		0.0555624	-0.0163934	0.0152069	2.22555e-06	0.000186616
BnaA10g04620D	0.235742	-0.0162461	0.0673532	0.00089	0.103732		0.0283684	-0.0163934	0.0153458	0.00353558	0.0504198
BnaA10g26640D	0.235721	-0.0164861	0.0664608	0.00051	0.0866639		0.0589363	-0.0163934	0.0151999	7.19875e-07	7.49216e-05
BnaC03g55230D	0.235674	-0.0164856	0.0673168	0.00104	0.108533		0.0369221	-0.0163934	0.0153388	0.000509218	0.0132658
BnaC09g46260D	0.235631	-0.0164538	0.0667049	0.00061	0.0920489		0.0643424	-0.0163934	0.015279	1.2631e-07	1.76229e-05
BnaA08g20550D	0.23548	-0.0167683	0.0665832	0.00081	0.101327		0.07017	-0.0163934	0.0152474	1.36858e-08	2.78089e-06
BnaA05g32900D	0.23548	-0.016683	0.0673844	0.00077	0.100071		0.0747331	-0.0163934	0.0153472	2.89134e-09	7.60541e-07
BnaC02g03460D	0.23543	-0.0163024	0.0657109	0.00067	0.0958312		0.0521919	-0.0163934	0.0150136	4.91886e-06	0.000351449
BnaCnng05420D	0.235415	-0.0163006	0.0671684	0.0007	0.0979337		0.0615497	-0.0163934	0.0153602	3.88823e-07	4.51128e-05
BnaA09g47870D	0.23529	-0.016291	0.0668579	0.00079	0.100962		0.0684799	-0.0163934	0.0152755	2.75723e-08	4.91362e-06
BnaC01g15910D	0.235086	-0.0169707	0.0667754	0.00072	0.0994636		0.0610969	-0.0163934	0.0153076	4.14433e-07	4.75812e-05
BnaA09g08020D	0.234915	-0.0164532	0.0672123	0.00074	0.100071		0.051537	-0.0163934	0.0153575	9.72092e-06	0.000604086
BnaA03g21100D	0.234886	-0.016727	0.0663612	0.00066	0.0951093		0.0776033	-0.0163934	0.0151431	5.39238e-10	1.8573e-07
BnaC08g08290D	0.234806	-0.0164607	0.0668146	0.00061	0.0920489		0.0656836	-0.0163934	0.0153233	8.49158e-08	1.2447e-05
BnaA06g25010D	0.234678	-0.016555	0.067233	0.00079	0.100962		0.0730194	-0.0163934	0.0153125	5.24552e-09	1.25124e-06
BnaC01g44920D	0.234671	-0.0163212	0.0673018	0.00086	0.10257		0.0504842	-0.0163934	0.0153732	1.35958e-05	0.000784303
BnaC01g13780D	0.234591	-0.0165475	0.0669799	0.00067	0.0958312		0.0541037	-0.0163934	0.0152781	3.94472e-06	0.000295308
BnaC03g28610D	0.234532	-0.0164855	0.0651193	0.00046	0.0819761		0.0395961	-0.0163934	0.0148853	0.000168972	0.00584087
BnaCnng39660D	0.234491	-0.0162946	0.0670176	0.00065	0.0943766		0.0478347	-0.0163934	0.0153115	2.7316e-05	0.00138214
BnaA07g39220D	0.234402	-0.0162248	0.0673475	0.00061	0.0920489		0.0330982	-0.0163934	0.0153577	0.0012703	0.0253622
BnaA06g27790D	0.234322	-0.0165415	0.0673333	0.00098	0.106769		0.0479594	-0.0163934	0.0153798	2.86121e-05	0.00143537
BnaC03g43790D	0.234248	-0.0164627	0.0669772	0.00076	0.100071		0.0597353	-0.0163934	0.0152714	6.19442e-07	6.62919e-05
BnaC02g08800D	0.234219	-0.016406	0.0671996	0.00083	0.101352		0.0634592	-0.0163934	0.0153347	1.91599e-07	2.52541e-05
BnaA03g13620D	0.234159	-0.0164787	0.0672831	0.00088	0.102878		0.0805676	-0.0163934	0.0153711	2.82631e-10	1.03373e-07
BnaA10g15850D	0.234029	-0.0163207	0.0663059	0.00065	0.0943766		0.0642685	-0.0163934	0.015137	9.8862e-08	1.41668e-05
BnaA08g09350D	0.23398	-0.0164094	0.0673244	0.00077	0.100071		0.053148	-0.0163934	0.0153547	5.92662e-06	0.000407167
BnaC01g00990D	0.23395	-0.016535	0.0670603	0.00086	0.10257		0.0691731	-0.0163934	0.0153227	2.34663e-08	4.30166e-06
BnaC03g16960D	0.233755	-0.0163406	0.0666305	0.00065	0.0943766		0.0635702	-0.0163934	0.0151998	1.43412e-07	1.95305e-05
BnaC03g38140D	0.233707	-0.0160953	0.0672079	0.00092	0.104377		0.0603534	-0.0163934	0.0152843	5.13264e-07	5.67896e-05
BnaA08g28520D	0.233499	-0.0166623	0.0666054	0.0007	0.0979337		0.0662803	-0.0163934	0.0152609	6.04807e-08	9.42273e-06
BnaA07g32780D	0.233418	-0.0162761	0.0660606	0.00054	0.0876878		0.0567461	-0.0163934	0.0150971	1.26858e-06	0.000117112
BnaC04g01400D	0.233338	-0.0160212	0.0666937	0.00075	0.100071		0.0305055	-0.0163934	0.0152787	0.00214369	0.0365895
BnaC05g47780D	0.233328	-0.0162655	0.066956	0.00075	0.100071		0.0635413	-0.0163934	0.0152988	1.74258e-07	2.33177e-05
BnaC06g33770D	0.233236	-0.0164988	0.0668939	0.00075	0.100071		0.0750323	-0.0163934	0.0152586	2.07594e-09	5.86208e-07
BnaC07g22390D	0.23321	-0.0165577	0.0671174	0.0009	0.104107		0.0651014	-0.0163934	0.0153876	1.18275e-07	1.65474e-05
BnaA05g19760D	0.23321	-0.0162985	0.0654514	0.00041	0.0793231		0.0676161	-0.0163934	0.014936	1.8589e-08	3.5874e-06
BnaA03g55050D	0.233109	-0.0163631	0.0664639	0.00085	0.10257		0.0523542	-0.0163934	0.0151681	5.83238e-06	0.000402519
BnaC03g18540D	0.232994	-0.0164969	0.0667762	0.00077	0.100071		0.0411737	-0.0163934	0.0152845	0.000165639	0.00576457
BnaC03g67970D	0.232738	-0.0165762	0.060561	0.00039	0.0788293		0.0419448	-0.0163934	0.0138924	2.67764e-05	0.00135842
BnaA02g05070D	0.232731	-0.0160885	0.0642211	0.00081	0.101327		0.0491187	-0.0163934	0.0146604	7.87201e-06	0.000509809
BnaA10g30010D	0.232674	-0.0166281	0.0669364	0.00086	0.10257		0.0617564	-0.0163934	0.015309	3.31121e-07	3.92481e-05
BnaC08g00670D	0.232656	-0.0163599	0.0670516	0.00081	0.101327		0.053252	-0.0163934	0.015327	5.52057e-06	0.000386286
BnaA07g12540D	0.232633	-0.0163389	0.0667887	0.00077	0.100071		0.0650082	-0.0163934	0.0152821	1.00078e-07	1.43143e-05
BnaA03g17040D	0.232408	-0.0166034	0.0672311	0.00075	0.100071		0.0400575	-0.0163934	0.0153801	0.000242186	0.00779949
BnaA10g13320D	0.232334	-0.016112	0.0664914	0.00071	0.0986142		0.0676297	-0.0163934	0.0152119	3.32279e-08	5.68411e-06
BnaC09g46980D	0.232298	-0.0162918	0.0670762	0.00083	0.101352		0.0779093	-0.0163934	0.0153348	7.76812e-10	2.50695e-07
BnaA06g27940D	0.232293	-0.0162914	0.0667475	0.00074	0.100071		0.0505451	-0.0163934	0.0152849	1.19012e-05	0.000707512
BnaA05g08070D	0.232239	-0.0160752	0.0665049	0.00087	0.102878		0.0951995	-0.0163934	0.0152195	2.26263e-13	2.67367e-10
BnaC02g20410D	0.232175	-0.0163456	0.0662892	0.00065	0.0943766		0.0691897	-0.0163934	0.0151543	1.62862e-08	3.19109e-06
BnaA01g31480D	0.232123	-0.0162227	0.0672771	0.0008	0.10123		0.0715976	-0.0163934	0.015336	9.60612e-09	2.0961e-06
BnaC02g15030D	0.232117	-0.0165366	0.0669944	0.00075	0.100071		0.053555	-0.0163934	0.0152619	4.57883e-06	0.000331159
BnaA04g22640D	0.232108	-0.0162351	0.0668119	0.00075	0.100071		0.0702542	-0.0163934	0.0153313	1.58886e-08	3.13721e-06
BnaA08g22830D	0.232071	-0.0163819	0.0667249	0.00083	0.101352		0.0689274	-0.0163934	0.0152938	2.42188e-08	4.40805e-06
BnaA06g31080D	0.232014	-0.0163282	0.0669701	0.00085	0.10257		0.0697135	-0.0163934	0.0152801	1.74825e-08	3.39947e-06
BnaA02g35710D	0.231999	-0.0163283	0.0671167	0.00088	0.102878		0.0343428	-0.0163934	0.015322	0.000928517	0.0209757
BnaA08g27870D	0.231952	-0.016405	0.0666525	0.00085	0.10257		0.0544209	-0.0163934	0.0152608	3.47933e-06	0.000266707
BnaC03g20080D	0.231904	-0.0165719	0.0662502	0.00044	0.0816317		0.0477656	-0.0163934	0.0151576	2.30814e-05	0.0012003
BnaC05g29540D	0.231791	-0.0163588	0.0656085	0.00119	0.112981		0.0349725	-0.0163934	0.0150068	0.000619702	0.0152265
BnaA06g05850D	0.231766	-0.0161443	0.0667455	0.00075	0.100071		0.0657819	-0.0163934	0.0153263	8.24296e-08	1.21755e-05
BnaA08g22590D	0.231629	-0.0164078	0.0669663	0.00095	0.105292		0.0627586	-0.0163934	0.0153282	2.41983e-07	3.05193e-05
BnaA09g47290D	0.231588	-0.0164602	0.0666304	0.00057	0.0897143		0.0660524	-0.0163934	0.0152333	6.22486e-08	9.6201e-06
BnaA03g39590D	0.23151	-0.0164867	0.066775	0.00069	0.0976013		0.0694195	-0.0163934	0.0153163	2.11032e-08	3.94378e-06
BnaA07g14950D	0.231482	-0.0159038	0.064627	0.00109	0.110159		0.0586752	-0.0163934	0.0148135	4.02901e-07	4.65608e-05
BnaA01g14190D	0.231271	-0.0162965	0.0668713	0.00079	0.100962		0.0493075	-0.0163934	0.0152943	1.74071e-05	0.000953186
BnaA04g20970D	0.231198	-0.0164801	0.0654663	0.00064	0.0943515		0.0973206	-0.0163934	0.015032	3.88578e-14	5.96918e-11
BnaAnng30390D	0.231155	-0.016042	0.0670421	0.00076	0.100071		0.0697749	-0.0163934	0.0153622	2.03384e-08	3.83822e-06
BnaC04g50590D	0.231147	-0.0160659	0.0673959	0.00095	0.105292		0.0649826	-0.0163934	0.0153323	1.11145e-07	1.56927e-05
BnaC05g04260D	0.231142	-0.016084	0.0670138	0.00095	0.105292		0.0320079	-0.0163934	0.0152749	0.00153133	0.0288492
BnaA02g33910D	0.231134	-0.0168262	0.0670573	0.00084	0.102248		0.0262705	-0.0163934	0.0153236	0.00536619	0.0680929
BnaA09g55040D	0.231071	-0.0164479	0.064901	0.00157	0.124575		0.0346621	-0.0163934	0.0148041	0.000563226	0.0141189
BnaC07g27790D	0.231017	-0.0165678	0.067194	0.00088	0.102878		0.0709808	-0.0163934	0.0153528	1.26229e-08	2.61332e-06
BnaCnng23510D	0.230817	-0.0168694	0.0657565	0.00088	0.102878		0.0509725	-0.0163934	0.0150388	7.48257e-06	0.000488709
BnaC04g01050D	0.230791	-0.0162979	0.0668428	0.00076	0.100071		0.0502255	-0.0163934	0.0152864	1.31222e-05	0.00076471
BnaA08g09030D	0.230615	-0.0164495	0.0668853	0.0008	0.10123		0.0684259	-0.0163934	0.0153075	3.00711e-08	5.23994e-06
BnaA03g39100D	0.230601	-0.0162942	0.0663878	0.00081	0.101327		0.079589	-0.0163934	0.0152265	2.90696e-10	1.0532e-07
BnaA03g40390D	0.230546	-0.0164399	0.0631612	0.0012	0.11323		0.0308027	-0.0163934	0.0144694	0.00110714	0.0240218
BnaCnng06700D	0.230452	-0.0161616	0.0670352	0.00088	0.102878		0.0377989	-0.0163934	0.0152973	0.000396178	0.0113756
BnaC05g36060D	0.230444	-0.0167933	0.0669658	0.00091	0.104321		0.0471844	-0.0163934	0.0153489	3.44035e-05	0.00166822
BnaA07g38930D	0.230393	-0.0164154	0.0663877	0.00074	0.100071		0.0520627	-0.0163934	0.0151497	6.22326e-06	0.000422601
BnaA07g37470D	0.230363	-0.0161367	0.0669326	0.00077	0.100071		0.0702721	-0.0163934	0.0152501	1.32385e-08	2.71154e-06
BnaC06g23110D	0.230345	-0.0166619	0.067158	0.00096	0.10579		0.0513898	-0.0163934	0.0153561	1.01434e-05	0.000621786
BnaA03g05180D	0.230291	-0.0162307	0.0666679	0.00092	0.104377		0.0654851	-0.0163934	0.0152476	7.87742e-08	1.18139e-05
BnaC03g04800D	0.23028	-0.016387	0.0669717	0.00083	0.101352		0.0145369	-0.0163934	0.0153029	0.0432578	0.301119
BnaA06g30410D	0.23013	-0.0163535	0.0671477	0.00089	0.103732		0.0626174	-0.0163934	0.0153156	2.4847e-07	3.11762e-05
BnaA04g28670D	0.230061	-0.0162296	0.0664672	0.00071	0.0986142		0.0547396	-0.0163934	0.0152239	2.97636e-06	0.000235679
BnaA02g23480D	0.230055	-0.0163231	0.0668707	0.00085	0.10257		0.0702857	-0.0163934	0.0152592	1.34344e-08	2.73706e-06
BnaCnng20610D	0.229997	-0.0164631	0.0666635	0.0007	0.0979337		0.0822318	-0.0163934	0.0152756	1.07217e-10	4.67906e-08
BnaAnng40400D	0.229994	-0.016368	0.0672835	0.00091	0.104321		0.0551916	-0.0163934	0.0153574	3.14235e-06	0.000245911
BnaCnng10740D	0.229967	-0.0163	0.0672435	0.00093	0.104585		0.0562206	-0.0163934	0.015323	2.14891e-06	0.000181178
BnaA06g35590D	0.229781	-0.0158613	0.0669655	0.0008	0.10123		0.0537593	-0.0163934	0.015289	4.46548e-06	0.000324182
BnaC01g13070D	0.22978	-0.0164217	0.0669765	0.00095	0.105292		0.072406	-0.0163934	0.0153	6.48031e-09	1.48137e-06
BnaC01g35990D	0.229742	-0.0165348	0.0626498	0.00039	0.0788293		0.0379461	-0.0163934	0.0143147	0.000147004	0.00525657
BnaA09g04890D	0.229664	-0.0165189	0.0672479	0.00099	0.106948		0.0509877	-0.0163934	0.0153652	1.15822e-05	0.000691226
BnaC03g65510D	0.229477	-0.0166781	0.0671825	0.00111	0.111156		0.0368412	-0.0163934	0.0153038	0.000504188	0.0132658
BnaA05g31230D	0.229452	-0.0165695	0.0667941	0.0008	0.10123		0.0565941	-0.0163934	0.0152704	1.75567e-06	0.000153238
BnaA02g19640D	0.229388	-0.0165827	0.0667711	0.00096	0.10579		0.0484099	-0.0163934	0.0152771	2.21661e-05	0.00116453
BnaA09g14970D	0.229353	-0.0162994	0.066224	0.00059	0.0915489		0.0641834	-0.0163934	0.0151019	9.52623e-08	1.37536e-05
BnaC08g32640D	0.229282	-0.0162484	0.0672024	0.00093	0.104585		0.0665774	-0.0163934	0.0153223	6.12816e-08	9.48975e-06
BnaA05g12640D	0.22925	-0.0165218	0.0664266	0.00067	0.0958312		0.0640156	-0.0163934	0.0151656	1.14507e-07	1.61377e-05
BnaC04g09640D	0.229205	-0.0167416	0.0668455	0.00095	0.105292		0.0620533	-0.0163934	0.0153329	3.11691e-07	3.75241e-05
BnaA02g15200D	0.229169	-0.0166439	0.0672169	0.00101	0.108045		0.0432233	-0.0163934	0.0153457	0.000102364	0.00396891
BnaC03g31780D	0.229089	-0.0163221	0.067097	0.00091	0.104321		0.0580282	-0.0163934	0.015281	1.11488e-06	0.000104941
BnaC04g03050D	0.229045	-0.0161416	0.0670827	0.00095	0.105292		0.0516438	-0.0163934	0.015301	8.72459e-06	0.000555193
BnaA02g09460D	0.228931	-0.0163413	0.0670879	0.00091	0.104321		0.0539332	-0.0163934	0.0153181	4.4094e-06	0.000321046
BnaC05g38310D	0.228915	-0.0163164	0.0669317	0.00099	0.106948		0.0263083	-0.0163934	0.015299	0.00525221	0.0670342
BnaC03g72230D	0.228888	-0.0165394	0.0666414	0.00093	0.104585		0.0601339	-0.0163934	0.0152143	4.9059e-07	5.46898e-05
BnaA10g18360D	0.228869	-0.0160355	0.0670031	0.00095	0.105292		0.0412963	-0.0163934	0.0152614	0.000156756	0.00551792
BnaA06g10060D	0.228727	-0.0163363	0.067217	0.001	0.107574		0.0482794	-0.0163934	0.0153377	2.4802e-05	0.0012768
BnaA08g14780D	0.228661	-0.016693	0.0668445	0.00075	0.100071		0.0728452	-0.0163934	0.0153112	5.59843e-09	1.31903e-06
BnaC03g05230D	0.228611	-0.0161618	0.065589	0.00131	0.11721		0.0339155	-0.0163934	0.0149487	0.000764191	0.0179964
BnaC05g19190D	0.228578	-0.0163093	0.0666761	0.00081	0.101327		0.0874858	-0.0163934	0.0152256	8.93507e-12	5.49028e-09
BnaA06g31850D	0.228533	-0.0162927	0.0669169	0.00097	0.10598		0.0627756	-0.0163934	0.0153127	2.33918e-07	2.97464e-05
BnaC03g24580D	0.228459	-0.016609	0.066667	0.00092	0.104377		0.0454181	-0.0163934	0.0152317	4.94789e-05	0.00223683
BnaC02g20880D	0.228314	-0.0163863	0.0596097	0.00056	0.0896093		0.0499903	-0.0163934	0.0136205	1.09463e-06	0.00010367
BnaC04g54040D	0.228314	-0.0163608	0.0595426	0.00058	0.090546		0.0499903	-0.0163934	0.0136205	1.09463e-06	0.00010367
BnaCnng50820D	0.228314	-0.0165277	0.0596751	0.00059	0.0915489		0.0499903	-0.0163934	0.0136205	1.09463e-06	0.00010367
BnaC09g13640D	0.228236	-0.0163557	0.0671259	0.0008	0.10123		0.0656741	-0.0163934	0.0152911	8.00431e-08	1.19569e-05
BnaA09g49130D	0.228164	-0.0166484	0.0670666	0.00088	0.102878		0.0498421	-0.0163934	0.0153412	1.57814e-05	0.00088374
BnaA08g28590D	0.228007	-0.0164171	0.0654699	0.00104	0.108533		0.0510699	-0.0163934	0.0149514	6.41655e-06	0.000432698
BnaC07g07570D	0.227864	-0.0161744	0.0670731	0.00081	0.101327		0.0595103	-0.0163934	0.0152856	6.84593e-07	7.20304e-05
BnaA06g25480D	0.227836	-0.0164812	0.0660183	0.00082	0.101352		0.0596172	-0.0163934	0.0150427	4.34979e-07	4.95695e-05
BnaC03g04230D	0.227758	-0.0162642	0.0671734	0.00104	0.108533		0.0683478	-0.0163934	0.0153679	3.50446e-08	5.9551e-06
BnaCnng15900D	0.227716	-0.0163354	0.0667139	0.00085	0.10257		0.079391	-0.0163934	0.0152713	3.56049e-10	1.27197e-07
BnaC01g42250D	0.227629	-0.0162235	0.0668041	0.0009	0.104107		0.0627227	-0.0163934	0.0152339	2.06451e-07	2.6831e-05
BnaA06g29750D	0.227626	-0.0163296	0.0664306	0.00072	0.0994636		0.0579747	-0.0163934	0.0152338	1.0512e-06	0.000100633
BnaC04g48680D	0.227558	-0.016537	0.0663959	0.00076	0.100071		0.0510953	-0.0163934	0.0152126	9.14888e-06	0.000576936
BnaC03g65730D	0.227492	-0.0162054	0.0655263	0.00165	0.127115		0.0353047	-0.0163934	0.0149297	0.000534665	0.0135533
BnaA09g17360D	0.227472	-0.0162874	0.0669651	0.00088	0.102878		0.0697811	-0.0163934	0.0153372	1.92454e-08	3.70477e-06
BnaA03g40170D	0.227461	-0.0164907	0.0665625	0.00094	0.105292		0.0599707	-0.0163934	0.015245	5.46738e-07	5.98203e-05
BnaA09g18240D	0.227427	-0.016158	0.0664875	0.00116	0.112213		0.0698313	-0.0163934	0.0152134	1.44736e-08	2.9332e-06
BnaA09g20320D	0.227353	-0.0161987	0.066801	0.00083	0.101352		0.0722654	-0.0163934	0.0152551	6.18169e-09	1.42583e-06
BnaA02g36690D	0.227305	-0.0166429	0.0667194	0.00097	0.10598		0.0590783	-0.0163934	0.0153127	8.27784e-07	8.42125e-05
BnaA09g23090D	0.227237	-0.0159866	0.0669634	0.00097	0.10598		0.0709328	-0.0163934	0.0152414	1.00705e-08	2.17273e-06
BnaC04g27310D	0.227233	-0.0164691	0.0671537	0.00078	0.100689		0.0332963	-0.0163934	0.0153297	0.00118944	0.02477
BnaC04g04120D	0.227199	-0.0164719	0.0661347	0.00067	0.0958312		0.0719164	-0.0163934	0.0151548	5.63637e-09	1.32391e-06
BnaA09g28100D	0.22719	-0.0162485	0.0666011	0.00078	0.100689		0.0568654	-0.0163934	0.0152345	1.51887e-06	0.000136287
BnaA09g57120D	0.227162	-0.016579	0.066751	0.00111	0.111156		0.053076	-0.0163934	0.0153095	5.68794e-06	0.00039534
BnaA03g06900D	0.227156	-0.0161812	0.0666411	0.00079	0.100962		0.0501107	-0.0163934	0.0152155	1.23786e-05	0.000730802
BnaA10g04510D	0.22706	-0.0165291	0.0671988	0.00101	0.108045		0.0665354	-0.0163934	0.015353	6.60901e-08	1.01728e-05
BnaC08g27680D	0.227008	-0.0164703	0.0664665	0.00078	0.100689		0.0808046	-0.0163934	0.0151668	1.46871e-10	6.1309e-08
BnaA05g10020D	0.226976	-0.0162104	0.0666524	0.00119	0.112981		0.0450566	-0.0163934	0.0152083	5.33213e-05	0.00236734
BnaC04g33980D	0.226972	-0.016554	0.0669486	0.00082	0.101352		0.0822339	-0.0163934	0.0153122	1.18624e-10	5.11867e-08
BnaC06g28790D	0.226419	-0.0163831	0.0663369	0.00102	0.108061		0.0749722	-0.0163934	0.0152521	2.09356e-09	5.89018e-07
BnaC03g00800D	0.226366	-0.0165645	0.067446	0.00127	0.116126		0.0769738	-0.0163934	0.0153451	1.16848e-09	3.53341e-07
BnaA04g15790D	0.226339	-0.0161685	0.0667833	0.00092	0.104377		0.0504623	-0.0163934	0.0152669	1.19155e-05	0.000707815
BnaC09g22280D	0.22609	-0.0165237	0.066302	0.00088	0.102878		0.0763142	-0.0163934	0.015157	9.56479e-10	3.00589e-07
BnaA03g17670D	0.226037	-0.016362	0.0672193	0.0009	0.104107		0.0745894	-0.0163934	0.0153225	2.88783e-09	7.60541e-07
BnaA10g16880D	0.226026	-0.0161459	0.067136	0.00106	0.109137		0.0624397	-0.0163934	0.0152714	2.44129e-07	3.07394e-05
BnaA03g39350D	0.225968	-0.0163182	0.0671163	0.00102	0.108061		0.0622232	-0.0163934	0.0153635	3.10255e-07	3.74099e-05
BnaC03g16730D	0.225787	-0.0162492	0.0665869	0.00082	0.101352		0.042634	-0.0163934	0.0152659	0.00011035	0.00421889
BnaA03g51180D	0.22575	-0.0164265	0.0664949	0.00081	0.101327		0.0587732	-0.0163934	0.0151704	7.23899e-07	7.52385e-05
BnaA02g17180D	0.225669	-0.0163519	0.0673114	0.001	0.107574		0.0463765	-0.0163934	0.0153733	4.44495e-05	0.00204313
BnaA04g23410D	0.225667	-0.0162738	0.0656794	0.00169	0.128013		0.0539191	-0.0163934	0.0150278	2.88523e-06	0.000230362
BnaC03g25260D	0.225566	-0.0165103	0.0668035	0.00086	0.10257		0.0690946	-0.0163934	0.0152343	2.00535e-08	3.80313e-06
BnaC03g20970D	0.225477	-0.0166538	0.0664214	0.00086	0.10257		0.0496904	-0.0163934	0.0152037	1.38279e-05	0.000792606
BnaC01g22200D	0.225342	-0.0165342	0.0671197	0.00114	0.112114		0.0746249	-0.0163934	0.0152974	2.68274e-09	7.15472e-07
BnaCnng60010D	0.225288	-0.0161677	0.0669943	0.00098	0.106769		0.0812514	-0.0163934	0.0153041	1.76744e-10	7.02344e-08
BnaA02g13320D	0.225279	-0.0164802	0.0667414	0.00082	0.101352		0.069992	-0.0163934	0.0152713	1.54297e-08	3.07028e-06
BnaA01g01180D	0.225241	-0.0163511	0.0652532	0.00075	0.100071		0.053622	-0.0163934	0.0149275	2.72717e-06	0.000220493
BnaA09g55930D	0.225214	-0.0163426	0.0640955	0.00087	0.102878		0.0196578	-0.0163934	0.0146577	0.0139114	0.134918
BnaC04g36990D	0.225087	-0.0163311	0.0667039	0.0009	0.104107		0.0568852	-0.0163934	0.0152358	1.51196e-06	0.000136043
BnaCnng05930D	0.225024	-0.0164912	0.065543	0.00087	0.102878		0.049815	-0.0163934	0.0149956	1.00918e-05	0.000619955
BnaA06g33740D	0.224998	-0.0163854	0.067072	0.00109	0.110159		0.0555402	-0.0163934	0.0153257	2.68362e-06	0.000218583
BnaA05g31690D	0.224926	-0.0165028	0.0671606	0.00111	0.111156		0.0453813	-0.0163934	0.0153754	5.87539e-05	0.00255903
BnaA06g30620D	0.224873	-0.0164278	0.0670414	0.00099	0.106948		0.0467339	-0.0163934	0.0153153	3.75867e-05	0.00178981
BnaA06g11610D	0.224839	-0.0162869	0.0669874	0.00116	0.112213		0.0616051	-0.0163934	0.015318	3.54428e-07	4.15428e-05
BnaC03g72010D	0.224838	-0.0165956	0.0670132	0.00114	0.112114		0.0596094	-0.0163934	0.0153117	6.91583e-07	7.24681e-05
BnaA06g32380D	0.2246	-0.0163864	0.0668722	0.00112	0.111431		0.0466787	-0.0163934	0.0153163	3.82219e-05	0.00181555
BnaA03g37380D	0.224572	-0.0163977	0.0672309	0.00112	0.111431		0.0529728	-0.0163934	0.0153695	6.38486e-06	0.000431318
BnaC03g49640D	0.224545	-0.0164924	0.0671289	0.00099	0.106948		0.0817305	-0.0163934	0.0153176	1.49438e-10	6.20433e-08
BnaCnng31600D	0.224506	-0.0164084	0.0667658	0.00101	0.108045		0.0851822	-0.0163934	0.0152259	2.53633e-11	1.33432e-08
BnaCnng29070D	0.224401	-0.0164969	0.0669801	0.00102	0.108061		0.0792987	-0.0163934	0.0153102	4.09881e-10	1.43754e-07
BnaA10g02920D	0.224346	-0.0165406	0.0666969	0.00092	0.104377		0.0576341	-0.0163934	0.0152267	1.16381e-06	0.000109012
BnaC04g53080D	0.224305	-0.0162017	0.067222	0.00108	0.110159		0.0392136	-0.0163934	0.0153342	0.000287454	0.00893094
BnaC04g01600D	0.224189	-0.0164872	0.0671919	0.00118	0.112981		0.0675169	-0.0163934	0.0153212	4.3319e-08	7.18298e-06
BnaC07g06130D	0.224185	-0.0165181	0.0671685	0.0011	0.110878		0.075151	-0.0163934	0.0153218	2.30387e-09	6.31985e-07
BnaA09g12250D	0.224178	-0.0159555	0.0670047	0.00102	0.108061		0.0705485	-0.0163934	0.0152633	1.22546e-08	2.57877e-06
BnaA04g01880D	0.224119	-0.0163461	0.0670401	0.00117	0.112613		0.0478935	-0.0163934	0.0152747	2.56817e-05	0.00131154
BnaA05g24200D	0.224088	-0.0162332	0.0670299	0.00102	0.108061		0.0590992	-0.0163934	0.015279	7.77448e-07	7.99387e-05
BnaC04g39380D	0.224035	-0.016714	0.0670332	0.00116	0.112213		0.071585	-0.0163934	0.0153047	9.00635e-09	1.98782e-06
BnaA08g28420D	0.223914	-0.0159838	0.0671436	0.00115	0.112213		0.0348359	-0.0163934	0.0152789	0.000799529	0.0186487
BnaC01g35280D	0.223785	-0.0161901	0.0626355	0.00051	0.0866639		0.0385231	-0.0163934	0.0142802	0.000120238	0.00450059
BnaC07g15330D	0.223722	-0.0166521	0.0667837	0.00108	0.110159		0.0415844	-0.0163934	0.0152919	0.00014979	0.00533383
BnaCnng05900D	0.223717	-0.0159716	0.0668789	0.00141	0.120466		0.0624176	-0.0163934	0.0152869	2.53016e-07	3.15994e-05
BnaA06g01160D	0.2235	-0.0162169	0.0632309	0.00093	0.104585		0.0192322	-0.0163934	0.0144421	0.0136328	0.13373
BnaC01g06590D	0.223478	-0.0163965	0.0676998	0.00139	0.119824		0.0589842	-0.0163934	0.0153702	9.38308e-07	9.22886e-05
BnaA06g05470D	0.223298	-0.0162843	0.0633546	0.00061	0.0920489		0.0558332	-0.0163934	0.0144108	5.38688e-07	5.91924e-05
BnaC02g14170D	0.223205	-0.0166404	0.0672185	0.00106	0.109137		0.0501125	-0.0163934	0.0152798	1.34562e-05	0.000779446
BnaC01g18080D	0.223178	-0.0163621	0.0665744	0.001	0.107574		0.052074	-0.0163934	0.0152109	6.75658e-06	0.000452449
BnaA10g15430D	0.222998	-0.0163118	0.0666801	0.00108	0.110159		0.0602796	-0.0163934	0.0152197	4.71068e-07	5.30067e-05
BnaA10g11510D	0.222946	-0.016244	0.0668903	0.00112	0.111431		0.0648418	-0.0163934	0.0152836	1.06541e-07	1.50717e-05
BnaCnng66500D	0.222904	-0.0167442	0.0663851	0.00091	0.104321		0.0743837	-0.0163934	0.0151681	2.16753e-09	6.01024e-07
BnaC05g31860D	0.2229	-0.0165387	0.0657693	0.00083	0.101352		0.0478926	-0.0163934	0.0150055	1.83438e-05	0.000993616
BnaAnng04450D	0.222847	-0.0165673	0.0674835	0.00147	0.121931		0.0493485	-0.0163934	0.0153947	1.95101e-05	0.00104354
BnaA07g32400D	0.222737	-0.0165192	0.067436	0.00146	0.121759		0.0802297	-0.0163934	0.0153969	3.485e-10	1.25082e-07
BnaC02g23620D	0.222718	-0.0164467	0.0672004	0.00112	0.111431		0.0683187	-0.0163934	0.0152897	3.01651e-08	5.2419e-06
BnaA06g12630D	0.222704	-0.0161938	0.0675581	0.00126	0.115902		0.04973	-0.0163934	0.0153847	1.72336e-05	0.000946839
BnaC04g16660D	0.222684	-0.0162075	0.0673955	0.00109	0.110159		0.0445417	-0.0163934	0.0153407	7.12378e-05	0.00297048
BnaC03g49990D	0.222645	-0.016768	0.0670765	0.00105	0.108837		0.0680408	-0.0163934	0.0152642	3.17491e-08	5.4923e-06
BnaC05g18600D	0.222372	-0.0161678	0.0670163	0.00108	0.110159		0.0572694	-0.0163934	0.0152951	1.46382e-06	0.0001329
BnaC05g01960D	0.222359	-0.0163218	0.0673835	0.00135	0.118166		0.0574272	-0.0163934	0.0153652	1.55204e-06	0.000138777
BnaA06g16580D	0.222308	-0.0166967	0.067008	0.00121	0.113616		0.0592169	-0.0163934	0.0153188	7.98337e-07	8.15408e-05
BnaC06g36900D	0.222246	-0.0163937	0.0669991	0.00123	0.114514		0.0581154	-0.0163934	0.0153153	1.14454e-06	0.000107469
BnaA03g55200D	0.222192	-0.0165855	0.0671573	0.00101	0.108045		0.0684176	-0.0163934	0.0153567	3.3379e-08	5.68464e-06
BnaA07g21850D	0.222156	-0.0161982	0.066962	0.00105	0.108837		0.0570716	-0.0163934	0.0152608	1.47965e-06	0.00013402
BnaCnng59110D	0.222125	-0.0160976	0.0633127	0.00206	0.138429		0.0326731	-0.0163934	0.01442	0.000667314	0.016179
BnaA09g08030D	0.221958	-0.0168037	0.0671919	0.00122	0.114136		0.0585328	-0.0163934	0.0152662	9.20117e-07	9.10726e-05
BnaCnng19570D	0.221949	-0.0165965	0.0570752	0.0016	0.125401		0.0568541	-0.0163934	0.013042	1.95095e-08	3.72758e-06
BnaC07g51230D	0.221927	-0.0164712	0.0674024	0.00119	0.112981		0.0454396	-0.0163934	0.015352	5.63294e-05	0.00247473
BnaA04g05310D	0.221871	-0.0165023	0.0665936	0.00103	0.108373		0.0462604	-0.0163934	0.0151826	3.68011e-05	0.00175785
BnaA01g35190D	0.221816	-0.016251	0.0672336	0.00132	0.11721		0.0516309	-0.0163934	0.015359	9.46951e-06	0.000592774
BnaCnng26430D	0.221786	-0.0163939	0.0662372	0.00168	0.127886		0.0553453	-0.0163934	0.0150676	1.92515e-06	0.00016577
BnaA03g52330D	0.221729	-0.0164686	0.0670301	0.00122	0.114136		0.0320427	-0.0163934	0.0152851	0.00153047	0.02884
BnaC02g11860D	0.221728	-0.0164013	0.0669649	0.00107	0.110019		0.0478214	-0.0163934	0.0152641	2.58871e-05	0.0013194
BnaA09g02190D	0.221686	-0.0163491	0.0669514	0.00112	0.111431		0.0668297	-0.0163934	0.015331	5.68548e-08	9.00393e-06
BnaC08g03750D	0.221685	-0.0163641	0.06703	0.00116	0.112213		0.043619	-0.0163934	0.0152932	8.7046e-05	0.00348947
BnaA03g21190D	0.221682	-0.0166913	0.0635692	0.00152	0.123152		0.0402563	-0.0163934	0.0145472	9.85192e-05	0.0038431
BnaA03g10160D	0.221587	-0.0164768	0.0668117	0.00106	0.109137		0.0741644	-0.0163934	0.0152864	3.14025e-09	8.14853e-07
BnaA06g08310D	0.22153	-0.0162665	0.0670829	0.00125	0.115258		0.0771557	-0.0163934	0.0152657	8.8958e-10	2.82342e-07
BnaA10g00980D	0.221528	-0.0166966	0.0668672	0.00102	0.108061		0.0452974	-0.0163934	0.0152931	5.48598e-05	0.00241748
BnaC05g43810D	0.221494	-0.0165532	0.0666311	0.00113	0.111847		0.0629492	-0.0163934	0.0152156	1.84262e-07	2.44858e-05
BnaA04g22240D	0.221486	-0.0164018	0.0674124	0.00124	0.114611		0.0390199	-0.0163934	0.0153488	0.000305888	0.00935297
BnaC01g10110D	0.221395	-0.016379	0.06609	0.00087	0.102878		0.0456842	-0.0163934	0.0151094	3.98179e-05	0.00188078
BnaA09g52370D	0.221368	-0.0164602	0.0660703	0.00115	0.112213		0.0885873	-0.0163934	0.015103	3.62776e-12	2.60338e-09
BnaC08g32200D	0.221335	-0.0166778	0.0669188	0.00124	0.114611		0.044966	-0.0163934	0.015311	6.13559e-05	0.00264849
BnaC04g56190D	0.221314	-0.0160311	0.067043	0.00108	0.110159		0.0449013	-0.0163934	0.0152785	6.0247e-05	0.00260701
BnaA07g29880D	0.221129	-0.0161576	0.0671357	0.00105	0.108837		0.0642873	-0.0163934	0.0153585	1.495e-07	2.02518e-05
BnaC03g11650D	0.221049	-0.0162083	0.0670403	0.00114	0.112114		0.0597317	-0.0163934	0.01533	6.84271e-07	7.20304e-05
BnaC01g37620D	0.221016	-0.0164484	0.0647108	0.00075	0.100071		0.0628885	-0.0163934	0.0147942	8.3689e-08	1.22906e-05
BnaA07g35480D	0.220984	-0.0166444	0.0669315	0.00131	0.11721		0.0507339	-0.0163934	0.015288	1.12904e-05	0.000679497
BnaC05g41280D	0.220936	-0.0164059	0.0668317	0.00133	0.117554		0.0589619	-0.0163934	0.0153271	8.81131e-07	8.84678e-05
BnaC06g35750D	0.220924	-0.0160807	0.0668472	0.00109	0.110159		0.0507127	-0.0163934	0.0152953	1.14731e-05	0.000685776
BnaA03g23740D	0.220864	-0.0165614	0.0672113	0.0013	0.117195		0.0434803	-0.0163934	0.0153794	9.89637e-05	0.00385652
BnaC01g03440D	0.220851	-0.0163065	0.0661675	0.00105	0.108837		0.0465377	-0.0163934	0.015148	3.26115e-05	0.00159239
BnaC08g16270D	0.220772	-0.0164152	0.0672496	0.00142	0.120783		0.046116	-0.0163934	0.0153314	4.55773e-05	0.00208004
BnaA03g13610D	0.220724	-0.016538	0.0672954	0.0013	0.117195		0.0874192	-0.0163934	0.0153647	1.41287e-11	7.92115e-09
BnaC08g14090D	0.220534	-0.0164725	0.0670632	0.00131	0.11721		0.0831861	-0.0163934	0.0153007	7.60643e-11	3.43667e-08
BnaC08g35100D	0.220512	-0.0168253	0.0664356	0.00102	0.108061		0.0461126	-0.0163934	0.0153219	4.513e-05	0.00206699
BnaA03g27900D	0.220453	-0.0167193	0.0659959	0.00135	0.118166		0.0596835	-0.0163934	0.015096	4.66628e-07	5.2707e-05
BnaC07g46780D	0.220442	-0.0160581	0.0671073	0.00119	0.112981		0.0663201	-0.0163934	0.0152995	6.43383e-08	9.92308e-06
BnaC02g04240D	0.220392	-0.0164533	0.0633935	0.00202	0.137424		0.0400697	-0.0163934	0.0144635	9.46819e-05	0.00372177
BnaCnng56480D	0.220245	-0.0163806	0.0665376	0.00103	0.108373		0.0720578	-0.0163934	0.015226	6.27566e-09	1.44318e-06
BnaC03g66190D	0.220165	-0.0162688	0.063504	0.00078	0.100689		0.0562124	-0.0163934	0.0145327	5.85229e-07	6.30438e-05
BnaCnng43750D	0.220161	-0.0163062	0.0670534	0.00117	0.112613		0.0600568	-0.0163934	0.0152562	5.41201e-07	5.93837e-05
BnaC05g01720D	0.220145	-0.0160499	0.0667981	0.00114	0.112114		0.0302153	-0.0163934	0.0152644	0.00226245	0.0380582
BnaC04g01850D	0.220098	-0.016522	0.0671009	0.00118	0.112981		0.0744976	-0.0163934	0.0152973	2.82198e-09	7.47415e-07
BnaA09g29040D	0.220072	-0.0163421	0.0656839	0.00198	0.13615		0.0707487	-0.0163934	0.0149677	5.81397e-09	1.35321e-06
BnaA02g07210D	0.220045	-0.0164028	0.0673507	0.00141	0.120466		0.058833	-0.0163934	0.0153491	9.534e-07	9.36429e-05
BnaCnng38040D	0.219961	-0.0164089	0.0673689	0.00136	0.118166		0.0568965	-0.0163934	0.0153924	1.92232e-06	0.000165712
BnaC07g09280D	0.219907	-0.0163618	0.067254	0.00128	0.116348		0.0288854	-0.0163934	0.0153094	0.00310056	0.0462603
BnaC05g13450D	0.219556	-0.0164599	0.0670953	0.00126	0.115902		0.0597574	-0.0163934	0.0153118	6.58128e-07	6.97235e-05
BnaC08g43100D	0.219515	-0.0161044	0.0637117	0.00086	0.10257		0.0734626	-0.0163934	0.0145262	6.17825e-10	2.07455e-07
BnaC05g08350D	0.219512	-0.0161926	0.0661434	0.00108	0.110159		0.0698062	-0.0163934	0.0151456	1.26009e-08	2.61332e-06
BnaC07g35700D	0.21948	-0.0162548	0.0670744	0.00128	0.116348		0.0567547	-0.0163934	0.015322	1.80558e-06	0.000156881
BnaA06g33160D	0.219449	-0.0165894	0.0653393	0.00104	0.108533		0.0508434	-0.0163934	0.0150013	7.39203e-06	0.000486156
BnaC06g13770D	0.219433	-0.0165114	0.0673079	0.00136	0.118166		0.0403614	-0.0163934	0.0153623	0.000220389	0.00722787
BnaA06g01340D	0.219387	-0.0165442	0.0672015	0.00141	0.120466		0.0584392	-0.0163934	0.0153636	1.11159e-06	0.000104759
BnaA01g14900D	0.219374	-0.016417	0.0663537	0.00103	0.108373		0.0451452	-0.0163934	0.0151911	5.10038e-05	0.00228292
BnaA02g01130D	0.219299	-0.0165779	0.0668098	0.00115	0.112213		0.0740221	-0.0163934	0.0152799	3.27333e-09	8.35274e-07
BnaC01g05200D	0.219282	-0.0162925	0.0662137	0.00083	0.101352		0.0584116	-0.0163934	0.0151565	7.99444e-07	8.15455e-05
BnaA03g35380D	0.219281	-0.016641	0.0671358	0.00155	0.124402		0.0529244	-0.0163934	0.0153378	6.20133e-06	0.000421515
BnaC05g35750D	0.219138	-0.0161415	0.0617302	0.00161	0.125544		0.0307015	-0.0163934	0.0141315	0.00086031	0.0197722
BnaA10g27260D	0.219052	-0.0162151	0.0672298	0.00149	0.122662		0.0673018	-0.0163934	0.0153679	5.14791e-08	8.30673e-06
BnaC07g45050D	0.219051	-0.016397	0.0664904	0.00141	0.120466		0.030103	-0.0163934	0.0152337	0.00227166	0.0381714
BnaAnng17970D	0.219016	-0.0163441	0.0666492	0.00111	0.111156		0.0624471	-0.0163934	0.0151802	2.06233e-07	2.6831e-05
BnaA07g11590D	0.219015	-0.0162967	0.0678363	0.00156	0.124575		0.0529578	-0.0163934	0.015414	6.82023e-06	0.000456314
BnaA06g33070D	0.219	-0.0165447	0.0661714	0.00184	0.132577		0.0303592	-0.0163934	0.015152	0.00203163	0.0350586
BnaA02g04950D	0.218994	-0.0158424	0.0661302	0.00113	0.111847		0.0477757	-0.0163934	0.0151627	2.3158e-05	0.00120301
BnaC04g35260D	0.21882	-0.0166569	0.0668546	0.00123	0.114514		0.0672744	-0.0163934	0.0152848	4.40221e-08	7.2559e-06
BnaA07g14710D	0.218768	-0.0166919	0.0675378	0.00152	0.123152		0.0508718	-0.0163934	0.015415	1.2792e-05	0.000751168
BnaC06g22470D	0.218768	-0.0166391	0.0660801	0.00116	0.112213		0.0556218	-0.0163934	0.0151681	2.05639e-06	0.000175497
BnaA03g17150D	0.218656	-0.0167105	0.06706	0.00128	0.116348		0.0512302	-0.0163934	0.0153706	1.08478e-05	0.000658132
BnaC03g66430D	0.218623	-0.0162203	0.0669734	0.00123	0.114514		0.0494532	-0.0163934	0.0153263	1.73671e-05	0.000952126
BnaC08g23540D	0.218606	-0.0161924	0.0651809	0.00082	0.101352		0.0562932	-0.0163934	0.0148383	9.65382e-07	9.46987e-05
BnaAnng27720D	0.218582	-0.0165055	0.0666719	0.00139	0.119824		0.0556112	-0.0163934	0.0152554	2.35909e-06	0.000196313
BnaA05g08550D	0.218539	-0.0164816	0.0666839	0.00116	0.112213		0.0620075	-0.0163934	0.0152268	2.62062e-07	3.23612e-05
BnaA01g35490D	0.218535	-0.0163131	0.0672571	0.00147	0.121931		0.0434682	-0.0163934	0.0153384	9.51156e-05	0.00373499
BnaA10g17830D	0.218402	-0.0165714	0.0657058	0.00104	0.108533		0.0544181	-0.0163934	0.0150355	2.48189e-06	0.000205198
BnaA04g02660D	0.21834	-0.0163161	0.0668244	0.00121	0.113616		0.0510383	-0.0163934	0.015252	9.81643e-06	0.000607559
BnaC03g11590D	0.218148	-0.0161559	0.0672223	0.00109	0.110159		0.0567102	-0.0163934	0.0153186	1.82209e-06	0.000157911
BnaA05g00500D	0.218063	-0.0162696	0.066989	0.00142	0.120783		0.0475479	-0.0163934	0.0152439	2.73392e-05	0.0013824
BnaC07g21260D	0.218051	-0.0164231	0.0672328	0.00136	0.118166		0.0592566	-0.0163934	0.0154102	9.14997e-07	9.10288e-05
BnaA05g31410D	0.218001	-0.0164281	0.0668532	0.00155	0.124402		0.0551623	-0.0163934	0.0153545	3.15844e-06	0.000246665
BnaA03g17630D	0.217911	-0.0160918	0.0669404	0.00133	0.117554		0.0585447	-0.0163934	0.0153012	9.70497e-07	9.5079e-05
BnaC09g49380D	0.217853	-0.0165573	0.0665586	0.00119	0.112981		0.0656937	-0.0163934	0.0152862	7.87236e-08	1.18139e-05
BnaA10g17210D	0.21784	-0.0165015	0.0669371	0.00127	0.116126		0.0453447	-0.0163934	0.0153232	5.59993e-05	0.00246346
BnaC04g14990D	0.217808	-0.0163345	0.0671885	0.00132	0.11721		0.0536501	-0.0163934	0.0152937	4.65183e-06	0.000334862
BnaA01g18270D	0.217715	-0.0160223	0.0669743	0.0012	0.11323		0.0688659	-0.0163934	0.0153017	2.51999e-08	4.55424e-06
BnaA01g12890D	0.217707	-0.0164117	0.0668514	0.00132	0.11721		0.0469159	-0.0163934	0.0152567	3.33049e-05	0.00162109
BnaC04g15750D	0.217656	-0.0163545	0.0669941	0.00158	0.124853		0.0531904	-0.0163934	0.0153321	5.66701e-06	0.000394542
BnaC01g13750D	0.217613	-0.0164994	0.0670472	0.00145	0.121585		0.0629286	-0.0163934	0.0153237	2.26177e-07	2.88575e-05
BnaCnng63710D	0.217604	-0.0162266	0.0669577	0.00148	0.122364		0.0398202	-0.0163934	0.0152928	0.000237086	0.0076836
BnaA02g24170D	0.217465	-0.0164288	0.0666451	0.00103	0.108373		0.0587551	-0.0163934	0.0152966	8.98023e-07	8.98117e-05
BnaA10g04210D	0.217412	-0.0166393	0.0670638	0.0014	0.120416		0.0630069	-0.0163934	0.015315	2.16617e-07	2.78692e-05
BnaC03g00870D	0.217391	-0.0164681	0.0671623	0.00129	0.116842		0.032861	-0.0163934	0.0153451	0.00132837	0.0262624
BnaC08g16430D	0.217386	-0.0161201	0.0672206	0.00133	0.117554		0.0449051	-0.0163934	0.0153428	6.46237e-05	0.00275872
BnaC01g37160D	0.217212	-0.0163463	0.0666633	0.00124	0.114611		0.0421012	-0.0163934	0.0152126	0.00012048	0.00450528
BnaC04g49940D	0.217176	-0.0167149	0.0672289	0.00152	0.123152		0.0813692	-0.0163934	0.015362	1.96654e-10	7.59024e-08
BnaA09g42400D	0.217161	-0.0161384	0.0667302	0.00122	0.114136		0.0677635	-0.0163934	0.0152375	3.33208e-08	5.68464e-06
BnaA02g18350D	0.217151	-0.0165607	0.0672571	0.00149	0.122662		0.0551906	-0.0163934	0.0153609	3.16007e-06	0.000246665
BnaA02g05770D	0.217128	-0.0166798	0.0665613	0.0012	0.11323		0.050257	-0.0163934	0.0152681	1.26933e-05	0.000747085
BnaC05g08920D	0.217108	-0.0162828	0.0671826	0.00151	0.123121		0.0303586	-0.0163934	0.0152922	0.00223374	0.0376826
BnaA09g26860D	0.217042	-0.0163193	0.0673619	0.0016	0.125401		0.0605851	-0.0163934	0.0153296	5.12545e-07	5.67896e-05
BnaC07g22130D	0.217023	-0.0164204	0.0625515	0.00115	0.112213		0.0426836	-0.0163934	0.0142676	3.46311e-05	0.00167609
BnaA01g20520D	0.217005	-0.0162591	0.0667018	0.00146	0.121759		0.0552245	-0.0163934	0.0152111	2.49829e-06	0.000205889
BnaC03g43270D	0.216979	-0.0162959	0.0670618	0.00138	0.119633		0.0456941	-0.0163934	0.0153277	5.10715e-05	0.00228463
BnaA08g16510D	0.216911	-0.0164623	0.0666464	0.00124	0.114611		0.05565	-0.0163934	0.0152683	2.37576e-06	0.000197273
BnaA07g30580D	0.216888	-0.0163821	0.067187	0.00157	0.124575		0.0688133	-0.0163934	0.0153549	2.87033e-08	5.06814e-06
BnaA07g13850D	0.21684	-0.015985	0.0671471	0.00127	0.116126		0.0442525	-0.0163934	0.0152336	6.86058e-05	0.00288896
BnaA10g15480D	0.216837	-0.0162102	0.0674339	0.00152	0.123152		0.0617533	-0.0163934	0.0153768	3.73258e-07	4.33725e-05
BnaC09g15070D	0.216685	-0.016617	0.0667818	0.00136	0.118166		0.0781298	-0.0163934	0.015264	5.91897e-10	2.00275e-07
BnaA08g28830D	0.216684	-0.0166992	0.066547	0.00124	0.114611		0.0577741	-0.0163934	0.015222	1.10255e-06	0.000104035
BnaA01g30340D	0.216551	-0.0164491	0.0670145	0.00132	0.11721		0.0272786	-0.0163934	0.01532	0.00436287	0.0579863
BnaC03g30500D	0.216527	-0.0162018	0.06694	0.00131	0.11721		0.0604338	-0.0163934	0.0152606	4.79469e-07	5.38407e-05
BnaA07g30990D	0.216411	-0.0161844	0.066126	0.00139	0.119824		0.0546768	-0.0163934	0.0151128	2.56809e-06	0.000210737
BnaC03g74750D	0.216348	-0.0165966	0.0660694	0.0012	0.11323		0.0461607	-0.0163934	0.0151361	3.58405e-05	0.00172052
BnaC05g05330D	0.216289	-0.0160862	0.0668467	0.00158	0.124853		0.0587443	-0.0163934	0.0153092	9.19976e-07	9.10726e-05
BnaC08g35370D	0.216261	-0.0164496	0.0674513	0.0016	0.125401		0.0454343	-0.0163934	0.0153983	5.93875e-05	0.00257793
BnaCnng52170D	0.216234	-0.0159582	0.0671405	0.0015	0.122958		0.045592	-0.0163934	0.0152903	5.0371e-05	0.00226915
BnaC01g01090D	0.216204	-0.01626	0.0671617	0.00147	0.121931		0.0616584	-0.0163934	0.0153303	3.55521e-07	4.1563e-05
BnaAnng30620D	0.216166	-0.0161391	0.066883	0.00145	0.121585		0.0774307	-0.0163934	0.015246	7.55356e-10	2.45836e-07
BnaA05g10310D	0.216165	-0.0165233	0.0637533	0.0023	0.144211		0.0296378	-0.0163934	0.0146434	0.00166946	0.0307501
BnaA07g14830D	0.216121	-0.0157883	0.0676965	0.00155	0.124402		0.0488624	-0.0163934	0.0153714	2.18313e-05	0.00115087
BnaC06g17360D	0.21611	-0.0164339	0.0671468	0.00181	0.132025		0.0419553	-0.0163934	0.0153573	0.000145036	0.00520802
BnaA01g34000D	0.215972	-0.0165612	0.0633794	0.00238	0.145428		0.0535095	-0.0163934	0.0144964	1.42073e-06	0.000129293
BnaA03g55790D	0.215965	-0.0166126	0.0666905	0.00127	0.116126		0.0557938	-0.0163934	0.0152477	2.19796e-06	0.000184908
BnaA01g26230D	0.215878	-0.0162374	0.0669385	0.0012	0.11323		0.0567006	-0.0163934	0.0152985	1.77184e-06	0.000154124
BnaC04g30840D	0.215867	-0.0165408	0.0669633	0.00129	0.116842		0.0413148	-0.0163934	0.0153233	0.000165862	0.00576971
BnaA09g02260D	0.215863	-0.0160108	0.0663726	0.00123	0.114514		0.0524923	-0.0163934	0.0151295	5.28665e-06	0.000373214
BnaA10g29680D	0.215663	-0.0164824	0.0669374	0.00157	0.124575		0.0622028	-0.0163934	0.0152927	2.75539e-07	3.37538e-05
BnaA04g10590D	0.215556	-0.0164356	0.0592697	0.0011	0.110878		0.0385282	-0.0163934	0.0135313	4.93153e-05	0.00223075
BnaC02g12370D	0.215523	-0.0165026	0.0667008	0.00128	0.116348		0.054619	-0.0163934	0.0152403	3.16965e-06	0.000247162
BnaA06g22040D	0.215502	-0.0162576	0.0664522	0.00116	0.112213		0.0437684	-0.0163934	0.0152178	7.70523e-05	0.00316314
BnaA09g28990D	0.215491	-0.016407	0.0671038	0.00167	0.127758		0.0634585	-0.0163934	0.0153819	2.08835e-07	2.70949e-05
BnaA06g07390D	0.215442	-0.0165944	0.0667425	0.00135	0.118166		0.0541635	-0.0163934	0.015243	3.67752e-06	0.000278905
BnaA08g11690D	0.215439	-0.0163405	0.0666194	0.00157	0.124575		0.0839309	-0.0163934	0.0151878	3.95903e-11	1.93685e-08
BnaA09g33150D	0.215367	-0.0165706	0.0667582	0.00136	0.118166		0.0594673	-0.0163934	0.0152821	6.90526e-07	7.24562e-05
BnaC06g33150D	0.215236	-0.0163063	0.0648686	0.00195	0.135421		0.0245457	-0.0163934	0.0148204	0.00573886	0.0710838
BnaA10g20240D	0.215153	-0.0168083	0.0668783	0.00155	0.124402		0.0606132	-0.0163934	0.0153003	4.82866e-07	5.4143e-05
BnaC07g24180D	0.215098	-0.0166638	0.0673831	0.00177	0.131353		0.0580935	-0.0163934	0.0153737	1.2656e-06	0.000116977
BnaC06g19480D	0.215097	-0.0164275	0.0670299	0.0016	0.125401		0.0513979	-0.0163934	0.0153685	1.02871e-05	0.000629084
BnaC09g45470D	0.215068	-0.0164552	0.0670487	0.00131	0.11721		0.035664	-0.0163934	0.0153112	0.00067395	0.0162936
BnaC09g20040D	0.215026	-0.0165517	0.0667158	0.00115	0.112213		0.0567386	-0.0163934	0.0152523	1.62819e-06	0.000143767
BnaC03g78210D	0.214939	-0.0166029	0.0670542	0.00121	0.113616		0.0392032	-0.0163934	0.01535	0.000292419	0.00903102
BnaA05g24470D	0.214892	-0.0162388	0.0665469	0.00146	0.121759		0.0626503	-0.0163934	0.0152518	2.18819e-07	2.80585e-05
BnaA09g26460D	0.214877	-0.0165096	0.0663959	0.00148	0.122364		0.044035	-0.0163934	0.0151906	6.94898e-05	0.0029166
BnaA02g03770D	0.214874	-0.0162629	0.0675603	0.00171	0.129146		0.0608834	-0.0163934	0.0154321	5.51313e-07	6.00642e-05
BnaA04g25720D	0.214866	-0.0165961	0.0671032	0.00134	0.117895		0.0709077	-0.0163934	0.0153376	1.25573e-08	2.61332e-06
BnaA04g20360D	0.21481	-0.0165256	0.066895	0.00134	0.117895		0.0691118	-0.0163934	0.0153228	2.40164e-08	4.3816e-06
BnaA02g27980D	0.214799	-0.0164492	0.0671238	0.00164	0.126725		0.0448152	-0.0163934	0.0152989	6.31169e-05	0.00270831
BnaC09g17270D	0.214607	-0.0161421	0.0669045	0.00145	0.121585		0.0683803	-0.0163934	0.0152925	2.96501e-08	5.18762e-06
BnaA01g06220D	0.214505	-0.0161094	0.0670756	0.00139	0.119824		0.0512726	-0.0163934	0.0152818	9.51594e-06	0.000594228
BnaA08g07510D	0.214498	-0.0163698	0.0672833	0.00165	0.127115		0.0718734	-0.0163934	0.0153641	9.19116e-09	2.02279e-06
BnaC04g30020D	0.214441	-0.0165306	0.0666934	0.00134	0.117895		0.0572204	-0.0163934	0.015308	1.51806e-06	0.000136287
BnaCnng57870D	0.214435	-0.0164288	0.0651757	0.00161	0.125544		0.0220549	-0.0163934	0.0148576	0.00965938	0.104879
BnaC08g18050D	0.214309	-0.0165523	0.0668862	0.00144	0.121409		0.0536652	-0.0163934	0.0153015	4.68187e-06	0.000336709
BnaC06g37820D	0.214254	-0.0163337	0.0664777	0.00136	0.118166		0.0306709	-0.0163934	0.0151954	0.00195307	0.0340316
BnaCnng48020D	0.213947	-0.0164882	0.0669725	0.00147	0.121931		0.0449122	-0.0163934	0.0152728	5.9692e-05	0.00258737
BnaC02g08050D	0.21391	-0.0164967	0.0669609	0.00176	0.131117		0.0148317	-0.0163934	0.0153138	0.0414477	0.292307
BnaC06g08710D	0.213905	-0.0168758	0.0655771	0.00176	0.131117		0.0571749	-0.0163934	0.0149518	8.63815e-07	8.70708e-05
BnaC09g30220D	0.213886	-0.0161377	0.067132	0.00172	0.129519		0.0526159	-0.0163934	0.0153204	6.6553e-06	0.000447227
BnaC09g41220D	0.213868	-0.0161795	0.0667054	0.00157	0.124575		0.0506876	-0.0163934	0.0152531	1.09321e-05	0.000662202
BnaA06g23030D	0.21376	-0.0164036	0.0668443	0.00144	0.121409		0.0609596	-0.0163934	0.0152952	4.25172e-07	4.85961e-05
BnaA01g04910D	0.213743	-0.0163305	0.0670233	0.00166	0.127501		0.0583757	-0.0163934	0.0153089	1.0393e-06	9.99705e-05
BnaA06g07980D	0.213708	-0.0165513	0.0665974	0.00132	0.11721		0.0844487	-0.0163934	0.0152262	3.52141e-11	1.75416e-08
BnaC08g41650D	0.213663	-0.0164627	0.0621323	0.0023	0.144211		0.0398498	-0.0163934	0.0142453	7.87369e-05	0.00321682
BnaA10g17050D	0.213638	-0.0166408	0.0667668	0.00144	0.121409		0.0533246	-0.0163934	0.0152642	4.93779e-06	0.000352147
BnaC08g01190D	0.213622	-0.0165234	0.0660413	0.00247	0.147409		0.028789	-0.0163934	0.01507	0.0027161	0.0418072
BnaA09g36930D	0.213587	-0.016294	0.0670045	0.00163	0.126334		0.0711402	-0.0163934	0.0152927	1.04123e-08	2.2277e-06
BnaA01g11190D	0.213553	-0.0165066	0.0663718	0.00146	0.121759		0.0654675	-0.0163934	0.0152118	7.38985e-08	1.11513e-05
BnaA04g26750D	0.213489	-0.01637	0.0665719	0.00163	0.126334		0.0495654	-0.0163934	0.0151982	1.42537e-05	0.0008141
BnaC07g20040D	0.213393	-0.0166039	0.0670831	0.00167	0.127758		0.0648057	-0.0163934	0.0153166	1.14924e-07	1.61668e-05
BnaC08g38200D	0.213378	-0.0163561	0.066949	0.0015	0.122958		0.0440806	-0.0163934	0.0153113	7.82703e-05	0.00320287
BnaC04g40820D	0.213203	-0.0164229	0.0674162	0.00176	0.131117		0.0577457	-0.0163934	0.0153392	1.3427e-06	0.000123054
BnaC01g27640D	0.213113	-0.0161248	0.066744	0.00158	0.124853		0.0440757	-0.0163934	0.0152597	7.4115e-05	0.00307046
BnaC07g38780D	0.21311	-0.0163311	0.0669694	0.0014	0.120416		0.0565596	-0.0163934	0.0152653	1.76149e-06	0.000153571
BnaA01g01120D	0.212978	-0.0164087	0.0671099	0.00177	0.131353		0.0463944	-0.0163934	0.0153099	4.11136e-05	0.00193141
BnaC03g72100D	0.212865	-0.0162294	0.067144	0.00152	0.123152		0.0283243	-0.0163934	0.0153472	0.00357121	0.0507488
BnaC04g11700D	0.212785	-0.0162201	0.0667828	0.00197	0.13615		0.073537	-0.0163934	0.0152324	3.55014e-09	8.9697e-07
BnaA09g06890D	0.212735	-0.0163805	0.0669502	0.00153	0.123701		0.0339811	-0.0163934	0.0153443	0.00102729	0.022752
BnaA01g35180D	0.212727	-0.0161542	0.0667698	0.00151	0.123121		0.0502599	-0.0163934	0.0151841	1.13517e-05	0.00068117
BnaC03g60830D	0.212609	-0.0161549	0.0662452	0.0017	0.128517		0.0508676	-0.0163934	0.01512	8.64831e-06	0.00055171
BnaC03g78200D	0.212559	-0.0163645	0.0672255	0.00148	0.122364		0.0541826	-0.0163934	0.0153251	4.11975e-06	0.000304846
BnaC04g23160D	0.212496	-0.0162426	0.0661713	0.00201	0.13723		0.0490744	-0.0163934	0.0150852	1.42559e-05	0.0008141
BnaA03g09170D	0.212442	-0.0162307	0.0672509	0.00186	0.133019		0.0510702	-0.0163934	0.0153726	1.141e-05	0.000683601
BnaC02g00350D	0.212381	-0.016372	0.0637083	0.00245	0.147015		0.0298208	-0.0163934	0.0145914	0.00153906	0.0289452
BnaC03g48150D	0.212361	-0.0160224	0.0654273	0.00145	0.121585		0.0622562	-0.0163934	0.0149179	1.34834e-07	1.85597e-05
BnaC08g34860D	0.212353	-0.0164219	0.0671364	0.00181	0.132025		0.0491412	-0.0163934	0.0153578	1.97938e-05	0.00105505
BnaAnng35350D	0.212277	-0.0162655	0.0602631	0.00106	0.109137		0.0344062	-0.0163934	0.0137373	0.000217364	0.00715001
BnaC03g59820D	0.212249	-0.0165387	0.0671683	0.00184	0.132577		0.0654044	-0.0163934	0.0153284	9.4828e-08	1.37167e-05
BnaC03g55680D	0.212233	-0.0159534	0.0672432	0.00209	0.139106		0.0347494	-0.0163934	0.0153333	0.000851761	0.0196168
BnaC01g02070D	0.212195	-0.0162546	0.0673152	0.0017	0.128517		0.0443325	-0.0163934	0.0153715	7.79686e-05	0.00319222
BnaC01g27050D	0.212029	-0.0167098	0.0638594	0.00215	0.140303		0.0599538	-0.0163934	0.014634	1.81721e-07	2.4232e-05
BnaA05g07310D	0.211979	-0.0163615	0.061218	0.00187	0.133115		0.0383259	-0.0163934	0.014	9.28587e-05	0.00366134
BnaA06g07110D	0.211971	-0.0164521	0.0670022	0.00177	0.131353		0.0620588	-0.0163934	0.0152989	2.92911e-07	3.55979e-05
BnaC09g37460D	0.211897	-0.0165815	0.0666503	0.00151	0.123121		0.027071	-0.0163934	0.0152536	0.0043794	0.058169
BnaA06g23330D	0.211867	-0.016037	0.0667817	0.00161	0.125544		0.0495591	-0.0163934	0.0152349	1.49769e-05	0.000846463
BnaC05g03290D	0.211824	-0.0161882	0.0671472	0.00154	0.124248		0.0497907	-0.0163934	0.0153351	1.58972e-05	0.000888023
BnaA02g15140D	0.211824	-0.0163268	0.0673317	0.00162	0.126068		0.0478214	-0.0163934	0.0153022	2.71147e-05	0.00137377
BnaC07g24470D	0.211615	-0.0162644	0.067028	0.00167	0.127758		0.041348	-0.0163934	0.0153118	0.000162563	0.00568326
BnaC09g17950D	0.21156	-0.016761	0.0670836	0.0015	0.122958		0.0524761	-0.0163934	0.0153154	6.89969e-06	0.000460828
BnaC08g00410D	0.211556	-0.0166301	0.052693	0.00083	0.101352		0.037376	-0.0163934	0.0120681	8.37003e-06	0.000536246
BnaC08g38140D	0.211466	-0.0160609	0.0668288	0.0015	0.122958		0.0477097	-0.0163934	0.0152464	2.61687e-05	0.0013311
BnaA03g37160D	0.211439	-0.016422	0.0668713	0.00169	0.128013		0.0455439	-0.0163934	0.0153056	5.19423e-05	0.00231818
BnaA05g31500D	0.211377	-0.0164922	0.0669086	0.00158	0.124853		0.0544312	-0.0163934	0.0152722	3.52648e-06	0.000269514
BnaA04g09900D	0.211282	-0.0161061	0.0658786	0.00161	0.125544		0.0516908	-0.0163934	0.0150852	6.38202e-06	0.000431318
BnaC08g01430D	0.211261	-0.0161977	0.0668896	0.00162	0.126068		0.037377	-0.0163934	0.0152969	0.000439561	0.0119978
BnaC05g37290D	0.211253	-0.0165572	0.0671434	0.00168	0.127886		0.0624004	-0.0163934	0.0152957	2.58605e-07	3.20887e-05
BnaC03g32020D	0.211228	-0.0165063	0.0650161	0.00182	0.132127		0.0373432	-0.0163934	0.0149071	0.000312431	0.00951926
BnaA01g05550D	0.211223	-0.0161283	0.0665135	0.00176	0.131117		0.0362768	-0.0163934	0.015203	0.00053128	0.0134853
BnaCnng73230D	0.210828	-0.0164945	0.066753	0.00188	0.133456		0.0552252	-0.0163934	0.0152342	2.58657e-06	0.000212027
BnaC08g41390D	0.21077	-0.0163391	0.066902	0.00187	0.133115		0.0595473	-0.0163934	0.0152508	6.37614e-07	6.79249e-05
BnaC08g07930D	0.21077	-0.0163931	0.0675732	0.00191	0.133976		0.0527169	-0.0163934	0.0153526	6.74605e-06	0.000452449
BnaA01g15250D	0.210734	-0.0164016	0.0667187	0.00163	0.126334		0.0502001	-0.0163934	0.0152767	1.30557e-05	0.000761993
BnaA08g03160D	0.210685	-0.0163176	0.0663267	0.00144	0.121409		0.0596289	-0.0163934	0.0151429	5.15807e-07	5.69226e-05
BnaCnng34000D	0.210596	-0.0162539	0.0665387	0.00176	0.131117		0.0637083	-0.0163934	0.0152036	1.37465e-07	1.88543e-05
BnaC01g05160D	0.210594	-0.0164583	0.0670044	0.00168	0.127886		0.0547341	-0.0163934	0.0152959	3.31784e-06	0.00025586
BnaC06g36750D	0.210557	-0.0165902	0.0662078	0.00166	0.127501		0.0568365	-0.0163934	0.0151752	1.39558e-06	0.000127306
BnaC04g00040D	0.210476	-0.0161955	0.0664181	0.0018	0.132025		0.0631099	-0.0163934	0.0151846	1.64283e-07	2.21086e-05
BnaC03g78170D	0.210435	-0.0161725	0.0658767	0.00146	0.121759		0.0581805	-0.0163934	0.0150855	7.67684e-07	7.90406e-05
BnaC06g42850D	0.210327	-0.0164908	0.066563	0.00151	0.123121		0.048437	-0.0163934	0.0151906	1.97401e-05	0.00105365
BnaCnng78670D	0.210239	-0.0167242	0.0669913	0.0019	0.133976		0.0798657	-0.0163934	0.0152903	3.06524e-10	1.10533e-07
BnaC09g05250D	0.210231	-0.016597	0.0673967	0.00181	0.132025		0.0624584	-0.0163934	0.0153827	2.95959e-07	3.59116e-05
BnaA04g25820D	0.210223	-0.0165194	0.0669193	0.00156	0.124575		0.0425363	-0.0163934	0.0152753	0.000114389	0.00432383
BnaC04g17680D	0.210057	-0.0163351	0.0664643	0.00191	0.133976		0.0527028	-0.0163934	0.0151852	5.35892e-06	0.000377276
BnaA02g13350D	0.210031	-0.0163675	0.0671086	0.00159	0.125401		0.0701539	-0.0163934	0.0152972	1.53407e-08	3.0671e-06
BnaC05g10390D	0.210002	-0.0163473	0.0671632	0.00163	0.126334		0.0549802	-0.0163934	0.0152898	3.04043e-06	0.000239517
BnaA09g54510D	0.209997	-0.0162453	0.0671206	0.00185	0.132923		0.0569282	-0.0163934	0.0153456	1.77025e-06	0.000154124
BnaA08g17300D	0.209944	-0.0165237	0.0671536	0.00176	0.131117		0.0888501	-0.0163934	0.0153359	6.7637e-12	4.4785e-09
BnaA04g21480D	0.209908	-0.0161734	0.0668781	0.0016	0.125401		0.0670498	-0.0163934	0.0152338	4.31365e-08	7.17149e-06
BnaA02g02990D	0.209872	-0.0161847	0.0661965	0.00169	0.128013		0.0407576	-0.0163934	0.0151875	0.000167858	0.0058076
BnaA09g20850D	0.209854	-0.0165349	0.0648615	0.00136	0.118166		0.0604645	-0.0163934	0.0148322	2.19718e-07	2.808e-05
BnaA09g04750D	0.20979	-0.0166093	0.0668523	0.00182	0.132127		0.0543742	-0.0163934	0.0153096	3.79262e-06	0.000285033
BnaC02g33620D	0.209781	-0.0163741	0.0668626	0.00182	0.132127		0.0380562	-0.0163934	0.0152911	0.000369609	0.0108396
BnaC02g48700D	0.209775	-0.0164122	0.0669189	0.0019	0.133976		0.0651661	-0.0163934	0.0152957	9.7031e-08	1.39565e-05
BnaA04g09420D	0.209747	-0.0159909	0.0636319	0.00097	0.10598		0.0818996	-0.0163934	0.0145411	1.38287e-11	7.80997e-09
BnaA07g24570D	0.209743	-0.0161961	0.0672692	0.00198	0.13615		0.0470396	-0.0163934	0.0153266	3.49211e-05	0.00168799
BnaC09g32640D	0.209741	-0.0165079	0.0642974	0.00117	0.112613		0.0696585	-0.0163934	0.0146848	4.63072e-09	1.12556e-06
BnaC07g35130D	0.209723	-0.0166038	0.0672847	0.00184	0.132577		0.069605	-0.0163934	0.0153784	2.24263e-08	4.13075e-06
BnaA08g16330D	0.209712	-0.0167867	0.0665158	0.00144	0.121409		0.0483301	-0.0163934	0.0151501	1.93581e-05	0.00103686
BnaC04g37460D	0.20964	-0.0163886	0.0668315	0.00173	0.130145		0.0513206	-0.0163934	0.0153167	9.82786e-06	0.000607776
BnaCnng06260D	0.209578	-0.0160974	0.0666232	0.0018	0.132025		0.0514804	-0.0163934	0.0151752	7.72459e-06	0.000501689
BnaAnng23840D	0.209342	-0.0161359	0.0669023	0.00206	0.138429		0.068891	-0.0163934	0.0152829	2.39982e-08	4.3816e-06
BnaA03g02800D	0.209306	-0.0161695	0.0669136	0.0019	0.133976		0.0360576	-0.0163934	0.0152461	0.000581081	0.0144814
BnaA10g18780D	0.209286	-0.0161891	0.0671569	0.00188	0.133456		0.0521255	-0.0163934	0.0153397	7.94093e-06	0.000513406
BnaA03g46430D	0.209273	-0.0165258	0.0595241	0.00133	0.117554		0.0501387	-0.0163934	0.013619	1.03296e-06	9.95475e-05
BnaC05g37650D	0.209273	-0.0164154	0.0596612	0.00141	0.120466		0.0501387	-0.0163934	0.013619	1.03296e-06	9.95475e-05
BnaC08g06660D	0.209273	-0.0163671	0.0596169	0.00118	0.112981		0.0501387	-0.0163934	0.013619	1.03296e-06	9.95475e-05
BnaCnng03200D	0.209167	-0.0164031	0.0669615	0.00195	0.135421		0.0614047	-0.0163934	0.0152826	3.56894e-07	4.166e-05
BnaA03g33520D	0.209053	-0.0165269	0.066726	0.00172	0.129519		0.0538988	-0.0163934	0.0152792	4.2146e-06	0.000309572
BnaA04g21510D	0.209027	-0.0162431	0.0663755	0.00141	0.120466		0.0779499	-0.0163934	0.0150885	4.03465e-10	1.42153e-07
BnaC04g50310D	0.208952	-0.016403	0.0667557	0.00161	0.125544		0.0485917	-0.0163934	0.015301	2.16539e-05	0.00114309
BnaA08g08820D	0.208914	-0.0161346	0.0590851	0.00136	0.118166		0.0371511	-0.0163934	0.0134631	6.97493e-05	0.00292279
BnaAnng36330D	0.208914	-0.0162955	0.0588724	0.00125	0.115258		0.0371511	-0.0163934	0.0134631	6.97493e-05	0.00292279
BnaCnng03060D	0.208777	-0.0164625	0.0666983	0.00151	0.123121		0.0339653	-0.0163934	0.0152904	0.000989541	0.0221072
BnaA03g18780D	0.208747	-0.0163366	0.0670083	0.0018	0.132025		0.0271749	-0.0163934	0.0153182	0.00445204	0.0588964
BnaA06g20280D	0.208682	-0.0165162	0.0667888	0.00185	0.132923		0.05505	-0.0163934	0.0153402	3.20426e-06	0.000249102
BnaC03g56460D	0.208627	-0.0163241	0.0674916	0.0019	0.133976		0.0628539	-0.0163934	0.0153695	2.52096e-07	3.15358e-05
BnaA05g32390D	0.208559	-0.0164348	0.0669062	0.00198	0.13615		0.0458438	-0.0163934	0.0152777	4.62648e-05	0.002107
BnaC09g44170D	0.208547	-0.0164164	0.0668182	0.00164	0.126725		0.0549693	-0.0163934	0.015236	2.81584e-06	0.000225761
BnaA05g18130D	0.208531	-0.0163001	0.0664294	0.00182	0.132127		0.0552945	-0.0163934	0.0152022	2.40969e-06	0.000199744
BnaC08g46890D	0.208525	-0.0165431	0.0671884	0.00168	0.127886		0.0420741	-0.0163934	0.0152837	0.000130521	0.00479897
BnaA10g01400D	0.208476	-0.0161987	0.0663054	0.00169	0.128013		0.0535654	-0.0163934	0.0152256	4.33118e-06	0.000316225
BnaC09g42780D	0.208264	-0.016157	0.06761	0.00214	0.140127		0.0705973	-0.0163934	0.015372	1.52215e-08	3.05256e-06
BnaA04g29200D	0.208252	-0.0163806	0.0670747	0.00181	0.132025		0.0483907	-0.0163934	0.015281	2.23983e-05	0.00117431
BnaC06g35630D	0.208142	-0.016341	0.0670915	0.00203	0.137617		0.0406741	-0.0163934	0.0153194	0.000195182	0.00656659
BnaC07g31100D	0.208086	-0.0162198	0.0670159	0.00205	0.138362		0.0555196	-0.0163934	0.0152781	2.51461e-06	0.000207012
BnaA09g35380D	0.208036	-0.0163408	0.0667528	0.00176	0.131117		0.0572957	-0.0163934	0.0152889	1.43723e-06	0.00013064
BnaAnng22110D	0.208006	-0.016417	0.0668506	0.00198	0.13615		0.0607834	-0.0163934	0.0152831	4.42205e-07	5.02439e-05
BnaA10g14710D	0.207984	-0.0163228	0.0669381	0.00168	0.127886		0.0705457	-0.0163934	0.0152886	1.29632e-08	2.66752e-06
BnaC06g23090D	0.207977	-0.0163048	0.0676649	0.0019	0.133976		0.0581867	-0.0163934	0.0154044	1.28884e-06	0.000118697
BnaA06g34420D	0.207955	-0.0165491	0.0643318	0.00232	0.144638		0.0308733	-0.0163934	0.0147332	0.00133579	0.0263751
BnaA06g19930D	0.207754	-0.0160145	0.0672638	0.00212	0.139891		0.0595371	-0.0163934	0.015293	6.86857e-07	7.21698e-05
BnaC01g37020D	0.207716	-0.0162768	0.0672682	0.00183	0.132577		0.0498416	-0.0163934	0.0153094	1.51554e-05	0.000854665
BnaA06g27760D	0.207683	-0.0164903	0.0661771	0.00255	0.14883		0.0628887	-0.0163934	0.0150721	1.43915e-07	1.95643e-05
BnaC03g45950D	0.207645	-0.0162976	0.066999	0.00202	0.137424		0.0743616	-0.0163934	0.0153229	3.1642e-09	8.15557e-07
BnaC02g16490D	0.207609	-0.0161064	0.0616891	0.00082	0.101352		0.0605027	-0.0163934	0.0141001	4.93597e-08	8.03225e-06
BnaA01g11870D	0.207501	-0.0165875	0.0673976	0.00199	0.136715		0.0591292	-0.0163934	0.0153283	8.35011e-07	8.48354e-05
BnaA10g25340D	0.207468	-0.0162253	0.0668451	0.00186	0.133019		0.039727	-0.0163934	0.0153315	0.000251752	0.00800204
BnaA08g22040D	0.207467	-0.0166028	0.0669954	0.00198	0.13615		0.0461737	-0.0163934	0.0152952	4.30177e-05	0.00199885
BnaC03g43490D	0.207422	-0.0165474	0.0668275	0.00157	0.124575		0.0649869	-0.0163934	0.0152538	9.55092e-08	1.37634e-05
BnaC09g54590D	0.207305	-0.0162046	0.0669366	0.00214	0.140127		0.0592846	-0.0163934	0.0152919	7.46343e-07	7.6968e-05
BnaA05g00990D	0.207189	-0.0163037	0.0646352	0.00104	0.108533		0.0452082	-0.0163934	0.0147283	2.88279e-05	0.0014415
BnaC04g45430D	0.207188	-0.0165419	0.0673103	0.00207	0.138561		0.058014	-0.0163934	0.0153786	1.30899e-06	0.000120121
BnaA08g27620D	0.207178	-0.0164605	0.0670749	0.00193	0.134519		0.0522412	-0.0163934	0.0153038	7.29823e-06	0.000481583
BnaA02g26690D	0.207128	-0.0166371	0.0651495	0.00254	0.148585		0.0407831	-0.0163934	0.0148978	0.000124085	0.00459901
BnaA01g03850D	0.207087	-0.0163605	0.0668448	0.00208	0.138561		0.0223392	-0.0163934	0.0152675	0.0111825	0.115644
BnaC03g60710D	0.207079	-0.0165223	0.0672529	0.00191	0.133976		0.0574079	-0.0163934	0.0153352	1.49014e-06	0.000134336
BnaC03g10520D	0.207056	-0.0162997	0.066884	0.00191	0.133976		0.0507833	-0.0163934	0.0152229	1.02002e-05	0.000624764
BnaC08g06210D	0.207036	-0.0161517	0.0672372	0.00206	0.138429		0.0412043	-0.0163934	0.0153914	0.000182411	0.00621038
BnaC01g23630D	0.206995	-0.0161801	0.0654567	0.00271	0.152826		0.0372494	-0.0163934	0.0149273	0.000326118	0.00983836
BnaA03g53290D	0.206827	-0.0164922	0.0672283	0.00184	0.132577		0.0581674	-0.0163934	0.0153173	1.12866e-06	0.000106108
BnaC07g40450D	0.20678	-0.0162337	0.06634	0.00253	0.148566		0.0522582	-0.0163934	0.0151815	6.1245e-06	0.000417771
BnaC09g32420D	0.206697	-0.0164736	0.0673781	0.00192	0.134065		0.0493395	-0.0163934	0.0153992	1.96697e-05	0.00105062
BnaA08g17670D	0.206692	-0.0166658	0.0669242	0.002	0.136913		0.0431725	-0.0163934	0.0152598	9.48249e-05	0.00372548
BnaA10g05680D	0.20667	-0.0161931	0.0651725	0.00145	0.121585		0.0483671	-0.0163934	0.0148922	1.37002e-05	0.000787051
BnaC08g36360D	0.206655	-0.0163535	0.0669209	0.00207	0.138561		0.0388784	-0.0163934	0.0153461	0.000316148	0.0096131
BnaC05g02820D	0.20664	-0.0164026	0.0609888	0.00127	0.116126		0.0315406	-0.0163934	0.0139977	0.000616121	0.0151784
BnaCnng38630D	0.206618	-0.0162879	0.062263	0.00374	0.172426		0.0456304	-0.0163934	0.0142149	1.28109e-05	0.000751202
BnaA04g22900D	0.206593	-0.0165364	0.0670043	0.00181	0.132025		0.0435254	-0.0163934	0.0153564	9.54496e-05	0.00374427
BnaC07g49760D	0.206452	-0.0160227	0.0671568	0.00197	0.13615		0.0628524	-0.0163934	0.0152814	2.15128e-07	2.77241e-05
BnaCnng20570D	0.206404	-0.0163614	0.0667307	0.00181	0.132025		0.0769396	-0.0163934	0.0152602	9.58811e-10	3.00589e-07
BnaA07g38790D	0.20634	-0.0163493	0.065693	0.00139	0.119824		0.0603322	-0.0163934	0.0150123	3.20701e-07	3.83682e-05
BnaC04g34010D	0.206209	-0.0162633	0.0632866	0.0018	0.132025		0.0395849	-0.0163934	0.014393	0.000100546	0.00391026
BnaA05g22640D	0.206149	-0.0163159	0.0661407	0.00189	0.133976		0.0498241	-0.0163934	0.0150743	1.11925e-05	0.000674255
BnaC02g12900D	0.206061	-0.0163846	0.0668774	0.00191	0.133976		0.0557442	-0.0163934	0.0152979	2.41072e-06	0.000199744
BnaC08g45280D	0.206016	-0.0161557	0.0667136	0.00201	0.13723		0.049579	-0.0163934	0.0152594	1.5364e-05	0.000865162
BnaA06g36400D	0.206013	-0.0167385	0.0674562	0.00197	0.13615		0.0443023	-0.0163934	0.0153432	7.62538e-05	0.00314235
BnaA07g24510D	0.205846	-0.0164687	0.0670929	0.00213	0.13995		0.0426701	-0.0163934	0.0153603	0.00012045	0.00450528
BnaCnng49050D	0.205841	-0.0163651	0.0655215	0.00181	0.132025		0.051168	-0.0163934	0.0149474	6.18558e-06	0.00042119
BnaAnng16230D	0.205784	-0.0162444	0.0668937	0.00211	0.139832		0.0477908	-0.0163934	0.0153031	2.73844e-05	0.00138378
BnaA08g09620D	0.205775	-0.0164088	0.0671306	0.00184	0.132577		0.0455006	-0.0163934	0.0153299	5.40299e-05	0.00239051
BnaC03g29810D	0.205751	-0.0161893	0.0658244	0.00153	0.123701		0.0468541	-0.0163934	0.0150207	2.54599e-05	0.00130371
BnaC03g03750D	0.205654	-0.0161767	0.0666412	0.00178	0.131967		0.070763	-0.0163934	0.0152703	1.146e-08	2.43796e-06
BnaA03g03540D	0.205625	-0.0165355	0.0668576	0.00203	0.137617		0.027983	-0.0163934	0.01523	0.00357103	0.0507488
BnaA07g30890D	0.205484	-0.0164674	0.0671625	0.0024	0.146014		0.0418493	-0.0163934	0.0153665	0.000150498	0.00534912
BnaA09g52030D	0.205484	-0.0160773	0.0668272	0.0022	0.142404		0.0348899	-0.0163934	0.0152429	0.000767101	0.0180403
BnaC09g06430D	0.205477	-0.0164239	0.0655891	0.0018	0.132025		0.0758608	-0.0163934	0.0150473	8.73635e-10	2.78432e-07
BnaC01g22700D	0.2054	-0.016474	0.0668584	0.00212	0.139891		0.0615477	-0.0163934	0.0152942	3.46678e-07	4.09656e-05
BnaC01g41950D	0.205378	-0.0165214	0.0672834	0.00215	0.140303		0.0548146	-0.0163934	0.0153809	3.66312e-06	0.000278296
BnaAnng13040D	0.20535	-0.0166386	0.066483	0.00192	0.134065		0.041977	-0.0163934	0.0151758	0.000119918	0.00449083
BnaC02g01170D	0.205332	-0.0164597	0.0670803	0.00226	0.143105		0.0379694	-0.0163934	0.0153283	0.000390292	0.0112613
BnaC06g05960D	0.2053	-0.0164326	0.0669373	0.00216	0.140717		0.0369992	-0.0163934	0.015322	0.000492693	0.0130944
BnaA03g58320D	0.205202	-0.0162565	0.0667636	0.00205	0.138362		0.0503519	-0.0163934	0.0152931	1.27474e-05	0.000749694
BnaC04g51440D	0.205181	-0.0162536	0.062628	0.00285	0.15394		0.0417019	-0.0163934	0.0142947	4.82163e-05	0.00218361
BnaC06g15660D	0.205156	-0.0159641	0.0672884	0.00221	0.142404		0.0230719	-0.0163934	0.0153333	0.010058	0.108108
BnaC03g49330D	0.205104	-0.016552	0.0668443	0.00191	0.133976		0.0430084	-0.0163934	0.0152552	9.86518e-05	0.00384632
BnaC09g40220D	0.205102	-0.0164764	0.0669894	0.00222	0.142809		0.0709019	-0.0163934	0.0152965	1.15072e-08	2.43796e-06
BnaA03g17490D	0.205079	-0.0165001	0.0669543	0.00208	0.138561		0.0480847	-0.0163934	0.0152809	2.44814e-05	0.00126114
BnaC01g15060D	0.205067	-0.0165995	0.0664547	0.00193	0.134519		0.0233179	-0.0163934	0.0152227	0.00908878	0.100034
BnaA04g21260D	0.205015	-0.0164267	0.067426	0.00244	0.146759		0.0236842	-0.0163934	0.0153468	0.00901562	0.0993931
BnaA06g36850D	0.204984	-0.0166796	0.0666559	0.00223	0.142899		0.0811603	-0.0163934	0.0152506	1.58776e-10	6.48684e-08
BnaC05g16260D	0.204982	-0.0165371	0.066484	0.00205	0.138362		0.0415188	-0.0163934	0.0152397	0.00014465	0.00519657
BnaC01g39910D	0.204969	-0.0164228	0.0670292	0.00186	0.133019		0.0343142	-0.0163934	0.0153167	0.000930919	0.0210053
BnaC08g29320D	0.204966	-0.0165138	0.0669471	0.00212	0.139891		0.0542197	-0.0163934	0.0152932	3.88801e-06	0.000291631
BnaA04g12100D	0.204873	-0.0164558	0.0660849	0.00172	0.129519		0.0462544	-0.0163934	0.0150539	3.16083e-05	0.00155192
BnaA08g16820D	0.204807	-0.0161358	0.06698	0.00237	0.145048		0.0576112	-0.0163934	0.0153199	1.36114e-06	0.00012446
BnaC08g16740D	0.204795	-0.0164826	0.0659301	0.00186	0.133019		0.0397899	-0.0163934	0.0150906	0.000196813	0.00660698
BnaCnng05860D	0.204792	-0.0160411	0.067098	0.00225	0.143105		0.0240299	-0.0163934	0.0153456	0.00843387	0.0944024
BnaC02g13910D	0.20466	-0.0162264	0.0666632	0.00188	0.133456		0.072102	-0.0163934	0.0152131	5.98945e-09	1.38984e-06
BnaC01g32160D	0.204647	-0.016353	0.0665936	0.00177	0.131353		0.0344996	-0.0163934	0.0153137	0.000889388	0.0202406
BnaA10g16310D	0.204637	-0.0163331	0.0669207	0.00218	0.141779		0.0578543	-0.0163934	0.0152368	1.09961e-06	0.000103885
BnaC03g00350D	0.204597	-0.0164472	0.0671024	0.00216	0.140717		0.0524137	-0.0163934	0.015353	7.40614e-06	0.000486198
BnaA07g19600D	0.204549	-0.01647	0.0662045	0.00183	0.132577		0.0325609	-0.0163934	0.0151518	0.00123388	0.0247741
BnaA02g23510D	0.204536	-0.0165251	0.0670318	0.00241	0.146014		0.0565171	-0.0163934	0.0153744	2.11275e-06	0.000179113
BnaA04g09570D	0.204498	-0.016221	0.0662371	0.00186	0.133019		0.0350926	-0.0163934	0.0150975	0.00064908	0.015852
BnaC05g48820D	0.204344	-0.0163634	0.0661748	0.00184	0.132577		0.0521203	-0.0163934	0.0150926	5.63727e-06	0.000393267
BnaA02g26380D	0.204307	-0.0165272	0.0668832	0.00221	0.142404		0.0601941	-0.0163934	0.0153528	6.08455e-07	6.53625e-05
BnaC05g00350D	0.204282	-0.0161577	0.0662793	0.00215	0.140303		0.0479706	-0.0163934	0.0151452	2.13955e-05	0.001131
BnaA10g25180D	0.2042	-0.0160628	0.0673024	0.00223	0.142899		0.0586403	-0.0163934	0.015347	1.01266e-06	9.85429e-05
BnaA06g22720D	0.204194	-0.0162053	0.0669118	0.00289	0.154686		0.0415656	-0.0163934	0.0152636	0.000146334	0.00524479
BnaC03g29960D	0.204132	-0.0164164	0.0666265	0.00251	0.148071		0.0563996	-0.0163934	0.0152252	1.74341e-06	0.000152514
BnaC03g50640D	0.204107	-0.0164118	0.066802	0.00224	0.142899		0.0419273	-0.0163934	0.0152495	0.000131065	0.00481668
BnaCnng68480D	0.204098	-0.0165012	0.0624972	0.0013	0.117195		0.054056	-0.0163934	0.0142605	7.80498e-07	7.99548e-05
BnaA08g13780D	0.204031	-0.016276	0.0663433	0.00215	0.140303		0.0678328	-0.0163934	0.0151153	2.51474e-08	4.55424e-06
BnaC05g04050D	0.203995	-0.016605	0.0670271	0.00224	0.142899		0.0510206	-0.0163934	0.0153107	1.0673e-05	0.000648552
BnaC03g63020D	0.203806	-0.0163522	0.0678632	0.00241	0.146014		0.0524691	-0.0163934	0.0153965	7.72704e-06	0.000501689
BnaA09g09460D	0.203799	-0.0162218	0.0668156	0.00196	0.135992		0.0348251	-0.0163934	0.0152193	0.000764404	0.0179964
BnaA08g13810D	0.203773	-0.0165291	0.0596244	0.00167	0.127758		0.0529939	-0.0163934	0.0136516	3.72093e-07	4.33026e-05
BnaA01g12040D	0.203741	-0.0162035	0.0666257	0.0021	0.13941		0.0507405	-0.0163934	0.015227	1.03907e-05	0.00063441
BnaCnng05450D	0.203732	-0.0168872	0.0670057	0.00211	0.139832		0.0562596	-0.0163934	0.0153087	2.07626e-06	0.000176604
BnaC04g15940D	0.203721	-0.0163964	0.0668122	0.00219	0.142189		0.0548117	-0.0163934	0.0152998	3.25544e-06	0.000252226
BnaCnng16700D	0.203675	-0.0158675	0.0669463	0.00226	0.143105		0.0480935	-0.0163934	0.0153064	2.51937e-05	0.00129264
BnaA02g34540D	0.203523	-0.0164193	0.067072	0.0021	0.13941		0.0461553	-0.0163934	0.0152938	4.31711e-05	0.00200235
BnaC09g08690D	0.203459	-0.0160279	0.0661936	0.00192	0.134065		0.0544652	-0.0163934	0.0151257	2.80427e-06	0.000225253
BnaA06g01990D	0.203417	-0.0160403	0.0656694	0.0021	0.13941		0.0280255	-0.0163934	0.0150601	0.00318339	0.0466468
BnaC05g01650D	0.203381	-0.01646	0.0669785	0.00213	0.13995		0.0611274	-0.0163934	0.0153076	4.10129e-07	4.72282e-05
BnaC03g15360D	0.203343	-0.0163489	0.0666473	0.00207	0.138561		0.0331301	-0.0163934	0.0152409	0.00115655	0.0244449
BnaAnng41210D	0.203297	-0.0164781	0.0625467	0.00099	0.106948		0.0672065	-0.0163934	0.0143277	5.3841e-09	1.28032e-06
BnaC08g08650D	0.203274	-0.016498	0.0664184	0.00275	0.15317		0.0332908	-0.0163934	0.0151669	0.00105354	0.0231202
BnaA01g17740D	0.203272	-0.0159139	0.0669091	0.00231	0.144484		0.0224607	-0.0163934	0.0153244	0.0112305	0.116049
BnaA04g23490D	0.20321	-0.0166798	0.0668871	0.00197	0.13615		0.0445338	-0.0163934	0.0152743	6.63889e-05	0.00281413
BnaAnng09120D	0.203107	-0.0161954	0.0668648	0.00203	0.137617		0.0695028	-0.0163934	0.0153069	2.00482e-08	3.80313e-06
BnaAnng40350D	0.203055	-0.0162464	0.064634	0.0016	0.125401		0.0597446	-0.0163934	0.0147359	2.38078e-07	3.01754e-05
BnaA02g13910D	0.203024	-0.0165201	0.0666158	0.002	0.136913		0.063963	-0.0163934	0.0152933	1.48538e-07	2.01571e-05
BnaC05g28860D	0.203011	-0.0162831	0.0668214	0.00206	0.138429		0.0506936	-0.0163934	0.0153	1.16101e-05	0.000691815
BnaA02g01690D	0.202982	-0.0161576	0.0662523	0.00235	0.144979		0.0497913	-0.0163934	0.0151442	1.24079e-05	0.00073141
BnaA09g47760D	0.202965	-0.0160571	0.0670988	0.00214	0.140127		0.0546766	-0.0163934	0.0153677	3.75264e-06	0.000283221
BnaA01g05540D	0.202955	-0.0166406	0.0669547	0.002	0.136913		0.0520546	-0.0163934	0.0152599	7.27533e-06	0.000480898
BnaC03g46570D	0.202888	-0.0167116	0.066784	0.00208	0.138561		0.0491161	-0.0163934	0.0152759	1.79945e-05	0.000980225
BnaA07g31840D	0.202842	-0.0164909	0.0669932	0.00234	0.144979		0.0572948	-0.0163934	0.0153697	1.63177e-06	0.000143767
BnaA09g39870D	0.202827	-0.0163193	0.066705	0.00213	0.13995		0.0553509	-0.0163934	0.015255	2.56347e-06	0.000210737
BnaA05g25150D	0.202814	-0.0163686	0.0666352	0.00206	0.138429		0.0434916	-0.0163934	0.0152149	8.28652e-05	0.00336757
BnaC02g17710D	0.202719	-0.0161402	0.0670156	0.00226	0.143105		0.0687168	-0.0163934	0.0153204	2.77046e-08	4.92577e-06
BnaC03g46980D	0.202694	-0.0163156	0.0669815	0.00236	0.145048		0.0501713	-0.0163934	0.0153626	1.47152e-05	0.000835544
BnaA04g02980D	0.202655	-0.0165017	0.0653853	0.0032	0.161543		0.0397483	-0.0163934	0.0149776	0.000177977	0.00608098
BnaC09g41860D	0.20265	-0.0165023	0.0668359	0.00192	0.134065		0.0459876	-0.0163934	0.0153081	4.60048e-05	0.00209705
BnaA08g01280D	0.20263	-0.0166329	0.0585589	0.0018	0.132025		0.0396675	-0.0163934	0.013404	2.88458e-05	0.0014415
BnaC09g27950D	0.202599	-0.0164639	0.0674197	0.00223	0.142899		0.0561006	-0.0163934	0.0153407	2.29421e-06	0.000191893
BnaC09g42330D	0.202585	-0.016284	0.0668136	0.00233	0.144909		0.0655143	-0.0163934	0.0152686	8.12002e-08	1.20282e-05
BnaC05g20290D	0.202584	-0.0165752	0.0667341	0.00228	0.143661		0.0565912	-0.0163934	0.0152121	1.60418e-06	0.000142443
BnaC05g40440D	0.202573	-0.0165742	0.0671797	0.00253	0.148566		0.0488009	-0.0163934	0.0153555	2.17935e-05	0.00114967
BnaC06g35740D	0.20256	-0.016396	0.0665013	0.00203	0.137617		0.0713412	-0.0163934	0.0152398	8.56462e-09	1.90676e-06
BnaA05g33470D	0.202542	-0.0161759	0.0676492	0.00259	0.149912		0.0499973	-0.0163934	0.0154028	1.63033e-05	0.000907408
BnaA01g06660D	0.202521	-0.0165685	0.067225	0.00202	0.137424		0.0588078	-0.0163934	0.0152718	8.47113e-07	8.58319e-05
BnaC01g37260D	0.202367	-0.0164265	0.0671613	0.00227	0.143266		0.0633222	-0.0163934	0.0153828	2.19363e-07	2.808e-05
BnaC08g00370D	0.202352	-0.0163121	0.0668173	0.00242	0.146014		0.0549527	-0.0163934	0.0152839	3.04033e-06	0.000239517
BnaA07g00790D	0.202228	-0.0162149	0.0609321	0.00227	0.143266		0.0149383	-0.0163934	0.0138934	0.0241235	0.197872
BnaA02g21240D	0.202194	-0.0161799	0.0670491	0.00232	0.144638		0.0544897	-0.0163934	0.0153014	3.61332e-06	0.000275057
BnaA10g17040D	0.202168	-0.0167369	0.0670913	0.0023	0.144211		0.0495824	-0.0163934	0.015351	1.72493e-05	0.000947023
BnaC03g15080D	0.202146	-0.0166998	0.0655272	0.00257	0.149204		0.0197938	-0.0163934	0.0150177	0.0159682	0.148054
BnaC03g48720D	0.202128	-0.0161902	0.0673108	0.00223	0.142899		0.034496	-0.0163934	0.0153291	0.000900803	0.0204822
BnaA05g17450D	0.202119	-0.01629	0.0667917	0.00221	0.142404		0.0403828	-0.0163934	0.0152643	0.000199582	0.00667079
BnaC01g36270D	0.202077	-0.0165782	0.0639695	0.00332	0.163883		0.0272254	-0.0163934	0.0146273	0.00286361	0.0435628
BnaC08g29400D	0.20207	-0.0161382	0.0671405	0.00224	0.142899		0.0702395	-0.0163934	0.0153021	1.50033e-08	3.01669e-06
BnaA03g39830D	0.202063	-0.016326	0.0669679	0.00219	0.142189		0.0512004	-0.0163934	0.0153423	1.05433e-05	0.00064169
BnaC07g11760D	0.202054	-0.0165859	0.0669182	0.00253	0.148566		0.055409	-0.0163934	0.0152771	2.60159e-06	0.000212888
BnaC05g41220D	0.201959	-0.0163374	0.0670333	0.00226	0.143105		0.0126659	-0.0163934	0.0153252	0.0579357	0.36643
BnaA03g11660D	0.201934	-0.0166424	0.0669796	0.00239	0.145807		0.0570254	-0.0163934	0.0153137	1.63218e-06	0.000143767
BnaA06g28520D	0.201884	-0.0162006	0.0669229	0.00235	0.144979		0.0650673	-0.0163934	0.0153032	1.02001e-07	1.45352e-05
BnaA03g36700D	0.201875	-0.0167048	0.0670202	0.00235	0.144979		0.0554681	-0.0163934	0.0152624	2.49645e-06	0.000205889
BnaA08g14050D	0.201872	-0.0165742	0.0670126	0.00263	0.150425		0.0581033	-0.0163934	0.0153383	1.19227e-06	0.000111136
BnaC09g09670D	0.201861	-0.0163184	0.0669493	0.00234	0.144979		0.0630193	-0.0163934	0.0152595	1.94897e-07	2.55892e-05
BnaA06g30170D	0.201814	-0.016324	0.0669043	0.0023	0.144211		0.0612555	-0.0163934	0.0152435	3.50763e-07	4.13066e-05
BnaC03g35670D	0.201799	-0.0164071	0.06707	0.00222	0.142809		0.0415171	-0.0163934	0.0153116	0.000155482	0.00548565
BnaC03g23440D	0.201794	-0.0162271	0.0675289	0.00236	0.145048		0.0430269	-0.0163934	0.0153485	0.000108203	0.00414712
BnaA04g20140D	0.201694	-0.0165114	0.0660752	0.00204	0.138173		0.0508936	-0.0163934	0.0151021	8.37098e-06	0.000536246
BnaA05g24450D	0.201685	-0.0166185	0.0672523	0.00226	0.143105		0.0427465	-0.0163934	0.0153184	0.000113059	0.00429385
BnaCnng77330D	0.201605	-0.0162895	0.0671121	0.00264	0.150425		0.0476303	-0.0163934	0.0153206	2.92897e-05	0.00146178
BnaC03g62810D	0.201474	-0.0164405	0.0665658	0.00245	0.147015		0.053799	-0.0163934	0.0151697	3.70726e-06	0.000280816
BnaA03g27500D	0.201462	-0.0163195	0.0666953	0.00224	0.142899		0.0588139	-0.0163934	0.0152744	8.49062e-07	8.58319e-05
BnaA05g03160D	0.20145	-0.0166172	0.0669824	0.00237	0.145048		0.0402531	-0.0163934	0.0153127	0.00021617	0.00712293
BnaA05g07300D	0.20142	-0.0163123	0.0673321	0.00261	0.150401		0.0493681	-0.0163934	0.0153519	1.83896e-05	0.000995398
BnaA09g05500D	0.201417	-0.0160835	0.0670473	0.0024	0.146014		0.0480463	-0.0163934	0.0152945	2.51697e-05	0.00129227
BnaA07g11300D	0.201406	-0.0162796	0.0670283	0.00233	0.144909		0.0366891	-0.0163934	0.015295	0.000519334	0.0132658
BnaA09g06310D	0.201321	-0.0163118	0.0669356	0.00235	0.144979		0.0567934	-0.0163934	0.0153027	1.73025e-06	0.000151536
BnaA09g16400D	0.201281	-0.0159709	0.0659313	0.00176	0.131117		0.0391643	-0.0163934	0.0150266	0.000217913	0.007165
BnaC05g07920D	0.20124	-0.0163719	0.0668835	0.00231	0.144484		0.0553198	-0.0163934	0.0152619	2.61636e-06	0.000213785
BnaA07g19580D	0.201058	-0.0168748	0.0667598	0.0022	0.142404		0.049715	-0.0163934	0.0153121	1.57873e-05	0.00088374
BnaA10g09160D	0.201029	-0.016157	0.0663125	0.00251	0.148071		0.0161667	-0.0163934	0.0151638	0.0317755	0.243404
BnaC08g15840D	0.201012	-0.0164045	0.0673087	0.00238	0.145428		0.0792658	-0.0163934	0.0153728	4.8894e-10	1.70702e-07
BnaC06g36620D	0.200975	-0.0163227	0.0668858	0.00242	0.146014		0.00920482	-0.0163934	0.0153005	0.0943208	0.486247
BnaA03g47830D	0.20094	-0.0166438	0.0656627	0.00218	0.141779		0.0626267	-0.0163934	0.0150042	1.3902e-07	1.89998e-05
BnaA07g13350D	0.200939	-0.0164361	0.0670407	0.00246	0.147041		0.0375446	-0.0163934	0.0153144	0.000428246	0.0117684
BnaC09g28290D	0.200933	-0.0166786	0.0669086	0.00226	0.143105		0.0594296	-0.0163934	0.0153042	7.25547e-07	7.52499e-05
BnaCnng52300D	0.200892	-0.0164254	0.0673075	0.00277	0.153725		0.0364612	-0.0163934	0.0153216	0.000561236	0.0140782
BnaA05g29270D	0.200867	-0.0162024	0.0662734	0.00226	0.143105		0.0498474	-0.0163934	0.0151789	1.27691e-05	0.000750396
BnaA09g43600D	0.200843	-0.0164552	0.0658022	0.00181	0.132025		0.045789	-0.0163934	0.0150365	3.54262e-05	0.00170517
BnaC08g33930D	0.200831	-0.0166465	0.0671508	0.00251	0.148071		0.0475583	-0.0163934	0.0153392	3.05719e-05	0.0015091
BnaC05g36610D	0.200819	-0.0163874	0.0662959	0.00282	0.153725		0.0524389	-0.0163934	0.0151734	5.72234e-06	0.00039668
BnaA08g14580D	0.200815	-0.0164553	0.0665784	0.00254	0.148585		0.0505559	-0.0163934	0.015192	1.04868e-05	0.000639261
BnaA02g21030D	0.200764	-0.0161235	0.0671304	0.00237	0.145048		0.0531439	-0.0163934	0.0153034	5.52211e-06	0.000386286
BnaCnng49950D	0.200748	-0.0165147	0.0655415	0.00295	0.156049		0.0495462	-0.0163934	0.0149804	1.07398e-05	0.000652095
BnaC05g42010D	0.200737	-0.0162341	0.0667687	0.00249	0.148071		0.0502845	-0.0163934	0.0152874	1.29099e-05	0.000756252
BnaA08g01810D	0.200632	-0.0160967	0.0675262	0.00264	0.150425		0.0371949	-0.0163934	0.0153601	0.00048519	0.0129353
BnaC08g10100D	0.200589	-0.0161054	0.0667628	0.00242	0.146014		0.0229307	-0.0163934	0.0152383	0.00986264	0.106531
BnaC07g26990D	0.200568	-0.0166443	0.0667952	0.00241	0.146014		0.0482474	-0.0163934	0.0152644	2.28823e-05	0.00119237
BnaC07g42970D	0.200482	-0.0162806	0.0669541	0.00257	0.149204		0.0490884	-0.0163934	0.0152771	1.81694e-05	0.000986957
BnaA06g12670D	0.20027	-0.0161508	0.0671368	0.0026	0.150151		0.057217	-0.0163934	0.0153229	1.55566e-06	0.000138934
BnaA04g28840D	0.200222	-0.0165234	0.067021	0.00264	0.150425		0.021984	-0.0163934	0.0153132	0.0122046	0.123751
BnaA03g54880D	0.200201	-0.0162121	0.0662201	0.00208	0.138561		0.0623601	-0.0163934	0.0151846	2.14383e-07	2.77211e-05
BnaA06g34500D	0.200178	-0.0166822	0.0674099	0.00264	0.150425		0.0519933	-0.0163934	0.0153633	8.53461e-06	0.000545817
BnaC03g31090D	0.200176	-0.0164021	0.066962	0.00271	0.152826		0.0666916	-0.0163934	0.0153385	6.06838e-08	9.43523e-06
BnaAnng26550D	0.20016	-0.0166404	0.067018	0.00276	0.153616		0.0658628	-0.0163934	0.0153437	8.28047e-08	1.22074e-05
BnaC04g46060D	0.200142	-0.0164265	0.0666812	0.00251	0.148071		0.0123874	-0.0163934	0.0151953	0.0582166	0.367441
BnaC07g22660D	0.200117	-0.016615	0.0667343	0.00244	0.146759		0.0373011	-0.0163934	0.0152338	0.000423981	0.0116596
BnaA04g07010D	0.200065	-0.0162922	0.0665845	0.00236	0.145048		0.0504019	-0.0163934	0.0152219	1.14345e-05	0.000684536
BnaAnng30870D	0.200061	-0.0164048	0.0592008	0.00208	0.138561		0.0327663	-0.0163934	0.013453	0.000258001	0.00816954
BnaC04g34330D	0.200061	-0.0162459	0.0591752	0.00195	0.135421		0.0327663	-0.0163934	0.013453	0.000258001	0.00816954
BnaC09g25750D	0.200041	-0.0166489	0.0652151	0.00195	0.135421		0.0627796	-0.0163934	0.0148956	1.0655e-07	1.50717e-05
BnaA01g20970D	0.200008	-0.0160038	0.0676487	0.00289	0.154686		0.0615498	-0.0163934	0.0154097	4.23549e-07	4.84828e-05
BnaC01g11620D	0.199945	-0.016614	0.0651336	0.00242	0.146014		0.0305395	-0.0163934	0.0148487	0.00157372	0.0294672
BnaC02g16950D	0.199915	-0.0164335	0.0665674	0.00246	0.147041		0.0549946	-0.0163934	0.0152392	2.80657e-06	0.000225253
BnaA07g29120D	0.1999	-0.0166217	0.0668299	0.00253	0.148566		0.0486162	-0.0163934	0.0152515	2.02154e-05	0.00107677
BnaCnng59450D	0.199774	-0.0163448	0.0668729	0.00227	0.143266		0.0484515	-0.0163934	0.0153274	2.33019e-05	0.00120849
BnaC01g07500D	0.199704	-0.0163105	0.0667316	0.00242	0.146014		0.0501302	-0.0163934	0.0152723	1.3256e-05	0.000770754
BnaA08g26850D	0.199681	-0.0161569	0.064858	0.00165	0.127115		0.0604488	-0.0163934	0.0148479	2.2754e-07	2.89832e-05
BnaA01g23160D	0.199669	-0.0163044	0.0667763	0.00254	0.148585		0.0659191	-0.0163934	0.0152471	6.71756e-08	1.02987e-05
BnaC05g46040D	0.199559	-0.0162758	0.0635525	0.00324	0.162122		0.058475	-0.0163934	0.0145305	2.57024e-07	3.19959e-05
BnaA04g03930D	0.199469	-0.0164558	0.0669408	0.00259	0.149912		0.0619024	-0.0163934	0.0152267	2.718e-07	3.3349e-05
BnaC06g25840D	0.199463	-0.0160054	0.066211	0.00289	0.154686		0.0182972	-0.0163934	0.0150812	0.021434	0.181744
BnaC03g26280D	0.199387	-0.0162223	0.067267	0.00285	0.15394		0.0661266	-0.0163934	0.015368	7.89053e-08	1.18139e-05
BnaCnng10710D	0.199288	-0.0169131	0.0670361	0.00263	0.150425		0.0455983	-0.0163934	0.0153269	5.24031e-05	0.00233332
BnaA08g12870D	0.199258	-0.0161947	0.0668126	0.00237	0.145048		0.04232	-0.0163934	0.0152608	0.000119415	0.00447853
BnaA02g25580D	0.199257	-0.0163802	0.0671138	0.00248	0.147662		0.0474173	-0.0163934	0.0153337	3.16211e-05	0.00155192
BnaCnng43240D	0.199251	-0.0163039	0.0652475	0.00202	0.137424		0.0517636	-0.0163934	0.0148762	4.61423e-06	0.000333092
BnaC04g03960D	0.199194	-0.0161456	0.066969	0.00244	0.146759		0.0188254	-0.0163934	0.0153313	0.0216083	0.181744
BnaC06g02020D	0.19919	-0.0163707	0.0507765	0.00095	0.105292		0.0431648	-0.0163934	0.0115822	2.71519e-07	3.3349e-05
BnaA10g29980D	0.199129	-0.0164955	0.0672813	0.00246	0.147041		0.038058	-0.0163934	0.0153501	0.00038921	0.0112427
BnaC03g58750D	0.199127	-0.0159933	0.0667166	0.00281	0.153725		0.0620087	-0.0163934	0.0151812	2.41188e-07	3.0469e-05
BnaA07g19110D	0.199061	-0.0163681	0.0674448	0.00257	0.149204		0.0752265	-0.0163934	0.0153793	2.56387e-09	6.9585e-07
BnaA06g24410D	0.199032	-0.0164809	0.0666589	0.00235	0.144979		0.0517478	-0.0163934	0.0152634	8.03141e-06	0.000517948
BnaC07g47070D	0.198968	-0.0165213	0.0654367	0.00207	0.138561		0.0304626	-0.0163934	0.0149365	0.00170676	0.0312945
BnaC01g11150D	0.198798	-0.016374	0.0667816	0.00247	0.147409		0.0488567	-0.0163934	0.0153178	2.0466e-05	0.00108785
BnaA06g34480D	0.198758	-0.0160839	0.0672027	0.0028	0.153725		0.0570397	-0.0163934	0.0153155	1.62914e-06	0.000143767
BnaA08g30580D	0.198729	-0.0162903	0.0668015	0.00254	0.148585		0.034294	-0.0163934	0.0152828	0.000911078	0.0206486
BnaCnng02670D	0.19872	-0.0164471	0.0663205	0.00221	0.142404		0.0587785	-0.0163934	0.0151731	7.25968e-07	7.52499e-05
BnaC01g12390D	0.198697	-0.0164422	0.0673296	0.00298	0.156558		0.0533114	-0.0163934	0.0153668	5.73129e-06	0.000396943
BnaA07g32300D	0.198648	-0.0166359	0.0664289	0.00269	0.15237		0.0697732	-0.0163934	0.0151443	1.27268e-08	2.62775e-06
BnaC06g22590D	0.198623	-0.0163728	0.0666582	0.00309	0.159393		0.0558544	-0.0163934	0.0151595	1.88063e-06	0.000162483
BnaC07g14030D	0.198611	-0.016572	0.0678317	0.00306	0.159021		0.0509076	-0.0163934	0.0153848	1.21707e-05	0.000720188
BnaC07g31620D	0.198553	-0.0167296	0.0638791	0.00157	0.124575		0.0631221	-0.0163934	0.0146114	5.26778e-08	8.4646e-06
BnaA03g52250D	0.198526	-0.0163504	0.0664159	0.00212	0.139891		0.0578801	-0.0163934	0.0151206	9.01242e-07	8.98995e-05
BnaA07g22640D	0.198484	-0.0166368	0.0671429	0.00295	0.156049		0.0905296	-0.0163934	0.0152967	2.75002e-12	2.09132e-09
BnaA08g01270D	0.19846	-0.0163289	0.0664886	0.00256	0.149074		0.05161	-0.0163934	0.01518	7.4708e-06	0.000488355
BnaCnng26050D	0.198385	-0.0162985	0.064595	0.00386	0.173997		0.0254607	-0.0163934	0.0146921	0.00438926	0.0582766
BnaC09g21500D	0.198374	-0.0162147	0.0627031	0.00154	0.124248		0.0537048	-0.0163934	0.0143411	1.0191e-06	9.89569e-05
BnaC09g20270D	0.19835	-0.0167096	0.0675182	0.00293	0.155735		0.0589594	-0.0163934	0.0153397	9.00186e-07	8.98995e-05
BnaA07g18840D	0.198334	-0.0161595	0.0666013	0.00264	0.150425		0.0309246	-0.0163934	0.0152241	0.00188292	0.0331021
BnaA10g08750D	0.19832	-0.0164665	0.0671532	0.00303	0.157996		0.0524848	-0.0163934	0.0153676	7.39285e-06	0.000486156
BnaA09g32370D	0.198301	-0.0166051	0.0670006	0.00257	0.149204		0.0388638	-0.0163934	0.0152775	0.000298141	0.00917451
BnaA01g05410D	0.198161	-0.0165522	0.0655668	0.00179	0.132025		0.0825855	-0.0163934	0.0150257	4.47848e-11	2.13942e-08
BnaC09g08260D	0.198154	-0.0162209	0.067222	0.00283	0.153725		0.0511718	-0.0163934	0.0152977	1.0022e-05	0.000617473
BnaC06g33180D	0.198153	-0.0161974	0.0666333	0.00279	0.153725		0.043981	-0.0163934	0.0152683	7.67794e-05	0.003157
BnaA08g27460D	0.198107	-0.0162934	0.0665217	0.00262	0.150401		0.0408666	-0.0163934	0.0152455	0.000172736	0.00594156
BnaC05g06250D	0.198003	-0.0160802	0.065986	0.00227	0.143266		0.0517511	-0.0163934	0.0150408	5.8801e-06	0.000404332
BnaC05g40270D	0.197971	-0.0168132	0.0664238	0.00235	0.144979		0.0579598	-0.0163934	0.0151547	9.28222e-07	9.17566e-05
BnaA09g26850D	0.197922	-0.0165853	0.0669931	0.00286	0.154155		0.051606	-0.0163934	0.0152996	8.80849e-06	0.000558681
BnaA03g11250D	0.197907	-0.0162806	0.0669468	0.00284	0.153833		0.0447308	-0.0163934	0.0152282	5.97288e-05	0.00258751
BnaA07g36180D	0.19774	-0.0163572	0.0670576	0.00262	0.150401		0.0486535	-0.0163934	0.0153451	2.24575e-05	0.00117581
BnaAnng12920D	0.197689	-0.0160883	0.0672215	0.00286	0.154155		0.0281861	-0.0163934	0.0153266	0.00363016	0.0513586
BnaA09g26820D	0.197647	-0.0162539	0.0669306	0.00284	0.153833		0.0533259	-0.0163934	0.0153446	5.53064e-06	0.000386531
BnaA08g31180D	0.197586	-0.0163686	0.066976	0.00294	0.155735		0.0477963	-0.0163934	0.0152858	2.67736e-05	0.00135842
BnaAnng38740D	0.197573	-0.0162837	0.0670288	0.00266	0.151116		0.0447194	-0.0163934	0.0153042	6.5187e-05	0.00277236
BnaA02g27490D	0.197564	-0.0165507	0.0672671	0.00284	0.153833		0.0263483	-0.0163934	0.0153721	0.00542799	0.0686842
BnaC07g05360D	0.197485	-0.0162182	0.0665309	0.00232	0.144638		0.0471332	-0.0163934	0.0152102	2.95905e-05	0.00147201
BnaC01g37810D	0.197446	-0.0158113	0.0668203	0.00232	0.144638		0.0697621	-0.0163934	0.0153382	1.94225e-08	3.72022e-06
BnaA04g28480D	0.197425	-0.016553	0.0670894	0.0029	0.154898		0.0447711	-0.0163934	0.0153491	6.75089e-05	0.00285687
BnaC03g10130D	0.197413	-0.0164386	0.0671569	0.00272	0.152944		0.0183847	-0.0163934	0.0153172	0.0231757	0.192094
BnaA07g27160D	0.19736	-0.0166939	0.0672375	0.00263	0.150425		0.0403892	-0.0163934	0.0153449	0.000215249	0.00710174
BnaC07g15040D	0.197358	-0.016831	0.0665918	0.00273	0.152944		0.0669408	-0.0163934	0.0152651	4.78443e-08	7.80217e-06
BnaC01g04690D	0.197292	-0.0164434	0.0671908	0.00272	0.152944		0.0549289	-0.0163934	0.0153738	3.49761e-06	0.000267574
BnaC06g28360D	0.197264	-0.016599	0.0670781	0.00264	0.150425		0.0554012	-0.0163934	0.0152988	2.69431e-06	0.000218757
BnaC03g60100D	0.197229	-0.016369	0.0671471	0.00313	0.160038		0.0246513	-0.0163934	0.0153612	0.0075406	0.0872075
BnaC04g51260D	0.197218	-0.016129	0.063601	0.00405	0.176545		0.0295689	-0.0163934	0.0145099	0.00153671	0.0289223
BnaA05g35950D	0.197193	-0.0164895	0.0670425	0.0027	0.152824		0.0392438	-0.0163934	0.0153254	0.000282995	0.00883767
BnaC03g11480D	0.197188	-0.0166518	0.0672358	0.00279	0.153725		0.0459085	-0.0163934	0.0153629	5.00585e-05	0.00225772
BnaC03g62080D	0.197184	-0.0162365	0.0666193	0.00235	0.144979		0.0437999	-0.0163934	0.0151431	7.03899e-05	0.00293992
BnaA06g32520D	0.197123	-0.0165907	0.0671811	0.00277	0.153725		0.0454933	-0.0163934	0.015335	5.44528e-05	0.0024023
BnaC03g23590D	0.197108	-0.0162777	0.06691	0.00279	0.153725		0.0605959	-0.0163934	0.0153174	5.00114e-07	5.55901e-05
BnaA04g08850D	0.197052	-0.0164022	0.0668024	0.00262	0.150401		0.0281772	-0.0163934	0.0152358	0.00344028	0.0493447
BnaA03g08940D	0.196985	-0.0165298	0.0671642	0.00285	0.15394		0.0566078	-0.0163934	0.0153136	1.86919e-06	0.000161676
BnaC03g27200D	0.196905	-0.01633	0.0669256	0.00263	0.150425		0.0444087	-0.0163934	0.0152818	6.92871e-05	0.00290968
BnaA03g15590D	0.196874	-0.0164889	0.066484	0.00377	0.172921		0.0316784	-0.0163934	0.0151736	0.00153421	0.0288893
BnaC06g28040D	0.196779	-0.0163654	0.056538	0.0033	0.163316		0.0284924	-0.0163934	0.012943	0.000524437	0.0133292
BnaC09g23000D	0.19675	-0.0164406	0.0670234	0.00266	0.151116		0.0749931	-0.0163934	0.0152862	2.2537e-09	6.20439e-07
BnaA09g43520D	0.196739	-0.0160056	0.0672981	0.00283	0.153725		0.0477435	-0.0163934	0.0153525	2.94587e-05	0.00146736
BnaC01g09740D	0.196725	-0.0164538	0.0674677	0.00278	0.153725		0.0497017	-0.0163934	0.0153583	1.68089e-05	0.00092949
BnaA06g13080D	0.19671	-0.0162543	0.0664341	0.00255	0.14883		0.0423784	-0.0163934	0.0152022	0.000110626	0.00422523
BnaA09g45980D	0.196566	-0.0167936	0.0670658	0.00266	0.151116		0.0693725	-0.0163934	0.0153129	2.13239e-08	3.97535e-06
BnaA01g21290D	0.196535	-0.0163178	0.0671758	0.00314	0.160038		0.0418105	-0.0163934	0.0153267	0.000146125	0.00524211
BnaA02g06000D	0.196522	-0.0163026	0.067361	0.00296	0.156363		0.0387218	-0.0163934	0.015347	0.000329069	0.00989243
BnaC07g15660D	0.196511	-0.016336	0.0669101	0.00297	0.156461		0.0416308	-0.0163934	0.015263	0.000143754	0.00516924
BnaC03g56550D	0.196447	-0.0163398	0.0665385	0.00293	0.155735		0.0348406	-0.0163934	0.0151961	0.000747532	0.0176775
BnaC02g06100D	0.196434	-0.0160919	0.0668456	0.00338	0.165992		0.0550476	-0.0163934	0.0152226	2.69117e-06	0.000218757
BnaC04g14090D	0.196397	-0.0162692	0.067323	0.0035	0.168228		0.038105	-0.0163934	0.0153434	0.000382423	0.0111136
BnaC04g36980D	0.196367	-0.0163974	0.0664158	0.00268	0.152028		0.0209615	-0.0163934	0.0152225	0.0141309	0.136386
BnaC07g16700D	0.196331	-0.0159656	0.0670907	0.00314	0.160038		0.0507876	-0.0163934	0.0152546	1.06285e-05	0.000646362
BnaC05g24200D	0.196299	-0.0166376	0.0672823	0.00288	0.154686		0.0522887	-0.0163934	0.0153262	7.41753e-06	0.000486529
BnaA02g36480D	0.19629	-0.0164964	0.059528	0.00237	0.145048		0.045647	-0.0163934	0.0136359	5.36953e-06	0.000377331
BnaC06g43010D	0.19629	-0.0162105	0.0598071	0.00246	0.147041		0.045647	-0.0163934	0.0136359	5.36953e-06	0.000377331
BnaC05g42240D	0.196257	-0.0164223	0.0664406	0.0025	0.148071		0.0423092	-0.0163934	0.0151885	0.000111119	0.00424197
BnaC09g41900D	0.196232	-0.0156745	0.066859	0.00304	0.158303		0.0280148	-0.0163934	0.0152363	0.00356112	0.0506617
BnaAnng06090D	0.196225	-0.016117	0.0672835	0.00274	0.152946		0.0585458	-0.0163934	0.0153207	1.00134e-06	9.78514e-05
BnaA07g19820D	0.196218	-0.0160414	0.0670035	0.00262	0.150401		0.0155403	-0.0163934	0.0153393	0.037358	0.271825
BnaC04g08100D	0.196166	-0.0166208	0.0672987	0.00299	0.156655		0.0510684	-0.0163934	0.0153664	1.13236e-05	0.000680017
BnaC07g05550D	0.196156	-0.0164753	0.067157	0.00271	0.152826		0.0731836	-0.0163934	0.015327	5.08393e-09	1.22027e-06
BnaC02g12820D	0.196151	-0.0167174	0.0668214	0.0026	0.150151		0.0510904	-0.0163934	0.0152593	9.75776e-06	0.000605391
BnaC08g41460D	0.196077	-0.0163204	0.0669672	0.00256	0.149074		0.0712124	-0.0163934	0.0152875	1.00108e-08	2.16593e-06
BnaC06g22720D	0.196061	-0.0165277	0.0669765	0.00251	0.148071		0.0487379	-0.0163934	0.0153505	2.20606e-05	0.0011609
BnaC04g51930D	0.196057	-0.0165044	0.066693	0.00372	0.172228		0.0358693	-0.0163934	0.0151403	0.000556655	0.0139907
BnaC09g46960D	0.19605	-0.0162389	0.067022	0.00273	0.152944		0.0465235	-0.0163934	0.0153327	4.0702e-05	0.00191559
BnaCnng23950D	0.195975	-0.0163786	0.0666673	0.00283	0.153725		0.029129	-0.0163934	0.015177	0.00270478	0.0416665
BnaC09g32960D	0.195972	-0.01654	0.0671357	0.00292	0.155426		0.0604623	-0.0163934	0.0152918	5.00987e-07	5.56067e-05
BnaC07g06920D	0.195967	-0.0161387	0.067208	0.00322	0.161543		0.0543083	-0.0163934	0.015336	4.02314e-06	0.000299916
BnaA07g02000D	0.195961	-0.0164686	0.0669467	0.00303	0.157996		0.0503551	-0.0163934	0.0153077	1.2979e-05	0.000758666
BnaA05g21720D	0.195832	-0.0167689	0.0667852	0.00274	0.152946		0.034976	-0.0163934	0.0153177	0.000797701	0.0186174
BnaCnng60330D	0.195722	-0.0160725	0.0670966	0.00301	0.157595		0.0301957	-0.0163934	0.0153359	0.00238231	0.0389681
BnaCnng76920D	0.195642	-0.0165833	0.0669478	0.00282	0.153725		0.0734726	-0.0163934	0.0153235	4.50217e-09	1.09779e-06
BnaC05g37880D	0.195628	-0.016448	0.0661448	0.00425	0.179655		0.0415119	-0.0163934	0.015069	0.000121698	0.00453316
BnaC05g29040D	0.195628	-0.0159817	0.0662884	0.00239	0.145807		0.0578771	-0.0163934	0.0151963	1.02175e-06	9.90892e-05
BnaC05g31710D	0.195625	-0.0163477	0.0666632	0.00308	0.159393		0.0377371	-0.0163934	0.0152091	0.000372133	0.0108887
BnaC03g35830D	0.195579	-0.0163772	0.0668749	0.00279	0.153725		0.0501817	-0.0163934	0.0152752	1.31033e-05	0.000764192
BnaA03g11330D	0.195546	-0.0161756	0.0669187	0.00281	0.153725		0.0146127	-0.0163934	0.0152939	0.0426261	0.298208
BnaC07g14790D	0.195541	-0.0165987	0.0672877	0.00282	0.153725		0.0429886	-0.0163934	0.0153213	0.000106276	0.00408763
BnaCnng40160D	0.195532	-0.0164248	0.0668296	0.00282	0.153725		0.0427751	-0.0163934	0.0152608	0.000105682	0.00407694
BnaA09g00410D	0.195532	-0.0164968	0.0663411	0.0023	0.144211		0.0551407	-0.0163934	0.0151774	2.43872e-06	0.000201846
BnaCnng05610D	0.195502	-0.0164407	0.066504	0.00236	0.145048		0.055671	-0.0163934	0.0151838	2.07348e-06	0.000176563
BnaC03g41990D	0.195499	-0.0162653	0.0661683	0.0039	0.173997		0.061558	-0.0163934	0.015111	2.48816e-07	3.11762e-05
BnaC03g28820D	0.195472	-0.0164394	0.0599855	0.00256	0.149074		0.0266087	-0.0163934	0.0136981	0.00169362	0.0311131
BnaA09g54020D	0.195358	-0.0163997	0.0666472	0.00286	0.154155		0.0520378	-0.0163934	0.0152972	7.69634e-06	0.000500542
BnaA06g04340D	0.195304	-0.016231	0.0672908	0.00323	0.161833		0.0399019	-0.0163934	0.0153247	0.000239249	0.00772961
BnaA06g04990D	0.195279	-0.0162219	0.0673925	0.00306	0.159021		0.0669398	-0.0163934	0.0153636	5.826e-08	9.16119e-06
BnaCnng52390D	0.195217	-0.0160531	0.0671507	0.00302	0.157796		0.0596617	-0.0163934	0.0153341	7.05364e-07	7.3711e-05
BnaA10g20230D	0.19517	-0.0167343	0.0666237	0.00308	0.159393		0.0576279	-0.0163934	0.015296	1.3033e-06	0.000119885
BnaA02g36490D	0.195161	-0.0161387	0.0674781	0.00327	0.162775		0.0355592	-0.0163934	0.0153305	0.00070189	0.0167842
BnaAnng13850D	0.195138	-0.016312	0.0671948	0.00304	0.158303		0.0588542	-0.0163934	0.0153304	9.18223e-07	9.10726e-05
BnaA09g02790D	0.195096	-0.0163754	0.0666666	0.00245	0.147015		0.0808535	-0.0163934	0.0151743	1.46821e-10	6.1309e-08
BnaA08g24210D	0.195062	-0.0165821	0.0673099	0.00311	0.159461		0.0712368	-0.0163934	0.0153723	1.19423e-08	2.51996e-06
BnaA09g38220D	0.195035	-0.0166467	0.0668827	0.00274	0.152946		0.0419709	-0.0163934	0.0152741	0.000132842	0.00486337
BnaA10g19090D	0.194995	-0.0166356	0.0672723	0.0033	0.163316		0.0399707	-0.0163934	0.0153548	0.000241798	0.00779354
BnaC02g23140D	0.194987	-0.01642	0.0671685	0.00345	0.16729		0.0464216	-0.0163934	0.0153306	4.17896e-05	0.00195708
BnaA10g25860D	0.19497	-0.0162731	0.0588299	0.0025	0.148071		0.0449139	-0.0163934	0.0134217	4.92961e-06	0.00035189
BnaC03g27250D	0.194869	-0.016547	0.0667822	0.00328	0.162851		0.0616776	-0.0163934	0.0152793	3.2285e-07	3.85054e-05
BnaC07g32260D	0.19485	-0.0165884	0.0664551	0.0025	0.148071		0.040292	-0.0163934	0.0151739	0.000187176	0.00634168
BnaC05g46980D	0.194834	-0.016318	0.0675048	0.00318	0.161114		0.0419859	-0.0163934	0.0153987	0.000149935	0.0053365
BnaA06g39830D	0.194829	-0.0162145	0.066673	0.0029	0.154898		0.0515367	-0.0163934	0.0152292	8.17647e-06	0.000525979
BnaC08g36170D	0.194689	-0.0160918	0.0669827	0.00294	0.155735		0.0601304	-0.0163934	0.0153509	6.19696e-07	6.62919e-05
BnaA03g17640D	0.194668	-0.0165779	0.0668209	0.00273	0.152944		0.0482269	-0.0163934	0.0152436	2.24331e-05	0.00117534
BnaC03g78020D	0.194644	-0.0161404	0.0671276	0.00282	0.153725		0.0601557	-0.0163934	0.0153775	6.42515e-07	6.83522e-05
BnaA07g11230D	0.194625	-0.0162886	0.061658	0.00383	0.173862		0.0352468	-0.0163934	0.0140965	0.000248959	0.00795392
BnaA04g04610D	0.194541	-0.0165053	0.0670607	0.00299	0.156655		0.0489103	-0.0163934	0.0153221	2.02557e-05	0.00107817
BnaC08g40670D	0.194493	-0.016765	0.0675253	0.00308	0.159393		0.0508301	-0.0163934	0.0153865	1.24818e-05	0.000735203
BnaA03g01760D	0.194392	-0.0159455	0.0670931	0.00292	0.155426		0.0472821	-0.0163934	0.0153348	3.29051e-05	0.00160458
BnaA01g19400D	0.19433	-0.0162886	0.0669627	0.00303	0.157996		0.0535059	-0.0163934	0.0153061	4.95316e-06	0.000352915
BnaAnng08420D	0.194327	-0.0161589	0.0672227	0.00311	0.159461		0.0491344	-0.0163934	0.0153557	1.97817e-05	0.00105505
BnaA08g17500D	0.194268	-0.0162278	0.0671665	0.0029	0.154898		0.0682709	-0.0163934	0.0153154	3.2384e-08	5.58955e-06
BnaC01g12400D	0.194247	-0.016206	0.067406	0.00319	0.161515		0.052224	-0.0163934	0.0153426	7.73689e-06	0.000501904
BnaA09g32690D	0.194199	-0.0162425	0.0665383	0.0031	0.159461		0.0510557	-0.0163934	0.0152312	9.49537e-06	0.000593426
BnaAnng35820D	0.19417	-0.016523	0.0669967	0.00314	0.160038		0.0395175	-0.0163934	0.015294	0.000256446	0.00813258
BnaA08g07000D	0.194114	-0.0162607	0.0671759	0.00317	0.161033		0.05167	-0.0163934	0.0153288	8.98663e-06	0.000568728
BnaC07g26320D	0.194101	-0.0162194	0.0669442	0.00292	0.155426		0.0820349	-0.0163934	0.0153171	1.30971e-10	5.58868e-08
BnaC09g31420D	0.194071	-0.0165682	0.0666981	0.00298	0.156558		0.0624648	-0.0163934	0.0152063	2.14969e-07	2.77241e-05
BnaA07g07510D	0.194058	-0.0160905	0.0664133	0.00254	0.148585		0.0542484	-0.0163934	0.0152179	3.44997e-06	0.00026472
BnaC09g53550D	0.194056	-0.0162549	0.0668801	0.00294	0.155735		0.0599131	-0.0163934	0.0152963	6.08308e-07	6.53625e-05
BnaA01g02880D	0.193924	-0.0167573	0.0658789	0.00277	0.153725		0.049669	-0.0163934	0.0151538	1.30373e-05	0.000761495
BnaA04g08550D	0.193914	-0.0166614	0.0671202	0.00308	0.159393		0.0309945	-0.0163934	0.0153627	0.00203827	0.0351494
BnaA04g20650D	0.193884	-0.0163943	0.0665173	0.0028	0.153725		0.0527574	-0.0163934	0.0152612	5.86594e-06	0.000404081
BnaC03g07110D	0.193864	-0.0162771	0.0674036	0.00342	0.166572		0.0498381	-0.0163934	0.015398	1.69795e-05	0.000936898
BnaCnng41870D	0.19381	-0.0165587	0.0665185	0.00282	0.153725		0.0462046	-0.0163934	0.0152369	3.98529e-05	0.00188078
BnaC07g07940D	0.193635	-0.0162775	0.0665277	0.0028	0.153725		0.0551363	-0.0163934	0.0151909	2.49261e-06	0.000205863
BnaCnng69700D	0.193575	-0.0158869	0.0669319	0.00308	0.159393		0.0413515	-0.0163934	0.0152445	0.000151921	0.00538971
BnaA04g23650D	0.193564	-0.0164168	0.066765	0.00309	0.159393		0.0551253	-0.0163934	0.0152826	2.87222e-06	0.000229977
BnaAnng33480D	0.193546	-0.0162351	0.06705	0.00296	0.156363		0.0579428	-0.0163934	0.0152862	1.15639e-06	0.000108449
BnaC06g36740D	0.193527	-0.0166599	0.0673832	0.00374	0.172426		0.043966	-0.0163934	0.0153688	8.58656e-05	0.00345477
BnaA03g06790D	0.193525	-0.0163489	0.0674871	0.00339	0.166164		0.0421989	-0.0163934	0.0154004	0.000142034	0.00511696
BnaA06g23320D	0.193479	-0.0163079	0.0669478	0.00328	0.162851		0.0471614	-0.0163934	0.0152975	3.25854e-05	0.00159212
BnaA05g07800D	0.193476	-0.0166295	0.0665519	0.00287	0.154477		0.057275	-0.0163934	0.0152989	1.47005e-06	0.000133308
BnaA01g12930D	0.193395	-0.01611	0.0671618	0.00341	0.166572		0.0558907	-0.0163934	0.0153019	2.31401e-06	0.00019319
BnaC09g06820D	0.193376	-0.0164265	0.062988	0.00369	0.171459		0.0171369	-0.0163934	0.0143921	0.0198184	0.173888
BnaC07g33670D	0.193341	-0.0162815	0.0672697	0.00348	0.167686		0.0346732	-0.0163934	0.015395	0.000909624	0.02064
BnaAnng03710D	0.193278	-0.016316	0.0672188	0.00309	0.159393		0.0173918	-0.0163934	0.0152931	0.0271622	0.216374
BnaC06g36860D	0.193272	-0.0160387	0.0669905	0.00311	0.159461		0.058332	-0.0163934	0.0152942	1.0297e-06	9.95475e-05
BnaC03g30230D	0.193267	-0.0161004	0.06692	0.00318	0.161114		0.0547215	-0.0163934	0.0152433	3.0815e-06	0.000242008
BnaA04g13860D	0.193174	-0.0163915	0.0662919	0.00267	0.151572		0.0438108	-0.0163934	0.0151113	6.77504e-05	0.00286223
BnaA08g16730D	0.193148	-0.0160875	0.0666005	0.00321	0.161543		0.047955	-0.0163934	0.0152637	2.48901e-05	0.00128048
BnaAnng34180D	0.193065	-0.0162501	0.0670163	0.00314	0.160038		0.0240894	-0.0163934	0.015298	0.00813825	0.0918294
BnaA06g06370D	0.193035	-0.0164886	0.0673176	0.00356	0.16952		0.0486963	-0.0163934	0.0153627	2.26655e-05	0.00118348
BnaCnng27050D	0.193021	-0.0160464	0.0670711	0.00331	0.163495		0.0585341	-0.0163934	0.0153472	1.04937e-06	0.000100624
BnaA03g57420D	0.192984	-0.0163577	0.0666996	0.00314	0.160038		0.0172023	-0.0163934	0.0152898	0.0280021	0.221297
BnaA07g14670D	0.192905	-0.0160633	0.0671362	0.00361	0.1699		0.0470019	-0.0163934	0.0153519	3.63569e-05	0.00174096
BnaC01g16890D	0.19283	-0.016536	0.0672329	0.00351	0.168392		0.0442927	-0.0163934	0.0153457	7.66625e-05	0.00315557
BnaA10g21270D	0.192829	-0.016552	0.0667956	0.00321	0.161543		0.0405108	-0.0163934	0.0152819	0.000196378	0.00659527
BnaC07g48320D	0.192797	-0.0167343	0.0670492	0.0035	0.168228		0.0437697	-0.0163934	0.0152541	8.01097e-05	0.00326596
BnaCnng65670D	0.192787	-0.0166427	0.0663518	0.00287	0.154477		0.0494795	-0.0163934	0.0151398	1.35532e-05	0.000782704
BnaC05g05770D	0.192698	-0.0166178	0.0663483	0.00309	0.159393		0.0547	-0.0163934	0.0151568	2.72503e-06	0.000220493
BnaC02g14410D	0.19269	-0.0160873	0.0667583	0.00336	0.165115		0.0627592	-0.0163934	0.0152717	2.18384e-07	2.80495e-05
BnaCnng20370D	0.192646	-0.0162464	0.0667636	0.00305	0.158716		0.0522905	-0.0163934	0.0152846	7.00016e-06	0.000466321
BnaUnng05030D	0.19258	-0.0163094	0.0638125	0.00406	0.17658		0.0393272	-0.0163934	0.0145759	0.000131954	0.00483546
BnaC03g64950D	0.192565	-0.0166065	0.0656237	0.00419	0.178693		0.0488962	-0.0163934	0.0150798	1.4937e-05	0.000844831
BnaC09g49420D	0.192499	-0.0165524	0.0662852	0.00311	0.159461		0.0311696	-0.0163934	0.0151193	0.001656	0.0306191
BnaC02g41760D	0.192389	-0.0160912	0.0670896	0.00333	0.164061		0.0616733	-0.0163934	0.0152814	3.24548e-07	3.8588e-05
BnaA03g20830D	0.192339	-0.0164174	0.0669999	0.00318	0.161114		0.0593926	-0.0163934	0.0152789	7.04252e-07	7.36951e-05
BnaC05g32170D	0.192316	-0.0163473	0.0675024	0.0035	0.168228		0.0617264	-0.0163934	0.0153513	3.6029e-07	4.19927e-05
BnaA02g25750D	0.192246	-0.0164137	0.0662767	0.00298	0.156558		0.0240416	-0.0163934	0.0151558	0.00763142	0.0879319
BnaA10g25740D	0.192125	-0.0162934	0.0667667	0.00339	0.166164		0.0343621	-0.0163934	0.0152588	0.000880011	0.0200987
BnaA02g22490D	0.192041	-0.0166009	0.0675085	0.00346	0.167352		0.0533641	-0.0163934	0.0153875	5.8048e-06	0.00040131
BnaC02g34580D	0.19204	-0.016169	0.067013	0.00348	0.167686		0.0471144	-0.0163934	0.0152861	3.25837e-05	0.00159212
BnaC06g13430D	0.192018	-0.0164127	0.0642954	0.00424	0.179529		0.027855	-0.0163934	0.0147198	0.00264663	0.0409595
BnaC04g00160D	0.192008	-0.0165079	0.0666059	0.00354	0.169197		0.0356978	-0.0163934	0.0152622	0.000642315	0.0157068
BnaA05g17710D	0.191947	-0.016367	0.0628233	0.00387	0.173997		0.0351078	-0.0163934	0.0143092	0.000319244	0.00969189
BnaC03g32940D	0.19193	-0.0165395	0.0660545	0.00335	0.164729		0.0499785	-0.0163934	0.0150978	1.10191e-05	0.000665374
BnaC08g19270D	0.191892	-0.0165566	0.0618885	0.00312	0.159761		0.0428492	-0.0163934	0.0141378	2.7848e-05	0.00140443
BnaCnng58940D	0.191799	-0.0166115	0.0628409	0.0045	0.180238		0.0478235	-0.0163934	0.0143736	7.90635e-06	0.000511601
BnaA08g05820D	0.191736	-0.0163362	0.0648716	0.00382	0.173613		0.0366469	-0.0163934	0.014873	0.00036218	0.0106706
BnaCnng42580D	0.191684	-0.0165955	0.0648166	0.00261	0.150401		0.049168	-0.0163934	0.0148005	9.43751e-06	0.000591736
BnaA05g21420D	0.191584	-0.0159636	0.0672417	0.00357	0.169576		0.0293759	-0.0163934	0.0153518	0.00286964	0.0436336
BnaCnng71590D	0.191584	-0.0167839	0.0667986	0.0031	0.159461		0.0314196	-0.0163934	0.0153378	0.00182494	0.0323047
BnaA03g26940D	0.191557	-0.0165575	0.0673862	0.00356	0.16952		0.0339315	-0.0163934	0.015341	0.00103652	0.0228774
BnaA01g21650D	0.191347	-0.0161546	0.06775	0.00388	0.173997		0.036046	-0.0163934	0.0153832	0.000652317	0.0158968
BnaA08g16430D	0.191236	-0.0162231	0.0660377	0.00322	0.161543		0.0461768	-0.0163934	0.0150594	3.2543e-05	0.00159212
BnaC08g42310D	0.19122	-0.0164574	0.0668438	0.00312	0.159761		0.0536962	-0.0163934	0.015213	4.08088e-06	0.000302845
BnaC08g45870D	0.191118	-0.0161555	0.0673176	0.00357	0.169576		0.0343276	-0.0163934	0.0153436	0.000947452	0.0213095
BnaA02g35830D	0.191095	-0.0163584	0.0667788	0.00317	0.161033		0.0416021	-0.0163934	0.0152375	0.000141178	0.00510049
BnaC01g03810D	0.191093	-0.0163078	0.0667423	0.00341	0.166572		0.0602937	-0.0163934	0.0152771	5.17369e-07	5.7013e-05
BnaC02g12730D	0.191074	-0.0165548	0.0668165	0.00333	0.164061		0.0503075	-0.0163934	0.0152868	1.28121e-05	0.000751202
BnaC03g12380D	0.191069	-0.016216	0.0670215	0.00362	0.170162		0.0598807	-0.0163934	0.0153057	6.24797e-07	6.67446e-05
BnaA02g04790D	0.191042	-0.0163384	0.0669918	0.00378	0.172921		0.0481803	-0.0163934	0.015288	2.40207e-05	0.00123991
BnaA01g20290D	0.191005	-0.0164013	0.0620674	0.00384	0.173997		0.0540078	-0.0163934	0.0141996	7.1237e-07	7.42412e-05
BnaC06g34390D	0.190989	-0.0165439	0.0669841	0.00327	0.162775		0.031582	-0.0163934	0.0153177	0.00173604	0.0317028
BnaC07g11340D	0.190922	-0.0167443	0.066997	0.00294	0.155735		0.0345945	-0.0163934	0.015327	0.000878891	0.0200791
BnaC05g00280D	0.190876	-0.0163071	0.066488	0.00324	0.162122		0.0453371	-0.0163934	0.0150921	4.30923e-05	0.00200111
BnaA01g22340D	0.190856	-0.0165894	0.0668529	0.00352	0.168661		0.0317742	-0.0163934	0.0153037	0.00164696	0.0305113
BnaC01g32180D	0.190728	-0.0168597	0.0669803	0.00327	0.162775		0.0456061	-0.0163934	0.0154058	5.71134e-05	0.00250244
BnaAnng21900D	0.190554	-0.016688	0.0661337	0.00294	0.155735		0.0458215	-0.0163934	0.0151252	3.89991e-05	0.00184676
BnaC03g11030D	0.19053	-0.016258	0.0669108	0.00331	0.163495		0.0478095	-0.0163934	0.0153494	2.88e-05	0.0014415
BnaA05g28890D	0.190426	-0.0165042	0.0672534	0.00374	0.172426		0.0171267	-0.0163934	0.0153802	0.0292988	0.228907
BnaA07g36130D	0.190379	-0.0165595	0.0665496	0.00307	0.159393		0.0433653	-0.0163934	0.015228	8.69956e-05	0.00348927
BnaC09g39920D	0.190355	-0.0163338	0.0673778	0.0036	0.169846		0.0503696	-0.0163934	0.0153889	1.4353e-05	0.000817825
BnaC09g27730D	0.190294	-0.0164281	0.0661025	0.00289	0.154686		0.0450897	-0.0163934	0.0150673	4.49277e-05	0.00206141
BnaCnng34030D	0.190278	-0.0166828	0.0660362	0.00302	0.157796		0.052716	-0.0163934	0.0150977	4.70629e-06	0.000338149
BnaA10g02780D	0.190274	-0.0166879	0.0662472	0.00316	0.160844		0.0677832	-0.0163934	0.0151812	2.94316e-08	5.16846e-06
BnaA02g36180D	0.190247	-0.0162526	0.0672446	0.00378	0.172921		0.0336598	-0.0163934	0.0153796	0.00113586	0.0241529
BnaA01g14570D	0.190172	-0.0163705	0.0667678	0.0031	0.159461		0.057811	-0.0163934	0.0152677	1.17257e-06	0.000109589
BnaA07g39030D	0.190127	-0.0165865	0.0672035	0.0036	0.169846		0.0584599	-0.0163934	0.0153515	1.08285e-06	0.000103063
BnaA03g06440D	0.190104	-0.0164818	0.0668773	0.00412	0.17778		0.0415783	-0.0163934	0.0152274	0.000140632	0.00508602
BnaC04g29100D	0.190094	-0.0166243	0.0670102	0.00345	0.16729		0.0616003	-0.0163934	0.015311	3.5062e-07	4.13066e-05
BnaA06g30350D	0.190034	-0.0164341	0.0673416	0.00369	0.171459		0.0508153	-0.0163934	0.0153117	1.13682e-05	0.000681633
BnaA01g09640D	0.189959	-0.016209	0.0669932	0.00346	0.167352		0.0638999	-0.0163934	0.0153357	1.64358e-07	2.21086e-05
BnaC07g22330D	0.189667	-0.016268	0.0666608	0.00335	0.164729		0.0425777	-0.0163934	0.0152295	0.000107869	0.0041364
BnaA01g35600D	0.189658	-0.016291	0.066111	0.00386	0.173997		0.045707	-0.0163934	0.015155	4.17289e-05	0.00195672
BnaA06g11310D	0.189649	-0.016673	0.0663763	0.00327	0.162775		0.0728294	-0.0163934	0.0151631	3.9994e-09	1.00061e-06
BnaC01g20360D	0.189648	-0.0158902	0.0667846	0.00364	0.17058		0.0510334	-0.0163934	0.0152199	9.41561e-06	0.000590845
BnaC02g47130D	0.189639	-0.0164503	0.0665668	0.00356	0.16952		0.0490709	-0.0163934	0.0152299	1.72036e-05	0.000946544
BnaC05g31460D	0.189603	-0.016299	0.067291	0.00339	0.166164		0.0528337	-0.0163934	0.0153569	6.54797e-06	0.000441173
BnaCnng40060D	0.189575	-0.0166352	0.0616393	0.00282	0.153725		0.0329078	-0.0163934	0.0141109	0.000476122	0.0127377
BnaC03g52710D	0.189547	-0.0162931	0.0668341	0.00348	0.167686		0.0697564	-0.0163934	0.0153	1.79479e-08	3.48117e-06
BnaA03g08380D	0.189519	-0.0164015	0.0660584	0.00322	0.161543		0.0578447	-0.0163934	0.0151168	9.06323e-07	9.02891e-05
BnaA07g24540D	0.189364	-0.0166755	0.0667971	0.00388	0.173997		0.0352475	-0.0163934	0.0152227	0.000692891	0.0166104
BnaC09g42220D	0.189352	-0.0159468	0.0674883	0.00427	0.180006		0.0509879	-0.0163934	0.0154056	1.22084e-05	0.000721311
BnaC02g11940D	0.189303	-0.0163695	0.0659187	0.0028	0.153725		0.053127	-0.0163934	0.015098	4.13224e-06	0.000305476
BnaA02g18080D	0.189261	-0.0168005	0.0654185	0.00386	0.173997		0.034667	-0.0163934	0.0150017	0.000664956	0.0161422
BnaC03g06220D	0.189219	-0.0164571	0.0669994	0.00357	0.169576		0.0563441	-0.0163934	0.0152735	1.91372e-06	0.000165156
BnaA09g56670D	0.189132	-0.0164508	0.0670279	0.00363	0.170216		0.0452868	-0.0163934	0.0152938	5.50607e-05	0.00242356
BnaA02g15760D	0.189047	-0.0163268	0.0671772	0.00374	0.172426		0.0487438	-0.0163934	0.0153575	2.22127e-05	0.00116617
BnaC02g10390D	0.189041	-0.0163166	0.0668346	0.00367	0.171047		0.0403137	-0.0163934	0.0152356	0.000197631	0.0066171
BnaA06g07310D	0.188899	-0.0163854	0.0672201	0.00347	0.167686		0.0539807	-0.0163934	0.0153372	4.46527e-06	0.000324182
BnaC06g13980D	0.188833	-0.0163623	0.0671366	0.00361	0.1699		0.0499702	-0.0163934	0.0153706	1.57758e-05	0.00088374
BnaCnng07170D	0.188819	-0.0162839	0.0669387	0.00346	0.167352		0.0360815	-0.0163934	0.0152543	0.000581699	0.0144921
BnaC02g34190D	0.188817	-0.0162538	0.0671929	0.00403	0.176173		0.0462868	-0.0163934	0.0153654	4.51665e-05	0.00206743
BnaC01g10790D	0.188808	-0.0163463	0.0665818	0.00342	0.166572		0.0457765	-0.0163934	0.0151962	4.2923e-05	0.00199678
BnaC05g02790D	0.188792	-0.0162629	0.0666092	0.0036	0.169846		0.0387515	-0.0163934	0.0152369	0.000295538	0.00910538
BnaA03g28940D	0.18879	-0.0164885	0.0666424	0.00358	0.169846		0.0597564	-0.0163934	0.0152253	5.68809e-07	6.15339e-05
BnaA08g10170D	0.18876	-0.0163521	0.0668282	0.00377	0.172921		0.0508326	-0.0163934	0.0152367	1.02361e-05	0.000626466
BnaAnng36930D	0.188591	-0.0167636	0.0674394	0.00365	0.170945		0.044648	-0.0163934	0.0153493	6.98438e-05	0.00292506
BnaCnng18620D	0.188547	-0.0162997	0.0668638	0.0031	0.159461		0.0351235	-0.0163934	0.0152821	0.000748803	0.0177021
BnaC08g05110D	0.188535	-0.0162697	0.0672805	0.0035	0.168228		0.0436226	-0.0163934	0.015358	9.31425e-05	0.00367065
BnaA09g15980D	0.188456	-0.0165079	0.066073	0.00352	0.168661		0.0202172	-0.0163934	0.0150883	0.0152481	0.143451
BnaC04g28530D	0.188422	-0.0164823	0.0669946	0.00384	0.173997		0.0501765	-0.0163934	0.0152972	1.35044e-05	0.000781056
BnaA03g00330D	0.188203	-0.0163791	0.0668849	0.00342	0.166572		0.0697574	-0.0163934	0.0153019	1.80114e-08	3.48469e-06
BnaC04g19530D	0.188177	-0.0160731	0.0632583	0.00554	0.183808		0.0269557	-0.0163934	0.014408	0.00262382	0.0407297
BnaA02g10420D	0.188175	-0.0164198	0.0668646	0.00359	0.169846		0.0520735	-0.0163934	0.0153295	7.95608e-06	0.000513953
BnaC03g21220D	0.188159	-0.0164543	0.0671899	0.00367	0.171047		0.0462605	-0.0163934	0.0153477	4.45932e-05	0.00204851
BnaA08g14530D	0.188151	-0.0164581	0.0666	0.00321	0.161543		0.032579	-0.0163934	0.0152332	0.00130513	0.0259096
BnaA09g25960D	0.18811	-0.0164391	0.0635152	0.00467	0.180238		0.0450187	-0.0163934	0.0145034	2.29222e-05	0.00119363
BnaA01g12900D	0.188063	-0.0164873	0.0668183	0.00355	0.169465		0.036073	-0.0163934	0.015255	0.000583252	0.0145261
BnaA03g50760D	0.18795	-0.0165656	0.0675471	0.004	0.175461		0.0504428	-0.0163934	0.0153778	1.3847e-05	0.000793112
BnaC04g10920D	0.187937	-0.0161281	0.0677357	0.00414	0.177944		0.0679567	-0.0163934	0.0154131	4.43439e-08	7.29329e-06
BnaA03g08080D	0.187885	-0.0165819	0.0669899	0.00384	0.173997		0.0388713	-0.0163934	0.015326	0.000311001	0.00948663
BnaC01g23860D	0.187799	-0.016287	0.067371	0.00396	0.174844		0.0524663	-0.0163934	0.0153336	7.09604e-06	0.000471074
BnaA05g00520D	0.187797	-0.0163289	0.0669658	0.00372	0.172228		0.0588548	-0.0163934	0.0152972	8.69533e-07	8.75322e-05
BnaCnng34010D	0.187775	-0.0163213	0.0666881	0.00362	0.170162		0.0380853	-0.0163934	0.0152079	0.000340623	0.0101523
BnaA03g44480D	0.187769	-0.0162964	0.0670643	0.00376	0.172921		0.0231928	-0.0163934	0.0152805	0.00957976	0.104207
BnaC06g26130D	0.187741	-0.0162692	0.0671256	0.00381	0.173613		0.0388305	-0.0163934	0.0153388	0.000317879	0.0096619
BnaA02g03500D	0.187714	-0.0161525	0.0668479	0.00353	0.16893		0.0126637	-0.0163934	0.0152946	0.0574559	0.364325
BnaCnng52100D	0.187705	-0.0157712	0.0672891	0.00403	0.176173		0.0529583	-0.0163934	0.0153015	5.83277e-06	0.000402519
BnaA03g28520D	0.187687	-0.0167271	0.0608254	0.00399	0.175222		0.0517156	-0.0163934	0.0139521	1.05208e-06	0.000100633
BnaA08g15980D	0.187649	-0.0164391	0.0665831	0.0036	0.169846		0.0522768	-0.0163934	0.0152399	6.6073e-06	0.00044439
BnaC05g31060D	0.187614	-0.0162395	0.067213	0.00409	0.177116		0.0453119	-0.0163934	0.0153681	5.9407e-05	0.00257793
BnaC05g38750D	0.187602	-0.0163308	0.0668542	0.00432	0.180238		0.0496115	-0.0163934	0.0152379	1.48003e-05	0.000838952
BnaCnng48780D	0.187573	-0.0161519	0.0669596	0.00371	0.17218		0.0302843	-0.0163934	0.015317	0.00230793	0.0386372
BnaC02g05790D	0.187539	-0.0161415	0.066716	0.00369	0.171459		0.022949	-0.0163934	0.0152068	0.00967674	0.105023
BnaC06g00050D	0.187453	-0.0162847	0.0665399	0.00327	0.162775		0.0138454	-0.0163934	0.0152371	0.0471933	0.319706
BnaC05g16990D	0.187376	-0.0162881	0.067504	0.00413	0.177944		0.0664698	-0.0163934	0.0154007	7.42814e-08	1.11871e-05
BnaC05g11790D	0.187373	-0.016179	0.0665852	0.00372	0.172228		0.0486374	-0.0163934	0.0152096	1.90583e-05	0.00102366
BnaA02g33940D	0.187345	-0.0162482	0.0669338	0.00366	0.170996		0.0301363	-0.0163934	0.0152857	0.00233459	0.0389681
BnaC04g04010D	0.187298	-0.0162447	0.0611436	0.00311	0.159461		0.056346	-0.0163934	0.0139135	1.71364e-07	2.29706e-05
BnaC08g11930D	0.187248	-0.0165676	0.0665221	0.00322	0.161543		0.0418934	-0.0163934	0.0151874	0.000124125	0.00459901
BnaC04g05620D	0.187199	-0.0163334	0.0668112	0.00388	0.173997		0.0511843	-0.0163934	0.0152465	9.32157e-06	0.000585422
BnaA09g34010D	0.187039	-0.0163802	0.0669241	0.00381	0.173613		0.0324579	-0.0163934	0.0152928	0.00140119	0.0269056
BnaA09g24270D	0.18698	-0.0163428	0.0668893	0.00366	0.170996		0.0382597	-0.0163934	0.0152675	0.000344001	0.0102411
BnaA07g13130D	0.186966	-0.0165379	0.0673892	0.00411	0.177448		0.0139736	-0.0163934	0.0153506	0.0479028	0.32265
BnaA04g11410D	0.186944	-0.0159929	0.0671564	0.00396	0.174844		0.0516803	-0.0163934	0.0153467	9.17623e-06	0.000577712
BnaA01g02990D	0.186913	-0.0160982	0.0668406	0.00397	0.174844		0.0477049	-0.0163934	0.0152955	2.78139e-05	0.00140363
BnaC06g06560D	0.1869	-0.0163925	0.0666149	0.00378	0.172921		0.047609	-0.0163934	0.0152	2.54605e-05	0.00130371
BnaC02g24960D	0.186877	-0.0163987	0.0652953	0.00297	0.156461		0.0431021	-0.0163934	0.0149321	6.7652e-05	0.0028598
BnaA03g54260D	0.186874	-0.0162495	0.0650544	0.00329	0.163031		0.0441397	-0.0163934	0.0148452	4.54986e-05	0.00207768
BnaCnng28690D	0.186836	-0.0161179	0.0674693	0.00416	0.178205		0.0542789	-0.0163934	0.0153301	4.02579e-06	0.000299916
BnaC03g04250D	0.186827	-0.0167941	0.0674556	0.00391	0.173997		0.0443527	-0.0163934	0.0153732	7.76835e-05	0.00318394
BnaA09g45710D	0.186802	-0.0164234	0.0667088	0.00374	0.172426		0.0301518	-0.0163934	0.015232	0.00224496	0.0378387
BnaCnng26180D	0.186798	-0.0166896	0.0659642	0.00475	0.180238		0.0307868	-0.0163934	0.0150453	0.00171338	0.0314085
BnaC05g01120D	0.186796	-0.0164976	0.0663024	0.0034	0.166548		0.0462012	-0.0163934	0.0151617	3.65169e-05	0.00174645
BnaA07g20970D	0.186791	-0.0163535	0.0663722	0.00378	0.172921		0.0597364	-0.0163934	0.0152128	5.60588e-07	6.08159e-05
BnaA01g30450D	0.186779	-0.0163281	0.0671133	0.00375	0.172783		0.0340312	-0.0163934	0.0153551	0.00102379	0.0227068
BnaC03g71230D	0.186777	-0.0162653	0.0661624	0.0043	0.180238		0.0456617	-0.0163934	0.015127	4.09095e-05	0.001923
BnaAnng01830D	0.186702	-0.016528	0.0666979	0.00382	0.173613		0.0329116	-0.0163934	0.0152167	0.00119447	0.02477
BnaC09g17310D	0.18668	-0.0162262	0.0671977	0.00387	0.173997		0.036712	-0.0163934	0.0153041	0.000520412	0.0132658
BnaA06g06180D	0.186627	-0.0161467	0.0577542	0.00076	0.100071		0.0473297	-0.0163934	0.0132532	1.52337e-06	0.000136372
BnaA02g05560D	0.186621	-0.0164945	0.0670187	0.00448	0.180238		0.0608193	-0.0163934	0.015243	4.07402e-07	4.69845e-05
BnaC04g43180D	0.186609	-0.0166107	0.0631406	0.00377	0.172921		0.0290728	-0.0163934	0.0144557	0.0016596	0.0306493
BnaA07g31890D	0.186562	-0.0163636	0.0670341	0.00405	0.176545		0.0419149	-0.0163934	0.0153113	0.000139982	0.00506917
BnaC01g20610D	0.186548	-0.0161801	0.0666905	0.00388	0.173997		0.0360269	-0.0163934	0.0152454	0.000585057	0.0145663
BnaA09g23600D	0.186544	-0.0167448	0.0664859	0.00379	0.173172		0.0453068	-0.0163934	0.015227	5.07751e-05	0.00227768
BnaA01g01020D	0.186404	-0.01612	0.0651388	0.00325	0.162517		0.0402153	-0.0163934	0.0148065	0.000131716	0.00483136
BnaC04g30870D	0.186371	-0.0163187	0.0661156	0.00343	0.166741		0.0478238	-0.0163934	0.0151551	2.26187e-05	0.00118183
BnaC09g38270D	0.186348	-0.0162367	0.0624479	0.00499	0.180238		0.0406381	-0.0163934	0.0141952	5.87753e-05	0.00255903
BnaCnng04970D	0.186308	-0.0164666	0.0649823	0.00496	0.180238		0.0356941	-0.0163934	0.0148611	0.000456698	0.0123558
BnaA04g04350D	0.186304	-0.0162332	0.0671019	0.00388	0.173997		0.0395583	-0.0163934	0.0152923	0.00025339	0.00804897
BnaC09g08970D	0.186296	-0.0162312	0.0670229	0.00388	0.173997		0.056095	-0.0163934	0.0152753	2.08029e-06	0.000176751
BnaA04g12950D	0.186276	-0.0163159	0.0667309	0.00367	0.171047		0.0535797	-0.0163934	0.0152664	4.57347e-06	0.000331083
BnaA08g20870D	0.186226	-0.0165413	0.0668839	0.00377	0.172921		0.0505708	-0.0163934	0.0152841	1.17972e-05	0.000701872
BnaC08g01250D	0.186212	-0.0162602	0.0670983	0.00421	0.17885		0.026234	-0.0163934	0.0152801	0.00527508	0.0672255
BnaA10g15300D	0.186188	-0.0165627	0.0662771	0.00363	0.170216		0.032246	-0.0163934	0.0151656	0.00134021	0.0264284
BnaA01g34250D	0.186135	-0.0166355	0.0669955	0.00468	0.180238		0.0134765	-0.0163934	0.0152888	0.0507359	0.335135
BnaA03g33890D	0.186092	-0.0166922	0.05928	0.00348	0.167686		0.0243585	-0.0163934	0.0135945	0.0027204	0.0418581
BnaA06g14020D	0.186064	-0.0163433	0.0671195	0.00388	0.173997		0.0219778	-0.0163934	0.0153193	0.0122535	0.124031
BnaA10g14500D	0.18606	-0.016086	0.0665275	0.0042	0.178722		0.0220681	-0.0163934	0.0151824	0.0112996	0.116595
BnaC09g50200D	0.186023	-0.0165795	0.0660747	0.00343	0.166741		0.0477413	-0.0163934	0.015077	2.1016e-05	0.00111324
BnaAnng05990D	0.186022	-0.0163909	0.0671244	0.00422	0.178978		0.0463147	-0.0163934	0.0153755	4.53376e-05	0.00207279
BnaC03g43510D	0.186008	-0.0162977	0.0671793	0.00395	0.174844		0.0210695	-0.0163934	0.0153304	0.0145371	0.139362
BnaC07g29960D	0.185961	-0.0164705	0.0665005	0.00406	0.17658		0.0647758	-0.0163934	0.0151765	8.87587e-08	1.29608e-05
BnaCnng13400D	0.18596	-0.0161975	0.0664855	0.00351	0.168392		0.0252481	-0.0163934	0.0152406	0.00628962	0.0761977
BnaC03g36160D	0.185917	-0.0161434	0.066902	0.0041	0.177116		0.0520109	-0.0163934	0.0153017	7.80809e-06	0.000506096
BnaCnng76370D	0.185916	-0.0160845	0.0673466	0.00425	0.179655		0.0576691	-0.0163934	0.0153881	1.48689e-06	0.000134201
BnaA06g01660D	0.185903	-0.0162866	0.0669035	0.00388	0.173997		0.0417559	-0.0163934	0.0152282	0.00013425	0.00490789
BnaC02g13680D	0.185877	-0.01679	0.0672276	0.00401	0.175599		0.0475837	-0.0163934	0.0153441	3.05291e-05	0.00150796
BnaA09g15120D	0.185865	-0.0163868	0.0630716	0.00381	0.173613		0.0389079	-0.0163934	0.0144176	0.000125213	0.00462596
BnaC04g37010D	0.185824	-0.0163387	0.0623498	0.00472	0.180238		0.0116469	-0.0163934	0.0142339	0.0488419	0.326668
BnaC03g39060D	0.185702	-0.016181	0.0668214	0.0039	0.173997		0.0547878	-0.0163934	0.015228	2.94861e-06	0.000234206
BnaC03g52250D	0.185698	-0.0165803	0.0669733	0.00442	0.180238		0.0433872	-0.0163934	0.0152816	9.15606e-05	0.00362131
BnaC07g33360D	0.185669	-0.0163174	0.0661803	0.00353	0.16893		0.0385031	-0.0163934	0.0151103	0.000280075	0.00875895
BnaA05g13150D	0.185661	-0.016163	0.0672128	0.00367	0.171047		0.0444231	-0.0163934	0.0152994	7.03513e-05	0.0029399
BnaC01g38480D	0.185618	-0.0166432	0.0666376	0.00382	0.173613		0.0516436	-0.0163934	0.0152866	8.5572e-06	0.000546806
BnaA04g02800D	0.185574	-0.0166377	0.0668379	0.00389	0.173997		0.030819	-0.0163934	0.0152748	0.00199568	0.034539
BnaA01g14150D	0.185566	-0.0164174	0.0671951	0.00415	0.177975		0.0371805	-0.0163934	0.015375	0.000493071	0.0130965
BnaC05g00050D	0.185553	-0.016449	0.0670263	0.0041	0.177116		0.0438845	-0.0163934	0.015339	8.50499e-05	0.00342734
BnaA06g24000D	0.185425	-0.0163355	0.0664279	0.00378	0.172921		0.0500654	-0.0163934	0.0151537	1.15634e-05	0.000690641
BnaA09g40280D	0.185354	-0.0163647	0.0664852	0.00438	0.180238		0.0349583	-0.0163934	0.0152035	0.000731145	0.0173702
BnaC08g27250D	0.185329	-0.016202	0.065395	0.0036	0.169846		0.0294406	-0.0163934	0.0149202	0.00212674	0.0363649
BnaA10g09240D	0.18531	-0.0160073	0.0671973	0.00445	0.180238		0.0670007	-0.0163934	0.0153845	5.93819e-08	9.27033e-06
BnaA04g13140D	0.185268	-0.0164212	0.067023	0.00389	0.173997		0.0740772	-0.0163934	0.0152866	3.25289e-09	8.32826e-07
BnaC06g29700D	0.185173	-0.0163068	0.0636065	0.00452	0.180238		0.0482577	-0.0163934	0.0145663	9.06273e-06	0.000572443
BnaC03g30910D	0.185101	-0.0164987	0.0667715	0.004	0.175461		0.0599881	-0.0163934	0.0153132	6.10201e-07	6.54585e-05
BnaC09g17390D	0.185027	-0.0161956	0.066585	0.00422	0.178978		0.032826	-0.0163934	0.0152189	0.00122027	0.02477
BnaA05g11730D	0.184954	-0.0163044	0.0674696	0.00449	0.180238		0.0519531	-0.0163934	0.0153759	8.78754e-06	0.000558274
BnaC01g41540D	0.18492	-0.0166124	0.0670893	0.0041	0.177116		0.0501547	-0.0163934	0.0153799	1.5119e-05	0.000853238
BnaA06g17010D	0.184885	-0.0163501	0.0672276	0.00436	0.180238		0.0524464	-0.0163934	0.0153435	7.23704e-06	0.000479605
BnaC08g18610D	0.184839	-0.0162079	0.0661044	0.00383	0.173862		0.040224	-0.0163934	0.0151521	0.000186531	0.00632262
BnaA02g26990D	0.184763	-0.0162819	0.066934	0.00405	0.176545		0.0285557	-0.0163934	0.0152485	0.00320061	0.0466742
BnaC05g26500D	0.184701	-0.0160849	0.0672083	0.00451	0.180238		0.0423343	-0.0163934	0.0153279	0.000127398	0.00469765
BnaA06g18780D	0.184683	-0.0164554	0.0667956	0.00428	0.180032		0.0374138	-0.0163934	0.0152837	0.000430612	0.0118165
BnaA10g23990D	0.184668	-0.0163273	0.06652	0.00392	0.174341		0.0556952	-0.0163934	0.0152554	2.29598e-06	0.000191893
BnaA07g01720D	0.184638	-0.0162051	0.0669574	0.00421	0.17885		0.04901	-0.0163934	0.0152874	1.88352e-05	0.00101523
BnaA04g07050D	0.184586	-0.0165042	0.0672574	0.00449	0.180238		0.0464809	-0.0163934	0.0153781	4.34042e-05	0.00200952
BnaC07g47190D	0.184502	-0.0165448	0.0671975	0.00432	0.180238		0.0326107	-0.0163934	0.015296	0.00135667	0.0264609
BnaA02g33550D	0.184481	-0.0164897	0.0667219	0.00463	0.180238		0.0443709	-0.0163934	0.0152463	6.73359e-05	0.00285112
BnaC05g48220D	0.184471	-0.0161304	0.0670083	0.00389	0.173997		0.0603999	-0.0163934	0.0152942	5.13863e-07	5.67896e-05
BnaUnng03870D	0.184443	-0.0164551	0.0629964	0.00492	0.180238		0.0289851	-0.0163934	0.0144187	0.00164847	0.0305318
BnaC01g04200D	0.184431	-0.0162065	0.0662622	0.00366	0.170996		0.0540463	-0.0163934	0.0150972	3.07517e-06	0.000241758
BnaC09g12040D	0.184384	-0.0164771	0.0672162	0.0045	0.180238		0.0210565	-0.0163934	0.0153347	0.0145993	0.139714
BnaA09g56050D	0.184343	-0.0166163	0.0662718	0.00482	0.180238		0.0352953	-0.0163934	0.0151248	0.000632059	0.0154905
BnaAnng30130D	0.184278	-0.016487	0.0668926	0.00389	0.173997		0.0496689	-0.0163934	0.0153019	1.57975e-05	0.00088374
BnaC01g29520D	0.184272	-0.0164808	0.0669924	0.00454	0.180238		0.0383153	-0.0163934	0.0153031	0.000350226	0.0103702
BnaC01g10530D	0.184246	-0.0166538	0.0661636	0.00441	0.180238		0.0560746	-0.0163934	0.0151309	1.67269e-06	0.000146662
BnaA08g23220D	0.184241	-0.0162849	0.0630742	0.00335	0.164729		0.0270666	-0.0163934	0.0144025	0.00254841	0.0398004
BnaA10g19870D	0.184209	-0.0164471	0.0670516	0.00423	0.179303		0.038793	-0.0163934	0.015355	0.000325588	0.00982624
BnaA08g05760D	0.18403	-0.0166867	0.0643645	0.00483	0.180238		0.0336637	-0.0163934	0.0147329	0.000679685	0.0163961
BnaC09g50710D	0.184011	-0.0162574	0.0671683	0.00456	0.180238		0.0208925	-0.0163934	0.01533	0.0150065	0.142642
BnaC07g48980D	0.18395	-0.0164957	0.0670894	0.00435	0.180238		0.0448563	-0.0163934	0.0153199	6.38688e-05	0.00273331
BnaC06g32350D	0.183909	-0.0167483	0.0670643	0.00448	0.180238		0.0539744	-0.0163934	0.0153642	4.65026e-06	0.000334862
BnaC03g11150D	0.183894	-0.0168087	0.0655253	0.00329	0.163031		0.0401751	-0.0163934	0.015026	0.000166743	0.00578464
BnaC09g44420D	0.183885	-0.0164516	0.0672751	0.00461	0.180238		0.0432686	-0.0163934	0.0153557	0.000102187	0.00396488
BnaC08g42050D	0.18387	-0.0165202	0.0669633	0.0042	0.178722		0.0492703	-0.0163934	0.0153326	1.84705e-05	0.000999072
BnaC07g27250D	0.183868	-0.0162888	0.066792	0.00361	0.1699		0.0618656	-0.0163934	0.0153044	3.16242e-07	3.79529e-05
BnaAnng32380D	0.183823	-0.0164057	0.0669595	0.00426	0.179781		0.0380726	-0.0163934	0.0153486	0.000387286	0.0112163
BnaA07g01030D	0.183821	-0.0166569	0.0637699	0.00487	0.180238		0.0188813	-0.0163934	0.0145788	0.0155377	0.144867
BnaAnng24730D	0.183821	-0.0166415	0.0640073	0.00497	0.180238		0.0243887	-0.0163934	0.014679	0.00546495	0.0690786
BnaC07g29970D	0.183754	-0.016532	0.0650478	0.00357	0.169576		0.0556929	-0.0163934	0.014855	1.2182e-06	0.000113278
BnaA06g04130D	0.183718	-0.0162375	0.0659225	0.00329	0.163031		0.027332	-0.0163934	0.0151208	0.00383119	0.0531221
BnaA07g29720D	0.183672	-0.0165507	0.0671826	0.00461	0.180238		0.0404616	-0.0163934	0.0153025	0.00020287	0.00676598
BnaA06g02460D	0.183591	-0.0157787	0.0670648	0.00431	0.180238		0.0537759	-0.0163934	0.0152455	4.172e-06	0.000307033
BnaC08g28560D	0.183563	-0.0162595	0.0671071	0.00453	0.180238		0.0543247	-0.0163934	0.0152949	3.77057e-06	0.000283653
BnaA01g05420D	0.183548	-0.0166768	0.0666802	0.00396	0.174844		0.0272329	-0.0163934	0.0152195	0.00415078	0.0558781
BnaA10g11310D	0.183525	-0.0164133	0.0672487	0.00437	0.180238		0.0634145	-0.0163934	0.0153791	2.10992e-07	2.73286e-05
BnaC01g00280D	0.183472	-0.0162846	0.0636477	0.00302	0.157796		0.0737945	-0.0163934	0.0145432	5.59654e-10	1.91901e-07
BnaC05g09420D	0.183452	-0.0164883	0.0670812	0.00416	0.178205		0.0534915	-0.0163934	0.0153219	5.08854e-06	0.000361555
BnaA03g38130D	0.183444	-0.0162696	0.0671909	0.00486	0.180238		0.0536053	-0.0163934	0.0153616	5.19578e-06	0.000367813
BnaA05g27150D	0.183421	-0.0163952	0.0668443	0.00397	0.174844		0.0378795	-0.0163934	0.0152963	0.000388022	0.0112223
BnaC04g36900D	0.18342	-0.0163346	0.066401	0.00382	0.173613		0.0118424	-0.0163934	0.0151478	0.0623179	0.384459
BnaC09g14190D	0.183344	-0.016538	0.06118	0.00363	0.170216		0.030306	-0.0163934	0.0139815	0.000837537	0.0193705
BnaC07g43040D	0.183318	-0.0163322	0.0651128	0.00342	0.166572		0.052396	-0.0163934	0.0149452	4.16872e-06	0.000307033
BnaA03g57070D	0.183286	-0.0163246	0.0674147	0.00467	0.180238		0.0580971	-0.0163934	0.0154125	1.34417e-06	0.000123054
BnaC09g16730D	0.183249	-0.0163371	0.065406	0.0053	0.181977		0.0412321	-0.0163934	0.0149212	0.000112467	0.00427466
BnaA05g19360D	0.183242	-0.0162854	0.0671361	0.0046	0.180238		0.0506894	-0.0163934	0.0153229	1.19797e-05	0.000711079
BnaC01g21190D	0.183201	-0.0165584	0.066939	0.00414	0.177944		0.0540671	-0.0163934	0.0153031	4.13777e-06	0.00030559
BnaA03g20060D	0.183169	-0.0167466	0.0672439	0.00449	0.180238		0.0286542	-0.0163934	0.0153933	0.00342849	0.0492033
BnaA03g59020D	0.183134	-0.0164872	0.0666165	0.00397	0.174844		0.0599097	-0.0163934	0.0152339	5.47782e-07	5.98493e-05
BnaA08g20920D	0.183035	-0.0162738	0.0676098	0.00481	0.180238		0.0297886	-0.0163934	0.0153918	0.00269592	0.0415383
BnaC04g41450D	0.18302	-0.016225	0.066239	0.00374	0.172426		0.0135371	-0.0163934	0.0151057	0.0475451	0.321094
BnaA08g16560D	0.183013	-0.0165407	0.0671351	0.00457	0.180238		0.055145	-0.0163934	0.0153572	3.1884e-06	0.000248135
BnaA04g03690D	0.183008	-0.0165418	0.066855	0.00419	0.178693		0.0535623	-0.0163934	0.0152677	4.60691e-06	0.000332876
BnaA01g32510D	0.182969	-0.0166907	0.0670588	0.00472	0.180238		0.0204197	-0.0163934	0.0153006	0.0161287	0.149236
BnaC01g31520D	0.182956	-0.0166936	0.0660769	0.00388	0.173997		0.0532369	-0.0163934	0.0151665	4.40974e-06	0.000321046
BnaAnng40250D	0.182916	-0.0163266	0.0670736	0.00468	0.180238		0.0293643	-0.0163934	0.0153321	0.00284096	0.0433125
BnaA02g36030D	0.182912	-0.0162035	0.0669707	0.0046	0.180238		0.0330716	-0.0163934	0.0152772	0.00120438	0.02477
BnaC01g23990D	0.182905	-0.0160598	0.0670119	0.00475	0.180238		0.0307903	-0.0163934	0.0152595	0.00198758	0.0344299
BnaA09g36160D	0.182816	-0.0165443	0.0612635	0.00166	0.127501		0.0682512	-0.0163934	0.0140055	1.50666e-09	4.40014e-07
BnaA06g03910D	0.182783	-0.0164269	0.0671138	0.00441	0.180238		0.0464608	-0.0163934	0.0153194	4.07995e-05	0.001919
BnaA07g31140D	0.182776	-0.0164315	0.0670364	0.00445	0.180238		0.0436651	-0.0163934	0.0153345	8.9819e-05	0.00356344
BnaA09g36120D	0.18268	-0.0160644	0.0669654	0.00406	0.17658		0.0115792	-0.0163934	0.0152955	0.0674271	0.403627
BnaA03g03940D	0.182607	-0.0166061	0.0667005	0.00452	0.180238		0.0327063	-0.0163934	0.015222	0.00125717	0.0251657
BnaC07g35180D	0.182584	-0.0167217	0.0668856	0.00476	0.180238		0.0621665	-0.0163934	0.0153592	3.13969e-07	3.77391e-05
BnaA03g15450D	0.182554	-0.0162924	0.067136	0.00446	0.180238		0.0393589	-0.0163934	0.0153382	0.000278127	0.00870512
BnaC02g33420D	0.182542	-0.0164023	0.0665656	0.00424	0.179529		0.0692435	-0.0163934	0.0152433	1.93162e-08	3.7091e-06
BnaA06g01500D	0.182502	-0.0164891	0.0673118	0.00467	0.180238		0.0313433	-0.0163934	0.0153719	0.00189989	0.0333623
BnaC01g26530D	0.182499	-0.0166626	0.066536	0.0044	0.180238		0.0398662	-0.0163934	0.0153033	0.00023664	0.00767237
BnaC08g17300D	0.182406	-0.0163331	0.0672666	0.00471	0.180238		0.031707	-0.0163934	0.0153663	0.00174652	0.031846
BnaC03g05380D	0.182396	-0.0165319	0.06685	0.0047	0.180238		0.0329373	-0.0163934	0.015315	0.00127708	0.0254713
BnaC05g37310D	0.182384	-0.0165255	0.066644	0.00433	0.180238		0.0417405	-0.0163934	0.0152541	0.000138391	0.00502578
BnaC08g28580D	0.182371	-0.015891	0.0600526	0.00397	0.174844		0.028592	-0.0163934	0.0137165	0.00103932	0.0229193
BnaA01g33400D	0.182362	-0.0162202	0.06677	0.00451	0.180238		0.0336374	-0.0163934	0.0152841	0.00106263	0.0232731
BnaC08g16500D	0.182353	-0.0166024	0.0669837	0.00426	0.179781		0.0306793	-0.0163934	0.015279	0.00206392	0.03552
BnaC05g28320D	0.182317	-0.0165742	0.0669647	0.00434	0.180238		0.0373387	-0.0163934	0.0153524	0.000465416	0.0125255
BnaC05g39400D	0.182316	-0.0166066	0.0670092	0.00433	0.180238		0.0530465	-0.0163934	0.0153345	5.94456e-06	0.000408034
BnaC03g75920D	0.18231	-0.0167742	0.0638559	0.0058	0.185697		0.0588574	-0.0163934	0.0146181	2.63602e-07	3.24988e-05
BnaA07g23350D	0.182308	-0.016243	0.0669028	0.0045	0.180238		0.0315406	-0.0163934	0.0152685	0.00169285	0.0311062
BnaA10g00610D	0.182263	-0.016216	0.0670087	0.00508	0.180557		0.0219704	-0.0163934	0.0153465	0.0124249	0.125397
BnaC03g09590D	0.182249	-0.0168145	0.0663086	0.00398	0.175084		0.0634424	-0.0163934	0.0151183	1.28658e-07	1.78697e-05
BnaA09g35660D	0.182246	-0.0165807	0.0665098	0.00419	0.178693		0.0410907	-0.0163934	0.0152678	0.000166514	0.0057793
BnaA06g07790D	0.182243	-0.0163042	0.0666257	0.00408	0.177049		0.0532009	-0.0163934	0.0152245	4.84889e-06	0.000347419
BnaA03g52010D	0.1822	-0.0162101	0.0669563	0.00457	0.180238		0.028627	-0.0163934	0.0152575	0.00317051	0.0466468
BnaCnng48770D	0.182188	-0.0165015	0.0667207	0.00522	0.181439		0.0457724	-0.0163934	0.0152407	4.52426e-05	0.00206968
BnaCnng19780D	0.182149	-0.0163818	0.0668925	0.00457	0.180238		0.0451375	-0.0163934	0.0152793	5.64727e-05	0.0024786
BnaCnng04780D	0.182125	-0.0164354	0.0666358	0.0043	0.180238		0.0472709	-0.0163934	0.0152089	2.83918e-05	0.00142624
BnaC04g05100D	0.182033	-0.0165661	0.0609139	0.00233	0.144909		0.0476238	-0.0163934	0.0138885	4.03905e-06	0.000300612
BnaAnng32760D	0.182016	-0.0163677	0.0672259	0.00477	0.180238		0.0318281	-0.0163934	0.0152925	0.0016145	0.0300558
BnaC06g37830D	0.181966	-0.0163305	0.0665101	0.00409	0.177116		0.0570879	-0.0163934	0.0151853	1.30511e-06	0.000119907
BnaAnng33720D	0.181953	-0.0164276	0.0671928	0.00434	0.180238		0.0428031	-0.0163934	0.0153606	0.000116303	0.00438108
BnaC05g39180D	0.181891	-0.0165605	0.0666819	0.00499	0.180238		0.0180632	-0.0163934	0.0152486	0.0238429	0.196199
BnaC03g57260D	0.181878	-0.016486	0.0637872	0.00281	0.153725		0.0384281	-0.0163934	0.0145445	0.000163754	0.00571709
BnaAnng17130D	0.181871	-0.0163671	0.0664718	0.00441	0.180238		0.0189723	-0.0163934	0.0151643	0.0196921	0.173188
BnaA10g20730D	0.181854	-0.0164989	0.0669034	0.00455	0.180238		0.0429674	-0.0163934	0.0153237	0.000107157	0.00411733
BnaC07g42750D	0.181853	-0.0162017	0.0668484	0.00443	0.180238		0.0276623	-0.0163934	0.0153151	0.00401956	0.0551284
BnaC02g44590D	0.181829	-0.0163059	0.066906	0.00478	0.180238		0.0435727	-0.0163934	0.0152459	8.37966e-05	0.00339632
BnaA03g08270D	0.181824	-0.0164786	0.0668221	0.00414	0.177944		0.0457227	-0.0163934	0.0152769	4.7822e-05	0.00216959
BnaCnng70760D	0.181801	-0.0162735	0.0669534	0.00457	0.180238		0.0475832	-0.0163934	0.0153378	3.03021e-05	0.00149867
BnaA09g05560D	0.181792	-0.0163316	0.0670841	0.00457	0.180238		0.052294	-0.0163934	0.0153475	7.62416e-06	0.000496268
BnaA08g21490D	0.181769	-0.0161986	0.067188	0.00488	0.180238		0.0565276	-0.0163934	0.0153244	1.9504e-06	0.000167381
BnaC08g07850D	0.181758	-0.0161584	0.067255	0.00494	0.180238		0.0457871	-0.0163934	0.0153396	5.04345e-05	0.00227068
BnaA03g13290D	0.181756	-0.015884	0.0668788	0.00472	0.180238		0.0494564	-0.0163934	0.0152343	1.54295e-05	0.00086821
BnaA03g02640D	0.181742	-0.0167104	0.0666325	0.00398	0.175084		0.0324098	-0.0163934	0.0153001	0.00142408	0.0272657
BnaC05g37470D	0.18174	-0.0161857	0.0671783	0.00459	0.180238		0.0448575	-0.0163934	0.0153745	6.77845e-05	0.00286223
BnaA03g49870D	0.181714	-0.016065	0.0665984	0.00395	0.174844		0.0330641	-0.0163934	0.015236	0.00116997	0.0246876
BnaC09g29010D	0.181701	-0.0165195	0.0662654	0.0044	0.180238		0.0544898	-0.0163934	0.0151492	2.88247e-06	0.000230362
BnaA09g40140D	0.181671	-0.0164129	0.0670692	0.00454	0.180238		0.0390435	-0.0163934	0.0152932	0.000289027	0.00895992
BnaCnng36120D	0.181635	-0.0167139	0.0671236	0.00459	0.180238		0.0458797	-0.0163934	0.0153716	5.09617e-05	0.00228237
BnaC08g01500D	0.181587	-0.0167375	0.0674346	0.00469	0.180238		0.0343461	-0.0163934	0.0153449	0.000944332	0.0212518
BnaA03g21720D	0.181563	-0.0163121	0.0657619	0.00484	0.180238		0.0242178	-0.0163934	0.0150306	0.00689424	0.0811809
BnaC01g27270D	0.181561	-0.0162587	0.0669716	0.00445	0.180238		0.0415171	-0.0163934	0.0152531	0.000146669	0.00525193
BnaC01g36730D	0.181475	-0.0163614	0.0667967	0.00493	0.180238		0.048757	-0.0163934	0.0152921	2.04066e-05	0.00108545
BnaA01g29490D	0.181456	-0.016423	0.0668647	0.00434	0.180238		0.0620721	-0.0163934	0.0152394	2.62065e-07	3.23612e-05
BnaA03g38180D	0.181453	-0.0163955	0.066797	0.00478	0.180238		0.0482745	-0.0163934	0.0152964	2.36143e-05	0.00122386
BnaC03g70450D	0.181423	-0.0165236	0.0667572	0.00451	0.180238		0.0463484	-0.0163934	0.0152685	3.96979e-05	0.00187638
BnaC06g11910D	0.181421	-0.0161132	0.0671013	0.00495	0.180238		0.0270046	-0.0163934	0.0152784	0.00450443	0.0594461
BnaC06g32880D	0.181332	-0.0163149	0.067094	0.00494	0.180238		0.0250097	-0.0163934	0.0153236	0.00689389	0.0811809
BnaC05g46420D	0.181318	-0.0163091	0.0672748	0.00471	0.180238		0.0554178	-0.0163934	0.0153456	2.87441e-06	0.000229977
BnaA08g23040D	0.181309	-0.0164142	0.066416	0.00444	0.180238		0.0390663	-0.0163934	0.0152014	0.000263943	0.00830857
BnaA06g22980D	0.181298	-0.0164157	0.0663342	0.00476	0.180238		0.0485042	-0.0163934	0.0151459	1.82888e-05	0.000991336
BnaA05g20400D	0.181271	-0.0164491	0.0671733	0.00498	0.180238		0.0340973	-0.0163934	0.0153486	0.00100332	0.0223306
BnaC06g08170D	0.181194	-0.016363	0.0673732	0.00481	0.180238		0.013369	-0.0163934	0.015352	0.0525421	0.343088
BnaC09g46600D	0.181182	-0.0163765	0.0666744	0.00475	0.180238		0.0320468	-0.0163934	0.015293	0.00153771	0.028934
BnaC08g39290D	0.181162	-0.016427	0.0662712	0.00455	0.180238		0.063882	-0.0163934	0.0152161	1.32259e-07	1.8283e-05
BnaA07g33790D	0.181136	-0.0161406	0.0664259	0.00415	0.177975		0.0532708	-0.0163934	0.0151873	4.4964e-06	0.000326118
BnaC02g31660D	0.181132	-0.0163972	0.065203	0.00543	0.182844		0.0306743	-0.0163934	0.0149363	0.0016258	0.0302094
BnaC07g10690D	0.181111	-0.0163364	0.0671394	0.00463	0.180238		0.0555139	-0.0163934	0.0153393	2.76194e-06	0.000222601
BnaA06g23190D	0.181099	-0.0166499	0.0671515	0.00452	0.180238		0.0423324	-0.0163934	0.0153041	0.000124418	0.00460543
BnaC05g02310D	0.181082	-0.0161649	0.0673557	0.00504	0.180388		0.0475454	-0.0163934	0.0153068	2.95195e-05	0.00146943
BnaC07g36590D	0.181057	-0.0162977	0.0671635	0.00459	0.180238		0.0323413	-0.0163934	0.0152847	0.0014303	0.0273552
BnaC08g35010D	0.181056	-0.0165832	0.060934	0.00556	0.184221		0.053372	-0.0163934	0.013927	5.46055e-07	5.98203e-05
BnaA08g31430D	0.181042	-0.0166849	0.0654708	0.00524	0.18154		0.0553969	-0.0163934	0.0150438	1.82315e-06	0.000157911
BnaC06g28400D	0.181037	-0.0162701	0.0670351	0.00484	0.180238		0.0115668	-0.0163934	0.0153091	0.0677935	0.404949
BnaA03g20900D	0.181014	-0.0165837	0.0635071	0.00621	0.189729		0.042002	-0.0163934	0.0144597	5.37937e-05	0.00238556
BnaA08g17640D	0.180992	-0.0164085	0.0671215	0.00498	0.180238		0.0439216	-0.0163934	0.0153374	8.40518e-05	0.00339782
BnaA10g26960D	0.180955	-0.0164199	0.067314	0.00495	0.180238		0.0598102	-0.0163934	0.0153303	6.66865e-07	7.05518e-05
BnaA08g31420D	0.180935	-0.0166503	0.0670862	0.00492	0.180238		0.0399649	-0.0163934	0.0152947	0.000228848	0.00745387
BnaAnng40850D	0.180924	-0.0166387	0.0673803	0.00508	0.180557		0.0476336	-0.0163934	0.0153783	3.13457e-05	0.00154136
BnaA05g22210D	0.18088	-0.0167853	0.0618591	0.00511	0.180621		0.0497608	-0.0163934	0.0142115	3.23984e-06	0.000251359
BnaA03g38220D	0.180735	-0.0167391	0.0664684	0.00441	0.180238		0.0299097	-0.0163934	0.0151952	0.0023097	0.0386583
BnaC04g17780D	0.180672	-0.0166347	0.0667619	0.00454	0.180238		0.0415013	-0.0163934	0.0152962	0.000153765	0.00543507
BnaC04g53700D	0.180616	-0.0164838	0.0671678	0.00501	0.180238		0.0448547	-0.0163934	0.0153306	6.46509e-05	0.00275872
BnaA09g48470D	0.180602	-0.0161144	0.0669826	0.00459	0.180238		0.0407384	-0.0163934	0.0152864	0.000185916	0.00630735
BnaA07g11160D	0.180571	-0.0162473	0.066195	0.00419	0.178693		0.0567908	-0.0163934	0.0151046	1.26518e-06	0.000116977
BnaA08g26940D	0.180557	-0.0166666	0.0671194	0.00468	0.180238		0.0669079	-0.0163934	0.0153631	5.88753e-08	9.22876e-06
BnaC08g27630D	0.180555	-0.0165295	0.0671396	0.00475	0.180238		0.0415627	-0.0163934	0.0153404	0.000158086	0.00554949
BnaC08g01850D	0.180544	-0.016523	0.0667659	0.00463	0.180238		0.0275533	-0.0163934	0.0152147	0.00387165	0.053523
BnaC08g43850D	0.18054	-0.0164166	0.058928	0.00214	0.140127		0.0415963	-0.0163934	0.013515	1.78068e-05	0.000971383
BnaC05g41850D	0.180532	-0.0164793	0.0671943	0.00464	0.180238		0.0147147	-0.0163934	0.0153455	0.0426441	0.298243
BnaC07g31670D	0.180526	-0.0162061	0.0667263	0.00443	0.180238		0.0281654	-0.0163934	0.0152869	0.00355887	0.050639
BnaC03g12170D	0.180517	-0.0163888	0.0668533	0.00484	0.180238		0.0395348	-0.0163934	0.0152537	0.00024585	0.00788773
BnaCnng37180D	0.180512	-0.0163092	0.0656136	0.00561	0.184221		0.0218721	-0.0163934	0.0149926	0.0107016	0.112801
BnaA05g27800D	0.180454	-0.0165568	0.0664728	0.00405	0.176545		0.0485429	-0.0163934	0.0151938	1.92098e-05	0.00103036
BnaC08g24100D	0.180446	-0.0162096	0.0672531	0.00494	0.180238		0.0322519	-0.0163934	0.015347	0.00152594	0.02879
BnaAnng20100D	0.180444	-0.0165965	0.0637532	0.00368	0.171409		0.0459176	-0.0163934	0.0145708	1.89903e-05	0.00102143
BnaA08g06480D	0.180413	-0.0164292	0.0669778	0.00454	0.180238		0.0543241	-0.0163934	0.0152917	3.75376e-06	0.000283221
BnaCnng29750D	0.180396	-0.0165422	0.0669429	0.00462	0.180238		0.0469605	-0.0163934	0.0153395	3.62559e-05	0.00173721
BnaA03g48110D	0.180362	-0.0164931	0.0655689	0.00399	0.175222		0.0399474	-0.0163934	0.015037	0.000179101	0.00611666
BnaA03g41930D	0.180248	-0.0162932	0.067021	0.00516	0.18089		0.0422972	-0.0163934	0.0153229	0.000128006	0.00471779
BnaC08g27310D	0.180197	-0.0162744	0.0668849	0.00465	0.180238		0.032877	-0.0163934	0.0152409	0.00122595	0.02477
BnaC08g32580D	0.180123	-0.0162995	0.0674897	0.00516	0.18089		0.0320695	-0.0163934	0.0154012	0.00165124	0.0305684
BnaA10g26440D	0.180062	-0.0162843	0.067113	0.00512	0.180725		0.03056	-0.0163934	0.0153	0.00214877	0.0366414
BnaA05g03650D	0.180016	-0.0163653	0.0622264	0.00285	0.15394		0.0430314	-0.0163934	0.0142082	2.88405e-05	0.0014415
BnaA07g09420D	0.179995	-0.0163045	0.0673666	0.00513	0.180745		0.0165683	-0.0163934	0.0153434	0.0316921	0.242862
BnaA03g51320D	0.179984	-0.0162183	0.0669037	0.00495	0.180238		0.0371605	-0.0163934	0.0153084	0.000468185	0.0125867
BnaCnng31740D	0.179976	-0.0161755	0.0669157	0.0048	0.180238		0.055972	-0.0163934	0.0152315	2.02377e-06	0.000173098
BnaC01g00750D	0.179963	-0.0161857	0.0663372	0.00469	0.180238		0.0436652	-0.0163934	0.0151574	7.4224e-05	0.00307331
BnaC09g45610D	0.179956	-0.0167814	0.0670787	0.0053	0.181977		0.0375753	-0.0163934	0.0153077	0.000422548	0.0116285
BnaA05g26410D	0.179941	-0.016501	0.0664405	0.00442	0.180238		0.045616	-0.0163934	0.015179	4.40365e-05	0.00203144
BnaAnng04870D	0.179913	-0.0166533	0.0671498	0.00549	0.183114		0.0496903	-0.0163934	0.0153324	1.63199e-05	0.000907676
BnaCnng02610D	0.179835	-0.016537	0.0669097	0.00531	0.182157		0.0523664	-0.0163934	0.0152944	6.93263e-06	0.000462625
BnaA08g21180D	0.179795	-0.0163324	0.0668352	0.00498	0.180238		0.0254638	-0.0163934	0.0152722	0.00612986	0.0747931
BnaA02g19570D	0.179758	-0.0163247	0.0630908	0.00545	0.182956		0.0328462	-0.0163934	0.0143667	0.000609501	0.0150432
BnaA01g14090D	0.179748	-0.0161259	0.0664753	0.00447	0.180238		0.0347107	-0.0163934	0.015197	0.000771622	0.0181188
BnaC09g37720D	0.179693	-0.0165355	0.0668702	0.00513	0.180745		0.0483172	-0.0163934	0.0152909	2.31649e-05	0.00120301
BnaA10g12850D	0.179647	-0.0164388	0.0648277	0.00372	0.172228		0.0464036	-0.0163934	0.0148237	2.27262e-05	0.00118584
BnaAnng06200D	0.17963	-0.0163363	0.0671495	0.00496	0.180238		0.0415595	-0.0163934	0.0153102	0.000153561	0.00543286
BnaC06g21760D	0.179626	-0.0161158	0.0663566	0.00447	0.180238		0.0354385	-0.0163934	0.0152025	0.000650995	0.0158937
BnaA09g12770D	0.179615	-0.0162696	0.067098	0.00489	0.180238		0.0487659	-0.0163934	0.0153081	2.07614e-05	0.00110203
BnaA06g40720D	0.179605	-0.0167233	0.0670101	0.00465	0.180238		0.0277563	-0.0163934	0.0153306	0.00397863	0.054687
BnaCnng13760D	0.179584	-0.0161867	0.0641274	0.00359	0.169846		0.028906	-0.0163934	0.0146102	0.00193169	0.0337894
BnaA05g01190D	0.179564	-0.0167692	0.0669309	0.00481	0.180238		0.0414596	-0.0163934	0.0152952	0.000155304	0.00548295
BnaA08g31740D	0.179562	-0.0167031	0.0666463	0.00459	0.180238		0.0450529	-0.0163934	0.0152758	5.7595e-05	0.00251923
BnaA02g24960D	0.179527	-0.0162584	0.0663119	0.00428	0.180032		0.0125531	-0.0163934	0.0151332	0.0557764	0.357006
BnaC08g39680D	0.179519	-0.0163652	0.0673206	0.00496	0.180238		0.0502196	-0.0163934	0.0153413	1.41139e-05	0.000807192
BnaA05g25030D	0.179503	-0.0164287	0.0671626	0.00533	0.182193		0.0293069	-0.0163934	0.0153591	0.00292547	0.0442845
BnaC01g03040D	0.17949	-0.0162198	0.0666723	0.00499	0.180238		0.0377502	-0.0163934	0.0152089	0.000370875	0.0108618
BnaC01g19690D	0.179488	-0.0162008	0.0670915	0.00489	0.180238		0.0188957	-0.0163934	0.0153075	0.0211468	0.181136
BnaA08g20540D	0.17947	-0.0163535	0.0667458	0.00497	0.180238		0.0537825	-0.0163934	0.0152553	4.22251e-06	0.000309763
BnaA02g20130D	0.179435	-0.0164438	0.0673315	0.00518	0.181095		0.0384936	-0.0163934	0.0153409	0.000346457	0.0102903
BnaAnng28490D	0.179424	-0.016476	0.06095	0.00418	0.178663		0.0325116	-0.0163934	0.0139161	0.000440935	0.0120225
BnaC09g53770D	0.179424	-0.0162446	0.0609137	0.00445	0.180238		0.0325116	-0.0163934	0.0139161	0.000440935	0.0120225
BnaA07g15920D	0.179415	-0.0165656	0.0674016	0.00534	0.182291		0.0425583	-0.0163934	0.0153355	0.000120983	0.00452029
BnaC08g00690D	0.179382	-0.0163787	0.0669948	0.00478	0.180238		0.0558064	-0.0163934	0.0152977	2.36253e-06	0.000196386
BnaC03g02050D	0.179382	-0.0165957	0.0670796	0.0049	0.180238		0.0494297	-0.0163934	0.0153078	1.70822e-05	0.00094108
BnaA03g53960D	0.179365	-0.0164096	0.0671511	0.00533	0.182193		0.0498189	-0.0163934	0.0153437	1.59402e-05	0.00088849
BnaC07g11110D	0.179306	-0.0162232	0.0665547	0.00452	0.180238		0.0450284	-0.0163934	0.0152549	5.66457e-05	0.00248478
BnaC03g46700D	0.179292	-0.016615	0.0674262	0.00562	0.184313		0.037196	-0.0163934	0.0153626	0.000486093	0.0129548
BnaA01g29520D	0.179256	-0.0160336	0.0667461	0.00475	0.180238		0.0573679	-0.0163934	0.015227	1.27169e-06	0.000117258
BnaA09g50720D	0.179248	-0.0162661	0.0672414	0.00538	0.182682		0.0530063	-0.0163934	0.0153987	6.5791e-06	0.000442881
BnaA01g09170D	0.179232	-0.0159934	0.0617144	0.00414	0.177944		0.0450135	-0.0163934	0.014118	1.36422e-05	0.000784303
BnaA04g27250D	0.179232	-0.0166435	0.0617116	0.00418	0.178663		0.0450135	-0.0163934	0.014118	1.36422e-05	0.000784303
BnaC02g24130D	0.179232	-0.0165118	0.0617592	0.0039	0.173997		0.0450135	-0.0163934	0.014118	1.36422e-05	0.000784303
BnaC08g10240D	0.179232	-0.0163521	0.0615657	0.00405	0.176545		0.0450135	-0.0163934	0.014118	1.36422e-05	0.000784303
BnaA01g30330D	0.179213	-0.0163416	0.0669943	0.0055	0.183114		0.0361071	-0.0163934	0.0152444	0.000573365	0.0143216
BnaAnng01170D	0.179203	-0.0164204	0.0673334	0.00468	0.180238		0.0299946	-0.0163934	0.0153219	0.00246538	0.0389681
BnaA06g09050D	0.179122	-0.0161342	0.0664557	0.0046	0.180238		0.0383857	-0.0163934	0.0152194	0.000319079	0.00969073
BnaC07g03480D	0.179116	-0.0160595	0.0667653	0.0052	0.181299		0.0614109	-0.0163934	0.0152573	3.40583e-07	4.03074e-05
BnaC01g16050D	0.179116	-0.016418	0.0669939	0.00481	0.180238		0.048092	-0.0163934	0.0153033	2.51089e-05	0.00129047
BnaC08g28350D	0.1791	-0.0164394	0.0670775	0.00525	0.181578		0.0345199	-0.0163934	0.0153633	0.000919843	0.0208043
BnaC08g26160D	0.179051	-0.0160847	0.067338	0.00535	0.182389		0.0422436	-0.0163934	0.0153328	0.000131157	0.00481774
BnaA01g33980D	0.17905	-0.0163941	0.0594209	0.00441	0.180238		0.0325654	-0.0163934	0.0135538	0.000303631	0.00929875
BnaA08g29680D	0.17905	-0.0162043	0.0591454	0.00433	0.180238		0.0325654	-0.0163934	0.0135538	0.000303631	0.00929875
BnaC09g40200D	0.17905	-0.0163467	0.0594813	0.00447	0.180238		0.0325654	-0.0163934	0.0135538	0.000303631	0.00929875
BnaA03g05580D	0.179043	-0.016202	0.0672435	0.00545	0.182956		0.0373665	-0.0163934	0.015346	0.000459731	0.0124247
BnaA08g27590D	0.179039	-0.0163777	0.0662868	0.00475	0.180238		0.0417079	-0.0163934	0.015131	0.000123086	0.00457379
BnaC02g47300D	0.179016	-0.0163714	0.0671125	0.00473	0.180238		0.0322975	-0.0163934	0.0153414	0.00150445	0.0284475
BnaCnng37450D	0.179009	-0.0164989	0.0667849	0.00485	0.180238		0.0532956	-0.0163934	0.0153116	5.32894e-06	0.000375854
BnaC09g43360D	0.179009	-0.0159811	0.0673701	0.00569	0.184884		0.0541918	-0.0163934	0.0153266	4.11662e-06	0.000304846
BnaC01g34290D	0.178968	-0.016491	0.0657724	0.0042	0.178722		0.0515041	-0.0163934	0.0151153	7.05668e-06	0.000469679
BnaC05g29410D	0.178967	-0.016378	0.0666186	0.0046	0.180238		0.0360089	-0.0163934	0.0152269	0.000578651	0.0144255
BnaA07g28510D	0.178886	-0.0164232	0.0672409	0.00516	0.18089		0.05489	-0.0163934	0.0154001	3.67841e-06	0.000278905
BnaC03g38000D	0.178828	-0.0163024	0.0674615	0.00571	0.184896		0.0325402	-0.0163934	0.0153497	0.00143295	0.0273991
BnaCnng21130D	0.178812	-0.0165081	0.0653874	0.00408	0.177049		0.0448905	-0.0163934	0.0149601	4.19471e-05	0.00195983
BnaA10g08360D	0.178756	-0.0159945	0.0670586	0.0051	0.1806		0.0290425	-0.0163934	0.0153403	0.00305774	0.0457424
BnaC07g14870D	0.178727	-0.0163104	0.0662576	0.00509	0.180579		0.0517349	-0.0163934	0.0151505	6.89965e-06	0.000460828
BnaA03g48380D	0.178685	-0.0164989	0.0671424	0.0051	0.1806		0.0299253	-0.0163934	0.0153262	0.00250952	0.0393473
BnaC08g07440D	0.178671	-0.0165001	0.0668613	0.00502	0.180344		0.0528344	-0.0163934	0.0152575	5.69787e-06	0.00039534
BnaC04g13580D	0.178635	-0.0159664	0.0672916	0.00571	0.184896		0.0493119	-0.0163934	0.0153016	1.75475e-05	0.000959283
BnaC08g16180D	0.178632	-0.0161752	0.0667963	0.00509	0.180579		0.0741553	-0.0163934	0.0152872	3.15819e-09	8.15557e-07
BnaA03g20540D	0.178631	-0.0160165	0.0663157	0.0048	0.180238		0.0359389	-0.0163934	0.0151422	0.000548132	0.0138217
BnaC05g36270D	0.178618	-0.0163284	0.0676005	0.00581	0.185728		0.0557926	-0.0163934	0.0154085	2.80198e-06	0.000225253
BnaA08g21550D	0.178614	-0.0165256	0.0673949	0.00538	0.182682		0.0367628	-0.0163934	0.015357	0.00053744	0.0136057
BnaA05g23250D	0.178592	-0.0161955	0.0666596	0.00613	0.188938		0.0390827	-0.0163934	0.0151978	0.000261956	0.00825958
BnaC09g06860D	0.178526	-0.016494	0.0670044	0.00489	0.180238		0.0378482	-0.0163934	0.0153491	0.000409532	0.0114721
BnaA07g14310D	0.178443	-0.0166344	0.0628984	0.00299	0.156655		0.0488973	-0.0163934	0.0144107	5.87875e-06	0.000404332
BnaA08g30100D	0.178419	-0.0161656	0.0671328	0.00533	0.182193		0.0395975	-0.0163934	0.0153445	0.000263342	0.00829941
BnaC03g63410D	0.17839	-0.0168368	0.067004	0.00527	0.181759		0.0306007	-0.0163934	0.0153517	0.00220475	0.037292
BnaC05g02540D	0.178358	-0.0163957	0.0664251	0.00495	0.180238		0.0424576	-0.0163934	0.0151579	0.000103379	0.00400217
BnaAnng12670D	0.178354	-0.0160147	0.0665804	0.00489	0.180238		0.0390386	-0.0163934	0.0152475	0.000277456	0.00868765
BnaC01g33110D	0.178296	-0.0165565	0.0664813	0.0045	0.180238		0.042148	-0.0163934	0.0151845	0.000115566	0.0043576
BnaC06g06370D	0.178283	-0.0165707	0.0670364	0.00512	0.180725		0.0360612	-0.0163934	0.0153563	0.00063585	0.0155735
BnaC09g41450D	0.17827	-0.0168843	0.0671366	0.00533	0.182193		0.0195342	-0.0163934	0.0153615	0.0193453	0.171224
BnaC02g47770D	0.178243	-0.0160681	0.0672674	0.00587	0.186461		0.0317595	-0.0163934	0.0153108	0.00166072	0.0306626
BnaC04g38250D	0.178162	-0.0162901	0.0668354	0.00526	0.181578		0.0244456	-0.0163934	0.0152902	0.00756427	0.0874599
BnaA03g09200D	0.17815	-0.0164053	0.0667886	0.00542	0.182844		0.0523996	-0.0163934	0.0152781	6.70896e-06	0.000450438
BnaC08g22560D	0.178117	-0.0163127	0.0663791	0.00432	0.180238		0.0369013	-0.0163934	0.0151728	0.000443886	0.0120901
BnaA04g26380D	0.178096	-0.0162935	0.0665746	0.00464	0.180238		0.0214108	-0.0163934	0.0151585	0.0126339	0.126171
BnaA03g02890D	0.17806	-0.0168214	0.0667229	0.00483	0.180238		0.0382968	-0.0163934	0.0152285	0.000329041	0.00989243
BnaA08g06790D	0.178033	-0.0160855	0.0670132	0.00526	0.181578		0.0523185	-0.0163934	0.0152984	7.07384e-06	0.000470006
BnaA08g14890D	0.178031	-0.016107	0.0673062	0.00541	0.182844		0.0470056	-0.0163934	0.0153642	3.68474e-05	0.00175896
BnaA06g15650D	0.177925	-0.0166218	0.0668333	0.00493	0.180238		0.0476675	-0.0163934	0.0153026	2.83571e-05	0.00142543
BnaA08g12170D	0.177828	-0.016452	0.0667945	0.00492	0.180238		0.0231082	-0.0163934	0.0153105	0.00987887	0.10663
BnaC05g42040D	0.177815	-0.0159216	0.0665973	0.00493	0.180238		0.0535108	-0.0163934	0.0151844	4.15076e-06	0.000306255
BnaCnng29670D	0.177771	-0.0162156	0.0667185	0.00514	0.180849		0.0274064	-0.0163934	0.0152191	0.00400261	0.0549477
BnaC02g20460D	0.177734	-0.016516	0.0670516	0.00502	0.180344		0.0434054	-0.0163934	0.0153325	9.61361e-05	0.00376928
BnaC02g47730D	0.177702	-0.0161744	0.0665945	0.00485	0.180238		0.0375518	-0.0163934	0.0151788	0.000379441	0.0110436
BnaCnng77360D	0.17769	-0.0166381	0.0669117	0.00533	0.182193		0.0370002	-0.0163934	0.0152877	0.000478354	0.0127841
BnaA03g39280D	0.177688	-0.0165217	0.0668074	0.00471	0.180238		0.0289934	-0.0163934	0.0152926	0.00299839	0.0451202
BnaA02g00100D	0.17766	-0.0164578	0.0666652	0.00538	0.182682		0.0353335	-0.0163934	0.0152383	0.000687466	0.0165061
BnaAnng16780D	0.177602	-0.0161071	0.0666282	0.00539	0.182699		0.0452594	-0.0163934	0.0152519	5.29309e-05	0.00235273
BnaC06g13810D	0.177577	-0.0166903	0.0668571	0.00516	0.18089		0.0452909	-0.0163934	0.0152574	5.27902e-05	0.00234784
BnaA04g09080D	0.177565	-0.016567	0.066581	0.00507	0.180453		0.0684999	-0.0163934	0.0152868	2.80205e-08	4.97043e-06
BnaA04g07560D	0.177481	-0.0163831	0.0667714	0.00597	0.187467		0.0345793	-0.0163934	0.0152676	0.000841973	0.0194556
BnaA09g12970D	0.177466	-0.0167863	0.0670285	0.00549	0.183114		0.0373684	-0.0163934	0.0153273	0.00045221	0.0122689
BnaC05g48330D	0.177451	-0.0165456	0.0670571	0.0053	0.181977		0.0100612	-0.0163934	0.0153211	0.0842251	0.457637
BnaC03g60050D	0.177413	-0.0162043	0.0672051	0.00565	0.184431		0.0463877	-0.0163934	0.0153522	4.32518e-05	0.00200456
BnaC02g32740D	0.1774	-0.0165743	0.0672141	0.00541	0.182844		0.0466949	-0.0163934	0.0153159	3.80279e-05	0.00180746
BnaC01g43360D	0.177363	-0.0161372	0.0667833	0.00574	0.185033		0.0423983	-0.0163934	0.0152668	0.000117664	0.00441933
BnaA01g23070D	0.177325	-0.0162769	0.0669648	0.00526	0.181578		0.0390076	-0.0163934	0.0153235	0.000299839	0.00921571
BnaC08g10110D	0.177311	-0.0164754	0.0670039	0.00551	0.183288		0.0301289	-0.0163934	0.0153368	0.00241832	0.0389681
BnaC09g26830D	0.177309	-0.016248	0.0670547	0.00507	0.180453		0.0208411	-0.0163934	0.0153052	0.0149824	0.14251
BnaA01g27580D	0.177277	-0.0164762	0.0668766	0.00551	0.183288		0.0430583	-0.0163934	0.0152633	9.81686e-05	0.00383137
BnaA02g10330D	0.17725	-0.0162903	0.0667987	0.00496	0.180238		0.0508416	-0.0163934	0.0152929	1.10023e-05	0.000664881
BnaA05g36060D	0.177248	-0.0162865	0.0669244	0.0053	0.181977		0.0351206	-0.0163934	0.0152723	0.000743406	0.017607
BnaC09g49920D	0.17723	-0.0164609	0.0669142	0.00475	0.180238		0.0510581	-0.0163934	0.0152769	1.00883e-05	0.000619955
BnaAnng34020D	0.177211	-0.0163621	0.0670072	0.00543	0.182844		0.0303683	-0.0163934	0.0152889	0.00222416	0.0375541
BnaAnng24620D	0.1772	-0.0166279	0.0668706	0.00523	0.181439		0.0341356	-0.0163934	0.0153324	0.000982201	0.0219624
BnaC05g07580D	0.177166	-0.0162813	0.0665535	0.00492	0.180238		0.0587099	-0.0163934	0.0152315	8.19027e-07	8.34321e-05
BnaA03g24110D	0.17707	-0.0164212	0.0668194	0.00544	0.18286		0.0529733	-0.0163934	0.0152443	5.35633e-06	0.000377276
BnaA09g47500D	0.176965	-0.0160736	0.0670621	0.00558	0.184221		0.0332996	-0.0163934	0.0153138	0.00117454	0.0247434
BnaC05g02940D	0.176954	-0.0162207	0.066941	0.00536	0.182649		0.0371837	-0.0163934	0.0152232	0.000432466	0.0118589
BnaAnng03180D	0.176944	-0.0164461	0.0674989	0.00592	0.187352		0.0411259	-0.0163934	0.0153412	0.000177297	0.00606316
BnaC04g20680D	0.176859	-0.016229	0.0665619	0.00538	0.182682		0.0298404	-0.0163934	0.0152181	0.00238084	0.0389681
BnaC05g49350D	0.176859	-0.0168284	0.0669015	0.00558	0.184221		0.0300071	-0.0163934	0.0153184	0.00245298	0.0389681
BnaCnng44540D	0.176844	-0.0165829	0.0663524	0.00472	0.180238		0.0492633	-0.0163934	0.0151559	1.47691e-05	0.000837801
BnaC01g19960D	0.176832	-0.0166218	0.0667727	0.00524	0.18154		0.0698276	-0.0163934	0.0152454	1.55351e-08	3.08325e-06
BnaCnng30310D	0.176822	-0.0162631	0.0662296	0.0059	0.187027		0.0125669	-0.0163934	0.0150992	0.0551103	0.353778
BnaC07g16920D	0.176803	-0.0163142	0.0671839	0.00562	0.184313		0.0689996	-0.0163934	0.0153533	2.66915e-08	4.77287e-06
BnaA09g29390D	0.176775	-0.016389	0.067617	0.00583	0.185728		0.0455925	-0.0163934	0.01535	5.3869e-05	0.00238614
BnaA03g09270D	0.176768	-0.0166232	0.0671217	0.00572	0.184986		0.0633763	-0.0163934	0.0153001	1.85126e-07	2.45581e-05
BnaA06g04910D	0.176735	-0.0165058	0.0669706	0.00574	0.185033		0.033144	-0.0163934	0.015248	0.001159	0.0244898
BnaAnng17300D	0.176668	-0.0166088	0.0612753	0.00454	0.180238		0.0590945	-0.0163934	0.0139881	6.7917e-08	1.03503e-05
BnaC05g06270D	0.176647	-0.0164036	0.0670444	0.00564	0.184339		0.0494114	-0.0163934	0.0152446	1.58462e-05	0.000885816
BnaC06g27990D	0.176645	-0.0163037	0.0665335	0.0049	0.180238		0.0264227	-0.0163934	0.015202	0.00485543	0.0630599
BnaA06g36770D	0.176622	-0.0166281	0.0675437	0.0057	0.184884		0.0402099	-0.0163934	0.0154121	0.000240047	0.00774686
BnaA03g41540D	0.176593	-0.0166414	0.0610508	0.00614	0.188943		0.0384724	-0.0163934	0.0140114	9.01063e-05	0.00357115
BnaC08g17100D	0.176577	-0.0162674	0.0667657	0.0057	0.184884		0.0464574	-0.0163934	0.0152052	3.57247e-05	0.00171604
BnaCnng61050D	0.176572	-0.0160654	0.0670784	0.00559	0.184221		0.0355261	-0.0163934	0.0152857	0.000682284	0.016433
BnaA04g08240D	0.176569	-0.016034	0.0670792	0.0057	0.184884		0.0220096	-0.0163934	0.0153163	0.0121649	0.123445
BnaC04g47210D	0.17652	-0.0166432	0.0657475	0.00544	0.18286		0.0430455	-0.0163934	0.0150111	7.5052e-05	0.00310258
BnaC07g08710D	0.176518	-0.016143	0.0637175	0.00622	0.189808		0.0323418	-0.0163934	0.0146089	0.000849963	0.019593
BnaA05g00690D	0.176515	-0.0163926	0.066938	0.00504	0.180388		0.0153965	-0.0163934	0.0152827	0.0375139	0.272573
BnaC08g43810D	0.176511	-0.0161712	0.0668827	0.00559	0.184221		0.0242554	-0.0163934	0.0152935	0.0078623	0.0899713
BnaA09g20500D	0.176483	-0.0166142	0.0661074	0.00651	0.191212		0.0158183	-0.0163934	0.0151011	0.0329186	0.249473
BnaA04g21870D	0.176483	-0.0163942	0.064504	0.00409	0.177116		0.0543785	-0.0163934	0.0147032	1.48402e-06	0.0001341
BnaC04g41130D	0.176481	-0.016208	0.0666203	0.00543	0.182844		0.035358	-0.0163934	0.0151559	0.000638749	0.0156395
BnaC07g26230D	0.17645	-0.0165145	0.067118	0.00517	0.18091		0.0494673	-0.0163934	0.0153005	1.67366e-05	0.000926824
BnaC07g01290D	0.176434	-0.0164433	0.0625849	0.00592	0.187352		0.036479	-0.0163934	0.0142697	0.000211195	0.006986
BnaC02g31130D	0.176429	-0.0164419	0.0620986	0.00442	0.180238		0.00876007	-0.0163934	0.014199	0.0764786	0.432932
BnaA09g41640D	0.176423	-0.0165851	0.0648677	0.00422	0.178978		0.06249	-0.0163934	0.0148157	1.01334e-07	1.4467e-05
BnaA06g01410D	0.17642	-0.0167555	0.0670594	0.00586	0.186375		0.0408501	-0.0163934	0.0153141	0.000185509	0.0062991
BnaC03g37830D	0.176406	-0.0168259	0.0672412	0.006	0.187871		0.0380281	-0.0163934	0.0153439	0.000389968	0.0112598
BnaA08g08710D	0.176376	-0.0163337	0.0634431	0.00709	0.19617		0.0387006	-0.0163934	0.014448	0.000137147	0.00499478
BnaA01g00570D	0.176337	-0.0166798	0.0663028	0.00466	0.180238		0.0616615	-0.0163934	0.0152061	2.84956e-07	3.47963e-05
BnaA06g07540D	0.176279	-0.0164426	0.0670909	0.00577	0.185199		0.0335415	-0.0163934	0.0153097	0.00110766	0.0240262
BnaA09g45580D	0.176269	-0.0165846	0.0672003	0.0056	0.184221		0.0357254	-0.0163934	0.0153218	0.000669902	0.0162264
BnaC08g03130D	0.176265	-0.0164392	0.0668446	0.00542	0.182844		0.0321231	-0.0163934	0.0153675	0.00159354	0.0297657
BnaC01g03880D	0.176258	-0.0161966	0.0672704	0.00563	0.184326		0.0516084	-0.0163934	0.0153152	8.98911e-06	0.000568728
BnaA09g14050D	0.176207	-0.016135	0.0672057	0.00587	0.186461		0.0316848	-0.0163934	0.0153453	0.00172978	0.0316259
BnaC05g43820D	0.176184	-0.0163356	0.0669165	0.00538	0.182682		0.0399575	-0.0163934	0.0153322	0.000237534	0.00769162
BnaA01g14920D	0.176146	-0.0161999	0.0673308	0.00582	0.185728		0.0354027	-0.0163934	0.0153577	0.00074449	0.0176272
BnaA10g05930D	0.176139	-0.0165462	0.0665484	0.00508	0.180557		0.0500603	-0.0163934	0.0151356	1.13061e-05	0.000679497
BnaC07g09350D	0.176085	-0.0163056	0.0672276	0.00563	0.184326		0.0338274	-0.0163934	0.0152938	0.00102436	0.0227068
BnaA03g18750D	0.176046	-0.016403	0.0653325	0.00406	0.17658		0.0276224	-0.0163934	0.0149166	0.00316963	0.0466468
BnaC07g19160D	0.176025	-0.0165612	0.0668912	0.00568	0.18486		0.0416419	-0.0163934	0.0152892	0.000147143	0.00525878
BnaC03g47330D	0.176006	-0.0165286	0.0671673	0.0057	0.184884		0.0551629	-0.0163934	0.0152983	2.90534e-06	0.000231487
BnaA02g07940D	0.175986	-0.0165251	0.0672528	0.00582	0.185728		0.0119033	-0.0163934	0.0152943	0.0642915	0.392041
BnaA03g24130D	0.17597	-0.0160365	0.0669162	0.00534	0.182291		0.0536029	-0.0163934	0.0152374	4.35408e-06	0.000317596
BnaCnng23600D	0.175928	-0.0163956	0.0669207	0.00548	0.183114		0.047643	-0.0163934	0.0152585	2.70751e-05	0.00137266
BnaC02g46490D	0.175891	-0.0161765	0.066555	0.00531	0.182157		0.0421013	-0.0163934	0.015182	0.000116724	0.00439261
BnaA10g06120D	0.175884	-0.0162132	0.0671697	0.0057	0.184884		0.0227688	-0.0163934	0.0153617	0.0107924	0.113306
BnaA09g08880D	0.175862	-0.0166225	0.0669502	0.00561	0.184221		0.0560889	-0.0163934	0.0152988	2.1607e-06	0.000181972
BnaA10g26360D	0.175833	-0.0165215	0.0668877	0.00561	0.184221		0.0350846	-0.0163934	0.015324	0.000781375	0.0183031
BnaAnng39710D	0.175791	-0.0163137	0.0668782	0.00547	0.183114		0.0660849	-0.0163934	0.0153005	7.02349e-08	1.06824e-05
BnaC08g19150D	0.175758	-0.0167255	0.066497	0.0055	0.183114		0.0370917	-0.0163934	0.015166	0.000420872	0.011599
BnaA10g07550D	0.175742	-0.0162385	0.0667436	0.00564	0.184339		0.0144425	-0.0163934	0.015282	0.0436127	0.302958
BnaA09g34040D	0.17573	-0.0162285	0.0646577	0.0064	0.19106		0.0186411	-0.0163934	0.0147897	0.0178441	0.160884
BnaC01g23310D	0.175725	-0.0160682	0.0653729	0.00608	0.188608		0.038366	-0.0163934	0.0149251	0.000243561	0.00783723
BnaA10g26930D	0.17571	-0.0164635	0.0661464	0.00501	0.180238		0.0560846	-0.0163934	0.0151153	1.62663e-06	0.000143767
BnaA09g36570D	0.175687	-0.0165414	0.0668001	0.00515	0.18089		0.0446799	-0.0163934	0.0151925	5.82093e-05	0.00254022
BnaA03g07570D	0.175673	-0.0162675	0.0668887	0.00568	0.18486		0.0492186	-0.0163934	0.0153111	1.82536e-05	0.000990831
BnaC04g28600D	0.175653	-0.0162761	0.0604732	0.00505	0.180453		0.0544395	-0.0163934	0.0138276	3.01377e-07	3.64538e-05
BnaC06g31830D	0.17564	-0.016277	0.0663334	0.00557	0.184221		0.0317157	-0.0163934	0.0151633	0.00151014	0.028534
BnaA09g40950D	0.175622	-0.0164867	0.0670209	0.00591	0.18719		0.0332006	-0.0163934	0.0152987	0.00118811	0.02477
BnaC03g60540D	0.175596	-0.0164999	0.0672708	0.00608	0.188608		0.0289514	-0.0163934	0.0153614	0.0031585	0.0466468
BnaA04g23720D	0.175581	-0.016123	0.0666891	0.0052	0.181299		0.0330394	-0.0163934	0.0152292	0.00117072	0.0246899
BnaA07g19910D	0.175575	-0.0162873	0.0668352	0.00528	0.181941		0.0262434	-0.0163934	0.0153116	0.00535934	0.0680215
BnaC07g24340D	0.175557	-0.0164275	0.0666205	0.00553	0.183635		0.0236202	-0.0163934	0.0152143	0.0085386	0.0952692
BnaC06g13690D	0.175532	-0.0164024	0.0672166	0.00598	0.187551		0.0441239	-0.0163934	0.0153053	7.68517e-05	0.00315755
BnaC07g35070D	0.17553	-0.0165348	0.0666846	0.00539	0.182699		0.052071	-0.0163934	0.015263	7.26878e-06	0.000480879
BnaC09g08510D	0.175487	-0.0159543	0.0669379	0.00517	0.18091		0.0377204	-0.0163934	0.0152731	0.000395497	0.0113603
BnaC08g29100D	0.175468	-0.0165707	0.0669567	0.00576	0.185033		0.0417839	-0.0163934	0.0152883	0.000141603	0.00510861
BnaA10g06660D	0.175462	-0.0168039	0.067142	0.00573	0.184998		0.0497476	-0.0163934	0.0153604	1.66274e-05	0.000921441
BnaC09g34740D	0.17543	-0.0164424	0.0667423	0.0055	0.183114		0.0131016	-0.0163934	0.0152656	0.0533439	0.346519
BnaA02g06690D	0.175399	-0.0165061	0.0665233	0.00559	0.184221		0.053941	-0.0163934	0.0152886	4.21587e-06	0.000309572
BnaC01g10020D	0.175352	-0.0161756	0.0635773	0.00656	0.191801		0.0202087	-0.0163934	0.0145168	0.0116899	0.119829
BnaA05g23200D	0.175343	-0.0166267	0.0637874	0.00355	0.169465		0.0530888	-0.0163934	0.0145602	1.8236e-06	0.000157911
BnaC07g40720D	0.175331	-0.016506	0.0663544	0.00548	0.183114		0.0412835	-0.0163934	0.015162	0.000142353	0.00512606
BnaCnng14500D	0.175253	-0.0163859	0.0666149	0.00642	0.19106		0.0406102	-0.0163934	0.0151911	0.000175128	0.006005
BnaC04g05280D	0.175234	-0.016367	0.0663692	0.00619	0.189646		0.0346302	-0.0163934	0.0151394	0.000750956	0.0177312
BnaA03g50350D	0.175228	-0.0164348	0.0657098	0.00624	0.19004		0.0118757	-0.0163934	0.0150443	0.0602369	0.375999
BnaC03g25750D	0.175208	-0.016434	0.0671796	0.00573	0.184998		0.0234608	-0.0163934	0.0153691	0.0095105	0.103591
BnaA09g46780D	0.175194	-0.0164943	0.0668431	0.00518	0.181095		0.0463698	-0.0163934	0.0152625	3.9181e-05	0.00185309
BnaA08g16710D	0.175177	-0.0162193	0.0663754	0.00535	0.182389		0.0267073	-0.0163934	0.0151868	0.00453916	0.0597997
BnaC03g18800D	0.175062	-0.0161777	0.0672144	0.00605	0.188285		0.039971	-0.0163934	0.0153392	0.00023828	0.00770651
BnaA09g50790D	0.17505	-0.0162292	0.0668616	0.00568	0.18486		0.0394629	-0.0163934	0.015272	0.000254757	0.00808473
BnaCnng03380D	0.175039	-0.0167483	0.0669976	0.00581	0.185728		0.0403408	-0.0163934	0.0152943	0.000207667	0.00688708
BnaA10g25300D	0.174973	-0.0163445	0.0668088	0.00618	0.189566		0.0210316	-0.0163934	0.0152933	0.0143987	0.13832
BnaC08g06200D	0.17487	-0.0162794	0.0673419	0.0055	0.183114		0.0415613	-0.0163934	0.0153532	0.000160151	0.00561428
BnaA04g16130D	0.174858	-0.0164219	0.0675376	0.00615	0.189104		0.0465154	-0.0163934	0.0153473	4.14906e-05	0.00194674
BnaA08g28120D	0.174847	-0.0165215	0.0662711	0.005	0.180238		0.0317251	-0.0163934	0.0151835	0.00152899	0.028832
BnaC08g11110D	0.174846	-0.0165151	0.06633	0.00465	0.180238		0.0644317	-0.0163934	0.0151357	9.29376e-08	1.34941e-05
BnaA09g43540D	0.174844	-0.0161916	0.0667674	0.00575	0.185033		0.0518261	-0.0163934	0.0152366	7.55785e-06	0.000493206
BnaC01g09880D	0.174806	-0.0164755	0.0670215	0.00576	0.185033		0.0506985	-0.0163934	0.015326	1.19961e-05	0.000711503
BnaA04g25390D	0.174726	-0.0166783	0.0668933	0.00601	0.187954		0.0429432	-0.0163934	0.0152788	0.000102922	0.0039885
BnaA10g20460D	0.174716	-0.0165022	0.0671626	0.00578	0.185211		0.0546025	-0.0163934	0.0153663	3.83281e-06	0.000287772
BnaC08g28530D	0.174706	-0.0166959	0.0668352	0.00566	0.1846		0.0424082	-0.0163934	0.0152594	0.000116459	0.00438481
BnaC03g71280D	0.174695	-0.0162697	0.0642852	0.00522	0.181439		0.0226876	-0.0163934	0.0147016	0.0078539	0.089902
BnaC03g00060D	0.174647	-0.0164906	0.0670138	0.00585	0.186211		0.0526903	-0.0163934	0.0152891	6.22831e-06	0.000422601
BnaA08g15920D	0.174607	-0.016761	0.0669638	0.00547	0.183114		0.0392104	-0.0163934	0.0153423	0.000289827	0.00897671
BnaC09g54760D	0.174574	-0.0168055	0.0663275	0.0061	0.188695		0.0470756	-0.0163934	0.0152268	3.06969e-05	0.0015143
BnaC05g17130D	0.17456	-0.0161489	0.066872	0.00599	0.187635		0.0306422	-0.0163934	0.0152624	0.00205755	0.0354262
BnaA09g54870D	0.174543	-0.0165981	0.0655518	0.00457	0.180238		0.0620007	-0.0163934	0.0150533	1.91133e-07	2.52541e-05
BnaA06g33730D	0.174529	-0.0164423	0.0670416	0.00561	0.184221		0.0533114	-0.0163934	0.0153623	5.6955e-06	0.00039534
BnaAnng07630D	0.174528	-0.0164273	0.0647239	0.0076	0.200805		0.0586731	-0.0163934	0.014705	3.31094e-07	3.92481e-05
BnaC04g07540D	0.174517	-0.0163053	0.0608077	0.0054	0.182796		0.0513684	-0.0163934	0.0138937	1.07625e-06	0.000102689
BnaC08g48530D	0.174432	-0.016067	0.067317	0.00629	0.191033		0.046011	-0.0163934	0.0153543	4.81774e-05	0.00218313
BnaC03g47010D	0.174422	-0.0166172	0.0670682	0.00577	0.185199		0.0358255	-0.0163934	0.0153596	0.000674479	0.0162961
BnaA05g16460D	0.174397	-0.0164878	0.0665248	0.00545	0.182956		0.0501837	-0.0163934	0.0151877	1.16721e-05	0.000694971
BnaC05g41000D	0.174386	-0.0162487	0.0670793	0.00555	0.184061		0.0504879	-0.0163934	0.0153476	1.31395e-05	0.00076514
BnaC03g56090D	0.174328	-0.0165032	0.0670132	0.00593	0.187467		0.0305238	-0.0163934	0.0152962	0.00216038	0.0367926
BnaC07g42770D	0.174288	-0.0164688	0.06717	0.00633	0.19106		0.0496778	-0.0163934	0.0153005	1.57272e-05	0.00088238
BnaC09g14920D	0.174234	-0.0165461	0.0668758	0.00561	0.184221		0.0220525	-0.0163934	0.0153033	0.0119961	0.122152
BnaC06g35950D	0.17422	-0.0164747	0.0666818	0.00534	0.182291		0.0431598	-0.0163934	0.0152497	9.4142e-05	0.00370623
BnaC08g36150D	0.174182	-0.0162689	0.0663722	0.00608	0.188608		0.0368795	-0.0163934	0.0151452	0.000435661	0.0119168
BnaC09g25330D	0.174178	-0.0163717	0.0673521	0.00634	0.19106		0.0373633	-0.0163934	0.0153567	0.000464306	0.0125044
BnaA07g28550D	0.174178	-0.0161919	0.063333	0.00647	0.19106		0.0398768	-0.0163934	0.0144903	0.00010305	0.00399144
BnaAnng37980D	0.174173	-0.0166169	0.0649224	0.00456	0.180238		0.057416	-0.0163934	0.0149408	7.80727e-07	7.99548e-05
BnaA07g21750D	0.174168	-0.0165279	0.0672471	0.00606	0.188444		0.0294069	-0.0163934	0.0153318	0.00281468	0.0430314
BnaC04g10730D	0.174151	-0.0164298	0.066833	0.00571	0.184896		0.0454953	-0.0163934	0.0152967	5.21221e-05	0.0023235
BnaCnng50220D	0.174125	-0.0163903	0.0672502	0.0062	0.189725		0.0307839	-0.0163934	0.0153564	0.0021251	0.0363449
BnaA08g12750D	0.174115	-0.0166826	0.0657371	0.00597	0.187467		0.015511	-0.0163934	0.0150805	0.0343787	0.25744
BnaC02g01640D	0.174096	-0.0164209	0.0670094	0.00559	0.184221		0.0340826	-0.0163934	0.015318	0.000983508	0.0219852
BnaC09g12910D	0.174088	-0.0163777	0.0642187	0.00429	0.180238		0.0284203	-0.0163934	0.0146384	0.00220318	0.0372868
BnaC03g42780D	0.174024	-0.0167152	0.0659807	0.00511	0.180621		0.0437323	-0.0163934	0.0150482	6.45471e-05	0.00275736
BnaA06g17980D	0.173971	-0.0162871	0.0593499	0.00679	0.19402		0.0395531	-0.0163934	0.0135205	3.50486e-05	0.00169184
BnaA07g30600D	0.173944	-0.0166335	0.0666893	0.00548	0.183114		0.0296649	-0.0163934	0.0152492	0.00252457	0.0395326
BnaA07g10470D	0.173921	-0.0162008	0.0666059	0.00561	0.184221		0.0234921	-0.0163934	0.0151795	0.00859885	0.0957884
BnaC07g28420D	0.173869	-0.0163296	0.0653388	0.00465	0.180238		0.0304931	-0.0163934	0.0149052	0.00165717	0.0306191
BnaC05g06200D	0.173822	-0.0166191	0.0669631	0.00599	0.187635		0.056367	-0.0163934	0.015374	2.21565e-06	0.000185989
BnaA09g49350D	0.173817	-0.0163787	0.0663646	0.0055	0.183114		0.0380551	-0.0163934	0.0151884	0.000337226	0.0100891
BnaC01g36680D	0.173812	-0.0160531	0.0671729	0.0061	0.188695		0.0152419	-0.0163934	0.0153526	0.0393424	0.282061
BnaC01g38710D	0.173785	-0.0166111	0.0666304	0.00554	0.183808		0.0450279	-0.0163934	0.0152682	5.75046e-05	0.0025167
BnaC01g01960D	0.173748	-0.0165207	0.0669939	0.0061	0.188695		0.0436876	-0.0163934	0.015323	8.81953e-05	0.00352062
BnaC08g38730D	0.173706	-0.0163055	0.0668893	0.00599	0.187635		0.0360383	-0.0163934	0.0152829	0.000601901	0.0148892
BnaC03g61150D	0.173704	-0.0162556	0.0669195	0.00614	0.188943		0.0434422	-0.0163934	0.0153264	9.45793e-05	0.00371963
BnaA01g35130D	0.173701	-0.0161334	0.067743	0.00649	0.191212		0.0418082	-0.0163934	0.0153967	0.000156738	0.00551792
BnaA06g16130D	0.17369	-0.0167668	0.063866	0.007	0.194803		0.0194237	-0.0163934	0.0145255	0.0136701	0.13401
BnaC06g14150D	0.173689	-0.0161469	0.0674716	0.00668	0.192886		0.0466321	-0.0163934	0.0153831	4.18407e-05	0.00195719
BnaC05g40180D	0.173664	-0.0170341	0.0670505	0.00605	0.188285		0.0133657	-0.0163934	0.0153507	0.0525477	0.343088
BnaC02g30440D	0.173632	-0.0162624	0.0655374	0.00489	0.180238		0.0393751	-0.0163934	0.0149475	0.000190751	0.00643727
BnaA07g26990D	0.17363	-0.016123	0.0665467	0.0066	0.192238		0.0157319	-0.0163934	0.015198	0.0345339	0.258313
BnaCnng61540D	0.173611	-0.016322	0.066827	0.00576	0.185033		0.0239386	-0.0163934	0.0152618	0.00822535	0.0925894
BnaA10g06860D	0.173588	-0.0164249	0.066905	0.0055	0.183114		0.0449219	-0.0163934	0.0152671	5.91527e-05	0.00257125
BnaA04g20340D	0.173578	-0.0166443	0.0667998	0.00553	0.183635		0.0586031	-0.0163934	0.0153399	1.01355e-06	9.85429e-05
BnaC03g09260D	0.173555	-0.0165976	0.0657205	0.00622	0.189808		0.0444802	-0.0163934	0.0150671	5.34116e-05	0.00236998
BnaCnng62610D	0.173549	-0.0164145	0.0670899	0.00631	0.19106		0.0409495	-0.0163934	0.0153332	0.000184174	0.00625653
BnaC03g23500D	0.173546	-0.0165193	0.0670717	0.00583	0.185728		0.0377942	-0.0163934	0.0153031	0.000398696	0.0114308
BnaCnng60030D	0.17353	-0.0163251	0.0667758	0.00565	0.184431		0.0436547	-0.0163934	0.0152819	8.51739e-05	0.00343054
BnaAnng06800D	0.173489	-0.0163277	0.066768	0.00597	0.187467		0.0411576	-0.0163934	0.0152489	0.000160583	0.00562173
BnaA06g19660D	0.173438	-0.0161602	0.0667892	0.00596	0.187467		0.0228275	-0.0163934	0.0152603	0.0101657	0.109036
BnaAnng20010D	0.17342	-0.0163053	0.0650943	0.00668	0.192886		0.0330292	-0.0163934	0.0148914	0.0009038	0.0205382
BnaA03g23830D	0.173362	-0.0163193	0.0657624	0.00477	0.180238		0.0705813	-0.0163934	0.0149969	6.6505e-09	1.51576e-06
BnaA06g04790D	0.17336	-0.0159217	0.0668944	0.00594	0.187467		0.0288878	-0.0163934	0.0152176	0.00292424	0.0442746
BnaC03g24620D	0.173343	-0.0167123	0.0649212	0.00665	0.192816		0.0340458	-0.0163934	0.0148946	0.000708129	0.0169018
BnaC04g06630D	0.173284	-0.0166691	0.0674217	0.00645	0.19106		0.048202	-0.0163934	0.01534	2.54351e-05	0.00130371
BnaC04g54520D	0.17328	-0.0164463	0.0674841	0.00644	0.19106		0.0609539	-0.0163934	0.0153476	4.66282e-07	5.2707e-05
BnaC03g17810D	0.173261	-0.0166501	0.0664547	0.00526	0.181578		0.0389478	-0.0163934	0.0151473	0.000258642	0.00818194
BnaA03g18190D	0.173259	-0.0163514	0.0672392	0.00642	0.19106		0.047808	-0.0163934	0.0153378	2.84121e-05	0.00142633
BnaA08g12450D	0.173245	-0.0165417	0.0673182	0.00621	0.189729		0.0346482	-0.0163934	0.0154155	0.00092946	0.0209877
BnaC05g14150D	0.17324	-0.0166872	0.0668371	0.00612	0.188933		0.0269112	-0.0163934	0.0153474	0.00477793	0.0622427
BnaA08g16780D	0.173213	-0.0162749	0.0670325	0.00642	0.19106		0.0381999	-0.0163934	0.0153497	0.000375631	0.0109597
BnaAnng10190D	0.173194	-0.016133	0.0671029	0.00631	0.19106		0.0406837	-0.0163934	0.0153151	0.000193876	0.00653351
BnaC08g01570D	0.173185	-0.0162242	0.0547952	0.0018	0.132025		0.0231319	-0.0163934	0.0125125	0.00158389	0.0296287
BnaA04g06830D	0.173182	-0.0164226	0.0666119	0.00619	0.189646		0.0284655	-0.0163934	0.0152235	0.00321199	0.0467946
BnaAnng05120D	0.173128	-0.0163555	0.0652825	0.00616	0.189104		0.0322563	-0.0163934	0.0149505	0.00113771	0.024153
BnaA09g04610D	0.173126	-0.0163145	0.0669832	0.00632	0.19106		0.0536144	-0.0163934	0.0153353	4.99131e-06	0.000354974
BnaC02g23400D	0.173116	-0.0162459	0.0627706	0.00697	0.194532		0.0345332	-0.0163934	0.0143548	0.000388609	0.0112338
BnaC04g17660D	0.173051	-0.0165959	0.0663547	0.00544	0.18286		0.0468269	-0.0163934	0.0152192	3.26738e-05	0.00159442
BnaA08g16740D	0.172953	-0.0165264	0.0674151	0.00636	0.19106		0.0548331	-0.0163934	0.0153331	3.396e-06	0.000261362
BnaA01g12320D	0.172939	-0.0163112	0.0667679	0.00605	0.188285		0.0449398	-0.0163934	0.0152577	5.82405e-05	0.00254022
BnaA07g26880D	0.172922	-0.0160074	0.0670734	0.0059	0.187027		0.0488591	-0.0163934	0.0153196	2.04971e-05	0.00108876
BnaA08g06760D	0.172889	-0.016116	0.0667358	0.00595	0.187467		0.0595496	-0.0163934	0.0152624	6.49691e-07	6.902e-05
BnaA09g12220D	0.172884	-0.0163659	0.0668931	0.00601	0.187954		0.0250366	-0.0163934	0.0152514	0.00659824	0.0790389
BnaAnng12820D	0.172868	-0.0163378	0.0667554	0.00597	0.187467		0.0471163	-0.0163934	0.015286	3.25633e-05	0.00159212
BnaC08g01370D	0.172837	-0.0165312	0.0653364	0.00695	0.194532		0.0156137	-0.0163934	0.0149363	0.0321207	0.24507
BnaCnng38120D	0.172832	-0.0166089	0.0666358	0.00571	0.184896		0.0606217	-0.0163934	0.0152546	4.44953e-07	5.04815e-05
BnaC09g54280D	0.172824	-0.0165937	0.0671814	0.00641	0.19106		0.0405553	-0.0163934	0.015322	0.000201764	0.006732
BnaA09g53380D	0.17279	-0.0164339	0.0669205	0.00633	0.19106		0.0551019	-0.0163934	0.0153294	3.10213e-06	0.000243379
BnaC04g52480D	0.17278	-0.0166248	0.05872	0.00558	0.184221		0.0448116	-0.0163934	0.0134543	5.38781e-06	0.000377924
BnaA05g28110D	0.172765	-0.0168762	0.0660513	0.00561	0.184221		0.0433245	-0.0163934	0.0150438	7.19909e-05	0.00299538
BnaA06g33940D	0.172755	-0.0165447	0.0672767	0.00594	0.187467		0.00952108	-0.0163934	0.0153819	0.0920383	0.479826
BnaC05g06870D	0.172673	-0.0161065	0.0668303	0.00608	0.188608		0.0447383	-0.0163934	0.0152399	6.03869e-05	0.0026116
BnaC09g40390D	0.17265	-0.0163491	0.0672922	0.00633	0.19106		0.0312419	-0.0163934	0.0153421	0.00190361	0.0334114
BnaA07g03840D	0.172619	-0.0165191	0.0662787	0.00557	0.184221		0.0443491	-0.0163934	0.0151574	6.13779e-05	0.00264849
BnaC01g05410D	0.172618	-0.0164822	0.0669781	0.00611	0.188852		0.0218889	-0.0163934	0.0153156	0.0124346	0.12547
BnaA03g48590D	0.172576	-0.0165536	0.0670205	0.00676	0.193884		0.0360219	-0.0163934	0.0153131	0.00061953	0.0152265
BnaC03g04660D	0.172568	-0.0166166	0.0673933	0.00621	0.189729		0.0188745	-0.0163934	0.0153928	0.021952	0.18391
BnaC03g30350D	0.172553	-0.0167516	0.0670309	0.00609	0.188695		0.0513248	-0.0163934	0.0153054	9.66868e-06	0.000602297
BnaC02g33430D	0.172545	-0.0164097	0.0651524	0.00718	0.196944		0.0127035	-0.0163934	0.0149059	0.0509327	0.335756
BnaC06g38900D	0.172539	-0.016353	0.0673859	0.00675	0.193884		0.023871	-0.0163934	0.0153721	0.00881057	0.0977446
BnaC05g32140D	0.172528	-0.0164945	0.0654048	0.005	0.180238		0.0533923	-0.0163934	0.0149972	3.26762e-06	0.000252688
BnaA06g27640D	0.172524	-0.0164903	0.0668618	0.00632	0.19106		0.0412642	-0.0163934	0.0152545	0.000157015	0.00552452
BnaA07g07310D	0.17251	-0.016461	0.0672562	0.00647	0.19106		0.0149858	-0.0163934	0.0153474	0.0408951	0.289793
BnaA03g26540D	0.172507	-0.0161509	0.0672607	0.00668	0.192886		0.0363051	-0.0163934	0.0153005	0.000572664	0.0143088
BnaC03g41290D	0.172425	-0.0164509	0.0667617	0.00574	0.185033		0.036325	-0.0163934	0.0152556	0.000548901	0.0138365
BnaA06g38220D	0.172409	-0.016593	0.0669538	0.00603	0.18812		0.0456451	-0.0163934	0.0153354	5.22256e-05	0.00232677
BnaC01g11300D	0.172388	-0.0161689	0.0673769	0.00616	0.189104		0.0364747	-0.0163934	0.0153522	0.000573849	0.0143291
BnaC08g02580D	0.172368	-0.0159926	0.0671422	0.00676	0.193884		0.0310108	-0.0163934	0.0153427	0.00200359	0.0346447
BnaA03g16750D	0.17236	-0.0161968	0.0672046	0.00659	0.192238		0.036029	-0.0163934	0.0153538	0.000639491	0.0156526
BnaAnng24930D	0.172352	-0.016319	0.0671419	0.00647	0.19106		0.0340632	-0.0163934	0.0153249	0.000993123	0.0221679
BnaC03g33660D	0.172334	-0.016788	0.0641209	0.00575	0.185033		0.0282191	-0.0163934	0.0146705	0.00235821	0.0389681
[truncated: 74,810 more rows]

## Sheet: B. MWU results Moran's I top
S2 Data B: GO Biological Process categories found more toward the top of the gene list ranked in order of decreasing Moran's I. The size column indicates the size of the GO category, the U1 column gives the Mann-Whitney U statistic for the GO category, and the estimate column gives the median of the difference in Moran's I between genes from the GO category and other genes. The q-values are Benja…
GO ID	GO name	size	U1	estimate	p	q
1901566	organonitrogen compound biosynthetic process	4693	189863832	0.0142691	1.05729e-44	4.63834e-41
44281	small molecule metabolic process	5445	210469212	0.00976468	1.04826e-24	2.29935e-21
15979	photosynthesis	749	34643277	0.0271122	1.98697e-24	2.90561e-21
44283	small molecule biosynthetic process	2053	86041278	0.0143006	6.08264e-21	6.67113e-18
44249	cellular biosynthetic process	14637	4.7756e+08	0.00567396	8.89733e-21	7.80652e-18
44711	single-organism biosynthetic process	5213	201009427	0.00893809	1.22192e-20	8.93426e-18
1901576	organic substance biosynthetic process	14816	4.81717e+08	0.00559801	1.83314e-20	1.14885e-17
9058	biosynthetic process	15306	4.93049e+08	0.00543887	7.85708e-20	4.30862e-17
6412	translation	2281	9.44838e+07	0.0128888	9.58254e-20	4.67095e-17
43043	peptide biosynthetic process	2327	96012297	0.0124428	6.6469e-19	2.916e-16
9628	response to abiotic stimulus	9243	3.29913e+08	0.00650311	1.01186e-18	4.03548e-16
43604	amide biosynthetic process	2425	99626601	0.0120722	1.59379e-18	5.82663e-16
19684	photosynthesis, light reaction	474	2.23016e+07	0.0301226	2.15113e-18	7.25923e-16
44710	single-organism metabolic process	11641	3.98429e+08	0.00581045	3.99016e-18	1.25035e-15
6518	peptide metabolic process	2425	99505181	0.0119098	4.32681e-18	1.26545e-15
43603	cellular amide metabolic process	2604	106170522	0.0114322	8.43884e-18	2.06314e-15
16053	organic acid biosynthetic process	1673	7.05583e+07	0.01445	8.46512e-18	2.06314e-15
46394	carboxylic acid biosynthetic process	1673	7.05583e+07	0.01445	8.46512e-18	2.06314e-15
19752	carboxylic acid metabolic process	3349	133778127	0.0103174	9.20709e-18	2.12587e-15
8652	cellular amino acid biosynthetic process	662	30041363	0.0240089	1.65838e-17	3.63765e-15
9767	photosynthetic electron transport chain	224	11392444	0.0460157	1.97532e-17	4.12653e-15
6091	generation of precursor metabolites and energy	1143	49543784	0.0179043	2.47196e-17	4.9293e-15
10035	response to inorganic substance	4691	1.81593e+08	0.00857088	2.7807e-17	5.30388e-15
6520	cellular amino acid metabolic process	1496	6.34842e+07	0.0154484	3.74629e-17	6.84791e-15
9987	cellular process	35936	7.6017e+08	0.00396561	4.15467e-17	7.29061e-15
46686	response to cadmium ion	1877	78152636	0.0133126	1.55314e-16	2.62063e-14
10038	response to metal ion	2389	9.76796e+07	0.0117112	1.77637e-16	2.88627e-14
22900	electron transport chain	406	1.90272e+07	0.0291882	2.91726e-15	4.57073e-13
44237	cellular metabolic process	27753	7.03971e+08	0.00385981	3.29303e-15	4.98155e-13
1901564	organonitrogen compound metabolic process	15106	4.85078e+08	0.00464822	6.3745e-15	9.32164e-13
9266	response to temperature stimulus	2723	1.09687e+08	0.0102954	8.34851e-15	1.18145e-12
50896	response to stimulus	20271	594029524	0.0041689	8.96901e-15	1.22959e-12
6082	organic acid metabolic process	3851	150798518	0.00856747	1.40954e-14	1.87384e-12
43436	oxoacid metabolic process	3848	150684130	0.00856803	1.46757e-14	1.89359e-12
9167	purine ribonucleoside monophosphate metabolic process	520	2.36623e+07	0.0228488	3.06418e-14	3.73404e-12
9126	purine nucleoside monophosphate metabolic process	520	2.36623e+07	0.0228488	3.06418e-14	3.73404e-12
72521	purine-containing compound metabolic process	790	3.47336e+07	0.0183796	3.16803e-14	3.75626e-12
19637	organophosphate metabolic process	1673	6.96392e+07	0.0127047	3.77637e-14	4.35972e-12
1901607	alpha-amino acid biosynthetic process	583	26201781	0.0221849	8.22826e-14	9.25574e-12
1901605	alpha-amino acid metabolic process	1011	4.34838e+07	0.0162262	1.5862e-13	1.73967e-11
9141	nucleoside triphosphate metabolic process	534	2.41236e+07	0.0218974	1.82554e-13	1.95333e-11
8152	metabolic process	33364	7.47114e+08	0.00347873	2.01355e-13	2.10321e-11
55086	nucleobase-containing small molecule metabolic process	1194	50705547	0.0146532	2.49331e-13	2.54375e-11
6163	purine nucleotide metabolic process	657	2.91314e+07	0.0192809	3.5132e-13	3.50282e-11
9199	ribonucleoside triphosphate metabolic process	520	2.34806e+07	0.0217489	4.65819e-13	4.54122e-11
6950	response to stress	11773	398829610	0.00478911	4.9024e-13	4.6754e-11
6457	protein folding	549	2.46705e+07	0.022663	5.20996e-13	4.863e-11
9205	purine ribonucleoside triphosphate metabolic process	493	2.23463e+07	0.0222466	5.89448e-13	5.27737e-11
9144	purine nucleoside triphosphate metabolic process	493	2.23463e+07	0.0222466	5.89448e-13	5.27737e-11
19693	ribose phosphate metabolic process	769	33603987	0.0174346	9.45972e-13	8.29995e-11
9161	ribonucleoside monophosphate metabolic process	565	25284724	0.0205297	9.74485e-13	8.38248e-11
9259	ribonucleotide metabolic process	686	30207823	0.0184124	1.35853e-12	1.14613e-10
9150	purine ribonucleotide metabolic process	628	27828709	0.0190964	1.63508e-12	1.35341e-10
46034	ATP metabolic process	472	2.13893e+07	0.0221613	2.12847e-12	1.72918e-10
9409	response to cold	1990	81220475	0.010724	3.87465e-12	3.09056e-10
6753	nucleoside phosphate metabolic process	990	4.23355e+07	0.0152106	4.11802e-12	3.22602e-10
34641	cellular nitrogen compound metabolic process	14502	468289487	0.0041294	6.6657e-12	5.13025e-10
9416	response to light stimulus	3211	126594820	0.00824779	6.97269e-12	5.274e-10
9123	nucleoside monophosphate metabolic process	579	25677148	0.0193758	1.12322e-11	8.35182e-10
9117	nucleotide metabolic process	975	4.16082e+07	0.0148999	1.53803e-11	1.12455e-09
44271	cellular nitrogen compound biosynthetic process	10444	3.6065e+08	0.00460566	2.18802e-11	1.57358e-09
71704	organic substance metabolic process	29363	716085598	0.00316052	6.25684e-11	4.42722e-09
6807	nitrogen compound metabolic process	24016	652506315	0.00330749	6.92746e-11	4.82393e-09
9314	response to radiation	3277	128539002	0.00771092	8.6534e-11	5.93164e-09
44763	single-organism cellular process	15773	4.97357e+08	0.00380167	1.13963e-10	7.69165e-09
1901137	carbohydrate derivative biosynthetic process	1088	4.58364e+07	0.0130934	1.59299e-10	1.05885e-08
1901135	carbohydrate derivative metabolic process	2260	90824705	0.00904331	2.27393e-10	1.48891e-08
51186	cofactor metabolic process	1239	5.1712e+07	0.0123887	2.52045e-10	1.62606e-08
6779	porphyrin-containing compound biosynthetic process	267	1.24385e+07	0.0269008	8.31299e-10	5.28537e-08
9735	response to cytokinin	1349	5.58227e+07	0.0113361	1.04621e-09	6.55675e-08
44272	sulfur compound biosynthetic process	584	25507228	0.01706	1.14161e-09	6.95589e-08
2000693	positive regulation of seed maturation	30	1.89118e+06	0.0883988	1.12586e-09	6.95589e-08
33014	tetrapyrrole biosynthetic process	280	1.28879e+07	0.0246959	4.35602e-09	2.61779e-07
6970	response to osmotic stress	3279	1.27676e+08	0.00679433	9.72136e-09	5.76319e-07
32055	negative regulation of translation in response to stress	20	1334159	0.119325	1.1196e-08	6.37884e-07
80149	sucrose induced translational repression	20	1334159	0.119325	1.1196e-08	6.37884e-07
43555	regulation of translation in response to stress	20	1334159	0.119325	1.1196e-08	6.37884e-07
72522	purine-containing compound biosynthetic process	351	1.57762e+07	0.0204821	1.27575e-08	7.08444e-07
42752	regulation of circadian rhythm	231	1.07596e+07	0.0284092	1.26238e-08	7.08444e-07
44238	primary metabolic process	27513	6.94862e+08	0.00278481	1.34812e-08	7.39274e-07
6971	hypotonic response	25	1588016	0.0967268	1.4481e-08	7.84298e-07
6778	porphyrin-containing compound metabolic process	354	1.58846e+07	0.0212443	1.5914e-08	8.51401e-07
90407	organophosphate biosynthetic process	900	37876740	0.0129462	1.87991e-08	9.93635e-07
15992	proton transport	307	13912247	0.0223673	2.20458e-08	1.13782e-06
6818	hydrogen transport	307	13912247	0.0223673	2.20458e-08	1.13782e-06
43648	dicarboxylic acid metabolic process	216	10087201	0.0287735	2.42808e-08	1.2386e-06
50821	protein stabilization	58	3163294	0.0498288	2.78859e-08	1.40616e-06
19725	cellular homeostasis	1068	44429990	0.0115351	3.06099e-08	1.50883e-06
33013	tetrapyrrole metabolic process	358	1.60025e+07	0.0206465	3.05816e-08	1.50883e-06
44699	single-organism process	27123	6.89892e+08	0.00269398	4.29846e-08	2.09526e-06
42221	response to chemical	11674	392192549	0.00358204	5.27279e-08	2.54195e-06
9168	purine ribonucleoside monophosphate biosynthetic process	223	1.03258e+07	0.0247749	6.5362e-08	3.08326e-06
9127	purine nucleoside monophosphate biosynthetic process	223	1.03258e+07	0.0247749	6.5362e-08	3.08326e-06
9657	plastid organization	787	33228480	0.0135288	8.52549e-08	3.97886e-06
9066	aspartate family amino acid metabolic process	215	9.96775e+06	0.0258495	9.24544e-08	4.26945e-06
55114	oxidation-reduction process	4120	157109241	0.00567452	1.01171e-07	4.62331e-06
9156	ribonucleoside monophosphate biosynthetic process	252	1.15122e+07	0.0230141	1.09362e-07	4.94611e-06
9668	plastid membrane organization	145	6.96945e+06	0.0331753	1.21538e-07	5.4407e-06
9067	aspartate family amino acid biosynthetic process	176	8284643	0.0283714	1.56407e-07	6.9309e-06
9642	response to light intensity	626	26704454	0.0141617	2.27198e-07	9.96718e-06
6090	pyruvate metabolic process	269	1.21519e+07	0.0214032	3.11219e-07	1.3518e-05
15995	chlorophyll biosynthetic process	211	9.72588e+06	0.0255702	3.15085e-07	1.35518e-05
9260	ribonucleotide biosynthetic process	337	14953447	0.0186518	3.54288e-07	1.49448e-05
46390	ribose phosphate biosynthetic process	337	14953447	0.0186518	3.54288e-07	1.49448e-05
9644	response to high light intensity	328	14580940	0.0194979	3.64605e-07	1.52335e-05
9651	response to salt stress	2973	1.15779e+08	0.00628313	3.7472e-07	1.55085e-05
96	sulfur amino acid metabolic process	257	1.16304e+07	0.0216207	4.31627e-07	1.76967e-05
51188	cofactor biosynthetic process	740	3.11752e+07	0.0128451	4.46528e-07	1.79717e-05
9658	chloroplast organization	589	2.51531e+07	0.014585	4.4367e-07	1.79717e-05
1901293	nucleoside phosphate biosynthetic process	479	20707048	0.0160969	5.29157e-07	2.11037e-05
6164	purine nucleotide biosynthetic process	311	1.38516e+07	0.0190205	5.35071e-07	2.11473e-05
6766	vitamin metabolic process	246	1.11561e+07	0.022369	5.4882e-07	2.13479e-05
9142	nucleoside triphosphate biosynthetic process	229	1.04462e+07	0.0227885	5.49878e-07	2.13479e-05
6108	malate metabolic process	56	2.97576e+06	0.0533319	6.22215e-07	2.37361e-05
32091	negative regulation of protein binding	14	949452	0.121978	6.86096e-07	2.59475e-05
10027	thylakoid membrane organization	140	6.66171e+06	0.0316864	7.79425e-07	2.90959e-05
31647	regulation of protein stability	65	3376797	0.0422127	7.82612e-07	2.90959e-05
43650	dicarboxylic acid biosynthetic process	28	1647518	0.0718947	1.05416e-06	3.88622e-05
2000243	positive regulation of reproductive process	307	13632637	0.0193811	1.09381e-06	3.99879e-05
42592	homeostatic process	1858	7.42251e+07	0.00763692	1.12392e-06	4.07491e-05
9110	vitamin biosynthetic process	242	1.09286e+07	0.0217561	1.35019e-06	4.85515e-05
9423	chorismate biosynthetic process	17	1092837	0.105184	1.47422e-06	5.25804e-05
15986	ATP synthesis coupled proton transport	130	6.19894e+06	0.0301619	1.51243e-06	5.30803e-05
15985	energy coupled proton transport, down electrochemical gradient	130	6.19894e+06	0.0301619	1.51243e-06	5.30803e-05
5982	starch metabolic process	278	12409713	0.0200055	1.57103e-06	5.46994e-05
9165	nucleotide biosynthetic process	471	20277972	0.0154598	1.62133e-06	5.57819e-05
9152	purine ribonucleotide biosynthetic process	290	12902184	0.0187115	1.62756e-06	5.57819e-05
9124	nucleoside monophosphate biosynthetic process	266	1.1909e+07	0.0203527	1.67489e-06	5.69593e-05
6767	water-soluble vitamin metabolic process	212	9.66223e+06	0.0225461	1.69922e-06	5.73421e-05
15994	chlorophyll metabolic process	285	1.26884e+07	0.0204954	1.80029e-06	6.02889e-05
65003	macromolecular complex assembly	1672	67092342	0.0079081	1.82921e-06	6.07935e-05
5996	monosaccharide metabolic process	367	16034119	0.0170195	2.17202e-06	7.16441e-05
9201	ribonucleoside triphosphate biosynthetic process	221	1.00151e+07	0.0216646	2.40666e-06	7.87911e-05
9206	purine ribonucleoside triphosphate biosynthetic process	194	8.87278e+06	0.0229276	2.97371e-06	9.59241e-05
9145	purine nucleoside triphosphate biosynthetic process	194	8.87278e+06	0.0229276	2.97371e-06	9.59241e-05
43933	macromolecular complex subunit organization	1810	72213208	0.00744251	3.22429e-06	0.000103248
9408	response to heat	896	37053406	0.0105584	3.93767e-06	0.000125178
42364	water-soluble vitamin biosynthetic process	208	9.43463e+06	0.0218518	4.27348e-06	0.000134876
9773	photosynthetic electron transport in photosystem I	67	3397039	0.0436212	5.25475e-06	0.000164661
6754	ATP biosynthetic process	175	8.03852e+06	0.0235136	5.35928e-06	0.000166746
7623	circadian rhythm	727	30350517	0.0118333	5.91248e-06	0.000181385
48511	rhythmic process	727	30350517	0.0118333	5.91248e-06	0.000181385
44802	single-organism membrane organization	250	11153423	0.0203983	6.04965e-06	0.000184304
51100	negative regulation of binding	18	1115868	0.100666	6.30709e-06	0.000190822
97	sulfur amino acid biosynthetic process	164	7.56339e+06	0.0248661	6.55411e-06	0.000196937
44723	single-organism carbohydrate metabolic process	1660	6.6398e+07	0.00748725	6.64997e-06	0.000198459
1902600	hydrogen ion transmembrane transport	239	10686042	0.0201741	7.18583e-06	0.000213001
43393	regulation of protein binding	24	1404253	0.0768462	8.75614e-06	0.000257807
43094	cellular metabolic compound salvage	294	1.29228e+07	0.0184342	1.01025e-05	0.000293507
6085	acetyl-CoA biosynthetic process	52	2696710	0.0432637	1.15404e-05	0.000333078
9648	photoperiodism	667	2.78879e+07	0.0115073	1.20973e-05	0.000346867
9853	photorespiration	189	8.57099e+06	0.0235748	1.24145e-05	0.000353652
6732	coenzyme metabolic process	781	3.23596e+07	0.0105586	1.4725e-05	0.000416765
48573	photoperiodism, flowering	610	25599581	0.0118865	1.52361e-05	0.000428467
72330	monocarboxylic acid biosynthetic process	824	3.40331e+07	0.0100029	1.64191e-05	0.000457964
9414	response to water deprivation	2009	7.93586e+07	0.00655185	1.6626e-05	0.000458731
9415	response to water	2026	7.99861e+07	0.00650082	1.72809e-05	0.00047382
9069	serine family amino acid metabolic process	184	8.33722e+06	0.0217777	1.81167e-05	0.000493653
6333	chromatin assembly or disassembly	222	9.90862e+06	0.0208256	1.98282e-05	0.000535942
9081	branched-chain amino acid metabolic process	124	5806820	0.026074	1.99131e-05	0.000535942
105	histidine biosynthetic process	39	2085323	0.053029	2.13872e-05	0.000561829
6547	histidine metabolic process	39	2085323	0.053029	2.13872e-05	0.000561829
52803	imidazole-containing compound metabolic process	39	2085323	0.053029	2.13872e-05	0.000561829
33587	shikimate biosynthetic process	24	1383324	0.0677477	2.10826e-05	0.000561829
45454	cell redox homeostasis	550	2.31595e+07	0.0123625	2.4008e-05	0.000626922
16043	cellular component organization	7819	277479522	0.00323971	2.9154e-05	0.000754846
6555	methionine metabolic process	140	6.46218e+06	0.0244494	2.92509e-05	0.000754846
1901360	organic cyclic compound metabolic process	13262	4.31023e+08	0.00258115	3.25537e-05	0.000830309
34645	cellular macromolecule biosynthetic process	10349	352611570	0.0028665	3.24231e-05	0.000830309
9082	branched-chain amino acid biosynthetic process	82	3.97834e+06	0.03277	3.34129e-05	0.000847297
22607	cellular component assembly	2379	92929968	0.00575847	3.62909e-05	0.00091499
9225	nucleotide-sugar metabolic process	119	5560389	0.026798	3.67885e-05	0.000922234
71840	cellular component organization or biogenesis	8566	3.00243e+08	0.00305275	3.84535e-05	0.000958497
46148	pigment biosynthetic process	543	2.28217e+07	0.012041	3.96697e-05	0.000983227
50793	regulation of developmental process	2969	114473045	0.00503449	4.09725e-05	0.00100981
9765	photosynthesis, light harvesting	138	6.35568e+06	0.0224907	4.23699e-05	0.00103842
42254	ribosome biogenesis	835	34326699	0.00917052	4.263e-05	0.00103899
42440	pigment metabolic process	645	26855251	0.0109739	4.33948e-05	0.00104083
15672	monovalent inorganic cation transport	555	2.32886e+07	0.0118892	4.32585e-05	0.00104083
9059	macromolecule biosynthetic process	10513	357096324	0.00279644	4.51095e-05	0.00107552
71616	acyl-CoA biosynthetic process	59	2955957	0.0367959	4.82633e-05	0.00113225
35384	thioester biosynthetic process	59	2955957	0.0367959	4.82633e-05	0.00113225
6725	cellular aromatic compound metabolic process	12992	4.23884e+08	0.00254027	5.06715e-05	0.00118242
6809	nitric oxide biosynthetic process	42	2193701	0.0409887	5.15129e-05	0.00118941
6546	glycine catabolic process	31	1689851	0.0552409	5.13495e-05	0.00118941
6544	glycine metabolic process	63	3128896	0.0387166	5.2528e-05	0.00120649
5975	carbohydrate metabolic process	3123	119964211	0.00488822	5.30834e-05	0.0012129
10325	raffinose family oligosaccharide biosynthetic process	11	716810	0.0985298	6.22847e-05	0.00141577
19252	starch biosynthetic process	109	5.10546e+06	0.0269407	6.32737e-05	0.00143083
19682	glyceraldehyde-3-phosphate metabolic process	136	6244795	0.0239072	6.57566e-05	0.00147936
42255	ribosome assembly	357	1.53092e+07	0.0135555	6.94749e-05	0.00155503
46854	phosphatidylinositol phosphorylation	70	3.42195e+06	0.0307576	7.1898e-05	0.00157708
46834	lipid phosphorylation	70	3.42195e+06	0.0307576	7.1898e-05	0.00157708
9939	positive regulation of gibberellic acid mediated signaling pathway	19	1112451	0.0752056	7.40649e-05	0.00161653
48579	negative regulation of long-day photoperiodism, flowering	134	6.15248e+06	0.0244149	7.51835e-05	0.00163282
34622	cellular macromolecular complex assembly	1407	56282467	0.00702729	8.52183e-05	0.00184164
44085	cellular component biogenesis	3424	130607950	0.00451842	8.76115e-05	0.00188408
98771	inorganic ion homeostasis	617	25642198	0.0105007	9.76807e-05	0.00208022
45727	positive regulation of translation	49	2482440	0.0415935	0.000104941	0.00221334
34250	positive regulation of cellular amide metabolic process	49	2482440	0.0415935	0.000104941	0.00221334
6165	nucleoside diphosphate phosphorylation	209	9.24276e+06	0.0181951	0.00010977	0.00230412
61024	membrane organization	383	1.62955e+07	0.0137299	0.00012539	0.00261946
61077	chaperone-mediated protein folding	50	2519393	0.0351967	0.000127637	0.00265376
9132	nucleoside diphosphate metabolic process	214	9.436e+06	0.0177979	0.000128335	0.00265568
51098	regulation of binding	43	2206700	0.044786	0.000129799	0.00267337
32787	monocarboxylic acid metabolic process	1572	62462462	0.00646348	0.000131417	0.00269405
6996	organelle organization	4321	1.62014e+08	0.00390797	0.000134515	0.00274472
51239	regulation of multicellular organismal process	2448	9.51341e+07	0.00512847	0.000136464	0.00277161
9226	nucleotide-sugar biosynthetic process	84	3996190	0.0306633	0.000139102	0.00281216
9099	valine biosynthetic process	6	437153	0.137074	0.000140773	0.00283289
48582	positive regulation of post-embryonic development	403	1.70783e+07	0.012698	0.000150401	0.00301283
9097	isoleucine biosynthetic process	18	1046738	0.0802049	0.000156284	0.00310233
6549	isoleucine metabolic process	18	1046738	0.0802049	0.000156284	0.00310233
71277	cellular response to calcium ion	17	997095	0.0574102	0.000165015	0.00326091
90559	regulation of membrane permeability	9	595653	0.10257	0.000170286	0.00334997
65008	regulation of biological quality	3158	120876586	0.00446823	0.00017242	0.00337681
19632	shikimate metabolic process	35	1835443	0.054181	0.000176196	0.00343542
42548	regulation of photosynthesis, light reaction	95	4451542	0.0298595	0.000184318	0.00357789
10557	positive regulation of macromolecule biosynthetic process	1203	48324746	0.0072744	0.000189148	0.00365547
42256	mature ribosome assembly	311	1.33507e+07	0.0137229	0.000191828	0.00369101
31328	positive regulation of cellular biosynthetic process	1310	5.24111e+07	0.00696386	0.000199107	0.00379776
46209	nitric oxide metabolic process	46	2324806	0.0365181	0.000199098	0.00379776
46939	nucleotide phosphorylation	214	9.39547e+06	0.0172273	0.000211797	0.00402231
6757	ATP generation from ADP	190	8.40878e+06	0.0182671	0.000213825	0.00402597
6096	glycolytic process	190	8.40878e+06	0.0182671	0.000213825	0.00402597
1901659	glycosyl compound biosynthetic process	331	1.41443e+07	0.0132936	0.000219878	0.00412225
22613	ribonucleoprotein complex biogenesis	995	40267458	0.00759955	0.00024208	0.00438844
46129	purine ribonucleoside biosynthetic process	54	2670435	0.0356103	0.000240729	0.00438844
42451	purine nucleoside biosynthetic process	54	2670435	0.0356103	0.000240729	0.00438844
32107	regulation of response to nutrient levels	44	2.22916e+06	0.0380317	0.000237839	0.00438844
32104	regulation of response to extracellular stimulus	44	2.22916e+06	0.0380317	0.000237839	0.00438844
2000028	regulation of photoperiodism, flowering	308	13202307	0.0142598	0.000252338	0.00455559
51094	positive regulation of developmental process	550	2.28646e+07	0.0103432	0.000257494	0.00462962
6086	acetyl-CoA biosynthetic process from pyruvate	34	1776931	0.0465963	0.000262431	0.00469912
10109	regulation of photosynthesis	145	6527250	0.0227416	0.000279713	0.00496801
6979	response to oxidative stress	1868	7.34286e+07	0.00561393	0.000285135	0.0050439
9135	purine nucleoside diphosphate metabolic process	191	8.42564e+06	0.0178286	0.000291591	0.00507622
46031	ADP metabolic process	191	8.42564e+06	0.0178286	0.000291591	0.00507622
9179	purine ribonucleoside diphosphate metabolic process	191	8.42564e+06	0.0178286	0.000291591	0.00507622
9185	ribonucleoside diphosphate metabolic process	191	8.42564e+06	0.0178286	0.000291591	0.00507622
6084	acetyl-CoA metabolic process	78	3.70129e+06	0.0293593	0.000292868	0.00507831
1901362	organic cyclic compound biosynthetic process	8807	306522710	0.00266861	0.000298839	0.00516145
19438	aromatic compound biosynthetic process	8470	296366342	0.00271508	0.000302331	0.00520128
6790	sulfur compound metabolic process	1407	5.60076e+07	0.00642402	0.000323534	0.00550133
48571	long-day photoperiodism	239	1.03811e+07	0.0164678	0.00032178	0.00550133
6081	cellular aldehyde metabolic process	218	9.52396e+06	0.0166317	0.000322868	0.00550133
9891	positive regulation of biosynthetic process	1372	54668076	0.00657207	0.000335375	0.00568066
35264	multicellular organism growth	31	1632343	0.042107	0.000339056	0.00572092
44042	glucan metabolic process	842	3.4273e+07	0.00834377	0.000342245	0.00573065
6073	cellular glucan metabolic process	842	3.4273e+07	0.00834377	0.000342245	0.00573065
52546	cell wall pectin metabolic process	83	3903905	0.0275648	0.000363405	0.00606181
42026	protein refolding	47	2.34434e+06	0.0369689	0.000375837	0.00624545
22904	respiratory electron transport chain	111	5084435	0.023071	0.000391188	0.00647601
48518	positive regulation of biological process	3623	137181906	0.00395749	0.00040534	0.00666002
6270	DNA replication initiation	52	2560937	0.0349374	0.000405253	0.00666002
1901654	response to ketone	29	1534844	0.0371546	0.000413818	0.0067617
32109	positive regulation of response to nutrient levels	13	781241	0.0683134	0.000417693	0.0067617
32106	positive regulation of response to extracellular stimulus	13	781241	0.0683134	0.000417693	0.0067617
80040	positive regulation of cellular response to phosphate starvation	13	781241	0.0683134	0.000417693	0.0067617
50801	ion homeostasis	763	3.11576e+07	0.00846829	0.000428041	0.00690373
44550	secondary metabolite biosynthetic process	628	25867971	0.00910822	0.000432761	0.00695429
6268	DNA unwinding involved in DNA replication	25	1349404	0.0491367	0.000439841	0.00701667
10431	seed maturation	307	13093166	0.0133052	0.000496625	0.00786532
42726	flavin-containing compound metabolic process	63	3029281	0.0278563	0.000505496	0.00797702
19318	hexose metabolic process	198	8667571	0.0174829	0.000508492	0.00799553
46483	heterocycle metabolic process	12591	412177269	0.00219875	0.000516138	0.00805799
9772	photosynthetic electron transport in photosystem II	41	2066587	0.050812	0.000515799	0.00805799
10228	vegetative to reproductive phase transition of meristem	1058	4.25575e+07	0.00722509	0.000519248	0.00807781
9071	serine family amino acid catabolic process	39	1975925	0.0408516	0.000540905	0.00829703
48639	positive regulation of developmental growth	19	1063875	0.0488322	0.000539837	0.00829703
6065	UDP-glucuronate biosynthetic process	13	775820	0.0674106	0.000538513	0.00829703
9086	methionine biosynthetic process	113	5.14449e+06	0.0224538	0.000572544	0.00875174
9649	entrainment of circadian clock	43	2.14962e+06	0.0409892	0.000594473	0.00898372
55082	cellular chemical homeostasis	503	2.08896e+07	0.0102165	0.000609171	0.00915217
43242	negative regulation of protein complex disassembly	51	2.4981e+06	0.0374556	0.00063452	0.00946815
1901880	negative regulation of protein depolymerization	51	2.4981e+06	0.0374556	0.00063452	0.00946815
9605	response to external stimulus	5733	2.09217e+08	0.00307135	0.000689539	0.0102543
30002	cellular anion homeostasis	71	3.35609e+06	0.0262265	0.000714613	0.0105912
19676	ammonia assimilation cycle	16	914304	0.0826506	0.000718232	0.010609
2000026	regulation of multicellular organismal development	2235	86821432	0.00475737	0.000737707	0.0107626
16108	tetraterpenoid metabolic process	130	5.83654e+06	0.0208996	0.000738504	0.0107626
16116	carotenoid metabolic process	130	5.83654e+06	0.0208996	0.000738504	0.0107626
9084	glutamine family amino acid biosynthetic process	100	4583016	0.0231193	0.000740897	0.0107626
6508	proteolysis	2759	1.05996e+08	0.00427784	0.0007715	0.0111702
48574	long-day photoperiodism, flowering	230	9.93307e+06	0.0156521	0.000792625	0.0114383
1666	response to hypoxia	314	13324511	0.0131957	0.000797567	0.0114719
51592	response to calcium ion	59	2834357	0.0310307	0.000809217	0.0116014
6633	fatty acid biosynthetic process	451	18790100	0.010487	0.000815616	0.0116295
5983	starch catabolic process	73	3.43462e+06	0.0294812	0.000816477	0.0116295
70271	protein complex biogenesis	1019	4.09654e+07	0.00715241	0.000826838	0.011696
6417	regulation of translation	406	1.69991e+07	0.01124	0.000829144	0.011696
34248	regulation of cellular amide metabolic process	406	1.69991e+07	0.01124	0.000829144	0.011696
9070	serine family amino acid biosynthetic process	123	5.53656e+06	0.0213465	0.000840779	0.0118221
51131	chaperone-mediated protein complex assembly	21	1142717	0.0462468	0.000927195	0.0129955
9719	response to endogenous stimulus	7120	2.53987e+08	0.00266914	0.000934313	0.0130536
6873	cellular ion homeostasis	349	1.4709e+07	0.0116029	0.000941148	0.0131074
72524	pyridine-containing compound metabolic process	360	15147414	0.0119242	0.000952751	0.013227
10248	establishment or maintenance of transmembrane electrochemical gradient	6	409716	0.104092	0.000961311	0.0133037
42773	ATP synthesis coupled electron transport	89	4102356	0.0231707	0.000992261	0.0136459
6119	oxidative phosphorylation	89	4102356	0.0231707	0.000992261	0.0136459
19538	protein metabolic process	11369	3.79164e+08	0.00218009	0.00100763	0.0138028
2000241	regulation of reproductive process	1440	5.70052e+07	0.00578919	0.00100996	0.0138028
15800	acidic amino acid transport	11	663925	0.0829177	0.0010206	0.0139049
10467	gene expression	11245	375756009	0.00216213	0.00103331	0.0140344
6414	translational elongation	134	5.97346e+06	0.0183277	0.00110961	0.0149781
51240	positive regulation of multicellular organismal process	495	2.04866e+07	0.00977187	0.00114571	0.0154179
9725	response to hormone	7100	2.53247e+08	0.00262357	0.00115718	0.0155246
46398	UDP-glucuronate metabolic process	15	854100	0.0562431	0.00119795	0.0159351
9768	photosynthesis, light harvesting in photosystem I	35	1.76813e+06	0.0363088	0.00120509	0.015972
25	maltose catabolic process	7	458612	0.0905042	0.0012135	0.016035
42455	ribonucleoside biosynthetic process	97	4425113	0.0233125	0.00124345	0.0162946
9163	nucleoside biosynthetic process	97	4425113	0.0233125	0.00124345	0.0162946
30320	cellular monovalent inorganic anion homeostasis	67	3.15652e+06	0.025349	0.00124429	0.0162946
1905516	positive regulation of fertilization	5	351732	0.105879	0.00127447	0.0166402
1901465	positive regulation of tetrapyrrole biosynthetic process	12	708115	0.0775022	0.0012799	0.0166615
6461	protein complex assembly	983	3.94749e+07	0.00693063	0.00139741	0.0180577
71826	ribonucleoprotein complex subunit organization	517	2.13264e+07	0.00922194	0.0013995	0.0180577
22618	ribonucleoprotein complex assembly	517	2.13264e+07	0.00922194	0.0013995	0.0180577
16117	carotenoid biosynthetic process	113	5083583	0.0213004	0.00144402	0.0185232
16109	tetraterpenoid biosynthetic process	113	5083583	0.0213004	0.00144402	0.0185232
2001057	reactive nitrogen species metabolic process	107	4832677	0.0206093	0.00146548	0.0187437
43155	negative regulation of photosynthesis, light reaction	63	2976842	0.0320529	0.00147408	0.0187443
10205	photoinhibition	63	2976842	0.0320529	0.00147408	0.0187443
48580	regulation of post-embryonic development	1829	7.15463e+07	0.00492376	0.00147979	0.0187626
6534	cysteine metabolic process	72	3359068	0.0259136	0.0015121	0.0190952
10207	photosystem II assembly	75	3.48625e+06	0.0278496	0.00151473	0.0190952
10628	positive regulation of gene expression	1172	4.6705e+07	0.00620461	0.00156351	0.0196536
72502	cellular trivalent inorganic anion homeostasis	60	2.84491e+06	0.0270453	0.00157901	0.0196793
72501	cellular divalent inorganic anion homeostasis	60	2.84491e+06	0.0270453	0.00157901	0.0196793
30643	cellular phosphate ion homeostasis	60	2.84491e+06	0.0270453	0.00157901	0.0196793
9911	positive regulation of flower development	202	8.72881e+06	0.0147677	0.0016285	0.0202386
48586	regulation of long-day photoperiodism, flowering	184	7.99243e+06	0.0165875	0.00169434	0.0208209
9231	riboflavin biosynthetic process	47	2280949	0.0284936	0.0016931	0.0208209
6771	riboflavin metabolic process	47	2280949	0.0284936	0.0016931	0.0208209
42727	flavin-containing compound biosynthetic process	47	2280949	0.0284936	0.0016931	0.0208209
10218	response to far red light	278	11794603	0.0127957	0.00171783	0.020992
55080	cation homeostasis	508	20932925	0.00924254	0.00182488	0.0221769
10394	homogalacturonan metabolic process	15	843622	0.0530403	0.0018249	0.0221769
6021	inositol biosynthetic process	13	747256	0.0539665	0.00191244	0.0231765
71822	protein complex subunit organization	1116	4.45081e+07	0.00631144	0.00200312	0.0240044
46496	nicotinamide nucleotide metabolic process	341	14299077	0.0113653	0.00201681	0.0240044
10196	nonphotochemical quenching	40	1968243	0.037534	0.00201715	0.0240044
1990066	energy quenching	40	1968243	0.037534	0.00201715	0.0240044
33478	UDP-rhamnose metabolic process	18	981512	0.0607717	0.00201906	0.0240044
10253	UDP-rhamnose biosynthetic process	18	981512	0.0607717	0.00201906	0.0240044
6551	leucine metabolic process	52	2.48876e+06	0.0267893	0.00203499	0.0241284
6526	arginine biosynthetic process	33	1.65911e+06	0.0414001	0.0020648	0.0244158
35383	thioester metabolic process	97	4.39243e+06	0.0219337	0.00207719	0.0244306
6637	acyl-CoA metabolic process	97	4.39243e+06	0.0219337	0.00207719	0.0244306
18130	heterocycle biosynthetic process	8240	2.88335e+08	0.00232656	0.00215379	0.0251964
46683	response to organophosphorus	22	1163572	0.0439494	0.0021618	0.0252229
19362	pyridine nucleotide metabolic process	345	14436477	0.0111487	0.00241535	0.0278652
19852	L-ascorbic acid metabolic process	98	4.42379e+06	0.0206362	0.00243273	0.0278652
19853	L-ascorbic acid biosynthetic process	98	4.42379e+06	0.0206362	0.00243273	0.0278652
6573	valine metabolic process	23	1.2054e+06	0.0425797	0.00242876	0.0278652
70925	organelle assembly	440	1.82057e+07	0.00937385	0.00245423	0.0280383
45893	positive regulation of transcription, DNA-templated	1043	4.16518e+07	0.00630528	0.00261653	0.0297376
9637	response to blue light	428	1.77178e+07	0.00953961	0.00269638	0.0303537
46136	positive regulation of vitamin metabolic process	10	594062	0.0687132	0.0027333	0.0305114
1904966	positive regulation of vitamin E biosynthetic process	10	594062	0.0687132	0.0027333	0.0305114
1904965	regulation of vitamin E biosynthetic process	10	594062	0.0687132	0.0027333	0.0305114
9791	post-embryonic development	6626	237675547	0.0025148	0.00276836	0.0307897
1902680	positive regulation of RNA biosynthetic process	1083	43172231	0.0061226	0.00277928	0.0307897
1903508	positive regulation of nucleic acid-templated transcription	1083	43172231	0.0061226	0.00277928	0.0307897
48017	inositol lipid-mediated signaling	22	1153691	0.0414658	0.00295837	0.032609
48015	phosphatidylinositol-mediated signaling	22	1153691	0.0414658	0.00295837	0.032609
45935	positive regulation of nucleobase-containing compound metabolic process	1226	48613634	0.00569615	0.00304731	0.0332452
55065	metal ion homeostasis	462	19043256	0.00926189	0.00305775	0.0332452
46898	response to cycloheximide	24	1243180	0.0337859	0.0030493	0.0332452
6896	Golgi to vacuole transport	35	1731774	0.0351659	0.0030722	0.0332452
1904216	positive regulation of protein import into chloroplast stroma	13	735977	0.0521112	0.00305245	0.0332452
1904591	positive regulation of protein import	13	735977	0.0521112	0.00305245	0.0332452
9743	response to carbohydrate	730	2.95323e+07	0.00762485	0.00309309	0.03334
6098	pentose-phosphate shunt	103	4615190	0.0203389	0.00311009	0.0333593
51156	glucose 6-phosphate metabolic process	103	4615190	0.0203389	0.00311009	0.0333593
19344	cysteine biosynthetic process	51	2424667	0.0304821	0.00315178	0.0335603
55074	calcium ion homeostasis	85	3.86225e+06	0.0222677	0.00323833	0.0343149
31425	chloroplast RNA processing	52	2466119	0.0265281	0.00324611	0.0343149
2000034	regulation of seed maturation	97	4.36189e+06	0.0213074	0.00329256	0.0347223
55070	copper ion homeostasis	44	2118536	0.0283985	0.00347098	0.0364287
46364	monosaccharide biosynthetic process	187	8.04856e+06	0.0144725	0.00349249	0.0364815
2000232	regulation of rRNA processing	19	1011741	0.0410023	0.00349264	0.0364815
1902904	negative regulation of supramolecular fiber organization	60	2.8033e+06	0.0297819	0.00352975	0.0366943
51494	negative regulation of cytoskeleton organization	60	2.8033e+06	0.0297819	0.00352975	0.0366943
46320	regulation of fatty acid oxidation	6	388688	0.149206	0.00356345	0.0369571
44264	cellular polysaccharide metabolic process	991	39573438	0.0061947	0.00381811	0.0394276
1901606	alpha-amino acid catabolic process	229	9737442	0.0129825	0.00381964	0.0394276
9825	multidimensional cell growth	134	5877646	0.0169436	0.00388285	0.0397992
10255	glucose mediated signaling pathway	41	1.98296e+06	0.0334626	0.00393599	0.0401562
9757	hexose mediated signaling	41	1.98296e+06	0.0334626	0.00393599	0.0401562
51050	positive regulation of transport	67	3.09357e+06	0.023884	0.00395765	0.0402836
10033	response to organic substance	8590	298575392	0.00214634	0.00396767	0.040292
19288	isopentenyl diphosphate biosynthetic process, methylerythritol 4-phosphate pathway	29	1456576	0.0382081	0.00403392	0.0407761
72528	pyrimidine-containing compound biosynthetic process	158	6854546	0.0161576	0.00409862	0.0411794
8295	spermidine biosynthetic process	44	2.11072e+06	0.0345362	0.00411137	0.0411794
8216	spermidine metabolic process	44	2.11072e+06	0.0345362	0.00411137	0.0411794
6812	cation transport	1373	54118795	0.00516056	0.00417088	0.0415855
55083	monovalent inorganic anion homeostasis	157	6812310	0.0148938	0.00416741	0.0415855
9664	plant-type cell wall organization	500	20489276	0.00876675	0.0042657	0.0424346
46417	chorismate metabolic process	31	1542322	0.0420044	0.00431549	0.0428327
9250	glucan biosynthetic process	490	2.00924e+07	0.00863492	0.00436693	0.0432454
48522	positive regulation of cellular process	2580	98906811	0.00374799	0.00440564	0.0435305
160	phosphorelay signal transduction system	404	1.66984e+07	0.00972313	0.00443444	0.0437166
44707	single-multicellular organism process	10686	3.59324e+08	0.00192385	0.00455112	0.0446662
6659	phosphatidylserine biosynthetic process	14	772648	0.0501773	0.00459776	0.0449228
6658	phosphatidylserine metabolic process	14	772648	0.0501773	0.00459776	0.0449228
9803	cinnamic acid metabolic process	10	582633	0.0513076	0.00460802	0.0449231
35999	tetrahydrofolate interconversion	25	1271431	0.0417521	0.00493098	0.047965
255	allantoin metabolic process	13	723697	0.0465299	0.00497285	0.0482652
42793	transcription from plastid promoter	51	2.40121e+06	0.0282009	0.00504213	0.048615
46490	isopentenyl diphosphate metabolic process	60	2.78362e+06	0.0269212	0.00506694	0.0486404
9240	isopentenyl diphosphate biosynthetic process	60	2.78362e+06	0.0269212	0.00506694	0.0486404
80094	response to trehalose-6-phosphate	16	862177	0.0490445	0.00519441	0.0495389
6169	adenosine salvage	16	862177	0.0490445	0.00519441	0.0495389
46086	adenosine biosynthetic process	16	862177	0.0490445	0.00519441	0.0495389

## Sheet: C. MWU test results bottom
S2 Data C: GO Biological Process categories found more toward the bottom of the gene list ranked in order of decreasing Moran's I. The size column indicates the size of the GO category, the U1 column gives the Mann-Whitney U statistic for the GO category, and the estimate column gives the median of the difference in Moran's I between genes from the GO category and other genes. The q-values are Be…
GO ID	GO name	size	U1	estimate	p	q
44242	cellular lipid catabolic process	232	7198426	-0.0203694	5.88313e-07	2.26397e-05
9062	fatty acid catabolic process	152	4614769	-0.0226402	9.21978e-06	0.000269648
6635	fatty acid beta-oxidation	130	3895964	-0.0236105	1.64938e-05	0.000457964
16042	lipid catabolic process	328	1.09044e+07	-0.0140518	4.34172e-05	0.00104083
6468	protein phosphorylation	4042	1.41475e+08	-0.00420691	4.68657e-05	0.00111135
9407	toxin catabolic process	138	4256293	-0.0212126	7.09523e-05	0.00157206
90487	secondary metabolite catabolic process	138	4256293	-0.0212126	7.09523e-05	0.00157206
19395	fatty acid oxidation	151	4725488	-0.0203549	9.53853e-05	0.00204125
34440	lipid oxidation	175	5626758	-0.0175882	0.000231828	0.00432778
10529	negative regulation of transposition	38	956990	-0.0362159	0.000241565	0.00438844
10528	regulation of transposition	38	956990	-0.0362159	0.000241565	0.00438844
72329	monocarboxylic acid catabolic process	201	6.55622e+06	-0.0161827	0.000272506	0.00485969
7142	male meiosis II	12	190671	-0.0548459	0.000436665	0.00699143
31401	positive regulation of protein modification process	154	4.93977e+06	-0.0174746	0.000462018	0.00734375
10358	leaf shaping	99	3033653	-0.0220611	0.000534705	0.00828887
35067	negative regulation of histone acetylation	54	1.51312e+06	-0.0287349	0.000595911	0.00898372
1901984	negative regulation of protein acetylation	54	1.51312e+06	-0.0287349	0.000595911	0.00898372
2000757	negative regulation of peptidyl-lysine acetylation	54	1.51312e+06	-0.0287349	0.000595911	0.00898372
32196	transposition	41	1.09401e+06	-0.0320887	0.000725555	0.0106812
31062	positive regulation of histone methylation	79	2.38476e+06	-0.021929	0.00103878	0.0140652
9938	negative regulation of gibberellic acid mediated signaling pathway	78	2.35677e+06	-0.0228313	0.00116239	0.0155469
48232	male gamete generation	287	9766301	-0.0115998	0.00119867	0.0159351
6665	sphingolipid metabolic process	121	3.8753e+06	-0.0184917	0.0017128	0.0209889
30149	sphingolipid catabolic process	13	251461	-0.0538559	0.00194356	0.0234887
6928	movement of cell or subcellular component	262	8.92796e+06	-0.0123135	0.00214801	0.0251961
32147	activation of protein kinase activity	30	780148	-0.0342939	0.00221506	0.0257758
90156	cellular sphingolipid homeostasis	11	198677	-0.0495312	0.00234823	0.0272531
31124	mRNA 3'-end processing	55	1611511	-0.0244088	0.00239046	0.02767
43067	regulation of programmed cell death	253	8620485	-0.0124073	0.00251855	0.0286984
7049	cell cycle	1510	5.42845e+07	-0.0050525	0.00263611	0.0298827
7051	spindle organization	86	2681718	-0.0207805	0.00266509	0.0301334
9554	megasporogenesis	27	690948	-0.0325329	0.00269841	0.0303537
36211	protein modification process	6556	225203862	-0.00247121	0.00307671	0.0332452
6464	cellular protein modification process	6556	225203862	-0.00247121	0.00307671	0.0332452
48443	stamen development	457	16049983	-0.00869948	0.00313252	0.0334364
48466	androecium development	457	16049983	-0.00869948	0.00313252	0.0334364
43412	macromolecule modification	7229	246197442	-0.00236073	0.00316238	0.0335917
16571	histone methylation	298	1.02816e+07	-0.0108937	0.0034154	0.0359313
7349	cellularization	51	1499836	-0.0225348	0.00385222	0.0395777
7276	gamete generation	333	1.15661e+07	-0.009731	0.00384638	0.0395777
51567	histone H3-K9 methylation	114	3.69057e+06	-0.0169617	0.00399348	0.0404605
31058	positive regulation of histone modification	83	2.60451e+06	-0.018931	0.00409538	0.0411794
32940	secretion by cell	259	8901063	-0.0111899	0.00449834	0.0442472
51726	regulation of cell cycle	586	20832522	-0.00751658	0.00501097	0.0485279
9404	toxin metabolic process	205	6962624	-0.0124508	0.0050374	0.048615

## Sheet: D. Moran's I phenotypes
S2 Data D: Moran's I values for spatial autocorrelation of phenotypes. Columns B-F : Moran's I values were calculated using a queen contiguity-based spatial weight matrix. p-values were calculated by randomly permuting each phenotype profile 100,000 times and comparing the observed Moran's I to the distribution of Moran's I values calculated on the permuted profiles. The 'mean permuted' and 'stan…
Phenotype ID	Moran's I	mean permuted	standard deviation permuted	p	q		observed Moran's I	expected Moran's I under null	standard deviation under null	p	q
plant height (278 DAS)	0.150075	-0.0168605	0.0689768	0.01419	0.19393		0.0514906	-0.0169492	0.0157371	1.36799e-05	0.000560876
rosette lesions (74 DAS)	0.103692	-0.0160719	0.0679231	0.048	0.281143		0.0234985	-0.0163934	0.0155207	0.0101629	0.116734
leaf 8 lesions (76 DAS)	0.065153	-0.0162205	0.0675133	0.11645	0.460654		0.0181894	-0.0163934	0.0154271	0.0249809	0.146317
siliques per branch	0.063923	-0.0165047	0.0672319	0.11864	0.460654		0.0222883	-0.0166667	0.0153939	0.0113887	0.116734
taproot length	0.062792	-0.0168545	0.0681037	0.123	0.460654		0.013476	-0.0166667	0.0155719	0.0529023	0.216899
leaf 6 length (74 DAS)	0.0619271	-0.0161994	0.0667761	0.12359	0.460654		0.0443058	-0.0163934	0.015279	7.10532e-05	0.00145659
siliques per branch stem 1	0.0494143	-0.0170178	0.0676785	0.16069	0.494193		0.0197349	-0.0166667	0.0154842	0.0187292	0.127983
max shoot growth rate	0.0453309	-0.0164805	0.0684006	0.18007	0.494193		0.0166329	-0.0169492	0.0156436	0.031818	0.155355
silique count stem 1	0.0391435	-0.0169153	0.0678815	0.19681	0.494193		0.019728	-0.0166667	0.015457	0.0185441	0.127983
leaf 8 chlorophyll content (81 DAS)	0.0335131	-0.0165454	0.0692683	0.22412	0.494193		-0.0111054	-0.0169492	0.0157596	0.710782	0.887695
dry weight stem 1	0.0289035	-0.016515	0.0676609	0.23783	0.494193		0.00183446	-0.0166667	0.0154325	0.230589	0.485679
dry weight stem 1 (w/o seeds)	0.0261546	-0.016765	0.0672611	0.24807	0.494193		-0.00313031	-0.0166667	0.0154021	0.379474	0.671324
leaf 8 area (81 DAS)	0.0211024	-0.0165347	0.0666511	0.27089	0.494193		-0.00801001	-0.0163934	0.015247	0.582427	0.85284
seed weight stem 1	0.0156346	-0.0168286	0.0673302	0.29884	0.494193		0.00828858	-0.0166667	0.0154703	0.10672	0.397776
seed count stem 1	0.0132652	-0.0170867	0.0675776	0.30896	0.494193		0.00691153	-0.0166667	0.0154779	0.127671	0.43621
leaf 8 fresh weight (81 DAS)	0.0132526	-0.0161985	0.066805	0.31319	0.494193		-0.0131347	-0.0163934	0.0152576	0.830875	0.916641
leaf 8 length (81 DAS)	0.00965952	-0.016274	0.0665743	0.32878	0.494193		-0.00659914	-0.0163934	0.0151754	0.518664	0.817893
total shoot dry weight (w/o seeds)	-0.00583437	-0.0167258	0.0678495	0.41398	0.494193		-0.0163974	-0.0166667	0.0155455	0.986181	0.999109
leaf 8 width (81 DAS)	-0.00727216	-0.0163814	0.0669555	0.42161	0.494193		-0.010367	-0.0163934	0.0152673	0.693043	0.887695
leaf 8 width (76 DAS)	-0.00804619	-0.0163426	0.0665452	0.42658	0.494193		-0.0103445	-0.0163934	0.0152485	0.691593	0.887695
total shoot dry weight	-0.0100279	-0.0164662	0.0682718	0.43615	0.494193		-0.0141916	-0.0166667	0.015564	0.873647	0.918449
leaf 6 width (74 DAS)	-0.012587	-0.0166157	0.0662172	0.45033	0.494193		0.00341993	-0.0163934	0.0151794	0.191797	0.485679
leaf count (74 DAS)	-0.0134974	-0.0163977	0.0667176	0.46013	0.494193		0.00497001	-0.0163934	0.0152518	0.161298	0.485679
seeds per silique stem 1	-0.0143603	-0.0168041	0.0625115	0.46461	0.494193		-0.0295145	-0.0166667	0.0142438	0.367058	0.671324
leaf 8 length (76 DAS)	-0.0158211	-0.0165018	0.0666507	0.47168	0.494193		-0.00765436	-0.0163934	0.0151712	0.564593	0.85284
total silique count	-0.0181282	-0.0167763	0.0680171	0.48214	0.494193		-0.00334546	-0.0166667	0.0155942	0.39297	0.671324
branches per stem	-0.0202231	-0.0165778	0.067706	0.49691	0.49691		0.00434711	-0.0166667	0.0154648	0.174207	0.485679
leaf 6 lesions (74 DAS)	-0.0237185	-0.0163957	0.0677679	0.48178	0.494193		-0.0193302	-0.0163934	0.0154836	0.849569	0.916641
total seed weight	-0.0248718	-0.0168162	0.0679445	0.47461	0.494193		-0.0104486	-0.0166667	0.0155742	0.689706	0.887695
total seed count	-0.0286111	-0.0168268	0.0681795	0.45423	0.494193		-0.0109688	-0.0166667	0.0155749	0.714486	0.887695
stem count	-0.0325202	-0.016955	0.0682431	0.43216	0.494193		-0.0166841	-0.0166667	0.015621	0.999109	0.999109
time of max shoot growth	-0.0393224	-0.01675	0.0653564	0.38448	0.494193		-0.01389	-0.0169492	0.014907	0.837404	0.916641
seeds per silique	-0.0413636	-0.01688	0.0622077	0.35952	0.494193		-0.0305222	-0.0166667	0.0142732	0.331677	0.64756
branch count stem 1	-0.0433329	-0.0167321	0.0683809	0.3668	0.494193		-0.0126235	-0.0166667	0.0155686	0.795097	0.916641
end of shoot growth	-0.0517026	-0.0170756	0.0679922	0.31778	0.494193		-0.0202664	-0.0169492	0.0155202	0.83075	0.916641
total branch count	-0.0687744	-0.0170494	0.0679652	0.2308	0.494193		-0.0278037	-0.0166667	0.0155905	0.475011	0.779019
branch count stem 1/length stem 1	-0.125956	-0.0168222	0.0693544	0.04515	0.281143		-0.0361337	-0.0169492	0.0158354	0.225705	0.485679
total seed weight/shoot dry weight	-0.132836	-0.0166536	0.0593001	0.03028	0.248296		-0.0327108	-0.0166667	0.0135654	0.236917	0.485679
seed weight stem 1/dry weight stem 1	-0.146537	-0.0168698	0.0589275	0.02387	0.244668		-0.0346094	-0.0166667	0.0135547	0.185593	0.485679
rosette area (42 DAS)	-0.155723	-0.0164903	0.0672011	0.00977	0.19393		-0.0356172	-0.0163934	0.0153002	0.208957	0.485679
root system width	-0.201762	-0.0168238	0.0670546	0.00059	0.02419		-0.0492925	-0.0166667	0.0153978	0.0341024	0.155355
