# Supplementary material for: Predicting yield of individual field-grown rapeseed plants from rosette-stage leaf gene expression
Source: PLoS Comput Biol. 2023 May 30;19(5):e1011161. doi: 10.1371/journal.pcbi.1011161 (PMC10256231; doi:10.1371/journal.pcbi.1011161)
Supplement: S3 Data — (XLSX) [file pcbi.1011161.s015.xlsx]

## Sheet: A. Phenotype stats
S3 Data A. Phenotype CV and normality test results with and without outlier removal. For rosette area and plant height, only the last phenotyping time points (42 DAS and 278 DAS, respectively) were analyzed. Qualitative phenotypes (rosette and leaf lesion severity) and stem count (low-count discrete phenotype) were not analyzed.
	Without outlier removal				With outlier removal
Phenotype	Anderson-Darling normal p	Shapiro-Wilk normal p	Anderson-Darling lognormal p	CV	Anderson-Darling normal p	Shapiro-Wilk normal p	Anderson-Darling lognormal p	CV
stem 1 dry weight (w/o seeds)	0.016188	0.0041903	0.084131	0.51853	0.068249	0.012972	0.049015	0.49787
total shoot dry weight (w/o seeds)	0.28596	0.10918	0.023047	0.51327	0.28596	0.10918	0.023047	0.51327
total shoot dry weight	0.55166	0.2428	0.001467	0.48877	0.55166	0.2428	0.001467	0.48877
stem 1 dry weight	0.064163	0.029684	0.0069742	0.48323	0.064163	0.029684	0.0069742	0.48323
total seed count	0.55598	0.48397	0.0005	0.47812	0.55598	0.48397	0.0005	0.47812
seed count stem 1	0.58448	0.61663	0.0005	0.47056	0.58448	0.61663	0.0005	0.47056
total seed weight	0.72327	0.57691	0.0005	0.46862	0.72327	0.57691	0.0005	0.46862
total silique count	0.42892	0.22477	0.002349	0.45596	0.42892	0.22477	0.002349	0.45596
seed weight stem 1	0.43658	0.72805	0.0005	0.45062	0.43658	0.72805	0.0005	0.45062
silique count stem 1	0.2265	0.067977	0.05934	0.43657	0.2265	0.067977	0.05934	0.43657
taproot length	0.011325	0.004854	0.0578	0.42818	0.011325	0.004854	0.0578	0.42818
leaf 8 fresh weight (81 DAS)	0.71037	0.65606	0.0005	0.38785	0.80834	0.8227	0.0005	0.37598
leaf 8 area (81 DAS)	0.51372	0.55585	0.0005	0.36977	0.51372	0.55585	0.0005	0.36977
siliques per branch	0.01415	0.017284	0.72063	0.3526	0.038048	0.064402	0.61333	0.32853
siliques per branch stem 1	0.83523	0.4445	0.193	0.34996	0.83523	0.4445	0.193	0.34996
total branch count	0.16855	0.14942	0.089088	0.34199	0.16855	0.14942	0.089088	0.34199
branches per stem	0.00085254	0.0016861	0.18844	0.33646	0.0018032	0.0043206	0.19948	0.32079
rosette area (42 DAS)	0.29702	0.31008	0.0005	0.29991	0.29702	0.31008	0.0005	0.29991
leaf 8 width (76 DAS)	0.088949	0.081179	0.0005	0.23201	0.088949	0.081179	0.0005	0.23201
leaf 8 width (81 DAS)	0.71161	0.5708	0.002491	0.23189	0.71161	0.5708	0.002491	0.23189
leaf 8 length (76 DAS)	0.0033385	0.010614	0.0005	0.22087	0.1858	0.21872	0.080061	0.1391
root system width	0.013985	0.042068	0.11351	0.2164	0.04162	0.12978	0.12506	0.20377
leaf 8 length (81 DAS)	0.036564	0.037721	0.0005	0.21149	0.14414	0.10266	0.0005	0.19624
seed weight stem 1/dry weight stem 1	0.0005	1.2696e-09	0.0005	0.20257	0.5845	0.63078	0.34075	0.09483
branch count stem 1	0.17824	0.089747	0.017009	0.19963	0.17824	0.089747	0.017009	0.19963
leaf 6 length (74 DAS)	0.034849	0.029178	0.0005	0.19645	0.075282	0.04942	0.0006086	0.18441
seeds per silique	0.0011651	4.9131e-06	0.0005	0.19476	0.59345	0.81568	0.33271	0.14733
seeds per silique stem 1	0.0005	2.511e-06	0.0005	0.19397	0.45826	0.58898	0.055968	0.14618
leaf 6 width (74 DAS)	0.016804	0.0087872	0.0005	0.1914	0.067281	0.031012	0.0005	0.17893
total seed weight/shoot dry weight	0.0005	3.572e-09	0.0005	0.18096	0.31309	0.20641	0.17142	0.089261
branch spacing stem 1	0.45747	0.59938	0.12095	0.15772	0.45747	0.59938	0.12095	0.15772
leaf 8 chlorophyll content (81 DAS)	0.089929	0.12425	0.5407	0.12466	0.089929	0.12425	0.5407	0.12466
leaf count (74 DAS)	0.0005	0.00019371	0.0005	0.1122	0.0005	0.00019371	0.0005	0.1122
plant height (278 DAS)	0.11161	0.13993	0.031857	0.068077	0.22554	0.32614	0.10086	0.063253
max shoot growth rate	0.090366	0.03388	0.017062	0.067538	0.35603	0.27754	0.14261	0.06144
end of shoot growth	0.0005	3.3148e-06	0.0005	0.010189	0.0005	8.4298e-05	0.0005	0.0032781
time of max shoot growth	0.0005	2.3571e-06	0.0005	0.0064478	0.0044222	0.0034128	0.005022	0.0051969

## Sheet: B. Gene expression stats
S3 Data B. Gene expression statistics for B. napus single-plant dataset. Genes with <10 counts after batch effect and library size correction were discarded from the CV analysis. CV = coefficient of variation ; normCV = normalized CV. The last 3 columns contain the gene ID, gene name and description of the best candidate ortholog in A. thaliana (or one representative in case there are multiple eq…
					Best candidate ortholog in A. thaliana
B. napus Gene ID	Mean	Variance	CV	normCV	A. thaliana Gene ID	Gene name	Description
BnaC09g16500D	150.609	920314	6.36966	9.33782	AT5G44480	DEFECTIVE UGE IN ROOT||DUR	NAD(P)-binding Rossmann-fold superfamily protein
BnaC09g26890D	879.358	1.47471e+07	4.36704	8.75629	AT2G07706		hypothetical protein
BnaA04g06350D	355.184	1.72368e+06	3.69636	8.10064
BnaC09g16490D	2007.79	3.59633e+07	2.98685	7.73267	AT2G07706		hypothetical protein
BnaUnng00850D	194.685	342649	3.00671	7.29366
BnaA05g00910D	146.164	179205	2.89625	7.04814
BnaC09g27600D	51.2547	36319.5	3.71823	7.02438	ATCG00490	RBCL	ribulose-bisphosphate carboxylase
BnaA04g06320D	15.0042	7656.75	5.83189	7.00108
BnaUnng02420D	90.2046	76152.4	3.05924	6.91178
BnaC05g37990D	20.5298	7526.28	4.22576	6.44554
BnaC06g33320D	558.024	1.15638e+06	1.92707	6.32515	AT1G72290		Kunitz family trypsin and protease inhibitor protein
BnaA06g37970D	49.8817	19522.2	2.80106	6.18265	AT1G10060	ATBCAT-1,branched-chain amino acid transaminase 1,BCAT1,branched-chain amino acid transferase 1||BCAT-1	branched-chain amino acid transaminase 1
BnaA07g30010D	40.5464	13586.2	2.87473	6.06294	AT1G72290		Kunitz family trypsin and protease inhibitor protein
BnaA02g15910D	11.0349	2759.42	4.76035	6.03107	AT1G72290		Kunitz family trypsin and protease inhibitor protein
BnaA03g56000D	15.3323	3578.84	3.90179	5.86786	AT5G20010	ATRAN1,ARABIDOPSIS THALIANA RAS-RELATED NUCLEAR PROTEIN,RAN1,RAS-RELATED NUCLEAR PROTEIN||RAN-1	RAS-related nuclear protein-1
BnaAnng33440D	25.6916	6239.12	3.07447	5.7818	AT1G24020	MLP423	MLP-like protein 423
BnaA09g52790D	251.022	177087	1.67642	5.70906	AT5G25980	BGLU37,BETA GLUCOSIDASE 37||TGG2	glucoside glucohydrolase 2
BnaA05g31530D	53.0081	15236.4	2.32863	5.70405	AT3G05727		S locus-related glycoprotein 1 (SLR1) binding pollen coat protein family
BnaC07g09690D	77.8339	24180.5	1.99786	5.57584	AT1G29660		GDSL-like Lipase/Acylhydrolase superfamily protein
BnaA09g08470D	98.3055	33042.3	1.84908	5.51754	AT5G25980	BGLU37,BETA GLUCOSIDASE 37||TGG2	glucoside glucohydrolase 2
BnaC09g16640D	846.119	1.3758e+06	1.38626	5.44044	AT4G03740		hypothetical protein
BnaC06g37960D	36.8217	7243.92	2.31144	5.33847	AT1G77240	acyl activating enzyme 2||AAE2	AMP-dependent synthetase and ligase family protein
BnaC01g39370D	11.727	1798.77	3.61661	5.31549	AT3G08690	ATUBC11||UBC11	ubiquitin-conjugating enzyme 11
BnaC09g08390D	257.152	139610	1.45301	5.30503	AT2G10940		Bifunctional inhibitor/lipid-transfer protein/seed storage 2S albumin superfamily protein
BnaC07g41630D	1089.17	2.01992e+06	1.30488	5.29523	AT4G28940		Phosphorylase superfamily protein
BnaC09g30110D	2638.81	1.10766e+07	1.26123	5.259
BnaA04g06510D	20.665	3308.31	2.78335	5.24836	AT4G31870	ATGPX7,GLUTATHIONE PEROXIDASE 7||GPX7	glutathione peroxidase 7
BnaA09g12280D	81.0824	19215.9	1.70964	5.15663	AT4G11050	AtGH9C3,glycosyl hydrolase 9C3||GH9C3	glycosyl hydrolase 9C3
BnaC07g09400D	340.638	201947	1.31924	5.11612	AT1G29910	AB180,LHCB1.2,LIGHT HARVESTING CHLOROPHYLL A/B BINDING PROTEIN 1.2||CAB3	chlorophyll A/B binding protein 3
BnaC07g28160D	7.62572	955.231	4.05297	5.08649	AT5G27670	h2a.w.7||HTA7	histone H2A 7
BnaA09g26570D	5258.98	3.59578e+07	1.14024	4.99034	AT4G10340	LHCB5	light harvesting complex of photosystem II 5
BnaA01g27000D	65.406	12195.9	1.68846	4.95469	AT3G18070	BGLU43	beta glucosidase 43
BnaC09g29230D	3243.37	1.2669e+07	1.09742	4.86589	ATCG00170	RPOC2	DNA-directed RNA polymerase family protein
BnaC06g36590D	15.065	1742.21	2.77064	4.85854	AT1G75900		GDSL-like Lipase/Acylhydrolase superfamily protein
BnaC05g07800D	167.899	48048.9	1.30555	4.81888	AT1G10060	ATBCAT-1,branched-chain amino acid transaminase 1,BCAT1,branched-chain amino acid transferase 1||BCAT-1	branched-chain amino acid transaminase 1
BnaUnng00830D	352.897	174328	1.18314	4.81188	AT2G07706		hypothetical protein
BnaA07g33410D	113.682	25127	1.39437	4.79594	AT1G77240	acyl activating enzyme 2||AAE2	AMP-dependent synthetase and ligase family protein
BnaA06g01430D	37.306	5034.72	1.90199	4.78899	AT1G54020		GDSL-like Lipase/Acylhydrolase superfamily protein
BnaC09g11040D	207.074	64861	1.22989	4.74059	AT1G64390	AtGH9C2,glycosyl hydrolase 9C2||GH9C2	glycosyl hydrolase 9C2
BnaC09g30100D	4392.72	2.10464e+07	1.04437	4.73247	AT2G07706		hypothetical protein
BnaA09g51970D	11.2722	1132.59	2.98557	4.71203	AT4G01460		basic helix-loop-helix (bHLH) DNA-binding superfamily protein
BnaC09g47970D	15.3463	1588.42	2.59704	4.69443	AT5G61130	AtPDCB1||PDCB1	plasmodesmata callose-binding protein 1
BnaC03g31120D	26.1258	2971.14	2.08637	4.68159	ATCG00790	RPL16	ribosomal protein L16
BnaA03g49250D	64.7958	9811.27	1.52868	4.66023	AT4G28410	RSA1,Root System Architecture 1	Tyrosine transaminase family protein
BnaA06g10330D	18.6072	1923.8	2.35722	4.64622	AT3G08690	ATUBC11||UBC11	ubiquitin-conjugating enzyme 11
BnaA06g13410D	283.989	102128	1.12531	4.60153	AT1G75030	ATLP-3,thaumatin-like protein 3||TLP-3	thaumatin-like protein 3
BnaC04g49060D	174.643	43887.2	1.19955	4.59324	AT2G43510	ATTI1,trypsin inhibitor protein 1||TI1	trypsin inhibitor protein 1
BnaA09g11640D	57.9793	7550.23	1.49867	4.51035	AT1G64390	AtGH9C2,glycosyl hydrolase 9C2||GH9C2	glycosyl hydrolase 9C2
BnaC05g02440D	69.6859	9818.84	1.42195	4.50971	AT1G04350		2-oxoglutarate (2OG) and Fe(II)-dependent oxygenase superfamily protein
BnaC05g14950D	102.745	17245.4	1.27814	4.481	AT1G19320		Pathogenesis-related thaumatin superfamily protein
BnaA04g24160D	122.246	21571.3	1.20145	4.40985	AT4G13770	REF2,REDUCED EPIDERMAL FLUORESCENCE 2||cytochrome P450%2C family 83%2C subfamily A%2C polypeptide 1||CYP83A1	cytochrome P450, family 83, subfamily A, polypeptide 1
BnaC09g14580D	16.4177	1362.74	2.24851	4.36051	AT1G60810	ACLA-2	ATP-citrate lyase A-2
BnaA09g15440D	96.1343	14046.2	1.23282	4.33292	AT3G54420	ATCHITIV,CHITINASE CLASS IV,ATEP3,homolog of carrot EP3-3 chitinase,CHIV||EP3	homolog of carrot EP3-3 chitinase
BnaC04g24330D	284.356	84528.3	1.02244	4.32536	AT3G57240	AtBG3||beta-1%2C3-glucanase 3||BG3	beta-1,3-glucanase 3
BnaA02g16870D	24.7764	2155.84	1.874	4.31312	AT1G07070		Ribosomal protein L35Ae family protein
BnaA09g06500D	20.0847	1670.03	2.03468	4.31126	AT5G63180		Pectin lyase-like superfamily protein
BnaC09g16520D	235.168	59438.3	1.0367	4.29814
BnaC05g02450D	44.8205	4518.96	1.49983	4.28157	AT1G04350		2-oxoglutarate (2OG) and Fe(II)-dependent oxygenase superfamily protein
BnaA03g51760D	30.5597	2723.67	1.70777	4.273	AT4G31870	ATGPX7,GLUTATHIONE PEROXIDASE 7||GPX7	glutathione peroxidase 7
BnaC07g13050D	313.962	97235.2	0.993195	4.27296	AT1G23730	ATBCA3,BETA CARBONIC ANHYDRASE 3||BCA3	beta carbonic anhydrase 3
BnaC01g13370D	1734.1	2.43296e+06	0.899486	4.26066	AT4G21960	PRXR1	Peroxidase superfamily protein
BnaC04g51420D	192.343	40862.5	1.05096	4.25542	AT2G47240	CER8,ECERIFERUM 8||LONG-CHAIN ACYL-COA SYNTHASE 1||LACS1	AMP-dependent synthetase and ligase family protein
BnaA07g21130D	76.8606	9383.31	1.2603	4.23703
BnaA06g31910D	309.989	91423.9	0.975403	4.21691	AT3G27690	LHCB2.4,LHCB2,LIGHT-HARVESTING CHLOROPHYLL B-BINDING 2||photosystem II light harvesting complex gene 2.3||LHCB2.3	photosystem II light harvesting complex protein 2.3
BnaA10g18500D	382.719	133473	0.954591	4.21432	AT5G15780		Pollen Ole e 1 allergen and extensin family protein
BnaC04g36140D	12.3949	885.069	2.40018	4.20238	AT3G20370		TRAF-like family protein
BnaA01g19350D	141.077	23111.7	1.0776	4.17656	AT3G51600	LTP5	lipid transfer protein 5
BnaA05g09400D	146.969	24564.3	1.06642	4.1682	AT1G29910	AB180,LHCB1.2,LIGHT HARVESTING CHLOROPHYLL A/B BINDING PROTEIN 1.2||CAB3	chlorophyll A/B binding protein 3
BnaC06g32660D	197.732	39556.8	1.00585	4.14084	AT1G71695		Peroxidase superfamily protein
BnaA05g27040D	3.5747	219.447	4.14405	4.12284	AT5G22640	TIC100,TRANSLOCON AT THE INNER ENVELOPE MEMBRANE OF CHLOROPLASTS 100||embryo defective 1211||emb1211	MORN (Membrane Occupation and Recognition Nexus) repeat-containing protein
BnaAnng39320D	503.199	200874	0.890681	4.07789	AT5G48850	SULPHUR DEFICIENCY-INDUCED 1||ATSDI1	Tetratricopeptide repeat (TPR)-like superfamily protein
BnaA04g21290D	94.5996	11365.5	1.12695	4.06296	AT2G37270	ATRPS5B,ribosomal protein 5B||RPS5B	ribosomal protein 5B
BnaA07g02370D	52.8868	4819.96	1.31273	4.0482	AT2G33160	NMA,NIMNA (Sanskrit for 'sunken or low)	glycoside hydrolase family 28 protein / polygalacturonase (pectinase) family protein
BnaC08g18570D	158.58	25581.7	1.0086	4.04627	AT1G19050	ARR7	response regulator 7
BnaA06g19360D	15.3675	999.31	2.05705	4.02355	ATCG00790	RPL16	ribosomal protein L16
BnaAnng14350D	16.0512	1048.48	2.01731	4.02015
BnaA01g27400D	80.1346	8496.13	1.15025	4.00448	AT3G16670		Pollen Ole e 1 allergen and extensin family protein
BnaA01g03200D	230.326	46123.4	0.932435	3.98432	AT4G33790	FAR3,FATTY ACID REDUCTASE 3,G7||ECERIFERUM 4||CER4	Jojoba acyl CoA reductase-related male sterility protein
BnaC04g06110D	18.8544	1232.61	1.86209	3.98146	AT2G39470	PPL2,PsbP-like protein 2||Photosynthetic NDH subcomplex L 1||PnsL1	PsbP-like protein 2
BnaC01g23300D	81.2786	8478.54	1.13288	3.97101	AT3G51600	LTP5	lipid transfer protein 5
BnaC06g42970D	3.52115	193.934	3.95496	3.96719	AT3G61710	ATATG6,AtBECLIN1,BECLIN1,BECLIN1||ATG6	AUTOPHAGY 6
BnaA07g32220D	66.1739	6245.23	1.19423	3.96488	AT1G75900		GDSL-like Lipase/Acylhydrolase superfamily protein
BnaC07g40900D	215.668	40164	0.929249	3.94849	AT4G27440	PORB	protochlorophyllide oxidoreductase B
BnaA09g08190D	1865.4	2.23568e+06	0.801555	3.93275	AT2G10940		Bifunctional inhibitor/lipid-transfer protein/seed storage 2S albumin superfamily protein
BnaCnng33860D	82.429	8368.66	1.10981	3.9219	AT3G19620		Glycosyl hydrolase family protein
BnaA09g15090D	11.9026	695.267	2.2153	3.92002	AT2G23180	cytochrome P450%2C family 96%2C subfamily A%2C polypeptide 1||CYP96A1	cytochrome P450, family 96, subfamily A, polypeptide 1
BnaA09g26320D	3.68679	196.789	3.80498	3.91923	AT3G54620	ATBZIP25,ARABIDOPSIS THALIANA BASIC LEUCINE ZIPPER 25,BZO2H4,BASIC LEUCINE ZIPPER O2 HOMOLOG 4||BZIP25	basic leucine zipper 25
BnaC06g35810D	193.292	32453.3	0.932001	3.91097	AT1G19320		Pathogenesis-related thaumatin superfamily protein
BnaC02g41170D	9.63813	542.203	2.41595	3.90023	ATCG00790	RPL16	ribosomal protein L16
BnaC04g06020D	16.249	972.391	1.91908	3.89094	AT2G39470	PPL2,PsbP-like protein 2||Photosynthetic NDH subcomplex L 1||PnsL1	PsbP-like protein 2
BnaA04g02490D	157.634	22707.6	0.955948	3.88859	AT3G57240	AtBG3||beta-1%2C3-glucanase 3||BG3	beta-1,3-glucanase 3
BnaC05g48870D	1586.43	1.56617e+06	0.788859	3.8758	AT3G01500	ATBCA1,BETA CARBONIC ANHYDRASE 1,ATSABP3,ARABIDOPSIS THALIANA SALICYLIC ACID-BINDING PROTEIN 3,SABP3,SALICYLIC ACID-BINDING PROTEIN 3||CA1	carbonic anhydrase 1
BnaA03g38630D	402.367	115227	0.843636	3.87052	AT2G14610	ATPR1,PATHOGENESIS-RELATED GENE 1,PR 1,PATHOGENESIS-RELATED GENE 1||pathogenesis-related gene 1||PR1	pathogenesis-related protein 1
BnaA05g05190D	45.4971	3435.97	1.28837	3.85712	AT2G45900	TON1 Recruiting Motif 13||TRM13	Phosphatidylinositol N-acetyglucosaminlytransferase subunit P-like protein
BnaA04g22070D	203.973	34133.5	0.905771	3.85166	AT2G38540	ATLTP1,ARABIDOPSIS THALIANA LIPID TRANSFER PROTEIN 1,LTP1,LIPID TRANSFER PROTEIN 1||LP1	lipid transfer protein 1
BnaC04g53550D	65.4654	5684.6	1.1517	3.85154	AT2G37760	Aldo-keto reductase family 4 member C8||AKR4C8	NAD(P)-linked oxidoreductase superfamily protein
BnaA03g02410D	83.1214	8057.14	1.07989	3.84912	AT5G08260	scpl35	serine carboxypeptidase-like 35
BnaA07g19600D	232.751	42710.2	0.887921	3.8472	AT3G45140	ATLOX2,ARABIODOPSIS THALIANA LIPOXYGENASE 2||LOX2	lipoxygenase 2
BnaA07g07790D	26.1203	1656.02	1.55795	3.83867	AT1G29660		GDSL-like Lipase/Acylhydrolase superfamily protein
BnaCnng38850D	222.34	38673.1	0.88448	3.8182
BnaA06g01390D	1300.46	1.01888e+06	0.776183	3.81321	AT3G07720		Galactose oxidase/kelch repeat superfamily protein
BnaA09g19740D	218.078	36934.8	0.881263	3.79998	AT5G01750		LURP-one-like protein (DUF567)
BnaA08g04230D	82.469	7680.01	1.06265	3.79697	AT1G45201	ATTLL1,ARABIDOPSIS THALIANA TRIACYLGLYCEROL LIPASE-LIKE 1||TLL1	triacylglycerol lipase-like 1
BnaA08g07570D	8.56839	440.995	2.45085	3.78847	AT3G23800	SBP3	selenium-binding protein 3
BnaA03g39710D	456.895	137182	0.81065	3.78547	AT5G23010	IMS3,2-ISOPROPYLMALATE SYNTHASE 3||MAM1	methylthioalkylmalate synthase 1
BnaC02g07100D	5.95615	295.859	2.88786	3.77859	AT5G17230	PSY	PHYTOENE SYNTHASE
BnaA03g25760D	67.7213	5670.01	1.1119	3.77733	AT4G03210	XTH9	xyloglucan endotransglucosylase/hydrolase 9
BnaA08g25720D	20.0369	1148.83	1.6916	3.77565	AT1G10500	ATCPISCA,chloroplast-localized ISCA-like protein||CPISCA	chloroplast-localized ISCA-like protein
BnaUnng00870D	3990.82	8.94105e+06	0.749259	3.77156
BnaA03g56080D	42.2923	2913.22	1.27622	3.76056	AT5G20630	ATGER3,ARABIDOPSIS THALIANA GERMIN 3,GLP3A,GLP3B,GLP3,GERMIN-LIKE PROTEIN 3||GER3	germin 3
BnaA09g28660D	6.02759	295.421	2.85152	3.7581	AT5G43060	esponsive to dehydration 21B||RD21B	Granulin repeat cysteine protease family protein
BnaA09g34830D	123.219	13885	0.956298	3.75601	AT2G39350	ATP-binding cassette G1||ABCG1	ABC-2 type transporter family protein
BnaC03g39390D	14.3159	757.45	1.92247	3.74139	AT1G52410	AtTSA1||TSA1	TSK-associating protein 1
BnaC03g33270D	3739.45	7.67024e+06	0.740622	3.73611
BnaA08g22240D	64.6341	5150.07	1.11031	3.73555	AT1G10470	ATRR1,RESPONCE REGULATOR 1,IBC7,INDUCED BY CYTOKININ 7,MEE7,maternal effect embryo arrest 7||ARR4	response regulator 4
BnaAnng39610D	2.62514	121.815	4.20434	3.73482	AT3G30730		hypothetical protein
BnaC06g01800D	2.81787	130.542	4.05466	3.72923	AT1G22690		Gibberellin-regulated family protein
BnaC06g28740D	54.2671	3996.59	1.16495	3.72629
BnaAnng02700D	6.84043	329.1	2.65204	3.71838	AT3G05730		defensin-like protein
BnaC02g17620D	14.3824	745.304	1.89817	3.7104	AT1G67830	ATFXG1,Arabidopsis thaliana alpha-fucosidase 1||FXG1	alpha-fucosidase 1
BnaA06g22590D	11.4331	573.688	2.09495	3.70787	AT4G24780		Pectin lyase-like superfamily protein
BnaC03g03100D	239.503	40511.7	0.840386	3.69926	AT5G07470	ATMSRA3,ARABIDOPSIS THALIANA METHIONINE SULFOXIDE REDUCTASE 3||PMSR3	peptidemethionine sulfoxide reductase 3
BnaA03g32960D	40.3871	2610.64	1.26512	3.69079	AT2G15900		phox domain-containing protein
BnaC01g04460D	529.139	167222	0.772816	3.67847	AT4G33790	FAR3,FATTY ACID REDUCTASE 3,G7||ECERIFERUM 4||CER4	Jojoba acyl CoA reductase-related male sterility protein
BnaC06g28720D	1111.79	684282	0.744037	3.67639
BnaC01g18190D	422.668	109068	0.781358	3.66126	AT4G26150	GATA22,GATA TRANSCRIPTION FACTOR 22,GNL,GNC-LIKE||CGA1	cytokinin-responsive gata factor 1
BnaC05g46590D	320.624	65275.6	0.796855	3.64378	AT3G01420	DOX1	Peroxidase superfamily protein
BnaC01g08070D	3.14899	137.849	3.72847	3.64202	AT3G14415	glycolate oxidase 2||GOX2	Aldolase-type TIM barrel family protein
BnaA03g11410D	30.8849	1781.23	1.36651	3.64095	AT5G55410		Bifunctional inhibitor/lipid-transfer protein/seed storage 2S albumin superfamily protein
BnaA06g13210D	80.7807	6620.36	1.00724	3.62732	AT1G19050	ARR7	response regulator 7
BnaA09g24880D	2.26409	96.684	4.34294	3.62097	AT1G78040		Pollen Ole e 1 allergen and extensin family protein
BnaC05g02810D	25.0039	1348.64	1.46873	3.62018	AT1G04800		glycine-rich protein
BnaC09g30700D	637.487	226419	0.746424	3.61217	AT5G54270	LHCB3	light-harvesting chlorophyll B-binding protein 3
BnaA07g07560D	5408.35	1.4511e+07	0.704342	3.60099	AT1G29910	AB180,LHCB1.2,LIGHT HARVESTING CHLOROPHYLL A/B BINDING PROTEIN 1.2||CAB3	chlorophyll A/B binding protein 3
BnaCnng55860D	982.033	511233	0.728087	3.60054	AT2G36320		A20/AN1-like zinc finger family protein
BnaC08g49850D	66.2806	4857.42	1.05152	3.59896	AT1G10640		Pectin lyase-like superfamily protein
BnaCnng19520D	34.6867	2003.16	1.29031	3.59589	AT1G31320	LBD4	LOB domain-containing protein 4
BnaC03g77680D	30.0911	1660.91	1.35437	3.58763	AT4G29270		HAD superfamily, subfamily IIIB acid phosphatase
BnaCnng15740D	8.49732	379.655	2.29304	3.58553	AT5G63180		Pectin lyase-like superfamily protein
BnaC04g10770D	361.366	77750.6	0.771623	3.58509	AT1G29910	AB180,LHCB1.2,LIGHT HARVESTING CHLOROPHYLL A/B BINDING PROTEIN 1.2||CAB3	chlorophyll A/B binding protein 3
BnaC08g08310D	25.1785	1317.18	1.44143	3.57377	AT4G14030	AtSBP1||SBP1	selenium-binding protein 1
BnaA01g15350D	247.708	39358.3	0.8009	3.57286	AT4G26150	GATA22,GATA TRANSCRIPTION FACTOR 22,GNL,GNC-LIKE||CGA1	cytokinin-responsive gata factor 1
BnaA06g03570D	68.3438	4975.51	1.03209	3.56971	AT5G13320	AtGH3.12,GDG1,GH3-LIKE DEFENSE GENE 1,GH3.12,GRETCHEN HAGEN 3.12,WIN3,HOPW1-1-INTERACTING 3||AVRPPHB SUSCEPTIBLE 3||PBS3	Auxin-responsive GH3 family protein
BnaA06g27130D	58.6049	3985.53	1.07723	3.56677	AT5G24650	HP30-2,hypothetical protein 30-2	Mitochondrial import inner membrane translocase subunit Tim17/Tim22/Tim23 family protein
BnaA05g09410D	240.111	36901.8	0.800039	3.55825	AT2G34430	LHCB1.4,LIGHT-HARVESTING CHLOROPHYLL-PROTEIN COMPLEX II SUBUNIT B1||LHB1B1	light-harvesting chlorophyll-protein complex II subunit B1
BnaC08g31970D	873.807	396092	0.720249	3.55531	AT3G62030	CYP20-3,cyclophilin 20-3||ROC4	rotamase CYP 4
BnaUnng00840D	2668.72	3.47009e+06	0.698018	3.55251
BnaC08g41800D	341.178	68390.5	0.766509	3.5499	AT1G11850		transmembrane protein
BnaCnng11480D	15.2396	701.689	1.7382	3.52737	AT1G77520		O-methyltransferase family protein
BnaC08g39950D	38.3876	2179.22	1.21607	3.52684	AT1G14040	PHO1%3BH3,PHO1 homolog 3	EXS (ERD1/XPR1/SYG1) family protein
BnaC05g49410D	6.57349	274.712	2.52141	3.51945
BnaA05g33810D	1497.74	1.09044e+06	0.697214	3.51518	AT3G01500	ATBCA1,BETA CARBONIC ANHYDRASE 1,ATSABP3,ARABIDOPSIS THALIANA SALICYLIC ACID-BINDING PROTEIN 3,SABP3,SALICYLIC ACID-BINDING PROTEIN 3||CA1	carbonic anhydrase 1
BnaA02g15230D	2628.6	3.28039e+06	0.689029	3.51444	AT1G70830	MLP28	MLP-like protein 28
BnaC03g74840D	56.6708	3645.35	1.06539	3.50618	AT4G24780		Pectin lyase-like superfamily protein
BnaC06g02020D	1.99401	77.6383	4.41888	3.49226	AT1G70850	MLP34	MLP-like protein 34
BnaC08g14280D	76.7361	5568.35	0.972441	3.48763	AT1G10470	ATRR1,RESPONCE REGULATOR 1,IBC7,INDUCED BY CYTOKININ 7,MEE7,maternal effect embryo arrest 7||ARR4	response regulator 4
BnaA04g05380D	50.5325	3068.73	1.09625	3.48755	AT3G52500		Eukaryotic aspartyl protease family protein
BnaC09g21660D	4.63822	184.896	2.93165	3.48251	AT5G23610		DYAD protein
BnaA04g06310D	41.939	2375.78	1.16221	3.4825
BnaA09g41460D	43.1858	2447.18	1.14549	3.46873	AT2G24270	ALDH11A3	aldehyde dehydrogenase 11A3
BnaC07g11270D	569.724	164508	0.711916	3.45577	AT1G24280	G6PD3	glucose-6-phosphate dehydrogenase 3
BnaC05g17200D	39.5775	2153.67	1.17258	3.45183	AT1G21910	dehydration response element-binding protein 26||DREB26	Integrase-type DNA-binding superfamily protein
BnaAnng11580D	12.6424	536.936	1.83287	3.44912	AT4G35180	LHT7	LYS/HIS transporter 7
BnaA02g23670D	432.252	98074.3	0.724504	3.44859	AT3G47090		Leucine-rich repeat protein kinase family protein
BnaA09g07800D	22.5962	1056.96	1.43878	3.4469	AT4G36860		LIM domain-containing protein
BnaA10g07350D	730.159	260744	0.699342	3.44565	AT5G54270	LHCB3	light-harvesting chlorophyll B-binding protein 3
BnaA10g26350D	34.8476	1809.77	1.22079	3.44079	AT5G03760	ATCSLA09	Nucleotide-diphospho-sugar transferases superfamily protein
BnaA07g23850D	5.17593	200.807	2.7378	3.43463	AT1G70370	PG2	polygalacturonase 2
BnaA09g48160D	62.2697	3961.34	1.01075	3.43386	AT1G10470	ATRR1,RESPONCE REGULATOR 1,IBC7,INDUCED BY CYTOKININ 7,MEE7,maternal effect embryo arrest 7||ARR4	response regulator 4
BnaC09g29120D	779.743	291608	0.692545	3.42696
BnaC01g24180D	96.7733	7561.49	0.898562	3.42481
BnaC01g27980D	37.5	1966.46	1.18253	3.42289
BnaA08g10840D	291.159	47149.4	0.745774	3.42264	AT4G35160		O-methyltransferase family protein
BnaA02g35250D	259.417	38167.2	0.753089	3.41183	AT4G25810	XTH23,xyloglucan endotransglucosylase/hydrolase 23||XTR6	xyloglucan endotransglycosylase 6
BnaA10g11500D	372.671	71771.1	0.718868	3.38903	AT4G25810	XTH23,xyloglucan endotransglucosylase/hydrolase 23||XTR6	xyloglucan endotransglycosylase 6
BnaA09g15080D	3.45353	127.3	3.26702	3.38895	AT2G23180	cytochrome P450%2C family 96%2C subfamily A%2C polypeptide 1||CYP96A1	cytochrome P450, family 96, subfamily A, polypeptide 1
BnaA10g07760D	6.24918	236.037	2.45848	3.37871	AT5G51750	ATSBT1.3,subtilase 1.3||SBT1.3	subtilase 1.3
BnaA06g06290D	58.5582	3489.98	1.00884	3.37684	AT3G01420	DOX1	Peroxidase superfamily protein
BnaCnng02590D	45.9975	2485.16	1.08378	3.36839	AT5G03760	ATCSLA09	Nucleotide-diphospho-sugar transferases superfamily protein
BnaC07g32980D	20.6091	895.239	1.45181	3.36729	AT4G15440	CYP74B2||HPL1	hydroperoxide lyase 1
BnaC03g67980D	258.072	36625	0.741562	3.36549	AT4G30270	MERI-5,MERISTEM 5,MERI5B,meristem-5,SEN4,SENESCENCE 4||XTH24	xyloglucan endotransglucosylase/hydrolase 24
BnaC04g28120D	31.9099	1529.99	1.2258	3.36168	AT3G52500		Eukaryotic aspartyl protease family protein
BnaC03g51530D	94.9739	7003.34	0.881148	3.3557	AT5G62720		Integral membrane HPP family protein
BnaA04g26960D	160.918	16197.8	0.790904	3.352	AT2G47240	CER8,ECERIFERUM 8||LONG-CHAIN ACYL-COA SYNTHASE 1||LACS1	AMP-dependent synthetase and ligase family protein
BnaC04g32950D	283.248	42559.2	0.728333	3.34537	AT5G40850	UPM1	urophorphyrin methylase 1
BnaUnng00730D	65.2564	3954.25	0.963628	3.33451	AT1G21310	ATEXT3,extensin 3,RSH,ROOT-SHOOT-HYPOCOTYL DEFECTIVE||EXT3	extensin 3
BnaC03g40070D	11.162	427.87	1.85316	3.32349	AT3G17700	ATCNGC20,CYCLIC NUCLEOTIDE-GATED CHANNEL 20,CNGC20,cyclic nucleotide gated channel 20||CNBT1	cyclic nucleotide-binding transporter 1
BnaC06g18870D	415.582	83633.8	0.695879	3.3229	AT3G45140	ATLOX2,ARABIODOPSIS THALIANA LIPOXYGENASE 2||LOX2	lipoxygenase 2
BnaA06g13430D	333.492	55928.3	0.709137	3.31887	AT1G19320		Pathogenesis-related thaumatin superfamily protein
BnaA03g24350D	396.651	76144.2	0.695681	3.31055	AT4G10340	LHCB5	light harvesting complex of photosystem II 5
BnaC05g14720D	115.473	9147.04	0.828245	3.30252	AT1G19050	ARR7	response regulator 7
BnaA05g34260D	1061.87	482898	0.65442	3.30132	AT2G42600	ATPPC2,phosphoenolpyruvate carboxylase 2||PPC2	phosphoenolpyruvate carboxylase 2
BnaC04g49050D	4.49536	157.498	2.79172	3.29859	AT2G43510	ATTI1,trypsin inhibitor protein 1||TI1	trypsin inhibitor protein 1
BnaC09g08480D	8.50108	311.033	2.07458	3.29721	AT3G14415	glycolate oxidase 2||GOX2	Aldolase-type TIM barrel family protein
BnaA07g14420D	2328.67	2.21908e+06	0.639704	3.29437	AT5G38410	Rubisco small subunit 3B||RBCS3B	Ribulose bisphosphate carboxylase (small chain) family protein
BnaA09g15710D	938.194	378555	0.655801	3.29354	AT5G42800	M318,TT3||DFR	dihydroflavonol 4-reductase
BnaC04g38450D	46.0073	2346.11	1.0528	3.28491	AT2G26740	ATSEH,soluble epoxide hydrolase||SEH	soluble epoxide hydrolase
BnaC06g28730D	563.616	143164	0.671326	3.28438
BnaC01g20780D	10.9914	408.215	1.8382	3.28047	AT4G28250	ATEXPB3,expansin B3,ATHEXP BETA 1.6||EXPB3	expansin B3
BnaA04g25190D	20.4913	834.574	1.40981	3.27595	AT2G43550		scorpion toxin-like knottin superfamily protein
BnaAnng37410D	218.853	25759.5	0.733359	3.27129	AT4G23590		Tyrosine transaminase family protein
BnaA07g23000D	144.651	12823.6	0.782858	3.26792	AT1G72610	ATGER1,A. THALIANA GERMIN-LIKE PROTEIN 1,GLP1,GERMIN-LIKE PROTEIN 1||GER1	germin-like protein 1
BnaC02g48660D	26.0925	1111.24	1.27758	3.26502	AT5G25460	DUF642 L-GalL responsive gene 2||DGR2	transmembrane protein, putative (Protein of unknown function, DUF642)
BnaA09g39610D	1125.13	525459	0.644268	3.26217	AT5G13120	ATCYP20-2,ARABIDOPSIS THALIANA CYCLOPHILIN 20-2,CYP20-2,cyclophilin 20-2||Photosynthetic NDH subcomplex L 5||Pnsl5	cyclophilin 20-2
BnaC09g29220D	50696.1	9.91287e+08	0.621048	3.25768	AT2G07706		hypothetical protein
BnaC07g09550D	40.7955	1956.58	1.08427	3.25548	AT1G29720		Leucine-rich repeat transmembrane protein kinase
BnaC09g16510D	28.9333	1253.57	1.2237	3.25302	AT3G55240		Plant protein 1589 of unknown function
BnaC07g42500D	818.299	282319	0.649319	3.24762	AT4G30270	MERI-5,MERISTEM 5,MERI5B,meristem-5,SEN4,SENESCENCE 4||XTH24	xyloglucan endotransglucosylase/hydrolase 24
BnaA06g32280D	241.995	30151.5	0.717542	3.24715	AT1G29720		Leucine-rich repeat transmembrane protein kinase
BnaC08g48840D	115.932	8795.97	0.808983	3.23702	AT3G59400	GENOMES UNCOUPLED 4||GUN4	protein GENOMES UNCOUPLED 4
BnaC03g34410D	433.87	84871.2	0.67146	3.23008	AT3G05880	RARE-COLD-INDUCIBLE 2A||RCI2A	Low temperature and salt responsive protein family
BnaC01g09700D	3.32707	109.63	3.14705	3.22928	AT4G28780		GDSL-like Lipase/Acylhydrolase superfamily protein
BnaC05g32130D	183.601	18537.7	0.741571	3.2286	ATCG00280	PSBC	photosystem II reaction center protein C
BnaCnng68850D	77.6438	4727.38	0.885531	3.22634	AT3G16180	NRT1.12,nitrate transporter 1.12	Major facilitator superfamily protein
BnaA03g46850D	18.5425	713.937	1.44099	3.22206	AT4G37510		Ribonuclease III family protein
BnaA02g31980D	24.8857	1009.53	1.27676	3.21076	AT5G25460	DUF642 L-GalL responsive gene 2||DGR2	transmembrane protein, putative (Protein of unknown function, DUF642)
BnaA04g16190D	32.4266	1401.3	1.15442	3.20533	AT2G28000	CH-CPN60A,CHLOROPLAST CHAPERONIN 60ALPHA,Cpn60alpha1,chaperonin-60alpha1,SLP,SCHLEPPERLESS||CPN60A	chaperonin-60alpha
BnaA03g57230D	187.172	18815	0.732844	3.2031	AT4G03050	AOP3	2-oxoglutarate-dependent dioxygenase
BnaA09g07440D	683.382	193912	0.644376	3.19931	AT5G67360	ARA12	Subtilase family protein
BnaC04g53030D	402.432	72343.8	0.668356	3.19856	AT2G43570	chitinase%2C putative||CHI	chitinase
BnaC09g51620D	331.193	50622.9	0.679349	3.19303	AT1G57750	MAH1,MID-CHAIN ALKANE HYDROXYLASE 1||cytochrome P450%2C family 96%2C subfamily A%2C polypeptide 15||CYP96A15	cytochrome P450, family 96, subfamily A, polypeptide 15
BnaA05g02300D	108.747	7715.24	0.807711	3.193	AT2G41640		Glycosyltransferase family 61 protein
BnaA03g40990D	88.4715	5615.7	0.84703	3.19285	AT3G50830	ATCOR413-PM2||COR413-PM2	cold-regulated 413-plasma membrane 2
BnaA06g24680D	174.511	16461.9	0.73522	3.1804	AT3G48580	XTH11	xyloglucan endotransglucosylase/hydrolase 11
BnaC09g51720D	63.6717	3427.98	0.919544	3.17934	AT2G43590		Chitinase family protein
BnaA01g34300D	1661.25	1.0561e+06	0.618613	3.17761	ATCG00490	RBCL	ribulose-bisphosphate carboxylase
BnaA08g00970D	55.2697	2789.48	0.955597	3.17068	AT1G54000	GDSL lipase-like protein 22||GLL22	GDSL-like Lipase/Acylhydrolase superfamily protein
BnaC05g02290D	3.39284	107.01	3.04894	3.16504	AT1G04110	AtSDD1||STOMATAL DENSITY AND DISTRIBUTION 1||SDD1	Subtilase family protein
BnaC06g30760D	30.6364	1265.96	1.16137	3.16309	AT1G69530	AT-EXP1,ATEXP1,ATEXPA1,expansin A1,ATHEXP ALPHA 1.2,EXP1,EXPANSIN 1||EXPA1	expansin A1
BnaA03g02070D	49.8302	2393.74	0.981852	3.15692	AT5G07460	ATMSRA2,ARABIDOPSIS THALIANA METHIONINE SULFOXIDE REDUCTASE 2||PMSR2	peptidemethionine sulfoxide reductase 2
BnaC05g32120D	241.807	28279.3	0.69545	3.15662	ATCG00280	PSBC	photosystem II reaction center protein C
BnaC06g24160D	352.165	55054	0.666266	3.15441	AT1G72610	ATGER1,A. THALIANA GERMIN-LIKE PROTEIN 1,GLP1,GERMIN-LIKE PROTEIN 1||GER1	germin-like protein 1
BnaAnng00160D	1373.26	715039	0.61576	3.14979	AT5G01530	LHCB4.1	light harvesting complex photosystem II
BnaC04g12860D	73.3486	4120.09	0.875108	3.14894	AT2G31750	UGT74D1	UDP-glucosyl transferase 74D1
BnaA06g13830D	24.0735	928.209	1.26556	3.14827	AT1G19670	ATCLH1,chlorophyllase 1,ATHCOR1,CORONATINE-INDUCED PROTEIN 1,CORI1,CORONATINE-INDUCED PROTEIN 1||CLH1	chlorophyllase 1
BnaC09g26910D	10.6667	357.476	1.77252	3.13718
BnaC06g27340D	432.95	79262.8	0.650274	3.13708	AT1G65980	TPX1	thioredoxin-dependent peroxidase 1
BnaC03g28310D	203.99	20756	0.706258	3.13379	AT4G08950	EXORDIUM||EXO	Phosphate-responsive 1 family protein
BnaC07g30440D	81.0551	4714.07	0.847068	3.1301	AT5G23960	ATTPS21||TPS21	terpene synthase 21
BnaA09g29240D	32.1498	1314.74	1.12783	3.12915	AT1G69530	AT-EXP1,ATEXP1,ATEXPA1,expansin A1,ATHEXP ALPHA 1.2,EXP1,EXPANSIN 1||EXPA1	expansin A1
BnaA03g33550D	24.9001	940.186	1.23142	3.10707	AT3G14840	LIK1,LysM RLK1-interacting kinase 1	Leucine-rich repeat transmembrane protein kinase
BnaC06g34210D	499.612	101119	0.636477	3.10681	AT1G73260	ATKTI1,ARABIDOPSIS THALIANA KUNITZ TRYPSIN INHIBITOR 1||KTI1	kunitz trypsin inhibitor 1
BnaC03g46980D	294.762	38697.3	0.667373	3.10611	AT2G28000	CH-CPN60A,CHLOROPLAST CHAPERONIN 60ALPHA,Cpn60alpha1,chaperonin-60alpha1,SLP,SCHLEPPERLESS||CPN60A	chaperonin-60alpha
BnaC05g41870D	10.3683	338.92	1.77559	3.10578	AT3G11340	UDP-dependent glycosyltransferase 76B1||UGT76B1	UDP-Glycosyltransferase superfamily protein
BnaA10g27780D	30.7488	1220.32	1.13608	3.10341	AT1G04350		2-oxoglutarate (2OG) and Fe(II)-dependent oxygenase superfamily protein
BnaA03g23810D	609.385	145935	0.626885	3.10087	AT4G08950	EXORDIUM||EXO	Phosphate-responsive 1 family protein
BnaA03g13410D	309.13	41884.5	0.662043	3.09791	AT5G50920	ATHSP93-V,CLPC,DCA1,DE-REGULATED CAO ACCUMULATION 1,HSP93-V,HEAT SHOCK PROTEIN 93-V||CLPC1	CLPC homologue 1
BnaA03g23840D	125.283	8975.03	0.756183	3.08822	AT4G09010	APX4,ascorbate peroxidase 4||thylakoid lumen 29||TL29	ascorbate peroxidase 4
BnaC03g45470D	545.839	117472	0.627918	3.08542	AT2G14610	ATPR1,PATHOGENESIS-RELATED GENE 1,PR 1,PATHOGENESIS-RELATED GENE 1||pathogenesis-related gene 1||PR1	pathogenesis-related protein 1
BnaA04g10650D	539.531	114793	0.627972	3.08343	AT5G40850	UPM1	urophorphyrin methylase 1
BnaC08g38660D	551.341	119482	0.626947	3.08288	AT1G15820	CP24||LHCB6	light harvesting complex photosystem II subunit 6
BnaC08g26630D	9.022	286.098	1.8748	3.08274	AT3G55700		UDP-Glycosyltransferase superfamily protein
BnaA01g11800D	8001.89	2.20325e+07	0.586595	3.08033	AT4G21960	PRXR1	Peroxidase superfamily protein
BnaC08g45240D	514.037	104638	0.629288	3.07986	AT1G07280		Tetratricopeptide repeat (TPR)-like superfamily protein
BnaUnng04320D	10.8143	346.713	1.72182	3.07101	AT4G14030	AtSBP1||SBP1	selenium-binding protein 1
BnaA03g56740D	1977.48	1.37865e+06	0.593765	3.07046	AT2G42530	COR15B	cold regulated 15b
BnaA05g00020D	81.3822	4548.6	0.828724	3.06988	AT2G48120	PALE CRESS||PAC	pale cress protein (PAC)
BnaA10g26520D	13.5156	444.307	1.55957	3.06658	AT4G37510		Ribonuclease III family protein
BnaA09g20840D	126.096	8928.86	0.749373	3.06586
BnaC09g29090D	7685.08	1.99684e+07	0.581465	3.05437
BnaC08g40620D	12.2785	394.011	1.61662	3.05018	AT5G55410		Bifunctional inhibitor/lipid-transfer protein/seed storage 2S albumin superfamily protein
BnaC06g43750D	65.4311	3253.79	0.871787	3.04768	AT1G48540		Outer arm dynein light chain 1 protein
BnaCnng07500D	168.52	14159.5	0.706112	3.04727	AT3G57240	AtBG3||beta-1%2C3-glucanase 3||BG3	beta-1,3-glucanase 3
BnaC09g21570D	45.7721	1971.18	0.969981	3.04371
BnaC03g36340D	92.2042	5356.15	0.793736	3.03406	AT3G08860	PYD4	PYRIMIDINE 4
BnaA01g04230D	15.8325	518.522	1.43825	3.02728	AT4G32720	AtLa1,La protein 1||La1	La protein 1
BnaA09g29560D	140.32	10307.3	0.723525	3.02424	AT1G24147		transmembrane protein
BnaC06g06760D	45.1756	1896.7	0.96404	3.01371	AT1G54020		GDSL-like Lipase/Acylhydrolase superfamily protein
BnaCnng13060D	490941	7.83798e+10	0.57026	3.01365
BnaCnng54620D	32.6863	1236.93	1.07599	3.01061	AT2G36870	AtXTH32||XTH32	xyloglucan endotransglucosylase/hydrolase 32
BnaC03g03210D	74.8333	3847.12	0.828844	3.00758	AT5G07690	ATMYB29,myb domain protein 29,PMG2,PRODUCTION OF METHIONINE-DERIVED GLUCOSINOLATE 2||MYB29	myb domain protein 29
BnaC03g59520D	20845.3	1.41205e+08	0.570055	3.00706	AT1G29910	AB180,LHCB1.2,LIGHT HARVESTING CHLOROPHYLL A/B BINDING PROTEIN 1.2||CAB3	chlorophyll A/B binding protein 3
BnaC03g10190D	240.589	25180.1	0.659559	3.00185	AT5G20630	ATGER3,ARABIDOPSIS THALIANA GERMIN 3,GLP3A,GLP3B,GLP3,GERMIN-LIKE PROTEIN 3||GER3	germin 3
BnaC02g11480D	136.568	9706.75	0.721419	3.00107	AT5G57560	XTH22,xyloglucan endotransglucosylase/hydrolase 22||Touch 4||TCH4	Xyloglucan endotransglucosylase/hydrolase family protein
BnaA05g08640D	21.6416	734.035	1.2519	2.99616	AT3G54420	ATCHITIV,CHITINASE CLASS IV,ATEP3,homolog of carrot EP3-3 chitinase,CHIV||EP3	homolog of carrot EP3-3 chitinase
BnaC09g32750D	105.303	6398.33	0.759617	2.99545	AT5G57560	XTH22,xyloglucan endotransglucosylase/hydrolase 22||Touch 4||TCH4	Xyloglucan endotransglucosylase/hydrolase family protein
BnaC05g45940D	527.682	103325	0.609159	2.99131	AT2G38905		Low temperature and salt responsive protein family
BnaA01g16440D	343.11	46884.4	0.631074	2.99052	AT4G27440	PORB	protochlorophyllide oxidoreductase B
BnaC04g01980D	85.8503	4655.12	0.794737	2.98769	AT2G41640		Glycosyltransferase family 61 protein
BnaA02g29010D	2114.89	1.48092e+06	0.575412	2.98369	AT3G27690	LHCB2.4,LHCB2,LIGHT-HARVESTING CHLOROPHYLL B-BINDING 2||photosystem II light harvesting complex gene 2.3||LHCB2.3	photosystem II light harvesting complex protein 2.3
BnaA06g20530D	33.025	1228.73	1.06141	2.98195	AT5G62690	TUB2	tubulin beta chain 2
BnaA10g27790D	469.101	82280.6	0.61148	2.97776	AT1G04350		2-oxoglutarate (2OG) and Fe(II)-dependent oxygenase superfamily protein
BnaC03g28340D	106.112	6384.82	0.753022	2.97518	AT4G09010	APX4,ascorbate peroxidase 4||thylakoid lumen 29||TL29	ascorbate peroxidase 4
BnaC08g18620D	285.846	33259.3	0.638005	2.96631	AT1G19150	LHCA2*1||photosystem I light harvesting complex gene 6||Lhca6	PSI type II chlorophyll a/b-binding protein (Lhca2*1)
BnaC09g13630D	44.709	1809.43	0.951428	2.96596	AT5G17370		Transducin/WD40 repeat-like superfamily protein
BnaC07g30450D	83.5479	4400.44	0.793985	2.96544	AT5G23960	ATTPS21||TPS21	terpene synthase 21
BnaAnng36730D	2383.84	1.8495e+06	0.570492	2.96514
BnaC03g37570D	4.26012	118.117	2.55114	2.96486	AT3G12500	ATHCHIB,basic chitinase,B-CHI,CHI-B,PR-3,PATHOGENESIS-RELATED 3,PR3,PATHOGENESIS-RELATED 3||HCHIB	basic chitinase
BnaA08g17660D	4851.59	7.52083e+06	0.565261	2.96374	AT1G29910	AB180,LHCB1.2,LIGHT HARVESTING CHLOROPHYLL A/B BINDING PROTEIN 1.2||CAB3	chlorophyll A/B binding protein 3
BnaA03g31030D	382.806	56054.2	0.618479	2.96206	AT3G08860	PYD4	PYRIMIDINE 4
BnaCnng22330D	10.4688	309.31	1.67996	2.95843	AT5G26000	AtTGG1,BGLU38,BETA GLUCOSIDASE 38||TGG1	thioglucoside glucohydrolase 1
BnaC03g51340D	46.7657	1902.81	0.932761	2.95079	AT5G62920	ARR6	response regulator 6
BnaA08g07580D	223.897	21429	0.653812	2.94904	AT4G14040	EDA38,EMBRYO SAC DEVELOPMENT ARREST 38||SBP2	selenium-binding protein 2
BnaC07g29620D	15.2856	471.234	1.42016	2.94796	AT3G30730		hypothetical protein
BnaC03g40740D	87.3886	4647.19	0.780082	2.9466	AT3G19000		2-oxoglutarate (2OG) and Fe(II)-dependent oxygenase superfamily protein
BnaA09g42790D	64.9489	3001.32	0.843498	2.94649	AT4G39730	PLAT domain protein 1||PLAT1	Lipase/lipooxygenase, PLAT/LH2 family protein
BnaC01g41460D	273.419	30295.3	0.636589	2.94509	AT4G11650	ATOSM34,osmotin 34||OSM34	osmotin 34
BnaCnng55880D	35.1789	1296.43	1.02351	2.94185	AT1G11330		S-locus lectin protein kinase family protein
BnaA07g08970D	593.191	124044	0.593735	2.93934	AT5G40760	G6PD6	glucose-6-phosphate dehydrogenase 6
BnaC07g29830D	1659.38	891710	0.569071	2.93668	AT5G24655	RESPONSE TO LOW SULFUR 4||LSU4	response to low sulfur 4
BnaC05g22880D	4085.22	5.2498e+06	0.560862	2.9366	AT1G29910	AB180,LHCB1.2,LIGHT HARVESTING CHLOROPHYLL A/B BINDING PROTEIN 1.2||CAB3	chlorophyll A/B binding protein 3
BnaC09g28190D	52.1799	2184.74	0.89577	2.93352	AT5G51990	DREB1D,DEHYDRATION-RESPONSIVE ELEMENT-BINDING PROTEIN 1D||CBF4	C-repeat-binding factor 4
BnaA05g10050D	27.3545	935.766	1.11829	2.93248	AT2G33530	scpl46	serine carboxypeptidase-like 46
BnaC09g29250D	10179.1	3.21027e+07	0.556625	2.93222
BnaA06g27710D	114.092	6935.72	0.729947	2.93065	AT5G25460	DUF642 L-GalL responsive gene 2||DGR2	transmembrane protein, putative (Protein of unknown function, DUF642)
BnaC05g03200D	4.72298	128.258	2.39788	2.92734	AT1G05180	AUXIN RESISTANT 1||AXR1	NAD(P)-binding Rossmann-fold superfamily protein
BnaAnng14330D	63.0754	2834.35	0.844047	2.92441	AT2G05790		O-Glycosyl hydrolases family 17 protein
BnaA05g34000D	17.9136	554.81	1.31489	2.91692	AT3G01290	AtHIR2||hypersensitive induced reaction 2||HIR2	SPFH/Band 7/PHB domain-containing membrane-associated protein family
BnaA06g15160D	54.1674	2271.41	0.879854	2.91481	AT1G21440		Phosphoenolpyruvate carboxylase family protein
BnaAnng36210D	7560.15	1.74878e+07	0.553142	2.91003	AT5G38410	Rubisco small subunit 3B||RBCS3B	Ribulose bisphosphate carboxylase (small chain) family protein
BnaC08g08320D	251.532	25522.8	0.635141	2.90933	AT4G14040	EDA38,EMBRYO SAC DEVELOPMENT ARREST 38||SBP2	selenium-binding protein 2
BnaA06g36220D	10.7506	307.852	1.63206	2.90899	AT5G44260	AtTZF5,TZF5,Tandem CCCH Zinc Finger protein 5	Zinc finger C-x8-C-x5-C-x3-H type family protein
BnaC07g04210D	23.675	768.097	1.17063	2.90453	AT2G05790		O-Glycosyl hydrolases family 17 protein
BnaC07g01150D	46.2673	1813.24	0.920352	2.9022	AT2G19930		RNA-dependent RNA polymerase family protein
BnaA06g10520D	127.769	8115.69	0.705078	2.89763	AT1G15820	CP24||LHCB6	light harvesting complex photosystem II subunit 6
BnaC07g06470D	8.15951	224.833	1.83766	2.8935	AT2G17410		ARID/BRIGHT DNA-binding domain-containing protein
BnaA08g29950D	415.428	62021.2	0.599479	2.89255	AT5G35630	ATGSL1,GLUTAMINE SYNTHETASE LIKE 1,GLN2,GLUTAMINE SYNTHETASE 2||GS2	glutamine synthetase 2
BnaCnng48330D	42.2232	1591.09	0.944706	2.89112	AT2G48120	PALE CRESS||PAC	pale cress protein (PAC)
BnaA03g29740D	6.52443	175.786	2.03212	2.88694	AT3G06880		Transducin/WD40 repeat-like superfamily protein
BnaCnng09200D	1497.39	703292	0.560057	2.88311	AT1G02205	CER22,ECERIFERUM 22||ECERIFERUM 1||CER1	Fatty acid hydroxylase superfamily
BnaUnng02310D	4.5918	120.65	2.39211	2.88189	AT1G72290		Kunitz family trypsin and protease inhibitor protein
BnaC03g22390D	121.292	7376.73	0.708108	2.87977	AT2G40000	ATHSPRO2,ARABIDOPSIS ORTHOLOG OF SUGAR BEET HS1 PRO-1 2||HSPRO2	ortholog of sugar beet HS1 PRO-1 2
BnaC08g43200D	444.672	69601.5	0.593293	2.87866	AT1G08380	PSAO	photosystem I subunit O
BnaC04g30360D	22.9996	727.145	1.17244	2.87632	AT5G37680	ATARLA1A,ADP-ribosylation factor-like A1A||ARLA1A	ADP-ribosylation factor-like A1A
BnaC04g33730D	32.524	1118.94	1.02849	2.87517	AT2G21140	ATPRP2,proline-rich protein 2||PRP2	proline-rich protein 2
BnaA08g10670D	110.843	6370.59	0.720082	2.87357	AT4G23590		Tyrosine transaminase family protein
BnaA07g37360D	396.887	56240.5	0.597527	2.87185	AT5G67420	ASL39,ASYMMETRIC LEAVES2-LIKE 39||LBD37	LOB domain-containing protein 37
BnaCnng15190D	1252.46	492749	0.560466	2.87032	AT3G47470	CAB4||LHCA4	light-harvesting chlorophyll-protein complex I subunit A4
BnaA07g28050D	185.005	14642.7	0.654075	2.86978	AT1G69523		S-adenosyl-L-methionine-dependent methyltransferases superfamily protein
BnaCnng60030D	92.5945	4802.26	0.748407	2.86729	AT2G21910	cytochrome P450%2C family 96%2C subfamily A%2C polypeptide 5||CYP96A5	cytochrome P450, family 96, subfamily A, polypeptide 5
BnaC07g05090D	881.703	249826	0.566887	2.86557	AT2G15620	ATHNIR,ARABIDOPSIS THALIANA NITRITE REDUCTASE,NIR,NITRITE REDUCTASE||NIR1	nitrite reductase 1
BnaAnng28960D	134.456	8588.08	0.689238	2.8608	AT1G21910	dehydration response element-binding protein 26||DREB26	Integrase-type DNA-binding superfamily protein
BnaC06g35340D	399.348	56439.4	0.594894	2.86066	AT1G50910		hypothetical protein
BnaCnng77750D	74.0445	3420.91	0.78991	2.86065	AT3G01420	DOX1	Peroxidase superfamily protein
BnaA04g06630D	837.181	225078	0.566692	2.85793	AT4G13770	REF2,REDUCED EPIDERMAL FLUORESCENCE 2||cytochrome P450%2C family 83%2C subfamily A%2C polypeptide 1||CYP83A1	cytochrome P450, family 83, subfamily A, polypeptide 1
BnaA07g32130D	230.616	21157.2	0.630726	2.85683	AT1G75830	PDF1.1,PLANT DEFENSIN 1.1||LCR67	low-molecular-weight cysteine-rich 67
BnaA03g56550D	141.125	9245.85	0.681348	2.85403	AT2G40000	ATHSPRO2,ARABIDOPSIS ORTHOLOG OF SUGAR BEET HS1 PRO-1 2||HSPRO2	ortholog of sugar beet HS1 PRO-1 2
BnaA07g28080D	18.8453	562.84	1.25889	2.85136	AT1G69530	AT-EXP1,ATEXP1,ATEXPA1,expansin A1,ATHEXP ALPHA 1.2,EXP1,EXPANSIN 1||EXPA1	expansin A1
BnaA07g22680D	13.1822	371.592	1.46232	2.84972	AT1G73370	ATSUS6,ARABIDOPSIS THALIANA SUCROSE SYNTHASE 6||SUS6	sucrose synthase 6
BnaC06g25790D	81.6587	3917.98	0.766529	2.84726	AT1G52790		2-oxoglutarate (2OG) and Fe(II)-dependent oxygenase superfamily protein
BnaC09g29260D	868.5	239576	0.563576	2.84676
BnaA10g18290D	18.7122	556.006	1.26013	2.84584	AT5G16030		mental retardation GTPase activating protein
BnaC05g37980D	124.992	7554.29	0.695368	2.84496
BnaA07g33640D	19.2633	574.033	1.24377	2.84227	AT1G77640		Integrase-type DNA-binding superfamily protein
BnaC04g10780D	1574.77	754076	0.551431	2.84209	AT2G34430	LHCB1.4,LIGHT-HARVESTING CHLOROPHYLL-PROTEIN COMPLEX II SUBUNIT B1||LHB1B1	light-harvesting chlorophyll-protein complex II subunit B1
BnaC09g29110D	541251	8.4458e+10	0.536935	2.83993	AT2G07706		hypothetical protein
BnaA03g26130D	891.948	250661	0.561311	2.83849	AT2G02930	ATGSTF3,glutathione S-transferase F3,GST16,GLUTATHIONE S-TRANSFERASE 16||GSTF3	glutathione S-transferase F3
BnaA01g08240D	14.04	395.258	1.41604	2.83517	AT2G20340	AtAAS||aromatic aldehyde synthase||AAS	Pyridoxal phosphate (PLP)-dependent transferases superfamily protein
BnaC04g52060D	53.2336	2097.81	0.860393	2.83498	AT2G46970	PIL1	phytochrome interacting factor 3-like 1
BnaCnng54810D	12.1051	333.784	1.50926	2.83399	AT5G64570	ATBXL4,ARABIDOPSIS THALIANA BETA-D-XYLOSIDASE 4||XYL4	beta-D-xylosidase 4
BnaC03g14230D	35.7848	1228.99	0.979661	2.83283	AT1G51650		ATP synthase epsilon chain
BnaC07g37460D	114.205	6482.79	0.705011	2.83096	AT4G22690	cytochrome P450%2C family 706%2C subfamily A%2C polypeptide 1||CYP706A1	cytochrome P450, family 706, subfamily A, polypeptide 1
BnaA06g38130D	9.79752	263.065	1.65545	2.8307	AT2G03240		EXS (ERD1/XPR1/SYG1) family protein
BnaA02g18690D	51.9456	2016.5	0.864471	2.82689	AT1G78000	SEL1,SELENATE RESISTANT 1||sulfate transporter 1%3B2||SULTR1%3B2	sulfate transporter 1;2
BnaC07g45870D	13.0895	362.271	1.4541	2.82463	AT4G35920	mid1-complementing activity 1||MCA1	PLAC8 family protein
BnaA09g37360D	38.4869	1343.44	0.952351	2.82407	AT3G58350	RTM3	RESTRICTED TEV MOVEMENT 3
BnaC06g20950D	5.62847	143.302	2.12684	2.81964	AT1G77520		O-methyltransferase family protein
BnaA03g21140D	13.5547	375.288	1.4292	2.81829	AT2G45220	AtPME17,PME17,pectin methylesterase 17	Plant invertase/pectin methylesterase inhibitor superfamily
BnaA03g55320D	108.881	5940.34	0.707869	2.81306	AT5G06320	NHL3	NDR1/HIN1-like 3
BnaAnng31450D	592.473	113058	0.567522	2.80884	AT4G23590		Tyrosine transaminase family protein
BnaCnng13070D	86039.5	2.08824e+09	0.53112	2.80733
BnaA03g01040D	25.2069	773.827	1.10358	2.80441	AT5G03760	ATCSLA09	Nucleotide-diphospho-sugar transferases superfamily protein
BnaC04g25110D	3.15599	77.2673	2.78524	2.80355	AT3G56220		transcription regulator
BnaUnng00920D	85.2834	4043.49	0.745614	2.79886	AT1G74650	ATMYB31,ARABIDOPSIS THALIANA MYB DOMAIN PROTEIN 31,ATY13||MYB31	myb domain protein 31
BnaCnng24140D	546.897	96648	0.568448	2.7987	AT3G08940	LHCB4.2	light harvesting complex photosystem II
BnaAnng39260D	16.9031	477.405	1.29264	2.79829	AT3G19620		Glycosyl hydrolase family protein
BnaAnng10080D	186.141	14056.4	0.636934	2.79591	AT3G07720		Galactose oxidase/kelch repeat superfamily protein
BnaA07g36300D	782.707	189271	0.555831	2.79296	AT2G15620	ATHNIR,ARABIDOPSIS THALIANA NITRITE REDUCTASE,NIR,NITRITE REDUCTASE||NIR1	nitrite reductase 1
BnaA07g25540D	92.1275	4519.38	0.729709	2.79081	AT1G65980	TPX1	thioredoxin-dependent peroxidase 1
BnaA02g01460D	112.53	6154.7	0.697164	2.7896	AT5G18270	Arabidopsis NAC domain containing protein 87||ANAC087	NAC domain containing protein 87
BnaA06g05020D	392.394	51932.4	0.58076	2.78685	AT1G08650	ATPPCK1,PHOSPHOENOLPYRUVATE CARBOXYLASE KINASE 1||PPCK1	phosphoenolpyruvate carboxylase kinase 1
BnaA09g44300D	219.974	18564.4	0.619397	2.78602	AT1G19180	AtJAZ1,TIFY10A||JAZ1	jasmonate-zim-domain protein 1
BnaA02g08300D	112.086	6086.85	0.696055	2.78257	AT5G57180	CIA2	chloroplast import apparatus 2
BnaC04g41400D	7.85281	199.671	1.79942	2.78235	AT2G30766		hypothetical protein
BnaC01g17920D	21.639	632.506	1.16224	2.7816	AT4G25990	CIL	CCT motif family protein
BnaC09g29100D	121691	4.08715e+09	0.525352	2.77623	AT3G55240		Plant protein 1589 of unknown function
BnaA06g17350D	1079.11	345523	0.54472	2.77361	AT3G47470	CAB4||LHCA4	light-harvesting chlorophyll-protein complex I subunit A4
BnaC07g28690D	3.86265	93.3479	2.50131	2.77315	AT5G26670		Pectinacetylesterase family protein
BnaA02g04960D	494.946	78715.7	0.566856	2.7706	AT5G20630	ATGER3,ARABIDOPSIS THALIANA GERMIN 3,GLP3A,GLP3B,GLP3,GERMIN-LIKE PROTEIN 3||GER3	germin 3
BnaA04g17640D	8.74202	222.498	1.70628	2.76986	AT5G03480		RNA-binding (RRM/RBD/RNP motifs) family protein
BnaA06g39520D	6.86	170.522	1.90356	2.76538	AT5G26670		Pectinacetylesterase family protein
BnaA07g29460D	64.7675	2636.54	0.792793	2.76534	AT1G71695		Peroxidase superfamily protein
BnaA03g46650D	56.8534	2189.69	0.823066	2.76434
BnaC07g39340D	361.375	43983.2	0.580344	2.76312	AT4G25100	ATFSD1,ARABIDOPSIS FE SUPEROXIDE DISMUTASE 1||FSD1	Fe superoxide dismutase 1
BnaC04g39580D	676.921	140553	0.553837	2.76092	AT2G28190	AtSOD2,CZSOD2,COPPER/ZINC SUPEROXIDE DISMUTASE 2,SOD2,superoxide dismutase 2||CSD2	copper/zinc superoxide dismutase 2
BnaA05g16960D	72.621	3095.36	0.766114	2.75744	AT3G22740	HMT3	homocysteine S-methyltransferase 3
BnaA03g32280D	3.3315	79.0457	2.6687	2.75539	AT3G12500	ATHCHIB,basic chitinase,B-CHI,CHI-B,PR-3,PATHOGENESIS-RELATED 3,PR3,PATHOGENESIS-RELATED 3||HCHIB	basic chitinase
BnaCnng01930D	3.46808	82.2374	2.61484	2.75228	AT4G01150	CURT1A,CURVATURE THYLAKOID 1A	CURVATURE THYLAKOID 1A-like protein
BnaC03g32010D	61.8614	2442.94	0.798982	2.75002	AT4G00700		C2 calcium/lipid-binding plant phosphoribosyltransferase family protein
BnaA09g04320D	526.796	87125.3	0.560312	2.7498	AT5G26220	AtGGCT2%3B1,GGCT2%3B1,gamma-glutamyl cyclotransferase 2%3B1	ChaC-like family protein
BnaA02g02560D	16.9736	463.552	1.26846	2.7488	AT2G30810		Gibberellin-regulated family protein
BnaC03g34970D	7.41443	183.176	1.82539	2.74774	AT3G06880		Transducin/WD40 repeat-like superfamily protein
BnaA03g41900D	24.4076	714.867	1.09544	2.74716	AT4G15440	CYP74B2||HPL1	hydroperoxide lyase 1
BnaUnng00860D	156.012	10104.3	0.64431	2.74503
BnaC08g36840D	328.032	36414.3	0.581729	2.74262	AT1G19180	AtJAZ1,TIFY10A||JAZ1	jasmonate-zim-domain protein 1
BnaC02g36210D	117.641	6367.4	0.678302	2.73749	AT3G26520	GAMMA-TIP2,SITIP,SALT-STRESS INDUCIBLE TONOPLAST INTRINSIC PROTEIN,TIP1%3B2||TIP2	tonoplast intrinsic protein 2
BnaA03g02170D	72.8067	3062.25	0.760062	2.73653	AT5G07690	ATMYB29,myb domain protein 29,PMG2,PRODUCTION OF METHIONINE-DERIVED GLUCOSINOLATE 2||MYB29	myb domain protein 29
BnaC03g31130D	346.42	39999.3	0.57733	2.7364
BnaC03g73080D	603.001	111102	0.552769	2.73597	AT4G03210	XTH9	xyloglucan endotransglucosylase/hydrolase 9
BnaC03g24290D	88.7144	4102.72	0.722007	2.73397	AT2G43590		Chitinase family protein
BnaC03g59670D	354.779	41635.8	0.575142	2.73209	AT1G30380	PSAK	photosystem I subunit K
BnaC07g41170D	1.07661	24.483	4.59595	2.73193	AT4G28030		Acyl-CoA N-acyltransferases (NAT) superfamily protein
BnaC03g49860D	104.587	5270.44	0.69414	2.73098	AT5G64310	ATAGP1||AGP1	arabinogalactan protein 1
BnaA10g23320D	1.74901	39.8514	3.60936	2.72337	AT5G08000	PDCB2,PLASMODESMATA CALLOSE-BINDING PROTEIN 2||glucan endo-1%2C3-beta-glucosidase-like protein 3||E13L3	glucan endo-1,3-beta-glucosidase-like protein 3
BnaA09g49560D	132.828	7654.57	0.658676	2.72315	AT1G07280		Tetratricopeptide repeat (TPR)-like superfamily protein
BnaCnng77840D	47.8931	1678.44	0.855422	2.72302	AT3G16510		Calcium-dependent lipid-binding (CaLB domain) family protein
BnaA07g37260D	37.4986	1209.62	0.927491	2.72191	AT5G07460	ATMSRA2,ARABIDOPSIS THALIANA METHIONINE SULFOXIDE REDUCTASE 2||PMSR2	peptidemethionine sulfoxide reductase 2
BnaA09g49730D	166.694	11069	0.631152	2.71821	AT2G30540		Thioredoxin superfamily protein
BnaA09g56570D	610.601	112218	0.548624	2.71645	AT1G15820	CP24||LHCB6	light harvesting complex photosystem II subunit 6
BnaA03g38180D	306.847	31668.1	0.579947	2.71361	AT2G06850	EXGT-A1,endoxyloglucan transferase A1,EXT,ENDOXYLOGLUCAN TRANSFERASE||XTH4	xyloglucan endotransglucosylase/hydrolase 4
BnaAnng25560D	180.197	12553	0.621766	2.71165	AT1G25440	B-box domain protein 15||BBX15	B-box type zinc finger protein with CCT domain-containing protein
BnaC01g22110D	2.38433	54.1975	3.08762	2.70926	AT3G30730		hypothetical protein
BnaC06g24750D	51.2486	1822.81	0.833084	2.70811	AT1G70260	Usually multiple acids move in and out Transporters 36||UMAMIT36	nodulin MtN21 /EamA-like transporter family protein
BnaA09g18890D	23.5476	664.912	1.09505	2.7059	AT2G02000	GAD3	glutamate decarboxylase 3
BnaUnng02650D	221.436	17739.4	0.601481	2.70396	AT5G55410		Bifunctional inhibitor/lipid-transfer protein/seed storage 2S albumin superfamily protein
BnaA09g08530D	394.097	49410.7	0.564037	2.70364	AT2G15620	ATHNIR,ARABIDOPSIS THALIANA NITRITE REDUCTASE,NIR,NITRITE REDUCTASE||NIR1	nitrite reductase 1
BnaC05g12070D	507.394	78646	0.552704	2.70279	AT1G15820	CP24||LHCB6	light harvesting complex photosystem II subunit 6
BnaA01g28620D	154.34	9622.8	0.635581	2.70022	AT3G15650		alpha/beta-Hydrolases superfamily protein
BnaA06g00210D	70.5862	2848.63	0.756133	2.69747	AT1G55670	PSAG	photosystem I subunit G
BnaC01g08150D	29.226	863.261	1.00531	2.69659	AT4G30250		P-loop containing nucleoside triphosphate hydrolases superfamily protein
BnaCnng49280D	49.8983	1741.55	0.836338	2.69532	AT4G25470	ATCBF2,DREB1C,DRE/CRT-BINDING PROTEIN 1C,FTQ4,FREEZING TOLERANCE QTL 4||CBF2	C-repeat/DRE binding factor 2
BnaA09g45890D	33.5702	1027.85	0.955015	2.69408	AT1G14040	PHO1%3BH3,PHO1 homolog 3	EXS (ERD1/XPR1/SYG1) family protein
BnaC09g17150D	224.957	18092.9	0.597935	2.69312	AT5G42800	M318,TT3||DFR	dihydroflavonol 4-reductase
BnaA09g07410D	48.5719	1675.36	0.842691	2.69265	AT5G67360	ARA12	Subtilase family protein
BnaA07g09830D	10.1777	249.256	1.55122	2.69215	AT1G23730	ATBCA3,BETA CARBONIC ANHYDRASE 3||BCA3	beta carbonic anhydrase 3
BnaA07g16640D	268.22	24545.8	0.584115	2.69032	AT5G13580	ATP-binding cassette G6||ABCG6	ABC-2 type transporter family protein
BnaC02g42890D	500.424	75819	0.550239	2.68704	AT5G64040	PSAN	photosystem I reaction center subunit PSI-N, chloroplast, putative / PSI-N, putative (PSAN)
BnaC04g21390D	80.7853	3446.89	0.726744	2.68559	AT3G62270	BOR2,REQUIRES HIGH BORON 2	HCO3- transporter family
BnaAnng10640D	98.6188	4661.74	0.692332	2.6851	AT3G04790	EMBRYO DEFECTIVE 3119||EMB3119	Ribose 5-phosphate isomerase, type A protein
BnaA01g12530D	571.664	96816.4	0.544294	2.68176	AT4G22880	ANS,ANTHOCYANIDIN SYNTHASE,TDS4,TANNIN DEFICIENT SEED 4,TT18||LDOX	leucoanthocyanidin dioxygenase
BnaC09g00910D	96.0771	4459.92	0.695094	2.67914	AT4G03210	XTH9	xyloglucan endotransglucosylase/hydrolase 9
BnaA01g08120D	45.3649	1511.68	0.857058	2.67823	AT4G28780		GDSL-like Lipase/Acylhydrolase superfamily protein
BnaC01g30980D	2.07855	45.9645	3.26175	2.67468	AT3G17205	UPL6	ubiquitin protein ligase 6
BnaC04g51100D	183.282	12577.2	0.61189	2.67319	AT2G47870		Thioredoxin superfamily protein
BnaA04g11970D	26.5773	751.519	1.03148	2.66783	AT4G38770	ATPRP4,ARABIDOPSIS THALIANA PROLINE-RICH PROTEIN 4||PRP4	proline-rich protein 4
BnaA06g32860D	6.82016	157.996	1.84301	2.66435
BnaC02g40040D	831.173	194047	0.529983	2.66374	AT5G26920	CBP60G	Cam-binding protein 60-like G
BnaCnng41810D	230.479	18478.2	0.589792	2.66298	AT5G67360	ARA12	Subtilase family protein
BnaC06g14700D	292.874	28088.6	0.572249	2.66034	AT4G34620	SSR16	small subunit ribosomal protein 16
BnaC02g31270D	128.165	6913.3	0.648742	2.65912	AT3G47090		Leucine-rich repeat protein kinase family protein
BnaA01g25950D	482.959	69496.6	0.545848	2.65645	AT3G19680		hypothetical protein (DUF1005)
BnaC01g33150D	450.337	61028.3	0.548564	2.65538	AT3G19680		hypothetical protein (DUF1005)
BnaC03g69350D	133.027	7320.55	0.643179	2.65529	AT1G52230	PSAH-2,PHOTOSYSTEM I SUBUNIT H-2,PSI-H||PSAH2	photosystem I subunit H2
BnaC07g29330D	157.832	9671.51	0.623092	2.65425	AT5G25460	DUF642 L-GalL responsive gene 2||DGR2	transmembrane protein, putative (Protein of unknown function, DUF642)
BnaA09g10710D	240.874	19797.5	0.584137	2.6519	AT1G12520	ATCCS,copper chaperone for SOD1||CCS	copper chaperone for SOD1
BnaC03g45280D	12.584	307.081	1.39254	2.65054	AT2G13810	AtALD1,EDTS5,eds two suppressor 5||ALD1	AGD2-like defense response protein 1
BnaA02g14780D	679.449	131013	0.532722	2.64936	AT1G70260	Usually multiple acids move in and out Transporters 36||UMAMIT36	nodulin MtN21 /EamA-like transporter family protein
BnaCnng56620D	463.31	64025.8	0.546142	2.64897	AT5G67420	ASL39,ASYMMETRIC LEAVES2-LIKE 39||LBD37	LOB domain-containing protein 37
BnaA02g30450D	86.3028	3705.96	0.705384	2.6473	AT5G48850	SULPHUR DEFICIENCY-INDUCED 1||ATSDI1	Tetratricopeptide repeat (TPR)-like superfamily protein
BnaC09g26450D	44.6744	1448.66	0.85197	2.64665	AT2G34050		ATP synthase F1 complex assembly factor
BnaC02g19720D	718.059	145115	0.530513	2.64592	AT1G70260	Usually multiple acids move in and out Transporters 36||UMAMIT36	nodulin MtN21 /EamA-like transporter family protein
BnaA07g08720D	79.9574	3298.81	0.718323	2.64437	AT1G27950	LTPG1	glycosylphosphatidylinositol-anchored lipid protein transfer 1
BnaA02g10740D	181.522	12057.1	0.604913	2.63571	AT5G04370	NAMT1	S-adenosyl-L-methionine-dependent methyltransferases superfamily protein
BnaA09g01390D	67.6428	2557.16	0.747579	2.63094	AT4G03210	XTH9	xyloglucan endotransglucosylase/hydrolase 9
BnaC09g29080D	3.5597	77.6691	2.47578	2.6307	AT5G53040	GRD,GROUNDED||RWP-RK domain-containing 4||RKD4	RWP-RK domain-containing protein
BnaA09g26030D	201.327	14284.8	0.593657	2.62711	AT1G30510	ATRFNR2,root FNR 2||RFNR2	root FNR 2
BnaC09g32510D	29.112	818.435	0.982696	2.62675	AT1G33390	ATFAS4,FASCIATED STEM 4||FASCIATED STEM 4||FAS4	RNA helicase family protein
BnaC08g49320D	86.2159	3645.95	0.700354	2.62593	AT4G39250	ATRL1,RAD-like 1,RSM2,RADIALIS-LIKE SANT/MYB 2||RL1	RAD-like 1
BnaA04g27920D	2154.86	1.19727e+06	0.507781	2.62393	AT5G38410	Rubisco small subunit 3B||RBCS3B	Ribulose bisphosphate carboxylase (small chain) family protein
BnaA05g31800D	28.701	801.167	0.986198	2.62176	AT5G27350	SFP1	Major facilitator superfamily protein
BnaA07g13160D	51.5033	1728.24	0.807174	2.62138	AT2G27385		Pollen Ole e 1 allergen and extensin family protein
BnaC02g28770D	34.0025	991.965	0.92627	2.61906	AT5G42800	M318,TT3||DFR	dihydroflavonol 4-reductase
BnaA07g17230D	1401.93	514735	0.511758	2.61768	AT3G57240	AtBG3||beta-1%2C3-glucanase 3||BG3	beta-1,3-glucanase 3
BnaC01g41950D	35.1906	1034.69	0.914068	2.61589	AT4G15680		Thioredoxin superfamily protein
BnaCnng37100D	96.3185	4280.25	0.679242	2.61427	AT5G52920	PKP1,PLASTIDIAL PYRUVATE KINASE 1,PKP2,PLASTIDIAL PYRUVATE KINASE 2||PKP-BETA1	plastidic pyruvate kinase beta subunit 1
BnaA03g35040D	81.762	3337.33	0.706559	2.61312	AT3G19000		2-oxoglutarate (2OG) and Fe(II)-dependent oxygenase superfamily protein
BnaA06g38220D	316.306	31178.2	0.558236	2.61282	AT1G12090	ELP	extensin-like protein
BnaC03g25160D	253.617	21035.1	0.571865	2.6095	AT2G45180		Bifunctional inhibitor/lipid-transfer protein/seed storage 2S albumin superfamily protein
BnaC02g16720D	50.8576	1682.39	0.806504	2.60768	AT5G67420	ASL39,ASYMMETRIC LEAVES2-LIKE 39||LBD37	LOB domain-containing protein 37
BnaAnng37050D	143.873	8041.26	0.623281	2.60732	AT4G23590		Tyrosine transaminase family protein
BnaA06g15800D	259.557	21860.7	0.569638	2.60647	AT3G49570	RESPONSE TO LOW SULFUR 3||LSU3	response to low sulfur 3
BnaC04g29320D	962.342	246580	0.515999	2.60474	AT4G13770	REF2,REDUCED EPIDERMAL FLUORESCENCE 2||cytochrome P450%2C family 83%2C subfamily A%2C polypeptide 1||CYP83A1	cytochrome P450, family 83, subfamily A, polypeptide 1
BnaA01g25400D	311.573	30163.8	0.557421	2.60401	AT3G21055	PSBTN	photosystem II subunit T
BnaA02g02290D	1492.14	575225	0.508289	2.60299	AT5G14740	BETA CA2,BETA CARBONIC ANHYDRASE 2,CA18,CARBONIC ANHYDRASE 18||CA2	carbonic anhydrase 2
BnaC04g03540D	38.6623	1157.38	0.879934	2.60037	AT2G44220		NEP-interacting protein (DUF239)
BnaAnng37080D	152.53	8770.1	0.613972	2.59439	AT5G62200		Embryo-specific protein 3, (ATS3)
BnaA07g37340D	56.4845	1925.84	0.776929	2.59228
BnaCnng42980D	628.745	108783	0.524574	2.59214	AT5G59310	LTP4	lipid transfer protein 4
BnaC04g38730D	49.4738	1602.03	0.809022	2.59176	AT3G01670	AtSEOR2,Arabidopsis thaliana sieve element occlusion-related 2,SEOR2,sieve element occlusion-related 2||sieve element occlusion a||SEOa	sieve element occlusion protein
BnaC06g38540D	92.5377	3955.81	0.679671	2.5889	AT1G78060		Glycosyl hydrolase family protein
BnaA09g35840D	23.4781	610.235	1.05217	2.58729	AT3G56400	ATWRKY70,ARABIDOPSIS THALIANA WRKY DNA-BINDING PROTEIN 70||WRKY70	WRKY DNA-binding protein 70
BnaAnng19580D	293.591	26810.7	0.557713	2.58689	AT1G05340		cysteine-rich TM module stress tolerance protein
BnaA02g05060D	139.984	7580.66	0.621979	2.58659	AT5G20720	ATCPN21,CHCPN10,CHLOROPLAST CHAPERONIN 10,CPN10,CHLOROPLAST CHAPERONIN 10,CPN21||CPN20	chaperonin 20
BnaA01g37210D	26.9605	722.229	0.996803	2.58483	AT3G13750	BGAL1	beta galactosidase 1
BnaA03g28770D	59.7098	2071	0.762158	2.58424	AT3G04720	AtPR4,HEL,HEVEIN-LIKE,PR-4||PR4	pathogenesis-related 4
BnaA10g17440D	258.299	21325.5	0.565363	2.58302	AT5G17220	ATGSTF12,ARABIDOPSIS THALIANA GLUTATHIONE S-TRANSFERASE PHI 12,GST26,GLUTATHIONE S-TRANSFERASE 26,TT19,TRANSPARENT TESTA 19||GSTF12	glutathione S-transferase phi 12
BnaA05g29390D	475.304	64031	0.532383	2.58094	AT3G08940	LHCB4.2	light harvesting complex photosystem II
BnaA08g26490D	1526.09	591747	0.504066	2.58063	AT1G09310		plant/protein (Protein of unknown function, DUF538)
BnaC07g42520D	249.901	20080.9	0.567054	2.57979	AT4G30280	ATXTH18,XYLOGLUCAN ENDOTRANSGLUCOSYLASE/HYDROLASE 18||XTH18	xyloglucan endotransglucosylase/hydrolase 18
BnaC06g20690D	203.099	14027.8	0.583159	2.57934	AT1G77760	GNR1,NR1,NITRATE REDUCTASE 1||NIA1	nitrate reductase 1
BnaC05g06280D	364.861	39390	0.543958	2.57889	AT1G08650	ATPPCK1,PHOSPHOENOLPYRUVATE CARBOXYLASE KINASE 1||PPCK1	phosphoenolpyruvate carboxylase kinase 1
BnaC04g40170D	123.309	6141.98	0.635564	2.57759	AT2G28950	ATEXP6,ARABIDOPSIS THALIANA TEXPANSIN 6,ATEXPA6,expansin A6,ATHEXP ALPHA 1.8||EXPA6	expansin A6
BnaC06g34330D	14.8828	353.214	1.2628	2.57645	AT1G73370	ATSUS6,ARABIDOPSIS THALIANA SUCROSE SYNTHASE 6||SUS6	sucrose synthase 6
BnaAnng21760D	934.976	228178	0.510901	2.5727
BnaC01g14310D	192.275	12692.7	0.585939	2.5695	AT4G22880	ANS,ANTHOCYANIDIN SYNTHASE,TDS4,TANNIN DEFICIENT SEED 4,TT18||LDOX	leucoanthocyanidin dioxygenase
BnaC05g33030D	183.773	11748.1	0.589796	2.56829	AT3G19710	BCAT4	branched-chain aminotransferase4
BnaA04g29520D	165.503	9858.11	0.599915	2.56828	AT3G21460		Glutaredoxin family protein
BnaA06g22370D	42.3467	1276.46	0.843694	2.56763	AT5G62920	ARR6	response regulator 6
BnaC05g23490D	130.133	6636	0.625988	2.56476	AT1G30510	ATRFNR2,root FNR 2||RFNR2	root FNR 2
BnaA10g06010D	166.701	9952.3	0.598444	2.56469	AT4G25010	SWEET14	Nodulin MtN3 family protein
BnaA07g17940D	94.2425	3998.64	0.670979	2.56423	AT3G58610		ketol-acid reductoisomerase
BnaA07g04150D	299.975	27404.3	0.551854	2.56326	AT2G15620	ATHNIR,ARABIDOPSIS THALIANA NITRITE REDUCTASE,NIR,NITRITE REDUCTASE||NIR1	nitrite reductase 1
BnaC05g03820D	97.322	4195.19	0.665525	2.56234	AT1G05680	UGT74E2	Uridine diphosphate glycosyltransferase 74E2
BnaAnng39160D	201.002	13578.4	0.579729	2.55792	AT3G02380	ATCOL2,CONSTANS-LIKE 2,BBX3,B-box domain protein 3||COL2	CONSTANS-like 2
BnaCnng21190D	107.291	4861.46	0.649862	2.55708	AT5G23010	IMS3,2-ISOPROPYLMALATE SYNTHASE 3||MAM1	methylthioalkylmalate synthase 1
BnaA09g06210D	151.66	8465.73	0.60668	2.55699	AT5G62720		Integral membrane HPP family protein
BnaAnng01030D	10.6245	238.04	1.45217	2.55691	AT5G04740	ACT domain repeats 12||ACR12	ACT domain-containing protein
BnaC09g30120D	157.573	8990.12	0.601729	2.55276
BnaC02g42250D	130.055	6568.11	0.62315	2.55131	AT5G62670	AHA11,H(+)-ATPase 11||H(+)-ATPase 11||HA11	H -ATPase 11
BnaA10g07630D	22.1602	553.368	1.06153	2.54732	AT4G25470	ATCBF2,DREB1C,DRE/CRT-BINDING PROTEIN 1C,FTQ4,FREEZING TOLERANCE QTL 4||CBF2	C-repeat/DRE binding factor 2
BnaC05g31450D	68.941	2476.61	0.721856	2.54504	AT3G20820		Leucine-rich repeat (LRR) family protein
BnaC02g04540D	171.716	10308.8	0.591277	2.54411	AT5G13180	ANAC083,NAC domain containing protein 83,VNI2,VND-interacting 2||NAC083	NAC domain containing protein 83
BnaCnng70250D	42.9008	1277.14	0.833017	2.54332	AT2G43150		Proline-rich extensin-like family protein
BnaC03g65220D	43.5981	1304.88	0.828547	2.54315	AT4G23590		Tyrosine transaminase family protein
BnaA04g03190D	5.09004	106.273	2.0253	2.54212	AT3G56220		transcription regulator
BnaC06g15910D	29.7243	791.045	0.946211	2.53982	AT3G56400	ATWRKY70,ARABIDOPSIS THALIANA WRKY DNA-BINDING PROTEIN 70||WRKY70	WRKY DNA-binding protein 70
BnaC08g16460D	112.078	5134.78	0.639353	2.53735	AT1G14890		Plant invertase/pectin methylesterase inhibitor superfamily protein
BnaA05g33720D	28.5121	749.316	0.960072	2.53718	AT3G01670	AtSEOR2,Arabidopsis thaliana sieve element occlusion-related 2,SEOR2,sieve element occlusion-related 2||sieve element occlusion a||SEOa	sieve element occlusion protein
BnaA04g00660D	1474.52	536321	0.496664	2.53532	AT3G61470	photosystem I light harvesting complex gene 2||LHCA2	photosystem I light harvesting complex protein
BnaC01g35920D	214.379	14858.3	0.568593	2.52872	AT3G15650		alpha/beta-Hydrolases superfamily protein
BnaC03g41380D	29.3223	771.587	0.947314	2.52865	AT1G50520	cytochrome P450%2C family 705%2C subfamily A%2C polypeptide 27||CYP705A27	cytochrome P450, family 705, subfamily A, polypeptide 27
BnaC01g39070D	114.963	5312.11	0.633979	2.52858	AT3G09680		Ribosomal protein S12/S23 family protein
BnaAnng33750D	1.48774	29.3946	3.64425	2.52211	AT3G52850	ATELP1,ATELP,ARABIDOPSIS THALIANA EPIDERMAL GROWTH FACTOR RECEPTOR-LIKE PROTEIN,ATVSR1,BP-80,BP80,BP80-1%3B1,binding protein of 80 kDa 1%3B1,BP80B,GFS1,Green fluorescent seed 1||VSR1	vacuolar sorting receptor homolog 1
BnaC07g24660D	171.671	10146.5	0.586761	2.52186	AT3G27690	LHCB2.4,LHCB2,LIGHT-HARVESTING CHLOROPHYLL B-BINDING 2||photosystem II light harvesting complex gene 2.3||LHCB2.3	photosystem II light harvesting complex protein 2.3
BnaC01g09790D	203.634	13512.1	0.570836	2.51882	AT2G20340	AtAAS||aromatic aldehyde synthase||AAS	Pyridoxal phosphate (PLP)-dependent transferases superfamily protein
BnaA06g06510D	2.07222	41.1115	3.09419	2.51821	AT1G10640		Pectin lyase-like superfamily protein
BnaCnng28410D	67.4164	2353.16	0.71955	2.51799	AT1G76160	sks5	SKU5 similar 5
BnaC04g33760D	0.815586	15.9316	4.89396	2.51706	AT1G79380	RING DOMAIN LIGASE 4||RGLG4	Ca(2)-dependent phospholipid-binding protein (Copine) family
BnaA01g20040D	289.439	24868.7	0.54484	2.51491	AT3G46780	PTAC16	plastid transcriptionally active 16
BnaA09g18990D	44.2103	1302.87	0.816444	2.5139	AT2G02130	PDF2.3||LCR68	low-molecular-weight cysteine-rich 68
BnaC09g29240D	98.5427	4134.36	0.652499	2.51361
BnaC02g36720D	35.9329	989.861	0.875577	2.51291	AT3G27170	ATCLC-B||CLC-B	chloride channel B
BnaC02g13450D	101.158	4302.71	0.648444	2.51288	AT3G02020	AK3	aspartate kinase 3
BnaA07g20570D	721.079	133135	0.506015	2.51014	AT1G17170	ATGSTU24,glutathione S-transferase TAU 24,GST,Arabidopsis thaliana Glutathione S-transferase (class tau) 24||GSTU24	glutathione S-transferase TAU 24
BnaA05g36810D	322.855	30114.8	0.537505	2.50977	AT3G19680		hypothetical protein (DUF1005)
BnaCnng12960D	2862.93	1.93358e+06	0.485702	2.50911	ATMG00070	NAD9	NADH dehydrogenase subunit 9
BnaA03g04310D	107.498	4704.94	0.63808	2.50551	AT5G13420	transaldolase 2||TRA2	Aldolase-type TIM barrel family protein
BnaA05g33710D	53.3042	1671.74	0.76705	2.50479	AT3G01680	AtSEOR1,Arabidopsis thaliana sieve element occlusion-related 1,SEOb,sieve element occlusion b||Sieve-Element-Occlusion-Related 1||SEOR1	sieve element occlusion amino-terminus protein
BnaC03g39060D	540.431	77084.1	0.513739	2.50442	AT3G15353	ATMT3||MT3	metallothionein 3
BnaA09g48850D	8.81392	186.645	1.55002	2.50342	AT2G45820		Remorin family protein
BnaA09g48030D	11.5312	251.209	1.37449	2.50268	AT3G62110		Pectin lyase-like superfamily protein
BnaC02g46810D	1547.79	575333	0.490059	2.50037	AT4G10340	LHCB5	light harvesting complex of photosystem II 5
BnaC09g09710D	7.00616	144.949	1.71841	2.49823	AT2G18300	HOMOLOG OF BEE2 INTERACTING WITH IBH 1||HBI1	basic helix-loop-helix (bHLH) DNA-binding superfamily protein
BnaA03g08640D	139.771	7104.08	0.603025	2.49647	AT5G22740	ATCSLA02,ARABIDOPSIS THALIANA CELLULOSE SYNTHASE-LIKE A02,ATCSLA2,ARABIDOPSIS THALIANA CELLULOSE SYNTHASE-LIKE A2,CSLA2,CELLULOSE SYNTHASE-LIKE A 2||CSLA02	cellulose synthase-like A02
BnaC03g33890D	37.734	1042.39	0.855624	2.49544	AT3G04720	AtPR4,HEL,HEVEIN-LIKE,PR-4||PR4	pathogenesis-related 4
BnaA03g48610D	212.152	14255.5	0.562788	2.49486	AT4G27440	PORB	protochlorophyllide oxidoreductase B
BnaA02g01000D	375.289	39028.5	0.526411	2.4918	AT5G11420		transmembrane protein, putative (Protein of unknown function, DUF642)
BnaC09g27000D	76.3136	2767.48	0.689351	2.49072	AT5G50790	SWEET10	Nodulin MtN3 family protein
BnaA06g08350D	2.54569	49.7566	2.77089	2.48875	AT3G09680		Ribosomal protein S12/S23 family protein
BnaA10g18420D	398.201	43201	0.521969	2.48261	AT5G57660	ATCOL5,BBX6,B-box domain protein 6||COL5	CONSTANS-like 5
BnaA09g20900D	580.211	86385.7	0.506565	2.4772	AT4G12470	AZI1	azelaic acid induced 1
BnaC02g44970D	102.845	4305.15	0.637983	2.47673	AT2G24270	ALDH11A3	aldehyde dehydrogenase 11A3
BnaC09g07260D	25.6363	629.49	0.978678	2.47655	AT5G67420	ASL39,ASYMMETRIC LEAVES2-LIKE 39||LBD37	LOB domain-containing protein 37
BnaAnng29900D	10.7438	227.905	1.40514	2.47621	AT2G24050	eukaryotic translation Initiation Factor isoform 4G2||eIFiso4G2	MIF4G domain-containing protein / MA3 domain-containing protein
BnaC01g17500D	7.92316	162.867	1.61071	2.47445	AT4G25630	ATFIB2||FIB2	fibrillarin 2
BnaA07g37120D	24.8587	603.393	0.988145	2.47017	AT1G25550		myb-like transcription factor family protein
BnaA01g13130D	91.5742	3580.23	0.653405	2.46798	AT4G23500		Pectin lyase-like superfamily protein
BnaC02g38800D	306.869	26711.6	0.532595	2.46787	AT5G48880	PKT1,PEROXISOMAL-3-KETO-ACYL-COA THIOLASE 1,PKT2,peroxisomal 3-keto-acyl-CoA thiolase 2||3-KETO-ACYL-COENZYME A THIOLASE 5||KAT5	peroxisomal 3-keto-acyl-CoA thiolase 2
BnaC03g65490D	189.207	11510.9	0.567047	2.46784	AT4G35150		O-methyltransferase family protein
BnaC03g03110D	24.7255	597.423	0.988544	2.46534	AT5G07470	ATMSRA3,ARABIDOPSIS THALIANA METHIONINE SULFOXIDE REDUCTASE 3||PMSR3	peptidemethionine sulfoxide reductase 3
BnaA06g22930D	108.186	4620.04	0.628279	2.46487	AT5G63810	AtBGAL10,Arabidopsis thaliana beta-galactosidase 10||BGAL10	beta-galactosidase 10
BnaAnng38080D	1894.15	832578	0.481723	2.4645	AT3G16670		Pollen Ole e 1 allergen and extensin family protein
BnaC08g42000D	744.254	136892	0.497128	2.4637	AT1G61800	ATGPT2,ARABIDOPSIS GLUCOSE-6-PHOSPHATE/PHOSPHATE TRANSLOCATOR 2||GPT2	glucose-6-phosphate/phosphate translocator 2
BnaA05g34460D	128.16	6002.67	0.604533	2.45545	AT2G43100	ATLEUD1||IPMI2	isopropylmalate isomerase 2
BnaC04g44950D	113.6	4945.17	0.619029	2.45244	AT1G56070	LOW EXPRESSION OF OSMOTICALLY RESPONSIVE GENES 1||LOS1	Ribosomal protein S5/Elongation factor G/III/V family protein
BnaA03g38440D	27.2038	666.187	0.948787	2.45218	AT2G13810	AtALD1,EDTS5,eds two suppressor 5||ALD1	AGD2-like defense response protein 1
BnaA07g30760D	197.291	12202.4	0.559907	2.44956	AT1G73260	ATKTI1,ARABIDOPSIS THALIANA KUNITZ TRYPSIN INHIBITOR 1||KTI1	kunitz trypsin inhibitor 1
BnaA02g02020D	204.631	12948.6	0.556084	2.44532	AT5G14200	ATIMD1,ARABIDOPSIS ISOPROPYLMALATE DEHYDROGENASE 1||IMD1	isopropylmalate dehydrogenase 1
BnaC09g54280D	443.131	51204.3	0.510648	2.44503	AT5G19220	ADG2,ADP GLUCOSE PYROPHOSPHORYLASE 2||APL1	ADP glucose pyrophosphorylase large subunit 1
BnaAnng09500D	301.345	25382	0.528688	2.44095	AT3G11740		LURP-one-like protein (DUF567)
BnaA03g13140D	1344.56	419838	0.481905	2.44078	AT5G59310	LTP4	lipid transfer protein 4
BnaC07g11810D	134.478	6417.72	0.595717	2.44014	AT1G27950	LTPG1	glycosylphosphatidylinositol-anchored lipid protein transfer 1
BnaCnng73160D	1.74982	32.7307	3.26952	2.4387	AT1G79985		structural molecules protein
BnaC01g27970D	70.4067	2371.72	0.6917	2.43849	ATCG00490	RBCL	ribulose-bisphosphate carboxylase
BnaC05g50730D	251.32	18355.3	0.539082	2.43588	AT1G25440	B-box domain protein 15||BBX15	B-box type zinc finger protein with CCT domain-containing protein
BnaAnng22920D	10592.6	2.46229e+07	0.468456	2.4351	AT1G29910	AB180,LHCB1.2,LIGHT HARVESTING CHLOROPHYLL A/B BINDING PROTEIN 1.2||CAB3	chlorophyll A/B binding protein 3
BnaC03g02770D	4.74449	91.6095	2.01735	2.43495	AT5G06870	ATPGIP2,ARABIDOPSIS POLYGALACTURONASE INHIBITING PROTEIN 2||PGIP2	polygalacturonase inhibiting protein 2
BnaC09g07960D	10.5282	216.357	1.39711	2.43373	AT5G66620	DAR6	DA1-related protein 6
BnaCnng12660D	330.925	29852	0.522104	2.43317	AT2G07671		ATP synthase subunit C family protein
BnaA08g26300D	114.936	4969.09	0.613313	2.43281	AT1G09560	PDGLP1,PLASMODESMAL GERMIN-LIKE PROTEIN 1||GLP5	germin-like protein 5
BnaA09g53490D	9.62077	195.469	1.45321	2.43121	AT2G03760	ATST1,ARABIDOPSIS THALIANA SULFOTRANSFERASE 1,AtSOT1,AtSOT12,sulphotransferase 12,AtSULT202A1,RAR047,ST,ST1,SULFOTRANSFERASE 1,SULT202A1,sulfotransferase 202A1||sulphotransferase 12||SOT12	sulfotransferase 12
BnaC06g05910D	345.799	32263.1	0.519433	2.43098	AT4G27410	ANAC072,Arabidopsis NAC domain containing protein 72,AtRD26||RESPONSIVE TO DESICCATION 26||RD26	NAC (No Apical Meristem) domain transcriptional regulator superfamily protein
BnaC04g36640D	785.556	148120	0.489926	2.42931	AT2G24270	ALDH11A3	aldehyde dehydrogenase 11A3
BnaC07g16640D	951.367	213521	0.485705	2.42882	AT5G66570	MSP-1,MANGANESE-STABILIZING PROTEIN 1,OE33,OXYGEN EVOLVING COMPLEX 33 KILODALTON PROTEIN,OEE1,33 KDA OXYGEN EVOLVING POLYPEPTIDE 1,OEE33,OXYGEN EVOLVING ENHANCER PROTEIN 33,PSBO-1,PS II OXYGEN-EVOLVING COMPLEX 1||PSBO1	PS II oxygen-evolving complex 1
BnaC03g10950D	188.853	11151.8	0.559176	2.42668	AT5G22740	ATCSLA02,ARABIDOPSIS THALIANA CELLULOSE SYNTHASE-LIKE A02,ATCSLA2,ARABIDOPSIS THALIANA CELLULOSE SYNTHASE-LIKE A2,CSLA2,CELLULOSE SYNTHASE-LIKE A 2||CSLA02	cellulose synthase-like A02
BnaC01g28600D	80.4712	2863.63	0.664995	2.42651	AT1G60500	DRP4C	Dynamin related protein 4C
BnaA03g55610D	12.613	262.936	1.28561	2.42288	AT3G12145	FTM4,FLORAL TRANSITION AT THE MERISTEM4||FLOR1||FLR1	Leucine-rich repeat (LRR) family protein
BnaA02g11110D	2.4328	45.3081	2.76682	2.42096	AT5G51960		complex 1 protein, LYR family protein
BnaA02g35660D	108.449	4497.36	0.618377	2.42056	AT1G68670		myb-like transcription factor family protein
BnaA03g01570D	54.0666	1606.86	0.741414	2.41921	AT5G04950	ATNAS1,ARABIDOPSIS THALIANA NICOTIANAMINE SYNTHASE 1||NAS1	nicotianamine synthase 1
BnaC01g35210D	381.459	38216.4	0.512481	2.41869	AT3G16660		Pollen Ole e 1 allergen and extensin family protein
BnaA07g23490D	10.9989	223.98	1.36067	2.4134	AT1G71480		Nuclear transport factor 2 (NTF2) family protein
BnaA04g18820D	238.221	16456	0.538496	2.41302	AT3G07720		Galactose oxidase/kelch repeat superfamily protein
BnaC06g06260D	17.2528	374.047	1.12099	2.41176	AT1G24485		ER protein carbohydrate-binding protein
BnaA03g27360D	57.4154	1738.63	0.726232	2.41162	AT3G01670	AtSEOR2,Arabidopsis thaliana sieve element occlusion-related 2,SEOR2,sieve element occlusion-related 2||sieve element occlusion a||SEOa	sieve element occlusion protein
BnaA03g12800D	71.6492	2387.82	0.682008	2.41144	AT5G52100	chlororespiration reduction 1||CRR1	Dihydrodipicolinate reductase, bacterial/plant
BnaC03g27250D	63.5091	2002.18	0.704556	2.40883	AT2G22920	SCPL12	serine carboxypeptidase-like 12
BnaCnng28690D	453.64	51933.8	0.502358	2.40314	AT5G67360	ARA12	Subtilase family protein
BnaA04g11140D	54.3003	1598.19	0.736226	2.40273	AT5G41460		transferring glycosyl group transferase (DUF604)
BnaA01g13620D	12.1994	249.553	1.29492	2.40181	AT4G24140		alpha/beta-Hydrolases superfamily protein
BnaC09g10980D	179.953	10096.2	0.558369	2.40072	AT1G12520	ATCCS,copper chaperone for SOD1||CCS	copper chaperone for SOD1
BnaC07g42380D	147.648	7264.37	0.577261	2.39966	AT1G03770	ATRING1B,ARABIDOPSIS THALIANA RING 1B||RING1B	RING 1B
BnaC03g40460D	245.546	17163.8	0.533549	2.39764	AT3G18280		Bifunctional inhibitor/lipid-transfer protein/seed storage 2S albumin superfamily protein
BnaA07g23890D	52.6104	1523.76	0.741969	2.39728	AT1G70260	Usually multiple acids move in and out Transporters 36||UMAMIT36	nodulin MtN21 /EamA-like transporter family protein
BnaC09g23130D	83.4878	2962.83	0.651974	2.39632
BnaC03g30350D	53.4673	1556.95	0.737989	2.39604	AT3G20100	cytochrome P450%2C family 705%2C subfamily A%2C polypeptide 19||CYP705A19	cytochrome P450, family 705, subfamily A, polypeptide 19
BnaCnng33420D	353.139	32690.8	0.511996	2.39524	AT1G12520	ATCCS,copper chaperone for SOD1||CCS	copper chaperone for SOD1
BnaA01g34980D	62.5715	1941.46	0.704186	2.39506	AT4G19810	class V chitinase||ChiC	Glycosyl hydrolase family protein with chitinase insertion domain-containing protein
BnaC03g70990D	224.95	14697.5	0.538934	2.39335	AT1G56010	ANAC022,Arabidopsis NAC domain containing protein 22,anac021,Arabidopsis NAC domain containing protein 21||NAC1	NAC domain containing protein 1
BnaC03g58430D	207.883	12809.1	0.544427	2.39078	AT1G28230	ATPUP1||PUP1	purine permease 1
BnaC08g07930D	420.969	44837.1	0.503001	2.38945	AT5G35630	ATGSL1,GLUTAMINE SYNTHETASE LIKE 1,GLN2,GLUTAMINE SYNTHETASE 2||GS2	glutamine synthetase 2
BnaA09g24110D	22.9573	517.294	0.990715	2.38829	AT1G32940	SBT3.5	Subtilase family protein
BnaA09g41130D	31.7898	774.244	0.875289	2.38596	AT1G30100	ATNCED5,NINE-CIS-EPOXYCAROTENOID DIOXYGENASE 5||NCED5	nine-cis-epoxycarotenoid dioxygenase 5
BnaC07g49560D	61.4421	1879.48	0.705591	2.3857	AT5G26220	AtGGCT2%3B1,GGCT2%3B1,gamma-glutamyl cyclotransferase 2%3B1	ChaC-like family protein
BnaCnng60930D	359.546	33519.6	0.509208	2.38443	AT1G77760	GNR1,NR1,NITRATE REDUCTASE 1||NIA1	nitrate reductase 1
BnaA03g58170D	2.69076	48.9792	2.60095	2.38366	AT2G19750		Ribosomal protein S30 family protein
BnaC02g41140D	203.862	12316.7	0.544392	2.38243	ATCG00740	RPOA	RNA polymerase subunit alpha
BnaCnng64850D	139.211	6516.52	0.579874	2.38134	AT5G14200	ATIMD1,ARABIDOPSIS ISOPROPYLMALATE DEHYDROGENASE 1||IMD1	isopropylmalate dehydrogenase 1
BnaC04g38620D	148.128	7208.11	0.573156	2.38076	AT2G27080		Late embryogenesis abundant (LEA) hydroxyproline-rich glycoprotein family
BnaA05g25190D	62.8719	1935.32	0.699712	2.38062	AT3G14240		Subtilase family protein
BnaA05g36800D	156.933	7924.37	0.56724	2.38041	AT3G19710	BCAT4	branched-chain aminotransferase4
BnaA08g13070D	12.4986	252.55	1.27149	2.37959	AT3G30730		hypothetical protein
BnaUnng03950D	485.022	57699.4	0.495249	2.37667	AT2G07741		ATPase, F0 complex, subunit A protein
BnaA10g22490D	13.2215	268.391	1.23909	2.37546	AT5G09480		hydroxyproline-rich glycoprotein family protein
BnaAnng25630D	34.1701	842.868	0.849637	2.37493	AT3G03260	HDG8	homeodomain GLABROUS 8
BnaC05g38940D	347.985	31336	0.5087	2.3725	AT3G14610	cytochrome P450%2C family 72%2C subfamily A%2C polypeptide 7||CYP72A7	cytochrome P450, family 72, subfamily A, polypeptide 7
BnaC04g04590D	35.8052	893.853	0.835001	2.37239	AT2G45900	TON1 Recruiting Motif 13||TRM13	Phosphatidylinositol N-acetyglucosaminlytransferase subunit P-like protein
BnaA01g27680D	263.673	19094.7	0.524071	2.37142	AT3G16660		Pollen Ole e 1 allergen and extensin family protein
BnaA05g11860D	46.7028	1270.18	0.763115	2.37033	AT2G30620		winged-helix DNA-binding transcription factor family protein
BnaC07g10760D	372.52	35395.7	0.50504	2.37026	AT1G25440	B-box domain protein 15||BBX15	B-box type zinc finger protein with CCT domain-containing protein
BnaA08g23020D	259.092	18473.9	0.524596	2.36816	AT1G17620		Late embryogenesis abundant (LEA) hydroxyproline-rich glycoprotein family
BnaA10g02390D	2.43207	43.6494	2.71652	2.3676	AT1G04110	AtSDD1||STOMATAL DENSITY AND DISTRIBUTION 1||SDD1	Subtilase family protein
BnaCnng62600D	64.969	2009.66	0.69001	2.36721	AT2G06850	EXGT-A1,endoxyloglucan transferase A1,EXT,ENDOXYLOGLUCAN TRANSFERASE||XTH4	xyloglucan endotransglucosylase/hydrolase 4
BnaA08g01590D	74.5143	2451.23	0.664435	2.36637	AT1G52230	PSAH-2,PHOTOSYSTEM I SUBUNIT H-2,PSI-H||PSAH2	photosystem I subunit H2
BnaC01g03360D	10.5808	207.506	1.36143	2.36546	AT4G35180	LHT7	LYS/HIS transporter 7
BnaA02g05170D	48.6472	1338.22	0.751979	2.36544	AT5G20960	AAO1,aldehyde oxidase 1,AOalpha,aldehyde oxidase alpha,AT-AO1,ARABIDOPSIS THALIANA ALDEHYDE OXIDASE 1,ATAO,AtAO1,Arabidopsis thaliana aldehyde oxidase 1||AO1	aldehyde oxidase 1
BnaA03g57570D	51.9619	1452.41	0.733431	2.35286	AT3G23810	ATSAHH2,S-ADENOSYL-L-HOMOCYSTEINE (SAH) HYDROLASE 2||SAHH2	S-adenosyl-l-homocysteine (SAH) hydrolase 2
BnaA10g13790D	161.668	8165	0.558927	2.35261	AT5G22590		Leucine Rich Repeat protein family
BnaC07g42370D	145.874	6888.17	0.56895	2.35147	AT1G03770	ATRING1B,ARABIDOPSIS THALIANA RING 1B||RING1B	RING 1B
BnaC04g53540D	17.6575	368.171	1.08667	2.34971	AT2G37770	AKR4C9,Aldo-keto reductase family 4 member C9||Chloroplastic aldo-keto reductase||ChlAKR	NAD(P)-linked oxidoreductase superfamily protein
BnaC09g40660D	328.656	27725.8	0.506641	2.34441	AT5G17300	REVEILLE 1||RVE1	Homeodomain-like superfamily protein
BnaC06g00540D	97.6749	3625.49	0.616454	2.34376	AT1G43910		P-loop containing nucleoside triphosphate hydrolases superfamily protein
BnaC01g31470D	63.5764	1913.91	0.688121	2.3416	AT4G15300	cytochrome P450%2C family 702%2C subfamily A%2C polypeptide 2||CYP702A2	cytochrome P450, family 702, subfamily A, polypeptide 2
BnaAnng05130D	32.7357	779.162	0.852692	2.34105	AT5G67420	ASL39,ASYMMETRIC LEAVES2-LIKE 39||LBD37	LOB domain-containing protein 37
BnaA03g35030D	57.3864	1654.23	0.708744	2.34086	AT3G19000		2-oxoglutarate (2OG) and Fe(II)-dependent oxygenase superfamily protein
BnaC05g10330D	88.2261	3095.13	0.630583	2.33944	AT2G03240		EXS (ERD1/XPR1/SYG1) family protein
BnaC05g28320D	627.24	90893.2	0.480653	2.33944	AT1G32900	granule bound starch synthase 1||GBSS1	UDP-Glycosyltransferase superfamily protein
BnaA08g07620D	822.863	151749	0.473408	2.33668	AT4G15550	IAGLU	indole-3-acetate beta-D-glucosyltransferase
BnaA05g07460D	47.5019	1269.68	0.75013	2.33649	AT2G36970		UDP-Glycosyltransferase superfamily protein
BnaCnng13040D	453.783	49583.9	0.490707	2.3355	ATCG00900	RPS7.1	Ribosomal protein S7p/S5e family protein
BnaA10g16930D	10.9244	210.201	1.32714	2.33274	AT5G17870	PSRP6	plastid-specific 50S ribosomal protein 6
BnaC02g32000D	2.91672	51.355	2.45695	2.33191	AT5G45950		GDSL-like Lipase/Acylhydrolase superfamily protein
BnaC09g25420D	6.7761	124.401	1.64601	2.3295	AT4G08770	peroxidase 37||Prx37	Peroxidase superfamily protein
BnaA07g08530D	49.4317	1333.64	0.738779	2.32892	AT1G28290	AGP31	arabinogalactan protein 31
BnaC04g03530D	15.8873	320.172	1.12627	2.32595	AT2G44220		NEP-interacting protein (DUF239)
BnaC03g33880D	183.862	9928.36	0.541936	2.32432	AT3G04720	AtPR4,HEL,HEVEIN-LIKE,PR-4||PR4	pathogenesis-related 4
BnaC03g51370D	80.1983	2650.98	0.642004	2.32249	AT5G62890		Xanthine/uracil permease family protein
BnaC06g37490D	67.6867	2066.55	0.671615	2.32227	AT1G76650	CML38	calmodulin-like 38
BnaC03g48210D	71.0628	2215.94	0.662425	2.32098	AT1G10470	ATRR1,RESPONCE REGULATOR 1,IBC7,INDUCED BY CYTOKININ 7,MEE7,maternal effect embryo arrest 7||ARR4	response regulator 4
BnaA07g16850D	36.5224	882.881	0.813565	2.31735	AT3G56400	ATWRKY70,ARABIDOPSIS THALIANA WRKY DNA-BINDING PROTEIN 70||WRKY70	WRKY DNA-binding protein 70
BnaC04g03990D	5.60768	100.722	1.78969	2.31663	AT1G65680	ATEXPB2,expansin B2,ATHEXP BETA 1.4||EXPB2	expansin B2
BnaA06g22660D	148.916	6940.11	0.559423	2.31355	AT5G63310	ATNDPK2,ARABIDOPSIS NUCLEOSIDE DIPHOSPHATE KINASE 2,NDPK IA IA,NDPK IA,NUCLEOSIDE DIPHOSPHATE KINASE IA,NDPK1A,NDP KINASE 1A||NDPK2	nucleoside diphosphate kinase 2
BnaA05g29710D	7.69403	141.106	1.5439	2.31348	AT3G08030		DNA-directed RNA polymerase subunit beta (Protein of unknown function, DUF642)
BnaC05g33040D	376.472	34687.5	0.494714	2.31344	AT3G19680		hypothetical protein (DUF1005)
BnaAnng09680D	6.14923	110.819	1.71194	2.31277	AT1G56580	SMALLER WITH VARIABLE BRANCHES||SVB	plant/protein (Protein of unknown function, DUF538)
BnaC06g37650D	149.257	6948.16	0.558469	2.30982
BnaCnng60650D	3.54623	61.8448	2.21761	2.3077	AT1G70270		transcription factor
BnaA08g30380D	6.82974	123.348	1.62616	2.30501	AT4G16730	TPS02	terpene synthase 02
BnaA05g20090D	29.711	671.816	0.872384	2.30495	AT3G20820		Leucine-rich repeat (LRR) family protein
BnaA04g16310D	1448.41	441453	0.458724	2.30463	AT2G28190	AtSOD2,CZSOD2,COPPER/ZINC SUPEROXIDE DISMUTASE 2,SOD2,superoxide dismutase 2||CSD2	copper/zinc superoxide dismutase 2
BnaA09g46240D	78.9678	2558.36	0.640518	2.30435	AT1G13550		hypothetical protein (DUF1262)
BnaC03g02540D	73.2356	2287.82	0.653114	2.3035	AT5G06320	NHL3	NDR1/HIN1-like 3
BnaA05g27440D	623.093	87519.7	0.474789	2.30288	AT3G11630		Thioredoxin superfamily protein
BnaA05g19350D	37.0552	889.552	0.804889	2.30095	AT3G19820	CBB1,CABBAGE 1,DIM1,DIMINUTO 1,DIM,DIMINUTIA,EVE1,ENHANCED VERY-LOW-FLUENCE RESPONSES 1||DWARF 1||DWF1	cell elongation protein / DWARF1 / DIMINUTO (DIM)
BnaA07g10100D	75.7479	2396.53	0.64628	2.29893	AT1G70830	MLP28	MLP-like protein 28
BnaC08g17460D	346.26	29473.1	0.495805	2.29702	AT1G17620		Late embryogenesis abundant (LEA) hydroxyproline-rich glycoprotein family
BnaAnng35450D	31.8934	730.717	0.847566	2.29649	AT1G33970		P-loop containing nucleoside triphosphate hydrolases superfamily protein
BnaA04g26510D	61.7102	1774.62	0.682647	2.29393	AT2G45900	TON1 Recruiting Motif 13||TRM13	Phosphatidylinositol N-acetyglucosaminlytransferase subunit P-like protein
BnaCnng47390D	31.8088	726.342	0.847274	2.29272	AT1G21440		Phosphoenolpyruvate carboxylase family protein
BnaCnng13310D	489.856	55445	0.480688	2.29266	AT5G65730	XTH6	xyloglucan endotransglucosylase/hydrolase 6
BnaA05g31970D	28.2738	625.789	0.88477	2.29245	AT3G04290	ATLTL1||LTL1	Li-tolerant lipase 1
BnaC02g05730D	705.177	109647	0.469569	2.29106	AT5G14740	BETA CA2,BETA CARBONIC ANHYDRASE 2,CA18,CARBONIC ANHYDRASE 18||CA2	carbonic anhydrase 2
BnaC03g03070D	26.3883	573.534	0.907544	2.29066	AT5G07470	ATMSRA3,ARABIDOPSIS THALIANA METHIONINE SULFOXIDE REDUCTASE 3||PMSR3	peptidemethionine sulfoxide reductase 3
BnaA03g26810D	115.164	4516.45	0.583555	2.29051	AT4G01040		Glycosyl hydrolase superfamily protein
BnaA04g25170D	0.843017	14.0786	4.45085	2.29048	AT2G43510	ATTI1,trypsin inhibitor protein 1||TI1	trypsin inhibitor protein 1
BnaC08g44980D	117.118	4637.8	0.581476	2.2904	AT1G06830		Glutaredoxin family protein
BnaC06g41080D	212.942	12445.3	0.523892	2.28973	AT1G52220	CURT1C,CURVATURE THYLAKOID 1C	CURVATURE THYLAKOID protein
BnaC04g47910D	12.4557	235.909	1.23312	2.28686	AT4G13770	REF2,REDUCED EPIDERMAL FLUORESCENCE 2||cytochrome P450%2C family 83%2C subfamily A%2C polypeptide 1||CYP83A1	cytochrome P450, family 83, subfamily A, polypeptide 1
BnaA10g10150D	11.4218	213.872	1.28039	2.28595	AT4G02020	EZA1,SDG10,SET DOMAIN-CONTAINING PROTEIN 10||SWINGER||SWN	SET domain-containing protein
BnaUnng00260D	30.6564	689.492	0.856532	2.28527	AT2G37780		Cysteine/Histidine-rich C1 domain family protein
BnaC03g44150D	23.7794	501.902	0.942127	2.2829	AT2G04780	FLA7	FASCICLIN-like arabinoogalactan 7
BnaA03g49680D	3.42661	58.5633	2.23331	2.28052	AT2G02820	AtMYB88,myb domain protein 88||MYB88	myb domain protein 88
BnaC05g40920D	15.8712	309.685	1.10879	2.27959	AT3G12145	FTM4,FLORAL TRANSITION AT THE MERISTEM4||FLOR1||FLR1	Leucine-rich repeat (LRR) family protein
BnaC02g20340D	22.6001	470.522	0.959797	2.27902	AT1G70830	MLP28	MLP-like protein 28
BnaC04g34390D	3298.46	2.17998e+06	0.447625	2.27898	AT5G38410	Rubisco small subunit 3B||RBCS3B	Ribulose bisphosphate carboxylase (small chain) family protein
BnaC04g51610D	164.412	7975.96	0.543198	2.2785	AT2G46820	CURT1B,CURVATURE THYLAKOID 1B,PSAP,PTAC8,PLASTID TRANSCRIPTIONALLY ACTIVE 8,TMP14,THYLAKOID MEMBRANE PHOSPHOPROTEIN OF 14 KDA||PSI-P	photosystem I P subunit
BnaA01g31870D	3.19317	54.3424	2.3086	2.27826	AT3G10700	GalAK	galacturonic acid kinase
BnaC05g29760D	105.693	3910.76	0.591675	2.27688	AT3G22740	HMT3	homocysteine S-methyltransferase 3
BnaCnng31040D	271.918	18871.1	0.505197	2.27619	AT3G53420	AtPIP2%3B1,PIP2%3B1,PLASMA MEMBRANE INTRINSIC PROTEIN 2%3B1,PIP2,PLASMA MEMBRANE INTRINSIC PROTEIN 2||PIP2A	plasma membrane intrinsic protein 2A
BnaC09g48200D	240.382	15194.1	0.512785	2.27524	AT5G07030		Eukaryotic aspartyl protease family protein
BnaC04g37510D	95.8636	3358.98	0.604575	2.27507	AT2G25070		Protein phosphatase 2C family protein
BnaA06g01690D	227.821	13825.1	0.516108	2.27343	AT1G52220	CURT1C,CURVATURE THYLAKOID 1C	CURVATURE THYLAKOID protein
BnaA03g35880D	44.5334	1113.63	0.749352	2.27335	AT5G10770		Eukaryotic aspartyl protease family protein
BnaA09g42990D	241.665	15304.3	0.51191	2.27229	AT2G21650	ATRL2,ARABIDOPSIS RAD-LIKE 2,RSM1,RADIALIS-LIKE SANT/MYB 1||MATERNAL EFFECT EMBRYO ARREST 3||MEE3	Homeodomain-like superfamily protein
BnaC07g47260D	256.066	16925.9	0.508071	2.27164	AT2G21730	ATCAD2||CAD2	cinnamyl alcohol dehydrogenase homolog 2
BnaC09g53340D	153.804	7108.56	0.548179	2.27159	AT4G25990	CIL	CCT motif family protein
BnaC07g37780D	124.107	5006.49	0.570125	2.26784	AT4G23010	ATUTR2||UTR2	UDP-galactose transporter 2
BnaA01g01000D	7.96208	141.862	1.49591	2.26756	AT4G36850		PQ-loop repeat family protein / transmembrane family protein
BnaC04g52970D	78.9229	2487.22	0.631909	2.26488	AT2G43100	ATLEUD1||IPMI2	isopropylmalate isomerase 2
BnaA06g20920D	51.8928	1360.47	0.710782	2.26117	AT3G49220		Plant invertase/pectin methylesterase inhibitor superfamily
BnaA03g39700D	22.8079	469.859	0.950384	2.26097	AT5G23010	IMS3,2-ISOPROPYLMALATE SYNTHASE 3||MAM1	methylthioalkylmalate synthase 1
BnaA04g09030D	2.10557	34.9532	2.80785	2.2605	AT1G20930	cyclin-dependent kinase B2%3B2||CDKB2%3B2	cyclin-dependent kinase B2;2
BnaCnng50450D	41.8033	1013.7	0.76163	2.25996	AT5G25120	ytochrome p450%2C family 71%2C subfamily B%2C polypeptide 11||CYP71B11	cytochrome p450, family 71, subfamily B, polypeptide 11
BnaA06g19430D	84.1043	2725.31	0.620712	2.25985	ATCG00680	PSBB	photosystem II reaction center protein B
BnaA04g22100D	456.153	47438.8	0.477481	2.25783	AT2G38640		LURP-one-like protein (DUF567)
BnaA04g00500D	285.503	20252.5	0.498458	2.25373	AT3G61890	ATHB-12,homeobox 12,ATHB12,ARABIDOPSIS THALIANA HOMEOBOX 12||HB-12	homeobox 12
BnaC04g38750D	28.6722	618.734	0.867542	2.25079	AT3G01680	AtSEOR1,Arabidopsis thaliana sieve element occlusion-related 1,SEOb,sieve element occlusion b||Sieve-Element-Occlusion-Related 1||SEOR1	sieve element occlusion amino-terminus protein
BnaA07g16440D	97.5919	3387.22	0.59636	2.24757	AT3G54600	DJ1F	Class I glutamine amidotransferase-like superfamily protein
BnaA05g14890D	13.0787	242.454	1.19056	2.24663	AT1G51470	TGG5,THIOGLUCOSIDE GLUCOHYDROLASE 5||BGLU35	beta glucosidase 35
BnaC08g08350D	597.572	77780.8	0.466708	2.24606	AT4G14090		UDP-Glycosyltransferase superfamily protein
BnaC08g41500D	33.3308	746.426	0.819686	2.24579	AT1G12200	flavin monooxygenase||FMO	Flavin-binding monooxygenase family protein
BnaA05g27700D	5.06069	85.8873	1.83128	2.24368	AT3G11340	UDP-dependent glycosyltransferase 76B1||UGT76B1	UDP-Glycosyltransferase superfamily protein
BnaC03g27140D	410.915	38738.8	0.478984	2.24243	AT2G23810	TET8	tetraspanin8
BnaC02g41790D	129.596	5250.27	0.559114	2.23643	AT5G23010	IMS3,2-ISOPROPYLMALATE SYNTHASE 3||MAM1	methylthioalkylmalate synthase 1
BnaA04g17190D	4.4944	75.3674	1.93161	2.23559	AT2G30010	TBL45	TRICHOME BIREFRINGENCE-LIKE 45
BnaC02g23620D	393.74	35646.7	0.479513	2.23497	AT1G75830	PDF1.1,PLANT DEFENSIN 1.1||LCR67	low-molecular-weight cysteine-rich 67
BnaC07g13200D	1886	703997	0.444881	2.23467	AT1G70830	MLP28	MLP-like protein 28
BnaC07g39850D	1.16822	18.8352	3.71501	2.2342	AT4G25670		stress response NST1-like protein
BnaC03g41850D	817.807	139666	0.456977	2.23393	AT3G21055	PSBTN	photosystem II subunit T
BnaAnng08780D	22.3649	450.056	0.948562	2.23314	AT3G06035		Glycoprotein membrane precursor GPI-anchored
BnaA01g08550D	28.4499	605.234	0.864731	2.23305	AT4G17670		senescence-associated family protein (DUF581)
BnaC03g01390D	27.0892	569.241	0.880749	2.23287	AT5G03760	ATCSLA09	Nucleotide-diphospho-sugar transferases superfamily protein
BnaC04g24160D	297.538	21451.2	0.492248	2.23087	AT2G41790		Insulinase (Peptidase family M16) family protein
BnaA02g30470D	390.639	35026.3	0.479095	2.23045	AT5G48880	PKT1,PEROXISOMAL-3-KETO-ACYL-COA THIOLASE 1,PKT2,peroxisomal 3-keto-acyl-CoA thiolase 2||3-KETO-ACYL-COENZYME A THIOLASE 5||KAT5	peroxisomal 3-keto-acyl-CoA thiolase 2
BnaC01g02900D	3.48201	57.493	2.1776	2.22986	AT4G19250		Galactose oxidase/kelch repeat superfamily protein
BnaC03g61580D	77.5602	2365.13	0.627031	2.22951	AT4G36880	RDL1,RD21A-LIKE PROTEASE1||CP1	cysteine proteinase1
BnaC09g51700D	162.793	7555.57	0.533946	2.22409	AT1G43710	ATSDC1,Arabidopsis thaliana serine decarboxylase 1,SDC1,serine decarboxylase 1||embryo defective 1075||EMB1075	Pyridoxal phosphate (PLP)-dependent transferases superfamily protein
BnaA01g20330D	54.6914	1422.8	0.689688	2.2206	AT2G36540		Haloacid dehalogenase-like hydrolase (HAD) superfamily protein
BnaA03g37990D	1057.19	226126	0.449804	2.21901	AT2G05070	LHCB2,LIGHT-HARVESTING CHLOROPHYLL B-BINDING 2||photosystem II light harvesting complex gene 2.2||LHCB2.2	photosystem II light harvesting complex protein 2.2
BnaC05g47350D	2.05838	33.1047	2.79524	2.2156	AT3G04290	ATLTL1||LTL1	Li-tolerant lipase 1
BnaA08g31070D	4.54857	75.2538	1.90717	2.21525	AT1G28350		Nucleotidylyl transferase superfamily protein
BnaC01g37460D	69.7213	1998.67	0.641217	2.21213	AT3G13750	BGAL1	beta galactosidase 1
BnaC09g41810D	3.6597	59.6107	2.10968	2.20731	AT5G16030		mental retardation GTPase activating protein
BnaCnng20740D	1249.59	309756	0.445392	2.20701	ATCG00730	PETD	photosynthetic electron transfer D
BnaA10g00660D	36.5891	816.349	0.780883	2.20088	AT1G01190	cytochrome P450%2C family 78%2C subfamily A%2C polypeptide 8||CYP78A8	cytochrome P450, family 78, subfamily A, polypeptide 8
BnaA10g00970D	347.538	27756	0.479375	2.20083	AT1G02310	endo-beta-mannanase 1||MAN1	Glycosyl hydrolase superfamily protein
BnaA03g37810D	46.8454	1133.08	0.718562	2.19958	AT2G04780	FLA7	FASCICLIN-like arabinoogalactan 7
BnaC06g05920D	186.448	9320.92	0.517811	2.19921	AT4G27410	ANAC072,Arabidopsis NAC domain containing protein 72,AtRD26||RESPONSIVE TO DESICCATION 26||RD26	NAC (No Apical Meristem) domain transcriptional regulator superfamily protein
BnaA04g24600D	2111.88	857108	0.438378	2.19877	AT2G42600	ATPPC2,phosphoenolpyruvate carboxylase 2||PPC2	phosphoenolpyruvate carboxylase 2
BnaC09g17950D	93.0365	3041.72	0.592798	2.19799
BnaA06g30720D	141.704	5905.14	0.542294	2.19759	AT3G30180	CYP85A2||BR6OX2	brassinosteroid-6-oxidase 2
BnaC03g36350D	67.9955	1907	0.642237	2.19685	AT3G08860	PYD4	PYRIMIDINE 4
BnaA03g09540D	20.1158	386.312	0.977081	2.19655	AT5G59310	LTP4	lipid transfer protein 4
BnaC09g41980D	482.455	50428.5	0.465458	2.19653	AT5G15850	ATCOL1,BBX2,B-box domain protein 2||COL1	CONSTANS-like 1
BnaA07g28560D	163.245	7423.87	0.527807	2.19208	AT1G24180	IAA-CONJUGATE-RESISTANT 4||IAR4	Thiamin diphosphate-binding fold (THDP-binding) superfamily protein
BnaC03g30640D	19.748	375.641	0.981442	2.18788	AT3G01680	AtSEOR1,Arabidopsis thaliana sieve element occlusion-related 1,SEOb,sieve element occlusion b||Sieve-Element-Occlusion-Related 1||SEOR1	sieve element occlusion amino-terminus protein
BnaC06g14680D	142042	3.70141e+09	0.428318	2.18717
BnaCnng23260D	244.83	14753.1	0.496108	2.18664	AT4G02280	ATSUS3||SUS3	sucrose synthase 3
BnaA03g08520D	182.286	8892.64	0.517324	2.1863	AT5G22420	FAR7	fatty acid reductase 7
BnaA07g12480D	1157.42	263107	0.443176	2.1854	AT5G66570	MSP-1,MANGANESE-STABILIZING PROTEIN 1,OE33,OXYGEN EVOLVING COMPLEX 33 KILODALTON PROTEIN,OEE1,33 KDA OXYGEN EVOLVING POLYPEPTIDE 1,OEE33,OXYGEN EVOLVING ENHANCER PROTEIN 33,PSBO-1,PS II OXYGEN-EVOLVING COMPLEX 1||PSBO1	PS II oxygen-evolving complex 1
BnaA09g15290D	617.952	79359.3	0.455873	2.18415	AT1G09350	AtGolS3,galactinol synthase 3||GolS3	galactinol synthase 3
BnaA09g32260D	11.1057	193.045	1.25107	2.18341	AT3G51730		saposin B domain-containing protein
BnaA05g10630D	40.1034	908.123	0.751435	2.18082	AT2G33060	AtRLP27,receptor like protein 27||RLP27	receptor like protein 27
BnaA02g31430D	300.881	21133	0.483153	2.1806	AT5G26920	CBP60G	Cam-binding protein 60-like G
BnaA05g34880D	2.27973	35.8665	2.627	2.18014	AT2G37760	Aldo-keto reductase family 4 member C8||AKR4C8	NAD(P)-linked oxidoreductase superfamily protein
BnaC02g35980D	253.656	15598.9	0.49238	2.17775	AT3G26210	cytochrome P450%2C family 71%2C subfamily B%2C polypeptide 23||CYP71B23	cytochrome P450, family 71, subfamily B, polypeptide 23
BnaC03g11850D	71.6688	2030.15	0.628687	2.17676	AT5G59540		2-oxoglutarate (2OG) and Fe(II)-dependent oxygenase superfamily protein
BnaA05g00510D	64.2495	1729.87	0.647347	2.17398	AT2G47460	ATMYB12,MYB DOMAIN PROTEIN 12,PFG1,PRODUCTION OF FLAVONOL GLYCOSIDES 1||MYB12	myb domain protein 12
BnaA06g39610D	90.4401	2863.59	0.59169	2.17308	AT5G48850	SULPHUR DEFICIENCY-INDUCED 1||ATSDI1	Tetratricopeptide repeat (TPR)-like superfamily protein
BnaA03g38410D	24.8633	491.066	0.891273	2.17266	AT2G13610	ATP-binding cassette G5||ABCG5	ABC-2 type transporter family protein
BnaCnng40260D	17.8912	330.447	1.01604	2.17147	AT1G69530	AT-EXP1,ATEXP1,ATEXPA1,expansin A1,ATHEXP ALPHA 1.2,EXP1,EXPANSIN 1||EXPA1	expansin A1
BnaA08g23760D	82.0897	2471.93	0.605661	2.17144	AT1G15820	CP24||LHCB6	light harvesting complex photosystem II subunit 6
BnaC03g70970D	68.0903	1876.34	0.636167	2.17056	AT1G55920	ATSERAT2%3B1,serine acetyltransferase 2%3B1,SAT1,SERINE ACETYLTRANSFERASE 1,SAT5,SERINE ACETYLTRANSFERASE 5||serine acetyltransferase 2%3B1||SERAT2%3B1	serine acetyltransferase 2;1
BnaC08g39190D	230.736	13159.5	0.497168	2.17047	AT1G14870	AtPCR2||PCR2	PLANT CADMIUM RESISTANCE 2
BnaC03g03080D	15.8215	286.025	1.06894	2.17017	AT5G07460	ATMSRA2,ARABIDOPSIS THALIANA METHIONINE SULFOXIDE REDUCTASE 2||PMSR2	peptidemethionine sulfoxide reductase 2
BnaA06g38150D	102.701	3472.09	0.573746	2.16961	AT1G14040	PHO1%3BH3,PHO1 homolog 3	EXS (ERD1/XPR1/SYG1) family protein
BnaC06g38250D	7.93972	132.001	1.44705	2.16804	AT1G21910	dehydration response element-binding protein 26||DREB26	Integrase-type DNA-binding superfamily protein
BnaC03g74610D	255.835	15681.8	0.489484	2.16378	AT2G18680		transmembrane protein
BnaA06g11540D	305.383	21427.1	0.479333	2.16234	AT1G17220	fu-gaeri1||FUG1	Translation initiation factor 2, small GTP-binding protein
BnaC06g01710D	54.0232	1342.74	0.678291	2.16175	AT2G10260		Ulp1 protease family protein
BnaC06g07480D	214.197	11504.4	0.500748	2.16175	AT1G55670	PSAG	photosystem I subunit G
BnaC04g26150D	2.2571	35.0163	2.62171	2.16031	AT3G18480	AtCASP,CCAAT-displacement protein alternatively spliced product||CASP	CCAAT-displacement protein alternatively spliced product
BnaA02g22470D	212.831	11363.1	0.500857	2.15978	AT4G25810	XTH23,xyloglucan endotransglucosylase/hydrolase 23||XTR6	xyloglucan endotransglycosylase 6
BnaA06g00190D	41.254	928.758	0.738729	2.1591	AT1G55690		Sec14p-like phosphatidylinositol transfer family protein
BnaA10g17370D	175.737	8204.53	0.515423	2.15883	AT5G17300	REVEILLE 1||RVE1	Homeodomain-like superfamily protein
BnaC06g14690D	291080	1.52309e+10	0.423985	2.15827
BnaCnng08810D	25.3374	497.474	0.880285	2.15784	AT1G01630		Sec14p-like phosphatidylinositol transfer family protein
BnaC03g16450D	66.0448	1779.23	0.638671	2.15743	AT5G50740		Heavy metal transport/detoxification superfamily protein
BnaC08g28150D	184.902	8917.1	0.510704	2.15559	AT3G57240	AtBG3||beta-1%2C3-glucanase 3||BG3	beta-1,3-glucanase 3
BnaA02g04090D	12.5689	217.351	1.17296	2.1539	AT5G22810		GDSL-like lipase/acylhydrolase superfamily protein
BnaC09g40740D	113.576	4017.02	0.558042	2.15303	AT5G17220	ATGSTF12,ARABIDOPSIS THALIANA GLUTATHIONE S-TRANSFERASE PHI 12,GST26,GLUTATHIONE S-TRANSFERASE 26,TT19,TRANSPARENT TESTA 19||GSTF12	glutathione S-transferase phi 12
BnaA06g19390D	3534.32	2.28853e+06	0.428028	2.1522	ATCG00740	RPOA	RNA polymerase subunit alpha
BnaC07g49260D	17.6225	320.279	1.01554	2.15201	AT3G61110	ARS27A,ribosomal protein S27||RS27A	ribosomal protein S27
BnaA01g14450D	3940.17	2.83408e+06	0.427259	2.15046	AT4G25100	ATFSD1,ARABIDOPSIS FE SUPEROXIDE DISMUTASE 1||FSD1	Fe superoxide dismutase 1
BnaC03g30870D	862.797	145996	0.442855	2.15038	AT2G02930	ATGSTF3,glutathione S-transferase F3,GST16,GLUTATHIONE S-TRANSFERASE 16||GSTF3	glutathione S-transferase F3
BnaA09g04550D	987.486	188810	0.440029	2.14815	AT1G76360		Protein kinase superfamily protein
BnaC04g40760D	49.5296	1179.67	0.69345	2.14801	AT2G29980	AtFAD3||FAD3	fatty acid desaturase 3
BnaAnng26200D	37.5887	814.39	0.759205	2.14662	AT3G10490	ANAC051,Arabidopsis NAC domain containing protein 51,ANAC052,NAC domain containing protein 52||NAC052	NAC domain containing protein 52
BnaC05g41590D	735.956	107502	0.44551	2.14574	AT3G11630		Thioredoxin superfamily protein
BnaC07g21260D	43.4285	985.286	0.72278	2.14539	AT2G01830	AHK4,ARABIDOPSIS HISTIDINE KINASE 4,ATCRE1,CRE1,CYTOKININ RESPONSE 1,WOL1,WOODEN LEG 1||WOODEN LEG||WOL	CHASE domain containing histidine kinase protein
BnaC06g21620D	2.94212	45.5318	2.29349	2.14535	AT1G76790	indole glucosinolate O-methyltransferase 5||IGMT5	O-methyltransferase family protein
BnaCnng30740D	228.446	12707.1	0.493446	2.14493	AT2G31390		pfkB-like carbohydrate kinase family protein
BnaC04g50970D	140.704	5620.68	0.53283	2.14298	AT2G46680	ATHB-7,homeobox 7,ATHB7,ARABIDOPSIS THALIANA HOMEOBOX 7||HB-7	homeobox 7
BnaCnng12690D	524.713	56771.1	0.454089	2.1425	ATMG01120	NAD1,NADH DEHYDROGENASE 1||NAD1B	NADH dehydrogenase 1B
BnaA09g13710D	1379.06	358389	0.434104	2.14149	AT1G61520	photosystem I light harvesting complex gene 3||LHCA3	PSI type III chlorophyll a/b-binding protein
BnaA01g34710D	1537.18	442495	0.432741	2.14096	AT4G39800	ATIPS1,INOSITOL 3-PHOSPHATE SYNTHASE 1,ATMIPS1,MYO-INOSITOL-1-PHOSPHATE SYNTHASE 1,MI-1-P SYNTHASE||D-myo-Inositol 3-Phosphate Synthase 1||MIPS1	myo-inositol-1-phosphate synthase 1
BnaC02g18310D	29.6061	596.572	0.824993	2.14001	AT1G68520	B-box domain protein 14||BBX14	B-box type zinc finger protein with CCT domain-containing protein
BnaC03g07610D	5.52309	87.5613	1.69424	2.13791	AT5G16190	ATCSLA11,ARABIDOPSIS THALIANA CELLULOSE SYNTHASE LIKE A11||CSLA11	cellulose synthase like A11
BnaA03g15830D	1240.58	290721	0.434624	2.13573	AT1G29910	AB180,LHCB1.2,LIGHT HARVESTING CHLOROPHYLL A/B BINDING PROTEIN 1.2||CAB3	chlorophyll A/B binding protein 3
BnaAnng05610D	17.5083	314.274	1.01254	2.13572	AT5G45500		RNI-like superfamily protein
BnaAnng30680D	1476.42	407506	0.432371	2.13541	AT5G24655	RESPONSE TO LOW SULFUR 4||LSU4	response to low sulfur 4
BnaA01g30830D	8.38676	136.965	1.39544	2.13527	AT3G12145	FTM4,FLORAL TRANSITION AT THE MERISTEM4||FLOR1||FLR1	Leucine-rich repeat (LRR) family protein
BnaC08g11430D	61.2929	1570.61	0.646581	2.13167	AT4G24280	cpHsc70-1	chloroplast heat shock protein 70-1
BnaA09g26140D	494.059	50372.5	0.454274	2.13138	AT1G30380	PSAK	photosystem I subunit K
BnaA09g05900D	170.106	7621.95	0.513232	2.13118	AT4G22950	GL19||AGL19	AGAMOUS-like 19
BnaA02g25930D	164.634	7215.26	0.515949	2.13066	AT1G76955		Expressed protein
BnaA05g04590D	36.133	764.91	0.765423	2.13056	AT1G65680	ATEXPB2,expansin B2,ATHEXP BETA 1.4||EXPB2	expansin B2
BnaC04g33320D	332.678	24434.3	0.469868	2.13055	AT2G21650	ATRL2,ARABIDOPSIS RAD-LIKE 2,RSM1,RADIALIS-LIKE SANT/MYB 1||MATERNAL EFFECT EMBRYO ARREST 3||MEE3	Homeodomain-like superfamily protein
BnaC07g29940D	560.387	63618.6	0.450095	2.12973	AT5G24530	DOWNY MILDEW RESISTANT 6||DMR6	2-oxoglutarate (2OG) and Fe(II)-dependent oxygenase superfamily protein
BnaC05g12520D	197.247	9766.27	0.501019	2.12882	AT1G16400	cytochrome P450%2C family 79%2C subfamily F%2C polypeptide 2||CYP79F2	cytochrome P450, family 79, subfamily F, polypeptide 2
BnaC01g32590D	14.4132	249.204	1.09526	2.12637	AT3G20370		TRAF-like family protein
BnaC09g17940D	214.801	11269.3	0.49421	2.12498	AT1G03870	FLA9	FASCICLIN-like arabinoogalactan 9
BnaC01g08820D	1.63025	24.4771	3.03478	2.12362	AT4G29700		Alkaline-phosphatase-like family protein
BnaC04g21740D	1565.78	452998	0.429849	2.12297	AT3G61470	photosystem I light harvesting complex gene 2||LHCA2	photosystem I light harvesting complex protein
BnaA06g30750D	401.898	34223.5	0.460306	2.12218	AT3G29810	COBL2	COBRA-like protein 2 precursor
BnaA02g29540D	29.3497	582.497	0.822325	2.12138	AT5G39720	avirulence induced gene 2 like protein||AIG2L	avirulence induced protein 2 like protein
BnaA07g30830D	13.6409	232.958	1.11891	2.11993	AT1G73370	ATSUS6,ARABIDOPSIS THALIANA SUCROSE SYNTHASE 6||SUS6	sucrose synthase 6
BnaC03g18820D	802.534	124427	0.439535	2.11909	AT2G33830	AtDRM2,DRM2,dormancy associated gene 2	Dormancy/auxin associated family protein
BnaA03g35400D	36.1938	759.206	0.761283	2.1166	AT3G19710	BCAT4	branched-chain aminotransferase4
BnaA06g06240D	78.8867	2242.4	0.600279	2.11637	AT1G10470	ATRR1,RESPONCE REGULATOR 1,IBC7,INDUCED BY CYTOKININ 7,MEE7,maternal effect embryo arrest 7||ARR4	response regulator 4
BnaC07g31500D	24.6158	466.48	0.877409	2.11628	AT3G49670	BARELY ANY MERISTEM 2||BAM2	Leucine-rich receptor-like protein kinase family protein
BnaA04g08950D	806.057	125200	0.438971	2.11598	AT5G38980		transmembrane protein
BnaC03g28960D	872.88	145721	0.437327	2.11561	AT4G10340	LHCB5	light harvesting complex of photosystem II 5
BnaA01g27380D	9.68474	158.057	1.29813	2.11417	AT3G16670		Pollen Ole e 1 allergen and extensin family protein
BnaC05g10980D	226.916	12283.3	0.48842	2.11278	AT1G14790	ATRDRP1,AtRDR1||RDR1	RNA-dependent RNA polymerase 1
BnaA03g36950D	25.6593	489.691	0.862415	2.11264	AT3G23050	AXR2,AUXIN RESISTANT 2||IAA7	indole-3-acetic acid 7
BnaC02g10710D	46.587	1058.57	0.698387	2.11228	AT1G26370	RID1,ROOT INITIATION DEFECTIVE 1	RNA helicase family protein
BnaA07g39050D	71.8474	1948.19	0.614335	2.11207	AT1G73750		alpha/beta hydrolase family protein
BnaA09g18200D	207.344	10487.2	0.493899	2.10866	AT5G46830	ATNIG1,NACL-INDUCIBLE GENE 1,MYC5,bhlh28||NACL-inducible gene 1||NIG1	calcium-binding transcription factor NIG1
BnaA08g30910D	26.3205	503.586	0.852596	2.10762	AT4G25470	ATCBF2,DREB1C,DRE/CRT-BINDING PROTEIN 1C,FTQ4,FREEZING TOLERANCE QTL 4||CBF2	C-repeat/DRE binding factor 2
BnaC03g33570D	60.2962	1508.1	0.644059	2.10667	AT4G04220	AtRLP46,receptor like protein 46||RLP46	receptor like protein 46
BnaA07g07570D	56.908	1389.86	0.655106	2.1066	AT1G29910	AB180,LHCB1.2,LIGHT HARVESTING CHLOROPHYLL A/B BINDING PROTEIN 1.2||CAB3	chlorophyll A/B binding protein 3
BnaA03g53960D	130.337	4837.92	0.533656	2.1052
BnaA04g17050D	44.7476	997.046	0.705648	2.10448	AT5G65940	CHY1	beta-hydroxyisobutyryl-CoA hydrolase 1
BnaC05g24960D	213.256	10973.2	0.491207	2.10446	AT1G32990	PRPL11	plastid ribosomal protein l11
BnaC03g37070D	6.88485	108.205	1.51088	2.10358	AT1G66100		Plant thionin
BnaA10g13950D	89.6991	2694.3	0.578675	2.10318	ATCG00490	RBCL	ribulose-bisphosphate carboxylase
BnaCnng02990D	36.1214	749.667	0.758	2.10212	AT5G03210	AtDIP2||DBP-interacting protein 2||DIP2	E3 ubiquitin-protein ligase
BnaC03g60950D	135.1	5112.14	0.52923	2.10123	AT3G02280	AtTAH18,TAH18	Flavodoxin family protein
BnaA01g02460D	7.024	110.381	1.49576	2.10122	AT4G34710	ATADC2,SPE2||ADC2	arginine decarboxylase 2
BnaA06g19350D	26.3881	502.818	0.849764	2.10084
BnaAnng33760D	33.4525	677.448	0.778053	2.09915	AT4G30020		PA-domain containing subtilase family protein
BnaA06g11010D	145.084	5730.1	0.521748	2.09871	AT1G16400	cytochrome P450%2C family 79%2C subfamily F%2C polypeptide 2||CYP79F2	cytochrome P450, family 79, subfamily F, polypeptide 2
BnaA08g21080D	72.8548	1969.73	0.60918	2.09854	AT1G21920		Histone H3 K4-specific methyltransferase SET7/9 family protein
BnaC09g06210D	46.8637	1055.14	0.693135	2.09599	AT5G64040	PSAN	photosystem I reaction center subunit PSI-N, chloroplast, putative / PSI-N, putative (PSAN)
BnaA01g30320D	2558.29	1.1631e+06	0.42156	2.09555	AT3G12780	PGK1	phosphoglycerate kinase 1
BnaAnng28010D	11.1074	181.634	1.21335	2.09526	AT4G16730	TPS02	terpene synthase 02
BnaC02g30040D	34.8498	711.959	0.765644	2.09473	AT5G43060	esponsive to dehydration 21B||RD21B	Granulin repeat cysteine protease family protein
BnaC01g42890D	21.8114	396.685	0.913145	2.09472	AT3G48100	ARR5,response regulator 5,ATRR2,ARABIDOPSIS THALIANA RESPONSE REGULATOR 2,IBC6,INDUCED BY CYTOKININ 6||RR5	response regulator 5
BnaA05g15400D	4.42431	67.2345	1.85332	2.09467	AT3G21340		Leucine-rich repeat protein kinase family protein
BnaC03g05850D	53.8345	1275.33	0.663363	2.09447	AT5G13420	transaldolase 2||TRA2	Aldolase-type TIM barrel family protein
BnaC04g25500D	60.8953	1516.02	0.639394	2.09398	AT3G55430		O-Glycosyl hydrolases family 17 protein
BnaCnng32490D	5.52031	84.88	1.66893	2.09382	AT5G01950		Leucine-rich repeat protein kinase family protein
BnaC01g34490D	186.764	8684.58	0.498978	2.09307	AT3G18070	BGLU43	beta glucosidase 43
BnaA03g33640D	120.562	4225.1	0.539149	2.08963	AT3G14940	ATPPC3,phosphoenolpyruvate carboxylase 3||PPC3	phosphoenolpyruvate carboxylase 3
BnaC06g40570D	110.017	3655.71	0.549575	2.08922	AT1G80440	KFB20,Kelch repeat F-box 20,KMD1,KISS ME DEADLY 1	Galactose oxidase/kelch repeat superfamily protein
BnaC03g76150D	644.058	80278.6	0.439921	2.08839	AT1G56070	LOW EXPRESSION OF OSMOTICALLY RESPONSIVE GENES 1||LOS1	Ribosomal protein S5/Elongation factor G/III/V family protein
BnaA02g31570D	85.8124	2491.09	0.581627	2.08661	AT1G56070	LOW EXPRESSION OF OSMOTICALLY RESPONSIVE GENES 1||LOS1	Ribosomal protein S5/Elongation factor G/III/V family protein
BnaUnng01800D	397.627	32728	0.45497	2.08586	ATMG00580	NAD4	NADH dehydrogenase subunit 4
BnaCnng63310D	805.512	122344	0.43423	2.08455	AT1G09350	AtGolS3,galactinol synthase 3||GolS3	galactinol synthase 3
BnaA04g11280D	257.93	15048.6	0.475604	2.08368	AT5G41670		6-phosphogluconate dehydrogenase family protein
BnaC01g31810D	6.46328	99.6906	1.54481	2.08321	AT3G21770		Peroxidase superfamily protein
BnaC01g16760D	198.272	9528.53	0.492324	2.08054	AT5G50460		secE/sec61-gamma protein transport protein
BnaA08g30020D	48.8892	1104.43	0.679761	2.07865	AT5G35670	iqd33	IQ-domain 33
BnaC03g75120D	88.284	2585.56	0.575963	2.07849	AT5G62690	TUB2	tubulin beta chain 2
BnaUnng02380D	598.637	69458.7	0.440251	2.07798
BnaC01g26210D	653.329	81769	0.437686	2.07605	AT3G49570	RESPONSE TO LOW SULFUR 3||LSU3	response to low sulfur 3
BnaAnng39660D	233.025	12518.1	0.480138	2.07369	AT3G04910	ATWNK1,ZIK4||WNK1	with no lysine (K) kinase 1
BnaA10g23500D	352.187	26000.2	0.457841	2.07192	AT5G07030		Eukaryotic aspartyl protease family protein
BnaA08g30930D	27.328	514.36	0.8299	2.07085	AT4G25470	ATCBF2,DREB1C,DRE/CRT-BINDING PROTEIN 1C,FTQ4,FREEZING TOLERANCE QTL 4||CBF2	C-repeat/DRE binding factor 2
BnaC01g11740D	194.715	9177.01	0.491985	2.07073	AT4G19410	PAE7,pectin acetylesterase 7	Pectinacetylesterase family protein
BnaA10g01170D	33.7886	672.378	0.767425	2.06976	AT1G02470		Polyketide cyclase/dehydrase and lipid transport superfamily protein
BnaA04g21240D	360.401	27020.8	0.456104	2.06729	AT2G37040	ATPAL1||PAL1	PHE ammonia lyase 1
BnaA02g15920D	3.1338	46.0312	2.16498	2.06685	AT1G72290		Kunitz family trypsin and protease inhibitor protein
BnaA01g24210D	2.45433	35.7601	2.4365	2.06647	AT2G16940		Splicing factor, CC1-like protein
BnaC01g04250D	63.3169	1564.58	0.62471	2.05929	AT4G34131	UGT73B3	UDP-glucosyl transferase 73B3
BnaA04g09470D	17.5512	298.781	0.984851	2.05865	AT5G39610	ANAC092,Arabidopsis NAC domain containing protein 92,ATNAC2,NAC domain containing protein 2,ATNAC6,NAC domain containing protein 6,NAC2,NAC domain containing protein 2,ORE1,ORESARA 1||NAC domain containing protein 6||NAC6	NAC domain containing protein 6
BnaC03g00830D	288.441	18013.9	0.465315	2.05854	AT5G02580		argininosuccinate lyase
BnaA08g04980D	24.2193	439.094	0.8652	2.0577	AT4G15290	ATCSLB05	Cellulose synthase family protein
BnaC02g30800D	48.0494	1061.5	0.678066	2.05559	AT4G05330	AGD13	ARF-GAP domain 13
BnaC04g12710D	9.40043	146.835	1.28904	2.05529	AT1G05520		Sec23/Sec24 protein transport family protein
BnaCnng19090D	311.89	20656.9	0.46082	2.0552	AT4G02510	ATTOC159,PPI2,PLASTID PROTEIN IMPORT 2,TOC160,TRANSLOCON AT THE OUTER ENVELOPE MEMBRANE OF CHLOROPLASTS 160,TOC86,TRANSLOCON AT THE OUTER ENVELOPE MEMBRANE OF CHLOROPLASTS 86||TOC159	translocon at the outer envelope membrane of chloroplasts 159
BnaA06g15780D	395.085	31627.2	0.450132	2.05339	AT3G49570	RESPONSE TO LOW SULFUR 3||LSU3	response to low sulfur 3
BnaC03g03750D	109.09	3517.47	0.543665	2.05273	AT5G09220	AAP2	amino acid permease 2
BnaA05g20490D	25.2311	459.81	0.849871	2.05173	AT3G19580	AZF2,zinc-finger protein 2||ZF2	zinc-finger protein 2
BnaA03g16770D	25.3276	461.589	0.848268	2.05052	AT2G36570	PXC1,PXY/TDR-correlated 1	Leucine-rich repeat protein kinase family protein
BnaC07g40860D	387.91	30508.6	0.450277	2.04966	AT4G27410	ANAC072,Arabidopsis NAC domain containing protein 72,AtRD26||RESPONSIVE TO DESICCATION 26||RD26	NAC (No Apical Meristem) domain transcriptional regulator superfamily protein
BnaC03g31150D	229.506	11989.1	0.47709	2.04946	AT4G03740		hypothetical protein
BnaA07g38250D	1296.23	298062	0.421182	2.04901	AT3G61470	photosystem I light harvesting complex gene 2||LHCA2	photosystem I light harvesting complex protein
BnaA05g12950D	382.001	29654	0.450794	2.049	AT5G37260	CIR1,CIRCADIAN 1||REVEILLE 2||RVE2	Homeodomain-like superfamily protein
BnaA06g20930D	381.03	29487.6	0.450672	2.04756	AT5G53370	ATPMEPCRF,PECTIN METHYLESTERASE PCR FRAGMENT F||PMEPCRF	pectin methylesterase PCR fragment F
BnaA07g24570D	673.013	84745.1	0.432547	2.04679	AT1G68560	ATXYL1,ALPHA-XYLOSIDASE 1,AXY3,altered xyloglucan 3,TRG1,thermoinhibition resistant germination 1||XYL1	alpha-xylosidase 1
BnaC05g42010D	224.887	11536.4	0.477608	2.04468	AT3G11170	AtFAD7,FADD,FATTY ACID DESATURASE D||FAD7	fatty acid desaturase 7
BnaA01g17880D	0.794336	11.1652	4.20657	2.04262	AT4G06599		ubiquitin family protein
BnaCnng21800D	24.5792	442.182	0.855526	2.04174	AT1G75390	AtbZIP44,basic leucine-zipper 44||bZIP44	basic leucine-zipper 44
BnaA04g04360D	91.5337	2662.25	0.563694	2.04154	AT3G54040		PAR1 protein
BnaC06g40830D	52.7332	1193.84	0.655222	2.0406	AT3G17580		SsrA-binding protein
BnaA05g30280D	41.3368	857.266	0.708307	2.0397	AT3G04010		O-Glycosyl hydrolases family 17 protein
BnaC06g23590D	9.39757	145.207	1.28227	2.03969	AT1G73370	ATSUS6,ARABIDOPSIS THALIANA SUCROSE SYNTHASE 6||SUS6	sucrose synthase 6
BnaA03g44040D	2.88609	41.4447	2.23062	2.03833	AT4G23230	cysteine-rich RLK (RECEPTOR-like protein kinase) 15||CRK15	cysteine-rich RECEPTOR-like kinase
BnaA10g02180D	6.12152	91.1582	1.55969	2.03796	AT1G03820		E6-like protein
BnaA08g25770D	73.1699	1900.15	0.595746	2.03753	AT1G10470	ATRR1,RESPONCE REGULATOR 1,IBC7,INDUCED BY CYTOKININ 7,MEE7,maternal effect embryo arrest 7||ARR4	response regulator 4
BnaA06g25130D	156.067	6184.87	0.503911	2.03604	AT2G18680		transmembrane protein
BnaAnng37160D	64.5279	1581.39	0.616272	2.03556	AT3G55120	A11,AtCHI,CFI,CHALCONE FLAVANONE ISOMERASE,CHI,chalcone isomerase||TRANSPARENT TESTA 5||TT5	Chalcone-flavanone isomerase family protein
BnaC07g41690D	7.01401	105.287	1.46292	2.03527	AT4G29020		glycine-rich protein
BnaA03g36010D	539.059	55383.7	0.436571	2.03428	AT3G21055	PSBTN	photosystem II subunit T
BnaCnng12500D	976.539	170728	0.423119	2.03381
BnaC04g29670D	1208.13	257190	0.419772	2.03295	AT5G35630	ATGSL1,GLUTAMINE SYNTHETASE LIKE 1,GLN2,GLUTAMINE SYNTHETASE 2||GS2	glutamine synthetase 2
BnaCnng05550D	50.3524	1113.36	0.66267	2.03191	AT3G01680	AtSEOR1,Arabidopsis thaliana sieve element occlusion-related 1,SEOb,sieve element occlusion b||Sieve-Element-Occlusion-Related 1||SEOR1	sieve element occlusion amino-terminus protein
BnaC08g20470D	7.62157	114.835	1.40602	2.03105	AT3G48750	CDC2A,CDC2AAT,CDK2,CDKA1,CDKA%3B1||CDC2	cell division control 2
BnaA09g45370D	83.042	2280.56	0.575074	2.03031	AT1G14870	AtPCR2||PCR2	PLANT CADMIUM RESISTANCE 2
BnaC03g61120D	45.064	955.231	0.685842	2.02896	AT4G37990	ATCAD8,ARABIDOPSIS THALIANA CINNAMYL-ALCOHOL DEHYDROGENASE 8,CAD-B2,CINNAMYL-ALCOHOL DEHYDROGENASE B2,ELI3,ELICITOR-ACTIVATED GENE 3||elicitor-activated gene 3-2||ELI3-2	cinnamyl alcohol dehydrogenase 8
BnaA08g04360D	21.7977	378.566	0.892608	2.02836	AT1G45010		TRAM, LAG1 and CLN8 (TLC) lipid-sensing domain containing protein
BnaCnng11100D	305.084	19450.7	0.457138	2.02524	AT5G41670		6-phosphogluconate dehydrogenase family protein
BnaAnng08810D	20.12	343.045	0.920551	2.02483	AT3G06035		Glycoprotein membrane precursor GPI-anchored
BnaC04g01570D	33.1706	636.447	0.76055	2.02476	AT2G40820		stomatal closure actin-binding-like protein
BnaCnng37300D	85.4047	2366.01	0.569542	2.02262	AT4G14690	EARLY LIGHT-INDUCIBLE PROTEIN 2||ELIP2	Chlorophyll A-B binding family protein
BnaC04g17820D	33.2606	637.585	0.759171	2.02232	AT5G42720		Glycosyl hydrolase family 17 protein
BnaC04g45830D	153.56	5960.33	0.502756	2.0212	AT2G38640		LURP-one-like protein (DUF567)
BnaC03g29580D	9771.73	1.57383e+07	0.405983	2.02116	AT4G12470	AZI1	azelaic acid induced 1
BnaA03g03200D	45.6556	966.832	0.681053	2.02096	AT5G11070		hypothetical protein
BnaA01g28190D	137.615	4981.09	0.512856	2.02069	AT3G16150	asparaginase B1||ASPGB1	N-terminal nucleophile aminohydrolases (Ntn hydrolases) superfamily protein
BnaA02g01360D	122.705	4141.22	0.524445	2.02023	AT5G13000	ATGSL12,glucan synthase-like 12,CALS3,callose synthase 3,gsl12||GSL12	glucan synthase-like 12
BnaC08g48140D	100.95	3042.97	0.546441	2.0177	AT4G17560		Ribosomal protein L19 family protein
BnaA10g29560D	92.1589	2644.26	0.557975	2.01681	AT5G58770	AtcPT4||cis-prenyltransferase 4||cPT4	Undecaprenyl pyrophosphate synthetase family protein
BnaC06g31030D	196.571	8982.36	0.482142	2.01653	AT1G27130	ATGSTU13,glutathione S-transferase tau 13,GST12,GLUTATHIONE S-TRANSFERASE 12||GSTU13	glutathione S-transferase tau 13
BnaCnng47240D	26.6946	480.952	0.821538	2.01603	AT1G14800		Nucleic acid-binding, OB-fold-like protein
BnaC02g11990D	11.3753	176.432	1.16769	2.0149	AT5G56940		Ribosomal protein S16 family protein
BnaA04g00950D	13.2221	209.01	1.09341	2.01463	AT3G61880	CYP78A9	cytochrome p450 78a9
BnaA05g20720D	2.86203	40.3919	2.22061	2.01368	AT1G33811		GDSL-like Lipase/Acylhydrolase superfamily protein
BnaC03g74060D	61.4415	1451.75	0.620133	2.01318	AT3G23790	acyl activating enzyme 16||AAE16	AMP-dependent synthetase and ligase family protein
BnaA03g29170D	205.614	9675.47	0.478391	2.01311	AT3G05800	AIF1	AtBS1(activation-tagged BRI1 suppressor 1)-interacting factor 1
BnaA09g48720D	720.079	94080.8	0.425962	2.01302	AT1G08830	AtSOD1,superoxide dismutase 1,SOD1,superoxide dismutase 1||CSD1	copper/zinc superoxide dismutase 1
BnaC03g16290D	304.544	19223.5	0.455266	2.01285	AT5G50915		basic helix-loop-helix (bHLH) DNA-binding superfamily protein
BnaA03g24580D	1642.05	460187	0.413125	2.01188
BnaA05g03920D	9.95606	151.776	1.23741	2.01163	AT2G44210		carboxyl-terminal peptidase (DUF239)
BnaA07g06910D	9.67917	147.077	1.25295	2.01121	AT1G31320	LBD4	LOB domain-containing protein 4
BnaA07g02010D	18.8545	314.483	0.940551	2.01078	AT2G18300	HOMOLOG OF BEE2 INTERACTING WITH IBH 1||HBI1	basic helix-loop-helix (bHLH) DNA-binding superfamily protein
BnaC08g25600D	56.5395	1288.65	0.634914	2.01068	AT3G54830		Transmembrane amino acid transporter family protein
BnaA08g04510D	19.9998	336.85	0.917682	2.00885	AT1G41830	SKS6	SKU5-similar 6
BnaC02g08080D	390.892	30052.7	0.443491	2.0078	AT5G18470		Curculin-like (mannose-binding) lectin family protein
BnaA01g34170D	12308.3	2.46647e+07	0.403496	2.00596
BnaC08g14780D	8.80444	132.05	1.30517	2.00591	AT1G11310	ATMLO2,MILDEW RESISTANCE LOCUS O 2,PMR2,POWDERY MILDEW RESISTANT 2||MILDEW RESISTANCE LOCUS O 2||MLO2	Seven transmembrane MLO family protein
BnaC04g02430D	320.418	20945.2	0.451674	2.00551	AT2G42600	ATPPC2,phosphoenolpyruvate carboxylase 2||PPC2	phosphoenolpyruvate carboxylase 2
BnaA06g17780D	15.2539	244.173	1.0244	2.00288	AT2G29550	TUB7	tubulin beta-7 chain
BnaC01g22410D	114.945	3686.67	0.528235	2.00197	AT4G15490	UGT84A3	UDP-Glycosyltransferase superfamily protein
BnaC04g15310D	321.448	21013.3	0.450959	2.00191	AT2G29090	cytochrome P450%2C family 707%2C subfamily A%2C polypeptide 2||CYP707A2	cytochrome P450, family 707, subfamily A, polypeptide 2
BnaA09g32610D	163.414	6511.86	0.493813	2.0005	AT3G52150	plastid-speci%26#64257%3Bc ribosomal protein 2||PSRP2	RNA-binding (RRM/RBD/RNP motifs) family protein
BnaC08g00430D	284.285	16852.6	0.456646	1.99953	AT1G03940		HXXXD-type acyl-transferase family protein
BnaA02g17260D	69.8568	1727.48	0.594973	1.99768	AT1G75500	UMAMIT5,Usually multiple acids move in and out Transporters 5||WAT1	Walls Are Thin 1
BnaAnng35150D	99.0603	2911.1	0.544664	1.99586	AT4G23590		Tyrosine transaminase family protein
BnaA05g32420D	34.4707	654.893	0.742395	1.99458	AT2G02930	ATGSTF3,glutathione S-transferase F3,GST16,GLUTATHIONE S-TRANSFERASE 16||GSTF3	glutathione S-transferase F3
BnaA05g16480D	579.678	61700.1	0.428506	1.99417	AT1G32060	PRK	phosphoribulokinase
BnaCnng07600D	2.02596	27.9081	2.60756	1.9927	AT5G55270		hypothetical protein (DUF295)
BnaC06g24340D	18.5045	303.624	0.941654	1.99205	AT1G72430	SAUR78,SMALL AUXIN UPREGULATED RNA 78	SAUR-like auxin-responsive protein family
BnaC04g06100D	24.8923	433.873	0.836791	1.99195	AT2G39460	ATRPL23A,ARABIDOPSIS THALIANA RIBOSOMAL PROTEIN L23A,RPL23A1,RIBOSOMAL PROTEIN L23A1,RPL23A,RIBOSOMAL PROTEIN L23A||RPL23AA	ribosomal protein L23AA
BnaC06g10650D	85.2045	2308.04	0.563844	1.99193	AT3G13920	RH4,TIF4A1||EIF4A1	eukaryotic translation initiation factor 4A1
BnaC03g20240D	22.695	387.462	0.867328	1.99148	AT2G36570	PXC1,PXY/TDR-correlated 1	Leucine-rich repeat protein kinase family protein
BnaA02g32390D	345.347	23733.8	0.446095	1.99144	AT5G24655	RESPONSE TO LOW SULFUR 4||LSU4	response to low sulfur 4
BnaA06g38690D	57.5344	1302.8	0.627352	1.99108	AT3G48870	HSP93-III	Clp ATPase
BnaC06g38450D	2.07952	28.6156	2.5724	1.99027	AT1G77950	AGL67	AGAMOUS-like 67
BnaC08g35060D	147.018	5430.91	0.501264	1.99012
BnaC03g74320D	242.769	12685.7	0.463942	1.99009	AT2G05440	ATGRP9,ARABIDOPSIS GLYCINE RICH PROTEIN 9||GRP9	GLYCINE RICH PROTEIN 9
BnaC09g37240D	1.95005	26.786	2.65404	1.98986	AT5G20630	ATGER3,ARABIDOPSIS THALIANA GERMIN 3,GLP3A,GLP3B,GLP3,GERMIN-LIKE PROTEIN 3||GER3	germin 3
BnaA05g36890D	557.667	57175	0.428773	1.98879	AT1G54010	GLL23,GDSL-like lipase 23	GDSL-like Lipase/Acylhydrolase superfamily protein
BnaC09g43890D	87.2622	2385.95	0.559763	1.98795	AT5G13180	ANAC083,NAC domain containing protein 83,VNI2,VND-interacting 2||NAC083	NAC domain containing protein 83
BnaA02g09200D	43.6607	889.764	0.683198	1.98795	AT5G55180		O-Glycosyl hydrolases family 17 protein
BnaC06g27930D	16.4798	264.192	0.986299	1.98732	AT1G69700	ATHVA22C,HVA22 homologue C||HVA22C	HVA22 homologue C
BnaC03g41100D	73.1964	1835.93	0.58538	1.98716	AT3G19710	BCAT4	branched-chain aminotransferase4
BnaA05g04880D	42.436	855.677	0.68932	1.98656	AT2G45460		SMAD/FHA domain-containing protein
BnaA09g42760D	415.168	33042.6	0.437838	1.98577	AT2G22240	ATIPS2,INOSITOL 3-PHOSPHATE SYNTHASE 2,ATMIPS2,MYO-INOSITOL-1-PHOSTPATE SYNTHASE 2||MIPS2	myo-inositol-1-phosphate synthase 2
BnaA08g02680D	758.529	101844	0.420723	1.98497	AT1G49450		Transducin/WD40 repeat-like superfamily protein
BnaA03g02650D	99.4287	2904.78	0.542056	1.98447	AT5G09220	AAP2	amino acid permease 2
BnaA04g20150D	14111.2	3.19071e+07	0.400294	1.98422	AT1G29910	AB180,LHCB1.2,LIGHT HARVESTING CHLOROPHYLL A/B BINDING PROTEIN 1.2||CAB3	chlorophyll A/B binding protein 3
BnaC05g14970D	22.1213	373.654	0.873823	1.98385	AT1G19320		Pathogenesis-related thaumatin superfamily protein
BnaC03g45880D	17.4395	281.538	0.96213	1.98368	AT3G30730		hypothetical protein
BnaC03g22370D	34.4567	648.968	0.739329	1.98223	AT2G39960		Microsomal signal peptidase 25 kDa subunit (SPC25)
BnaC09g14710D	44.5334	909.472	0.677187	1.98117	AT1G60470	AtGolS4,galactinol synthase 4||GolS4	galactinol synthase 4
BnaAnng34570D	235.213	11928.2	0.464329	1.98064	AT1G03600	PSB27	photosystem II family protein
BnaC03g31140D	1230.89	257004	0.411862	1.9798
BnaA09g48920D	1051.28	189453	0.414032	1.97931	AT1G08380	PSAO	photosystem I subunit O
BnaA05g01870D	51.5578	1108.41	0.645739	1.97847	AT2G40820		stomatal closure actin-binding-like protein
BnaA05g21210D	199.638	8977.8	0.474616	1.97778	AT3G18890	AtTic62,translocon at the inner envelope membrane of chloroplasts 62||translocon at the inner envelope membrane of chloroplasts 62||Tic62	NAD(P)-binding Rossmann-fold superfamily protein
BnaC03g45240D	16.7073	266.646	0.977374	1.97761	AT2G13610	ATP-binding cassette G5||ABCG5	ABC-2 type transporter family protein
BnaC05g44040D	31.115	567.521	0.765634	1.97723	AT3G08030		DNA-directed RNA polymerase subunit beta (Protein of unknown function, DUF642)
BnaC03g32360D	32.9085	609.559	0.750239	1.97716	AT3G01670	AtSEOR2,Arabidopsis thaliana sieve element occlusion-related 2,SEOR2,sieve element occlusion-related 2||sieve element occlusion a||SEOa	sieve element occlusion protein
BnaAnng05520D	32.1843	591.731	0.755819	1.9754	AT5G45340	cytochrome P450%2C family 707%2C subfamily A%2C polypeptide 3||CYP707A3	cytochrome P450, family 707, subfamily A, polypeptide 3
BnaA02g26660D	92.1912	2567.74	0.54965	1.97367	AT2G02990	ATRNS1,RIBONUCLEASE 1||RNS1	ribonuclease 1
BnaC01g23420D	25.2557	435.685	0.826471	1.97225	AT3G51430	SSL5,STRICTOSIDINE SYNTHASE-LIKE 5||YELLOW-LEAF-SPECIFIC GENE 2||YLS2	Calcium-dependent phosphotriesterase superfamily protein
BnaA05g12980D	974.936	162997	0.414109	1.97151	AT5G37300	WSD1	O-acyltransferase (WSD1-like) family protein
BnaCnng12890D	208.982	9663.72	0.470395	1.97123	ATMG00640	ORF25	hydrogen ion transporting ATP synthases, rotational mechanism;zinc ion binding protein
BnaA03g46010D	62.3883	1440.88	0.608429	1.9709	AT4G23530		ROH1, putative (DUF793)
BnaC04g45430D	67.1837	1600.91	0.595551	1.96949	AT2G37700		Fatty acid hydroxylase superfamily
BnaC05g06870D	994.025	168946	0.413501	1.96947	AT1G09340	CSP41B,CHLOROPLAST STEM-LOOP BINDING PROTEIN OF 41 KDA,HIP1.3,heteroglycan-interacting protein 1.3||chloroplast RNA binding||CRB	chloroplast RNA binding protein
BnaC09g47070D	7.87421	113.977	1.35582	1.96921	AT5G09480		hydroxyproline-rich glycoprotein family protein
BnaA09g07840D	2076.89	707112	0.404884	1.96851	AT5G66570	MSP-1,MANGANESE-STABILIZING PROTEIN 1,OE33,OXYGEN EVOLVING COMPLEX 33 KILODALTON PROTEIN,OEE1,33 KDA OXYGEN EVOLVING POLYPEPTIDE 1,OEE33,OXYGEN EVOLVING ENHANCER PROTEIN 33,PSBO-1,PS II OXYGEN-EVOLVING COMPLEX 1||PSBO1	PS II oxygen-evolving complex 1
BnaC09g08690D	115.826	3645.56	0.521286	1.9684	AT3G32980		Peroxidase superfamily protein
BnaC03g72000D	16.8054	266.652	0.97168	1.96779	AT2G37380	MEMBRANE-ASSOCIATED KINASE REGULATOR 3||MAKR3	membrane-associated kinase regulator
BnaC05g02100D	7.47236	107.575	1.38803	1.96771	AT1G03820		E6-like protein
BnaA03g22260D	81.3114	2115.97	0.565723	1.96765	AT2G28000	CH-CPN60A,CHLOROPLAST CHAPERONIN 60ALPHA,Cpn60alpha1,chaperonin-60alpha1,SLP,SCHLEPPERLESS||CPN60A	chaperonin-60alpha
BnaC03g49670D	13.1755	201.48	1.07733	1.96748	AT5G64510	tunicamycin induced 1||TIN1	tunicamycin induced protein
BnaC02g13600D	163.111	6343.8	0.488306	1.96723	AT5G54600	SVR8,SUPPRESSOR OF VARIEGATION 8||plastid ribosomal protein L24||RPL24	Translation protein SH3-like family protein
BnaA01g21720D	449.778	37754.9	0.432005	1.96587	AT1G58280		Phosphoglycerate mutase family protein
BnaA09g41120D	7.47588	107.472	1.38671	1.9656	AT5G50375	CPI1	cyclopropyl isomerase
BnaA07g20840D	2210.95	796871	0.403753	1.96384	AT1G77760	GNR1,NR1,NITRATE REDUCTASE 1||NIA1	nitrate reductase 1
BnaA02g00670D	187.066	7948.96	0.476607	1.96144	AT5G10770		Eukaryotic aspartyl protease family protein
BnaC08g19690D	33.3429	612.809	0.742437	1.96056	AT1G21100	indole glucosinolate O-methyltransferase 1||IGMT1	O-methyltransferase family protein
BnaAnng33020D	23.1487	388.229	0.851173	1.95966	AT5G20960	AAO1,aldehyde oxidase 1,AOalpha,aldehyde oxidase alpha,AT-AO1,ARABIDOPSIS THALIANA ALDEHYDE OXIDASE 1,ATAO,AtAO1,Arabidopsis thaliana aldehyde oxidase 1||AO1	aldehyde oxidase 1
BnaAnng05960D	98.1768	2796.39	0.538629	1.95777	AT5G08760		transmembrane protein
BnaC07g45080D	226.356	10983.4	0.462994	1.95756	AT4G34560		transmembrane protein
BnaA08g31100D	13.2411	200.775	1.07012	1.95428	AT1G24280	G6PD3	glucose-6-phosphate dehydrogenase 3
BnaC03g18980D	3995.71	2.54129e+06	0.398963	1.95317	AT1G29910	AB180,LHCB1.2,LIGHT HARVESTING CHLOROPHYLL A/B BINDING PROTEIN 1.2||CAB3	chlorophyll A/B binding protein 3
BnaA05g05860D	128.401	4248.23	0.507618	1.95236	AT2G39710		Eukaryotic aspartyl protease family protein
BnaA07g28600D	533.226	51193.1	0.424321	1.95004	AT1G70090	GATL9,GALACTURONOSYLTRANSFERASE-LIKE 9||LGT8	glucosyl transferase family 8
BnaC01g19630D	502.658	45847.4	0.425975	1.94939	AT4G27440	PORB	protochlorophyllide oxidoreductase B
BnaAnng07090D	227.778	11023	0.460933	1.94713	AT4G17560		Ribosomal protein L19 family protein
BnaA07g36110D	45.1506	904.807	0.666216	1.94698	AT2G19170	SLP3	subtilisin-like serine protease 3
BnaA03g08760D	7.56933	107.484	1.36967	1.94636	AT5G22980	scpl47	serine carboxypeptidase-like 47
BnaA09g04580D	30.7671	547.563	0.760556	1.94617	AT5G25390	shine3||SHN3	Integrase-type DNA-binding superfamily protein
BnaAnng39130D	13.4101	202.216	1.06041	1.94379
BnaA07g21910D	187.41	7876.24	0.473552	1.94371	AT1G75030	ATLP-3,thaumatin-like protein 3||TLP-3	thaumatin-like protein 3
BnaC06g05930D	158.013	5919.85	0.486925	1.94333	AT4G27410	ANAC072,Arabidopsis NAC domain containing protein 72,AtRD26||RESPONSIVE TO DESICCATION 26||RD26	NAC (No Apical Meristem) domain transcriptional regulator superfamily protein
BnaA09g02160D	89.8837	2418.8	0.547165	1.94306	AT3G27830	RPL12,RIBOSOMAL PROTEIN L12||RPL12-A	ribosomal protein L12-A
BnaA08g02450D	43.7735	865.212	0.67197	1.94258	AT1G49400	embryo defective 1129||emb1129	Nucleic acid-binding, OB-fold-like protein
BnaC07g46510D	31.2336	556.502	0.755286	1.94197
BnaC09g37560D	78.2751	1963.72	0.56613	1.94157	AT5G20230	ATBCB,blue-copper-binding protein,SAG14,SENESCENCE ASSOCIATED GENE 14||BCB	blue-copper-binding protein
BnaC02g34830D	114.938	3532.34	0.517094	1.94042	AT2G02850	ARPN	plantacyanin
BnaA06g22230D	58.535	1288.72	0.613287	1.94037	AT5G62720		Integral membrane HPP family protein
BnaC01g24850D	293.371	17099.8	0.445737	1.93999	AT3G46780	PTAC16	plastid transcriptionally active 16
BnaA03g07800D	578.776	59200.6	0.42039	1.93871	AT5G19875		transmembrane protein
BnaC07g26280D	208.332	9395.01	0.465257	1.93825	AT5G48180	AtNSP5||NSP5	nitrile specifier protein 5
BnaC04g07980D	45.0472	896.486	0.664667	1.93812	AT2G37290		Ypt/Rab-GAP domain of gyp1p superfamily protein
BnaA10g09880D	18.1189	285.076	0.931854	1.93692	AT5G55730	FLA1	FASCICLIN-like arabinogalactan 1
BnaA03g02060D	17.3685	271.228	0.948213	1.93676	AT5G07470	ATMSRA3,ARABIDOPSIS THALIANA METHIONINE SULFOXIDE REDUCTASE 3||PMSR3	peptidemethionine sulfoxide reductase 3
BnaA01g00920D	63.6265	1445.95	0.597638	1.93546	AT4G37180		Homeodomain-like superfamily protein
BnaA05g33390D	210.314	9528.68	0.464139	1.93522	AT3G02730	ATF1||TRXF1	thioredoxin F-type 1
BnaC02g36110D	93.1107	2538.21	0.541083	1.93515
BnaA03g23070D	63.9123	1454.31	0.596684	1.93453	AT2G22920	SCPL12	serine carboxypeptidase-like 12
BnaAnng23050D	298.739	17586.5	0.443913	1.93393	AT1G10550	XET,XYLOGLUCAN:XYLOGLUCOSYL TRANSFERASE 33||XTH33	xyloglucan:xyloglucosyl transferase 33
BnaC02g18350D	65.2756	1497.18	0.59277	1.93274	AT1G68560	ATXYL1,ALPHA-XYLOSIDASE 1,AXY3,altered xyloglucan 3,TRG1,thermoinhibition resistant germination 1||XYL1	alpha-xylosidase 1
BnaAnng18300D	1.95948	25.8643	2.59543	1.93223	AT1G52950		Nucleic acid-binding, OB-fold-like protein
BnaC04g50320D	28.3356	488.802	0.780251	1.93208	AT2G45570	cytochrome P450%2C family 76%2C subfamily C%2C polypeptide 2||CYP76C2	cytochrome P450, family 76, subfamily C, polypeptide 2
BnaC02g32500D	95.6381	2636.73	0.53691	1.931	AT3G47680		DNA binding protein
BnaC07g32610D	35.7295	656.299	0.717008	1.93067	AT3G51950		Zinc finger (CCCH-type) family protein / RNA recognition motif (RRM)-containing protein
BnaCnng03460D	1115.96	205357	0.406075	1.92951	AT5G02490	Hsp70-2	Heat shock protein 70 (Hsp 70) family protein
BnaA08g14220D	323.11	20167.4	0.439516	1.92928	AT2G05710	ACO3	aconitase 3
BnaA04g15600D	84.428	2179.14	0.552912	1.92887	AT2G27080		Late embryogenesis abundant (LEA) hydroxyproline-rich glycoprotein family
BnaA06g10250D	6.97462	97.1704	1.41334	1.92828	AT1G15550	ATGA3OX1,ARABIDOPSIS THALIANA GIBBERELLIN 3 BETA-HYDROXYLASE 1,GA4,GA REQUIRING 4||GA3OX1	gibberellin 3-oxidase 1
BnaC07g51120D	228.901	10969.6	0.457559	1.92783	AT4G36360	BGAL3	beta-galactosidase 3
BnaA07g35150D	85.2298	2207.34	0.551243	1.92693	AT1G79720		Eukaryotic aspartyl protease family protein
BnaA02g33610D	24.0839	398.236	0.828596	1.92668	AT5G62890		Xanthine/uracil permease family protein
BnaCnng41920D	33.5985	603.13	0.730947	1.92343	AT4G19390		Uncharacterized protein family (UPF0114)
BnaA06g39660D	61.7841	1374.6	0.600082	1.92297	AT3G30775	AT-POX,ATPDH,ATPOX,ARABIDOPSIS THALIANA PROLINE OXIDASE,PDH1,proline dehydrogenase 1,PRO1,PRODH,PROLINE DEHYDROGENASE||EARLY RESPONSIVE TO DEHYDRATION 5||ERD5	Methylenetetrahydrofolate reductase family protein
BnaA10g08870D	246.911	12467.4	0.452217	1.92247	AT1G43910		P-loop containing nucleoside triphosphate hydrolases superfamily protein
BnaC04g26530D	494.318	43580.3	0.422317	1.92102	AT3G54050	HCEF1	high cyclic electron flow 1
BnaAnng23070D	7.77289	108.624	1.34085	1.92008	AT3G30730		hypothetical protein
BnaA04g02560D	17.8971	277.572	0.930905	1.91935	AT3G56400	ATWRKY70,ARABIDOPSIS THALIANA WRKY DNA-BINDING PROTEIN 70||WRKY70	WRKY DNA-binding protein 70
BnaA01g02270D	634.841	69442	0.415093	1.91836	AT4G34950		Major facilitator superfamily protein
BnaC08g21310D	85.0561	2187.26	0.549851	1.91817	AT3G49710		Pentatricopeptide repeat (PPR) superfamily protein
BnaC04g15570D	5002.53	3.86534e+06	0.393011	1.91579
BnaC09g16430D	180.366	7236.51	0.47164	1.91471
BnaA02g16460D	150.02	5326	0.486463	1.91417	AT1G73540	atnudt21,nudix hydrolase homolog 21||NUDT21	nudix hydrolase homolog 21
BnaC06g12120D	21.5795	345.365	0.861188	1.91343	AT5G37180	ATSUS5,ARABIDOPSIS THALIANA SUCROSE SYNTHASE 5||SUS5	sucrose synthase 5
BnaA01g34180D	6735.45	6.966e+06	0.391855	1.91343	ATCG00130	ATPF	ATPase, F0 complex, subunit B/B', bacterial/chloroplast
BnaCnng03000D	70.9687	1666.4	0.575205	1.91258	AT5G03210	AtDIP2||DBP-interacting protein 2||DIP2	E3 ubiquitin-protein ligase
BnaC06g02740D	335.148	21268.1	0.435139	1.91113	AT3G14690	cytochrome P450%2C family 72%2C subfamily A%2C polypeptide 15||CYP72A15	cytochrome P450, family 72, subfamily A, polypeptide 15
BnaA05g36230D	32.6902	577.315	0.735002	1.91105	AT3G58310		cysteine-rich repeat secretory protein, putative (DUF26)
BnaC03g70570D	1711.89	465132	0.398393	1.90998	AT1G55490	Cpn60beta1,chaperonin-60beta1,LEN1,LESION INITIATION 1||CPN60B	chaperonin 60 beta
BnaA05g01220D	26.7493	447.964	0.79124	1.90985	AT2G46640	TAC1,Tiller Angle Control 1	NAD-dependent protein deacetylase HST1-like protein
BnaCnng12760D	131.763	4292.84	0.497254	1.90747	ATMG00180	CCB452	cytochrome C biogenesis 452
BnaAnng24020D	161.416	5981.14	0.479121	1.9073	AT3G11630		Thioredoxin superfamily protein
BnaC03g00710D	596.942	61370.4	0.414999	1.90704	AT3G09390	ATMT-1,ARABIDOPSIS THALIANA METALLOTHIONEIN-1,ATMT-K,ARABIDOPSIS THALIANA METALLOTHIONEIN-K||MT2A	metallothionein 2A
BnaA09g02780D	125.281	3957.17	0.50212	1.90681	AT5G27550		P-loop containing nucleoside triphosphate hydrolases superfamily protein
BnaA01g07900D	17.7464	272.434	0.930083	1.90674	AT4G29020		glycine-rich protein
BnaA07g21170D	11.6716	168.413	1.11188	1.90622
BnaA08g03320D	396.774	28747.2	0.427322	1.90442	AT1G48350	EMBRYO DEFECTIVE 3105||EMB3105	Ribosomal L18p/L5e family protein
BnaA07g23700D	345.596	22367.5	0.432753	1.90403	AT1G70780		hypothetical protein
BnaA09g09160D	183.044	7359.3	0.468664	1.90317	AT2G17500	PILS5,PIN-LIKES 5	Auxin efflux carrier family protein
BnaCnng03180D	14.9273	222.109	0.998393	1.90222	AT5G02890		HXXXD-type acyl-transferase family protein
BnaA07g11070D	38.1435	700.43	0.693844	1.90143	AT1G21100	indole glucosinolate O-methyltransferase 1||IGMT1	O-methyltransferase family protein
BnaC03g52580D	95.3646	2569.63	0.531555	1.90015	AT3G49220		Plant invertase/pectin methylesterase inhibitor superfamily
BnaC03g42620D	5.62902	75.7403	1.54607	1.89957	AT3G22231	PATHOGEN AND CIRCADIAN CONTROLLED 1||PCC1	pathogen and circadian controlled 1
BnaC03g45950D	198.43	8405.42	0.462033	1.89765	AT4G33970		Leucine-rich repeat (LRR) family protein
BnaC06g04820D	28.8059	486.706	0.765864	1.8961	AT1G15890		Disease resistance protein (CC-NBS-LRR class) family
BnaC06g35270D	63.1085	1389.58	0.590683	1.89497	AT4G24780		Pectin lyase-like superfamily protein
BnaA03g45610D	59.9714	1292.31	0.599432	1.89494	AT4G22880	ANS,ANTHOCYANIDIN SYNTHASE,TDS4,TANNIN DEFICIENT SEED 4,TT18||LDOX	leucoanthocyanidin dioxygenase
BnaC09g29010D	69.9708	1612.48	0.573891	1.89487	AT5G52920	PKP1,PLASTIDIAL PYRUVATE KINASE 1,PKP2,PLASTIDIAL PYRUVATE KINASE 2||PKP-BETA1	plastidic pyruvate kinase beta subunit 1
BnaC08g46150D	151.475	5327.16	0.481846	1.89163
BnaA01g14360D	9.4397	131.663	1.21555	1.89133	AT4G25010	SWEET14	Nodulin MtN3 family protein
BnaA09g32640D	58.3008	1237.55	0.603403	1.89008	AT3G52150	plastid-speci%26#64257%3Bc ribosomal protein 2||PSRP2	RNA-binding (RRM/RBD/RNP motifs) family protein
BnaA07g00800D	11.1186	157.727	1.12954	1.89003	AT2G19930		RNA-dependent RNA polymerase family protein
BnaA03g37360D	353.786	23105.7	0.429654	1.88983	AT3G19020		Leucine-rich repeat (LRR) family protein
BnaA06g38550D	733.687	89437.9	0.407615	1.88878	AT1G20340	PETE2,PLASTOCYANIN 2||DNA-DAMAGE-REPAIR/TOLERATION PROTEIN 112||DRT112	Cupredoxin superfamily protein
BnaA03g43210D	108.224	3099.94	0.514464	1.88842	AT4G17670		senescence-associated family protein (DUF581)
BnaCnng10870D	15.1374	223.508	0.987636	1.88806	AT3G20360		TRAF-like family protein
BnaC02g44850D	114.399	3378.52	0.508089	1.88687	AT5G52920	PKP1,PLASTIDIAL PYRUVATE KINASE 1,PKP2,PLASTIDIAL PYRUVATE KINASE 2||PKP-BETA1	plastidic pyruvate kinase beta subunit 1
BnaCnng68150D	3.83603	50.0852	1.8449	1.88533	AT1G24380		no-apical-meristem-associated carboxy-terminal domain protein
BnaCnng38690D	81.098	1990.44	0.550128	1.88507	AT4G11175		Nucleic acid-binding, OB-fold-like protein
BnaC05g28570D	667.967	74657.2	0.409054	1.88445	AT1G32470		Single hybrid motif superfamily protein
BnaC03g08330D	41.8292	781.884	0.668484	1.88416	AT2G25470	AtRLP21,receptor like protein 21||RLP21	receptor like protein 21
BnaC09g31850D	396.968	28363	0.424249	1.88372	AT5G55410		Bifunctional inhibitor/lipid-transfer protein/seed storage 2S albumin superfamily protein
BnaA02g33780D	32.0894	552.848	0.732726	1.88279	AT5G08640	ATFLS1,FLS,FLAVONOL SYNTHASE||FLS1	flavonol synthase 1
BnaA05g07550D	23.8767	382.079	0.818659	1.88217	AT2G36870	AtXTH32||XTH32	xyloglucan endotransglucosylase/hydrolase 32
BnaA05g35900D	31.2591	534.228	0.739414	1.88154	AT3G21340		Leucine-rich repeat protein kinase family protein
BnaA10g09640D	393.429	27859.5	0.424249	1.88146	AT5G55410		Bifunctional inhibitor/lipid-transfer protein/seed storage 2S albumin superfamily protein
BnaA01g28540D	1870.81	541973	0.393513	1.88015	AT3G05630	PDLZ2,PHOSPHOLIPASE D ZETA 2,PLDZETA2,PHOSPHOLIPASE D ZETA 2||PLDP2	phospholipase D P2
BnaAnng31490D	39.2791	716.588	0.681511	1.87865	AT5G12940		Leucine-rich repeat (LRR) family protein
BnaA06g06420D	6.54145	87.617	1.43094	1.87837	AT5G51470		Auxin-responsive GH3 family protein
BnaAnng28500D	46.8152	905.896	0.642913	1.878	AT3G61440	ARATH%3BBSAS3%3B1,BETA-SUBSTITUTED ALA SYNTHASE 3%3B1,ATCYSC1,CYSTEINE SYNTHASE C1||CYSC1	cysteine synthase C1
BnaAnng24640D	504.353	43884.4	0.415357	1.87724	AT4G26150	GATA22,GATA TRANSCRIPTION FACTOR 22,GNL,GNC-LIKE||CGA1	cytokinin-responsive gata factor 1
BnaC02g17730D	94.8876	2505.48	0.527516	1.87475	AT1G67980	CCOAMT	caffeoyl-CoA 3-O-methyltransferase
BnaA02g15460D	9.59369	132.451	1.19962	1.87422	AT1G71390	AtRLP11,receptor like protein 11||RLP11	receptor like protein 11
BnaA02g05650D	29.8634	501.487	0.749877	1.87378	AT5G22430		Pollen Ole e 1 allergen and extensin family protein
BnaC06g17900D	199.152	8318.53	0.457971	1.87373	AT1G29070		Ribosomal protein L34
BnaA06g19440D	98.3083	2643.52	0.523	1.8737
BnaCnng52390D	600.804	60648.2	0.409899	1.87251	AT4G38770	ATPRP4,ARABIDOPSIS THALIANA PROLINE-RICH PROTEIN 4||PRP4	proline-rich protein 4
BnaC09g40040D	67.8016	1516.56	0.574369	1.87231	AT5G17870	PSRP6	plastid-specific 50S ribosomal protein 6
BnaC04g52490D	83.6329	2065.23	0.543384	1.87189	AT2G42130		Plastid-lipid associated protein PAP / fibrillin family protein
BnaC03g59270D	220.387	9881.19	0.451045	1.87158	AT1G29670		GDSL-like Lipase/Acylhydrolase superfamily protein
BnaA07g10200D	20.5187	315.376	0.865494	1.86968	AT1G71050	heavy metal associated isoprenylated plant protein 20||HIPP20	Heavy metal transport/detoxification superfamily protein
BnaC04g56610D	14.0742	202.95	1.01221	1.86949	AT2G38390		Peroxidase superfamily protein
BnaC01g43110D	1358.54	288179	0.395147	1.86893	AT1G60190	AtPUB19||plant U-box 19||PUB19	ARM repeat superfamily protein
BnaA09g18240D	43.3967	812.257	0.656735	1.8682	AT5G47330		alpha/beta-Hydrolases superfamily protein
BnaA08g25370D	64.1347	1395	0.582363	1.86727	AT1G61360		S-locus lectin protein kinase family protein
BnaA10g01360D	21.1874	327.055	0.853555	1.86666	AT1G02730	ATCSLD5,cellulose synthase-like D5,SOS6,SALT OVERLY SENSITIVE 6||CSLD5	cellulose synthase-like D5
BnaA08g01300D	114.895	3352.95	0.503979	1.86607	AT3G15210	ATERF-4,ETHYLENE RESPONSIVE ELEMENT BINDING FACTOR 4,ATERF4,ETHYLENE RESPONSIVE ELEMENT BINDING FACTOR 4,RAP2.5,RELATED TO AP2 5||ERF4	ethylene responsive element binding factor 4
BnaC02g36680D	81.2061	1967.51	0.546222	1.86548	AT3G27160	GLUCOSE HYPERSENSITIVE 1||GHS1	Ribosomal protein S21 family protein
BnaA03g51630D	32.3799	552.409	0.725863	1.86503	AT4G31590	ATCSLC05,CELLULOSE-SYNTHASE LIKE C5,ATCSLC5,Cellulose-synthase-like C5,CSLC05,CELLULOSE-SYNTHASE LIKE C5||CSLC5	Cellulose-synthase-like C5
BnaCnng64510D	6.12603	80.9071	1.4683	1.86472	AT1G13080	cytochrome P450%2C family 71%2C subfamily B%2C polypeptide 2||CYP71B2	cytochrome P450, family 71, subfamily B, polypeptide 2
BnaC07g16810D	5.90817	77.8133	1.49305	1.86421	AT4G14550	SLR,SOLITARY ROOT||IAA14	indole-3-acetic acid inducible 14
BnaA06g29110D	214.411	9367.63	0.451407	1.86285	AT5G28300	AtGT2L,GT2L,GT-2Like protein	Duplicated homeodomain-like superfamily protein
BnaC07g38560D	174.202	6575.3	0.465483	1.86067	AT4G23820		Pectin lyase-like superfamily protein
BnaA06g31160D	81.5651	1973.03	0.544582	1.86004	AT5G39720	avirulence induced gene 2 like protein||AIG2L	avirulence induced protein 2 like protein
BnaC06g42780D	167.623	6161.89	0.468299	1.85977	AT3G60440		Phosphoglycerate mutase family protein
BnaA09g06690D	1181.58	218403	0.395519	1.85913	AT5G64040	PSAN	photosystem I reaction center subunit PSI-N, chloroplast, putative / PSI-N, putative (PSAN)
BnaC05g23270D	613.719	62524.5	0.407432	1.85882	AT1G30380	PSAK	photosystem I subunit K
BnaA10g16690D	89.6364	2271.97	0.531762	1.85874	AT5G18130		transmembrane protein
BnaC01g03540D	468.233	37752.5	0.414964	1.85872	AT2G16660		Major facilitator superfamily protein
BnaAnng04800D	278.325	14714.1	0.435827	1.85787	AT5G65310	ATHB-5,ATHB5,homeobox protein 5||HB5	homeobox protein 5
BnaC07g12800D	22.0553	340.868	0.837106	1.85657	AT1G27130	ATGSTU13,glutathione S-transferase tau 13,GST12,GLUTATHIONE S-TRANSFERASE 12||GSTU13	glutathione S-transferase tau 13
BnaC03g72660D	129.609	4022.85	0.489363	1.85202	AT1G65790	ARK1,receptor kinase 1||RK1	receptor kinase 1
BnaC07g37670D	53.3382	1064.02	0.611558	1.85169	AT4G22880	ANS,ANTHOCYANIDIN SYNTHASE,TDS4,TANNIN DEFICIENT SEED 4,TT18||LDOX	leucoanthocyanidin dioxygenase
BnaC09g14610D	2.75767	34.7289	2.13699	1.85108	AT1G60590		Pectin lyase-like superfamily protein
BnaC01g26050D	5.2459	67.9596	1.57147	1.85106	AT3G49340		Cysteine proteinases superfamily protein
BnaAnng42000D	2.71459	34.1576	2.15297	1.85058	AT4G29680		Alkaline-phosphatase-like family protein
BnaAnng40850D	1022.08	164120	0.396365	1.85044	AT4G38970	AtFBA2||FBA2	fructose-bisphosphate aldolase 2
BnaC06g10960D	1310.66	265319	0.393002	1.85017	AT1G55490	Cpn60beta1,chaperonin-60beta1,LEN1,LESION INITIATION 1||CPN60B	chaperonin 60 beta
BnaC09g01790D	15.0636	216.462	0.976701	1.84997	AT3G28690		Protein kinase superfamily protein
BnaC08g48480D	28.9734	474.791	0.75206	1.84984
BnaAnng30480D	73.5496	1680.5	0.557363	1.84936	AT4G18540		transmembrane protein
BnaCnng56720D	273.77	14205.6	0.435355	1.84919	AT1G70830	MLP28	MLP-like protein 28
BnaCnng52600D	23.2937	362.294	0.817131	1.84894	AT3G56400	ATWRKY70,ARABIDOPSIS THALIANA WRKY DNA-BINDING PROTEIN 70||WRKY70	WRKY DNA-binding protein 70
BnaC05g01400D	20.7993	315.919	0.854553	1.8487	AT1G02730	ATCSLD5,cellulose synthase-like D5,SOS6,SALT OVERLY SENSITIVE 6||CSLD5	cellulose synthase-like D5
BnaCnng55020D	125.503	3806.41	0.49159	1.84668	AT5G67360	ARA12	Subtilase family protein
BnaC02g44480D	109.231	3054.57	0.505978	1.84625	AT5G56860	GATA21,GATA TRANSCRIPTION FACTOR 21||GATA%2C nitrate-inducible%2C carbon metabolism-involved||GNC	GATA type zinc finger transcription factor family protein
BnaA07g32970D	20.3936	307.982	0.860535	1.846	AT1G76650	CML38	calmodulin-like 38
BnaA09g16950D	206.761	8699.03	0.451094	1.8459	AT1G03870	FLA9	FASCICLIN-like arabinoogalactan 9
BnaA09g24010D	187.323	7344.19	0.457489	1.84393	AT1G32990	PRPL11	plastid ribosomal protein l11
BnaC07g47890D	26.0588	413.635	0.780468	1.84159	AT2G04100		MATE efflux family protein
BnaC02g22250D	46.5573	876.7	0.635972	1.84156	AT1G73540	atnudt21,nudix hydrolase homolog 21||NUDT21	nudix hydrolase homolog 21
BnaAnng34270D	98.0293	2573.82	0.517527	1.84146	AT4G21100	DDB1B	damaged DNA binding protein 1B
BnaC08g43890D	0.501906	6.11489	4.92688	1.84133	AT1G04350		2-oxoglutarate (2OG) and Fe(II)-dependent oxygenase superfamily protein
BnaCnng10670D	11.5819	159.495	1.09042	1.84021	AT3G10090		Nucleic acid-binding, OB-fold-like protein
BnaA08g00590D	25.6249	404.741	0.785101	1.84015	AT1G55260	LTPG6,glycosylphosphatidylinositol-anchored lipid protein transfer 6	Bifunctional inhibitor/lipid-transfer protein/seed storage 2S albumin superfamily protein
BnaA02g33520D	184.581	7132.93	0.457559	1.83775	AT5G62670	AHA11,H(+)-ATPase 11||H(+)-ATPase 11||HA11	H -ATPase 11
BnaA09g26530D	164.329	5871.33	0.466288	1.83774	AT1G29980		choice-of-anchor C domain protein, putative (Protein of unknown function, DUF642)
BnaA03g03530D	262.867	13107	0.435529	1.83636
BnaA06g33850D	7.42125	97.3633	1.3296	1.83453	AT2G03090	ATEXP15,ATEXPA15,expansin A15,ATHEXP ALPHA 1.3,EXP15,EXPANSIN 15||EXPA15	expansin A15
BnaA03g25100D	7.61137	100.026	1.31399	1.83395	AT4G12420	SKU5	Cupredoxin superfamily protein
BnaA09g28890D	25.9932	409.993	0.778984	1.83332	AT1G26390		FAD-binding Berberine family protein
BnaA10g07160D	298.9	16409.7	0.428572	1.83262	AT4G27560		UDP-Glycosyltransferase superfamily protein
BnaC04g42020D	796.655	100594	0.398122	1.83254	AT5G02490	Hsp70-2	Heat shock protein 70 (Hsp 70) family protein
BnaA08g07510D	560.91	51836	0.405903	1.83172	AT4G14020		Rapid alkalinization factor (RALF) family protein
BnaA09g30480D	93.692	2383.69	0.521102	1.83083	AT1G22650	alkaline/neutral invertase D||A/N-InvD	Plant neutral invertase family protein
BnaA03g53870D	82.4157	1963.19	0.537615	1.83046	AT4G37260	ATMYB73||MYB73	myb domain protein 73
BnaA09g15450D	125.109	3744.04	0.489081	1.8301	AT1G43710	ATSDC1,Arabidopsis thaliana serine decarboxylase 1,SDC1,serine decarboxylase 1||embryo defective 1075||EMB1075	Pyridoxal phosphate (PLP)-dependent transferases superfamily protein
BnaA04g08570D	7276.09	7.65621e+06	0.380285	1.82827	AT5G38410	Rubisco small subunit 3B||RBCS3B	Ribulose bisphosphate carboxylase (small chain) family protein
BnaC08g36730D	558.191	51212.4	0.40542	1.82737	AT1G19400		Erythronate-4-phosphate dehydrogenase family protein
BnaCnng59260D	8.53089	112.685	1.24434	1.82693	AT5G41040	ASFT,aliphatic suberin feruloyl-transferase,HHT,hydroxycinnamoyl- CoA:%26omega%3B-hydroxyacid O-hydroxycinnamoyltransferase||REDUCED LEVELS OF WALL-BOUND PHENOLICS 1||RWP1	HXXXD-type acyl-transferase family protein
BnaCnng25850D	69.5365	1524.22	0.561449	1.82672	AT1G45130	AtBGAL5||BGAL5	beta-galactosidase 5
BnaC07g41280D	1.40862	17.1653	2.94124	1.82622	AT4G28410	RSA1,Root System Architecture 1	Tyrosine transaminase family protein
BnaC09g41160D	11.7859	161.06	1.07679	1.82603	AT2G07240		cysteine-type peptidase
BnaC01g38270D	2038.67	617434	0.385433	1.8254	AT3G12780	PGK1	phosphoglycerate kinase 1
BnaCnng69290D	52.123	1011.97	0.610314	1.8254	AT5G49100		vitellogenin-like protein
BnaA07g35640D	108.911	2996.8	0.50264	1.82531	AT1G80440	KFB20,Kelch repeat F-box 20,KMD1,KISS ME DEADLY 1	Galactose oxidase/kelch repeat superfamily protein
BnaA01g05960D	14.7952	208.382	0.975683	1.82494	AT4G31290	AtGGCT2%3B2,GGCT2%3B2,gamma-glutamyl cyclotransferase 2%3B2	ChaC-like family protein
BnaC03g16140D	1136.59	197768	0.391267	1.82416	AT5G51070	CLPD,SAG15,SENESCENCE ASSOCIATED GENE 15||EARLY RESPONSIVE TO DEHYDRATION 1||ERD1	Clp ATPase
BnaC05g20370D	20.4222	303.75	0.853404	1.82362	AT1G26390		FAD-binding Berberine family protein
BnaA04g19200D	64.43	1361.45	0.57268	1.82265	AT2G33180		hypothetical protein
BnaA09g03340D	94.4596	2398.65	0.518486	1.82186	AT5G49450	AtbZIP1,basic leucine-zipper 1||bZIP1	basic leucine-zipper 1
BnaC01g17020D	2434.15	872415	0.38372	1.82185	AT4G25100	ATFSD1,ARABIDOPSIS FE SUPEROXIDE DISMUTASE 1||FSD1	Fe superoxide dismutase 1
BnaC08g03600D	318.465	18234.7	0.42402	1.82139	AT1G48350	EMBRYO DEFECTIVE 3105||EMB3105	Ribosomal L18p/L5e family protein
BnaC03g44450D	12.2764	167.894	1.05547	1.81978	AT2G04160	AUXIN-INDUCED IN ROOT CULTURES 3||AIR3	Subtilisin-like serine endopeptidase family protein
BnaC07g26800D	106.592	2885.95	0.503985	1.81943	AT5G48850	SULPHUR DEFICIENCY-INDUCED 1||ATSDI1	Tetratricopeptide repeat (TPR)-like superfamily protein
BnaA03g26930D	142.099	4564.01	0.475426	1.81937	AT4G01310		Ribosomal L5P family protein
BnaC02g00830D	10.7084	143.97	1.1205	1.81884	AT5G09530	PRP10,proline-rich protein 10||Pro-Glu-Leu|Ile|Val-Pro-Lys 1||PELPK1	hydroxyproline-rich glycoprotein family protein
BnaC07g28800D	1355.13	276892	0.388307	1.81834	AT5G26742	AtRH3,RH3||embryo defective 1138||emb1138	DEAD box RNA helicase (RH3)
BnaAnng06570D	36.6578	626.914	0.683027	1.81644	AT5G23010	IMS3,2-ISOPROPYLMALATE SYNTHASE 3||MAM1	methylthioalkylmalate synthase 1
BnaCnng17760D	41.8918	747.217	0.65252	1.81586	AT1G30260		galactosyltransferase family protein
BnaA06g20870D	72.8141	1617.88	0.552405	1.81583	AT3G48270	cytochrome P450%2C family 71%2C subfamily A%2C polypeptide 26||CYP71A26	cytochrome P450, family 71, subfamily A, polypeptide 26
BnaC07g44110D	12.1386	165.194	1.05884	1.81475	AT4G33150	LKR,LKR/SDH,LYSINE-KETOGLUTARATE REDUCTASE/SACCHAROPINE DEHYDROGENASE,SDH,SACCHAROPINE DEHYDROGENASE	lysine-ketoglutarate reductase/saccharopine dehydrogenase bifunctional enzyme
BnaC04g43390D	677.799	73108.8	0.398918	1.81439	AT2G32870		TRAF-like family protein
BnaC09g27610D	35.8788	608.513	0.687538	1.8138
BnaA02g13910D	628.731	63418.1	0.400536	1.81371	AT1G68500		hypothetical protein
BnaA09g00550D	51.0451	975.165	0.611765	1.81358	AT4G02075	pitchoun 1||PIT1	RING/FYVE/PHD zinc finger superfamily protein
BnaA07g24140D	27.3008	429.636	0.759234	1.81297	AT1G69680		ran guanine nucleotide release factor, putative (Mog1/PsbP/DUF1795-like photosystem II reaction center PsbP family protein)
BnaC01g09410D	39.0548	679.496	0.66745	1.81286	AT4G39780		Integrase-type DNA-binding superfamily protein
BnaA10g27070D	586.344	55589.9	0.40211	1.8128	AT3G09440		Heat shock protein 70 (Hsp 70) family protein
BnaC04g05640D	45.5992	835.426	0.633865	1.81262	AT2G39770	EMB101,EMBRYO DEFECTIVE 101,GMP1,GDP-MANNOSE PYROPHOSPHORYLASE 1,SOZ1,SENSITIVE TO OZONE 1,VTC1,VITAMIN C DEFECTIVE 1||CYTOKINESIS DEFECTIVE 1||CYT1	Glucose-1-phosphate adenylyltransferase family protein
BnaC06g12550D	34.0325	567.747	0.700137	1.81238	AT5G40650	SDH2-2	succinate dehydrogenase 2-2
BnaA01g08510D	157.678	5381.95	0.465264	1.81097	AT4G17615	ATCBL1,ARABIDOPSIS THALIANA CALCINEURIN B-LIKE PROTEIN,SCABP5,SOS3-LIKE CALCIUM BINDING PROTEIN 5||CBL1	calcineurin B-like protein 1
BnaC07g14470D	12.254	166.443	1.05282	1.81023	AT1G21500		hypothetical protein
BnaC06g12130D	200.827	8073.96	0.447425	1.81009	AT5G37260	CIR1,CIRCADIAN 1||REVEILLE 2||RVE2	Homeodomain-like superfamily protein
BnaAnng07910D	58.6021	1179.14	0.585962	1.80983	AT3G30775	AT-POX,ATPDH,ATPOX,ARABIDOPSIS THALIANA PROLINE OXIDASE,PDH1,proline dehydrogenase 1,PRO1,PRODH,PROLINE DEHYDROGENASE||EARLY RESPONSIVE TO DEHYDRATION 5||ERD5	Methylenetetrahydrofolate reductase family protein
BnaC03g25220D	11.3737	152.832	1.08694	1.80797	AT2G45220	AtPME17,PME17,pectin methylesterase 17	Plant invertase/pectin methylesterase inhibitor superfamily
BnaA06g04010D	526.197	45236.7	0.404201	1.80725	AT1G65500		transmembrane protein
BnaA06g00550D	10.2714	136.321	1.13671	1.80686	AT3G13920	RH4,TIF4A1||EIF4A1	eukaryotic translation initiation factor 4A1
BnaA04g27560D	753.562	88803.9	0.395455	1.80531	AT2G42190		rho GTPase-activating gacO-like protein
BnaC03g08310D	86.5788	2075.65	0.526218	1.80407	AT5G17300	REVEILLE 1||RVE1	Homeodomain-like superfamily protein
BnaA07g25800D	125.589	3698.5	0.48424	1.80361	AT3G60460	DUO POLLEN 1||DUO1	myb-like HTH transcriptional regulator family protein
BnaA03g29230D	181.061	6737.29	0.453334	1.80224	AT3G05910		Pectinacetylesterase family protein
BnaUnng02910D	6.84692	87.2825	1.36448	1.80215	AT2G41180	sigma factor binding protein 2||SIB2	VQ motif-containing protein
BnaA05g03420D	834.116	107418	0.392926	1.80083	AT2G43570	chitinase%2C putative||CHI	chitinase
BnaAnng14700D	0.610591	7.23858	4.40632	1.80007	AT1G14350	AtMYB124,myb domain protein 124,MYB124||FOUR LIPS||FLP	Duplicated homeodomain-like superfamily protein
BnaA06g40660D	420.902	29789.3	0.410062	1.79997	AT2G21730	ATCAD2||CAD2	cinnamyl alcohol dehydrogenase homolog 2
BnaA03g57280D	490.825	39501.4	0.40493	1.79822	AT1G56220		Dormancy/auxin associated family protein
BnaC02g09500D	146.587	4722.98	0.468826	1.79554	AT5G22420	FAR7	fatty acid reductase 7
BnaA09g23970D	53.3031	1021.94	0.599737	1.7948	AT4G10440		S-adenosyl-L-methionine-dependent methyltransferases superfamily protein
BnaC01g06870D	20.0031	290.403	0.851929	1.79452	AT4G31590	ATCSLC05,CELLULOSE-SYNTHASE LIKE C5,ATCSLC5,Cellulose-synthase-like C5,CSLC05,CELLULOSE-SYNTHASE LIKE C5||CSLC5	Cellulose-synthase-like C5
BnaA04g23900D	354.287	21672	0.415522	1.79372	AT2G41410		Calcium-binding EF-hand family protein
BnaA05g33670D	29.122	459.204	0.735836	1.7924	AT5G40780	LHT1	lysine histidine transporter 1
BnaC04g03400D	294.268	15517.8	0.423323	1.7921	AT2G44160	MTHFR2	methylenetetrahydrofolate reductase 2
BnaC04g00490D	34.5805	571.212	0.691143	1.79142	AT2G47000	ATPGP4,ARABIDOPSIS P-GLYCOPROTEIN 4,AtABCB4,MDR4,MULTIDRUG RESISTANCE 4,PGP4,P-GLYCOPROTEIN 4||ATP-binding cassette B4||ABCB4	ATP binding cassette subfamily B4
BnaC08g07540D	6.48866	81.7389	1.39335	1.79071	AT1G33390	ATFAS4,FASCIATED STEM 4||FASCIATED STEM 4||FAS4	RNA helicase family protein
BnaC05g03430D	223.91	9600.1	0.437588	1.79046	AT1G05340		cysteine-rich TM module stress tolerance protein
BnaC09g16660D	2787.54	1.11347e+06	0.378544	1.78878	ATCG00830	RPL2.1	ribosomal protein L2
BnaCnng44030D	275.093	13717.8	0.425757	1.78649	AT1G69840		SPFH/Band 7/PHB domain-containing membrane-associated protein family
BnaC02g02820D	3.63367	44.1964	1.82956	1.78639	AT5G03940	54CP,54 CHLOROPLAST PROTEIN,FFC,FIFTY-FOUR CHLOROPLAST HOMOLOGUE,SRP54CP,SIGNAL RECOGNITION PARTICLE 54 KDA SUBUNIT CHLOROPLAST PROTEIN||CPSRP54	chloroplast signal recognition particle 54 kDa subunit
BnaA07g13960D	8.68508	111.718	1.21699	1.78624	AT2G28500	LBD11	LOB domain-containing protein 11
BnaCnng12530D	256.743	12144.6	0.429234	1.78605
BnaA10g10610D	8.6199	110.75	1.22087	1.78558
BnaC05g01540D	19.5683	281.152	0.856874	1.78556	AT2G02930	ATGSTF3,glutathione S-transferase F3,GST16,GLUTATHIONE S-TRANSFERASE 16||GSTF3	glutathione S-transferase F3
BnaA09g07420D	129.221	3821.79	0.478409	1.785	AT5G67360	ARA12	Subtilase family protein
BnaC09g46680D	60.3282	1206.93	0.575866	1.7842	AT5G10020	SIRK1,sucrose-induced receptor kinase 1	Leucine-rich receptor-like protein kinase family protein
BnaCnng12730D	511.03	42121	0.401609	1.78281
BnaA03g27860D	53.7771	1025.52	0.595491	1.78209	AT3G02380	ATCOL2,CONSTANS-LIKE 2,BBX3,B-box domain protein 3||COL2	CONSTANS-like 2
BnaA05g16460D	436.022	31349.1	0.406073	1.78011	AT1G32080	LrgB	membrane protein
BnaA03g38940D	61.9778	1250.48	0.570561	1.78001	AT2G15960		stress-induced protein
BnaAnng39180D	5.72521	70.9014	1.47074	1.77833	AT4G16442	CASPL2B1,CASP-like protein 2B1	Uncharacterized protein family (UPF0497)
BnaA09g27390D	201.991	7975.25	0.44212	1.77812	AT1G28290	AGP31	arabinogalactan protein 31
BnaA01g00400D	15.4535	212.066	0.942342	1.77783	AT4G37540	LBD39	LOB domain-containing protein 39
BnaA02g03980D	314.776	17326.2	0.418167	1.77775	AT5G18130		transmembrane protein
BnaUnng03540D	19.5398	278.953	0.854764	1.77674	AT3G49220		Plant invertase/pectin methylesterase inhibitor superfamily
BnaA10g01410D	1272.21	237935	0.383415	1.77628	AT1G02820	AtLEA3||late embryogenesis abundant 3||LEA3	Late embryogenesis abundant 3 (LEA3) family protein
BnaA07g31480D	100.876	2568.88	0.502438	1.77499	AT1G69910		Protein kinase superfamily protein
BnaC05g06170D	533.906	45413.3	0.399141	1.77377	AT1G08520	ALB-1V,CHLD,PDE166,PIGMENT DEFECTIVE EMBRYO 166,V157||ALB1	ALBINA 1
BnaC02g43220D	9.65123	124.242	1.15492	1.77239	AT3G21210		zinc ion binding protein
BnaA07g29170D	73.9889	1606.8	0.541769	1.77205	AT1G71200		basic helix-loop-helix (bHLH) DNA-binding superfamily protein
BnaCnng75390D	148.871	4764.91	0.463679	1.77177	AT5G06760	AtLEA4-5,Late Embryogenesis Abundant 4-5||LEA4-5	Late Embryogenesis Abundant 4-5
BnaC01g08350D	100.601	2550.28	0.501984	1.77059	AT4G30020		PA-domain containing subtilase family protein
BnaC08g18640D	104.614	2708.6	0.49749	1.77003	AT1G19180	AtJAZ1,TIFY10A||JAZ1	jasmonate-zim-domain protein 1
BnaA09g53430D	62.5575	1257.19	0.566789	1.76858	AT4G19390		Uncharacterized protein family (UPF0114)
BnaC03g03840D	15.8057	216.256	0.930402	1.76845	AT5G09530	PRP10,proline-rich protein 10||Pro-Glu-Leu|Ile|Val-Pro-Lys 1||PELPK1	hydroxyproline-rich glycoprotein family protein
BnaA07g05610D	1712.73	422053	0.37931	1.76838	AT5G42020	BIP2	Heat shock protein 70 (Hsp 70) family protein
BnaC08g44890D	1044.88	161751	0.384907	1.76819	AT1G06680	OE23,OXYGEN EVOLVING COMPLEX SUBUNIT 23 KDA,OEE2,OXYGEN-EVOLVING ENHANCER PROTEIN 2,PSII-P,PHOTOSYSTEM II SUBUNIT P||PSBP-1	photosystem II subunit P-1
BnaC01g05030D	262.315	12453.4	0.425421	1.76788	AT4G33150	LKR,LKR/SDH,LYSINE-KETOGLUTARATE REDUCTASE/SACCHAROPINE DEHYDROGENASE,SDH,SACCHAROPINE DEHYDROGENASE	lysine-ketoglutarate reductase/saccharopine dehydrogenase bifunctional enzyme
BnaA02g03440D	267.395	12879.9	0.424426	1.76778	AT5G17220	ATGSTF12,ARABIDOPSIS THALIANA GLUTATHIONE S-TRANSFERASE PHI 12,GST26,GLUTATHIONE S-TRANSFERASE 26,TT19,TRANSPARENT TESTA 19||GSTF12	glutathione S-transferase phi 12
BnaC03g44790D	483.923	37667.1	0.401055	1.76748
BnaC09g36390D	14.3545	193.323	0.968621	1.7668	AT5G22580		Stress responsive A/B Barrel Domain-containing protein
BnaC03g12340D	2.18392	25.7667	2.3243	1.76656	AT5G58860	CYP86,HORST,hydroxylase of root suberized tissue||cytochrome P450%2C family 86%2C subfamily A%2C polypeptide 1||CYP86A1	cytochrome P450, family 86, subfamily A, polypeptide 1
BnaA08g11440D	115.301	3146.01	0.486458	1.76613	AT4G33790	FAR3,FATTY ACID REDUCTASE 3,G7||ECERIFERUM 4||CER4	Jojoba acyl CoA reductase-related male sterility protein
BnaC09g25190D	37.5125	623.693	0.665748	1.76557	AT4G08290	Usually multiple acids move in and out Transporters 20||UMAMIT20	nodulin MtN21 /EamA-like transporter family protein
BnaA09g42550D	3.02862	36.0006	1.98111	1.76325	AT2G22510		hydroxyproline-rich glycoprotein family protein
BnaCnng12640D	105303	1.51644e+09	0.369803	1.76303
BnaA04g20860D	21.0083	300.944	0.825758	1.76134	AT5G38130		HXXXD-type acyl-transferase family protein
BnaC05g20360D	63.5581	1279.55	0.562804	1.7613	AT1G26380		FAD-binding Berberine family protein
BnaA09g14900D	40.6194	689.901	0.646635	1.75988	AT1G18590	ATSOT17,SULFOTRANSFERASE 17,ATST5C,ARABIDOPSIS SULFOTRANSFERASE 5C||SOT17	sulfotransferase 17
BnaA03g05810D	17.2453	237.823	0.894243	1.75916	AT5G16030		mental retardation GTPase activating protein
BnaA09g32650D	1581.88	358987	0.378761	1.75863	AT3G52180	ATPTPKIS1,ATSEX4,DSP4,DUAL-SPECIFICITY PROTEIN PHOSPHATASE 4||STARCH-EXCESS 4||SEX4	dual specificity protein phosphatase (DsPTP1) family protein
BnaA02g36790D	1741.61	432930	0.377796	1.75796	AT5G46600		aluminum activated malate transporter family protein
BnaA09g05860D	605.058	56753.6	0.393731	1.75764	AT5G02490	Hsp70-2	Heat shock protein 70 (Hsp 70) family protein
BnaA03g22350D	26.5163	398.377	0.752721	1.75627	AT2G27510	ATFD3,ferredoxin 3||FD3	ferredoxin 3
BnaA01g12340D	88.9075	2090.04	0.514208	1.75618	AT4G22620	SAUR34,SMALL AUXIN UPREGULATED RNA 34	SAUR-like auxin-responsive protein family
BnaA07g38680D	561.846	49340.1	0.395351	1.75603	AT1G67870		glycine-rich protein
BnaC03g73000D	82.6462	1872.18	0.523542	1.75595	AT4G12030	BASS5,BILE ACID:SODIUM SYMPORTER FAMILY PROTEIN 5||BAT5	bile acid transporter 5
BnaA09g42610D	36.5609	599.102	0.669474	1.75595
BnaA02g33200D	64.041	1287.96	0.560393	1.75512	AT5G62150		peptidoglycan-binding LysM domain-containing protein
BnaA07g28460D	86.0381	1987.36	0.51814	1.75498	AT1G27130	ATGSTU13,glutathione S-transferase tau 13,GST12,GLUTATHIONE S-TRANSFERASE 12||GSTU13	glutathione S-transferase tau 13
BnaC04g39680D	114.999	3104.17	0.484484	1.75279	AT5G40170	AtRLP54,receptor like protein 54||RLP54	receptor like protein 54
BnaC08g49190D	113.524	3038.59	0.485564	1.75134	AT5G43745		ion channel POLLUX-like protein, putative (DUF1012)
BnaA04g23960D	30.3369	469.89	0.714541	1.75121	AT2G41480	AtPRX25,PRX25,peroxidase 25	peroxidase superfamily protein
BnaC08g26770D	52.305	964.979	0.593903	1.74985	AT3G55840		Hs1pro-1 protein
BnaC07g22080D	9.73173	123.332	1.14116	1.74856	AT1G69530	AT-EXP1,ATEXP1,ATEXPA1,expansin A1,ATHEXP ALPHA 1.2,EXP1,EXPANSIN 1||EXPA1	expansin A1
BnaA03g27520D	51.3341	938.796	0.59687	1.74751	AT3G01290	AtHIR2||hypersensitive induced reaction 2||HIR2	SPFH/Band 7/PHB domain-containing membrane-associated protein family
BnaA01g31220D	30.6281	474.319	0.711075	1.74729	AT3G11010	AtRLP34,receptor like protein 34||RLP34	receptor like protein 34
BnaA09g54020D	1566.49	349360	0.37732	1.74692	AT1G32060	PRK	phosphoribulokinase
BnaC03g30450D	22.9375	331.218	0.793435	1.7466	AT4G03050	AOP3	2-oxoglutarate-dependent dioxygenase
BnaA01g09990D	172.083	5950.04	0.448253	1.74607	AT5G45280	PAE11,pectin acetylesterase 11	Pectinacetylesterase family protein
BnaAnng20550D	41.1156	693.952	0.640705	1.74508	AT1G66140	ZFP4	zinc finger protein 4
BnaC09g21870D	2349.39	769793	0.373449	1.74183	AT4G05180	PSBQ,PHOTOSYSTEM II SUBUNIT Q,PSII-Q||PSBQ-2	photosystem II subunit Q-2
BnaC03g76640D	19.537	272.232	0.844523	1.7418	AT4G36540	BEE2	BR enhanced expression 2
BnaA05g33830D	521.562	42515	0.395335	1.7415	AT3G01480	ATCYP38,ARABIDOPSIS CYCLOPHILIN 38||CYP38	cyclophilin 38
BnaA03g38920D	754.797	85189.7	0.38669	1.74087	AT2G15890	MEE14	maternal effect embryo arrest 14
BnaAnng08790D	23.9976	348.571	0.777995	1.74084	AT5G19260	FANTASTIC FOUR 3||FAF3	FANTASTIC four-like protein (DUF3049)
BnaC02g13020D	37.2148	606.697	0.661866	1.74074	AT5G55410		Bifunctional inhibitor/lipid-transfer protein/seed storage 2S albumin superfamily protein
BnaA06g05360D	423.359	28857	0.401251	1.7387	AT1G09310		plant/protein (Protein of unknown function, DUF538)
BnaA02g26210D	340.651	19425.7	0.409146	1.73809	AT2G02130	PDF2.3||LCR68	low-molecular-weight cysteine-rich 68
BnaAnng25620D	331.876	18519.5	0.410052	1.73695	AT5G17310	AtUGP2,UDP-GLUCOSE PYROPHOSPHORYLASE 2||UGP2	UDP-glucose pyrophosphorylase 2
BnaA09g19870D	3103.41	1.32725e+06	0.371225	1.73674	AT4G05180	PSBQ,PHOTOSYSTEM II SUBUNIT Q,PSII-Q||PSBQ-2	photosystem II subunit Q-2
BnaA01g22240D	2376.36	784407	0.3727	1.7366	AT1G60190	AtPUB19||plant U-box 19||PUB19	ARM repeat superfamily protein
BnaC03g56170D	11.948	153.712	1.03766	1.7365	AT5G62690	TUB2	tubulin beta chain 2
BnaC09g36670D	109.161	2827.27	0.487099	1.73613	AT5G21940		hybrid signal transduction histidine kinase M-like protein
BnaA03g19660D	14.5689	192.42	0.952133	1.73551	AT2G41940	ZFP8	zinc finger protein 8
BnaA07g32150D	973.736	138071	0.381601	1.73548	AT1G75830	PDF1.1,PLANT DEFENSIN 1.1||LCR67	low-molecular-weight cysteine-rich 67
BnaA03g28370D	22524	6.82561e+07	0.366796	1.73525
BnaC01g13500D	78.292	1702	0.526941	1.73475	AT4G22070	ATWRKY31||WRKY31	WRKY DNA-binding protein 31
BnaCnng78640D	66.8283	1349.09	0.549616	1.73363	AT2G31960	ATGSL03,glucan synthase-like 3,ATGSL3||GSL03	glucan synthase-like 3
BnaA03g09530D	31.8595	493.791	0.697482	1.73304	AT5G59310	LTP4	lipid transfer protein 4
BnaCnng13110D	1685.63	399030	0.374749	1.73239	AT2G07734		Alpha-L RNA-binding motif/Ribosomal protein S4 family protein
BnaA07g13990D	160.578	5250.75	0.451256	1.73184	AT2G28550	TOE1,TARGET OF EARLY ACTIVATION TAGGED (EAT) 1||RAP2.7	related to AP2.7
BnaC07g22040D	23.7331	341.665	0.778836	1.73151	AT2G02990	ATRNS1,RIBONUCLEASE 1||RNS1	ribonuclease 1
BnaC01g03420D	11.0775	140.649	1.0706	1.73067	AT4G35090	CAT2	catalase 2
BnaC09g27660D	3.93818	46.239	1.72667	1.73046
BnaC08g27340D	34.4422	544.661	0.677599	1.73022	AT3G56400	ATWRKY70,ARABIDOPSIS THALIANA WRKY DNA-BINDING PROTEIN 70||WRKY70	WRKY DNA-binding protein 70
BnaC07g23920D	360.201	21363.7	0.405783	1.72983	AT3G26820		Esterase/lipase/thioesterase family protein
BnaA05g00520D	307.107	16034	0.412317	1.72954	AT2G47440		Tetratricopeptide repeat (TPR)-like superfamily protein
BnaA02g06400D	256.67	11666.6	0.420821	1.72883	AT1G07920		GTP binding Elongation factor Tu family protein
BnaA07g07760D	47.7509	838.573	0.606441	1.72775	AT1G29720		Leucine-rich repeat transmembrane protein kinase
BnaC05g18390D	338.79	19086.4	0.407784	1.7269	AT1G71050	heavy metal associated isoprenylated plant protein 20||HIPP20	Heavy metal transport/detoxification superfamily protein
BnaCnng29270D	4.25639	50.027	1.66173	1.72675	AT3G54840	ARA6	Ras-related small GTP-binding family protein
BnaCnng12880D	244.175	10671.6	0.423072	1.72614	ATMG00650	NAD4L	NADH dehydrogenase subunit 4L
BnaC09g28100D	14.6205	191.752	0.947125	1.72464	AT5G51750	ATSBT1.3,subtilase 1.3||SBT1.3	subtilase 1.3
BnaA06g36650D	7.79712	95.1766	1.25121	1.72455	AT2G38870		Serine protease inhibitor, potato inhibitor I-type family protein
BnaC06g01730D	18.7518	255.802	0.852923	1.72216	AT3G30730		hypothetical protein
BnaC08g26070D	16.6507	222.348	0.895539	1.72122	AT3G55240		Plant protein 1589 of unknown function
BnaC04g11500D	27.1786	400.841	0.736646	1.72094	AT2G33100	ATCSLD1,cellulose synthase-like D1||CSLD1	cellulose synthase-like D1
BnaC02g41160D	18.5296	251.75	0.856286	1.71944
BnaA02g09370D	51.931	934.765	0.588742	1.71828	AT3G02020	AK3	aspartate kinase 3
BnaA10g27890D	42.9103	720.985	0.62575	1.71802	AT2G30040	MAPKKK14	mitogen-activated protein kinase kinase kinase 14
BnaA08g08360D	197.584	7364.1	0.434318	1.71733	AT4G17560		Ribosomal protein L19 family protein
BnaA03g06260D	42.6454	714.667	0.626874	1.71727	AT4G05020	NDB2	NAD(P)H dehydrogenase B2
BnaC08g04100D	37.5299	603.27	0.654453	1.71666	AT1G47900		filament-like protein (DUF869)
BnaC01g03410D	103.41	2563.01	0.489568	1.71626	AT4G35100	PIP2%3B7,PLASMA MEMBRANE INTRINSIC PROTEIN 2%3B7,PIP3A,PLASMA MEMBRANE INTRINSIC PROTEIN 3A,SIMIP||PIP3	plasma membrane intrinsic protein 3
BnaC09g19710D	248.299	10911.9	0.420702	1.71608	AT1G32640	MYC2	Basic helix-loop-helix (bHLH) DNA-binding family protein
BnaC01g01590D	115.234	3034.83	0.478065	1.71556	AT4G37310	cytochrome P450%2C family 81%2C subfamily H%2C polypeptide 1||CYP81H1	cytochrome P450, family 81, subfamily H, polypeptide 1
BnaA06g35450D	1283.27	231912	0.375269	1.71509	AT5G47560	ATSDAT,ATTDT,TONOPLAST DICARBOXYLATE TRANSPORTER||TDT	tonoplast dicarboxylate transporter
BnaA05g37180D	278.082	13304.2	0.414784	1.71478	AT3G03870		transmembrane protein
BnaA04g24740D	36.43	579.006	0.660514	1.71347	AT2G33480	ANAC041,NAC domain containing protein 41||NAC041	NAC domain containing protein 41
BnaCnng13130D	100.873	2461.06	0.491796	1.71319
BnaC01g26000D	13.0531	167.119	0.990378	1.71301	AT3G49220		Plant invertase/pectin methylesterase inhibitor superfamily
BnaCnng12940D	13.1588	168.501	0.986471	1.71167	AT2G07741		ATPase, F0 complex, subunit A protein
BnaAnng39860D	143.035	4279.84	0.457375	1.7112	AT1G03600	PSB27	photosystem II family protein
BnaA05g20540D	7.9916	96.8551	1.23148	1.71118	AT3G19550		glutamate racemase
BnaC03g73610D	129.555	3641.4	0.46578	1.70926	AT3G13080	ATMRP3,multidrug resistance-associated protein 3,MRP3,MULTIDRUG RESISTANCE PROTEIN 3,MRP3,multidrug resistance-associated protein 3||ATP-binding cassette C3||ABCC3	multidrug resistance-associated protein 3
BnaC09g27620D	12.6876	161.393	1.0013	1.70912
BnaA09g55490D	11.0773	138.5	1.06241	1.70849	AT5G26000	AtTGG1,BGLU38,BETA GLUCOSIDASE 38||TGG1	thioglucoside glucohydrolase 1
BnaC04g53020D	1.50121	16.8601	2.73519	1.70694	AT1G47540		Scorpion toxin-like knottin superfamily protein
BnaC02g41200D	425.316	28466.6	0.396695	1.70684	AT5G24530	DOWNY MILDEW RESISTANT 6||DMR6	2-oxoglutarate (2OG) and Fe(II)-dependent oxygenase superfamily protein
BnaAnng08740D	28.1882	415.047	0.722739	1.70552	AT5G19190		hypothetical protein
BnaA06g19130D	91.7632	2115.24	0.501201	1.70422	AT4G12730	FLA2	FASCICLIN-like arabinogalactan 2
BnaC08g13660D	58.6906	1097.86	0.564553	1.70372	AT1G09560	PDGLP1,PLASMODESMAL GERMIN-LIKE PROTEIN 1||GLP5	germin-like protein 5
BnaC08g42430D	25.5299	366.43	0.7498	1.7033	AT1G58360	AtAAP1,NAT2,NEUTRAL AMINO ACID TRANSPORTER 2||AAP1	amino acid permease 1
BnaC05g48800D	0.966236	10.7566	3.39433	1.70328	AT3G01420	DOX1	Peroxidase superfamily protein
BnaC01g25860D	18.1194	242.45	0.859343	1.70322	AT3G49110	ATPCA,PEROXIDASE CA,ATPRX33,PRX33,PEROXIDASE 33||PRXCA	peroxidase CA
BnaC06g09080D	10.0543	123.86	1.10692	1.70273	AT1G51800	IMPAIRED OOMYCETE SUSCEPTIBILITY 1||IOS1	Leucine-rich repeat protein kinase family protein
BnaA09g29090D	214.938	8416.41	0.426826	1.70228	AT5G02490	Hsp70-2	Heat shock protein 70 (Hsp 70) family protein
BnaC04g26330D	417.04	27351.7	0.396566	1.70119	AT3G54400		Eukaryotic aspartyl protease family protein
BnaA01g35490D	18.3877	246.321	0.85354	1.70108	AT4G15680		Thioredoxin superfamily protein
BnaA03g39580D	142.546	4225.78	0.456035	1.7009	AT5G23130		Peptidoglycan-binding LysM domain-containing protein
BnaA09g04560D	146.105	4398.77	0.453942	1.70071	AT5G25380	cyclin a2%3B1||CYCA2%3B1	cyclin a2;1
BnaC06g30680D	279.08	13252.4	0.412495	1.70001	AT1G69490	ANAC029,Arabidopsis NAC domain containing protein 29,ATNAP,NAC-LIKE, ACTIVATED BY AP3/PI||NAC-like%2C activated by AP3/PI||NAP	NAC-like, activated by AP3/PI
BnaAnng30750D	105.529	2615.07	0.484585	1.69977	AT1G64510		Translation elongation factor EF1B/ribosomal protein S6 family protein
BnaC05g01260D	14.6422	188.793	0.938396	1.69975	AT1G02470		Polyketide cyclase/dehydrase and lipid transport superfamily protein
BnaC04g03730D	15.4132	200.253	0.918114	1.69949	AT5G44640	BGLU13	beta glucosidase 13
BnaA03g58610D	29.9779	446.082	0.70454	1.6979	AT4G22690	cytochrome P450%2C family 706%2C subfamily A%2C polypeptide 1||CYP706A1	cytochrome P450, family 706, subfamily A, polypeptide 1
BnaC07g17990D	199.496	7384.88	0.430762	1.69774	AT3G07720		Galactose oxidase/kelch repeat superfamily protein
BnaC08g24890D	100.696	2427.55	0.489297	1.69734	AT3G53960		Major facilitator superfamily protein
BnaC07g39190D	257.233	11452.8	0.416034	1.6966	AT5G14140		nucleic acid binding / zinc ion binding protein
BnaA05g05680D	28.6071	420.073	0.716455	1.69623	AT2G39900	WLIM2a	GATA type zinc finger transcription factor family protein
BnaA04g13120D	16.7863	220.078	0.883761	1.69277	AT5G38450	cytochrome P450%2C family 735%2C subfamily A%2C polypeptide 1||CYP735A1	cytochrome P450, family 735, subfamily A, polypeptide 1
BnaA01g20560D	108.454	2715.44	0.480479	1.69257	AT4G12730	FLA2	FASCICLIN-like arabinogalactan 2
BnaA01g36230D	55.6108	1009.04	0.571209	1.69126	AT1G61740		Sulfite exporter TauE/SafE family protein
BnaA10g24610D	332.901	18041.4	0.403478	1.69121	AT3G26220	cytochrome P450%2C family 71%2C subfamily B%2C polypeptide 3||CYP71B3	cytochrome P450, family 71, subfamily B, polypeptide 3
BnaCnng49440D	83.2164	1808.06	0.510972	1.69082	AT1G10470	ATRR1,RESPONCE REGULATOR 1,IBC7,INDUCED BY CYTOKININ 7,MEE7,maternal effect embryo arrest 7||ARR4	response regulator 4
BnaAnng25180D	708.848	73019.2	0.381211	1.69037	AT3G11630		Thioredoxin superfamily protein
BnaC06g18000D	103.844	2532.2	0.484582	1.68942	AT3G61710	ATATG6,AtBECLIN1,BECLIN1,BECLIN1||ATG6	AUTOPHAGY 6
BnaC04g23900D	426.152	28225	0.394233	1.68934	AT2G42190		rho GTPase-activating gacO-like protein
BnaCnng67080D	314.465	16262	0.405522	1.68885	AT1G60810	ACLA-2	ATP-citrate lyase A-2
BnaCnng48990D	8.375	100.337	1.19604	1.68852	AT2G38380		Peroxidase superfamily protein
BnaC02g48330D	46.6069	789.546	0.602891	1.68841	AT2G33000		ubiquitin-associated (UBA)/TS-N domain-containing protein-like protein
BnaC08g25560D	232.062	9513.89	0.420316	1.68815	AT3G54810	GATA8,GATA TRANSCRIPTION FACTOR 8||BLUE MICROPYLAR END 3||BME3	Plant-specific GATA-type zinc finger transcription factor family protein
BnaA03g04470D	50.6175	882.664	0.586944	1.68651	AT5G13740	ZIF1	zinc induced facilitator 1
BnaA03g47860D	84.0763	1829.64	0.508756	1.68571	AT4G26150	GATA22,GATA TRANSCRIPTION FACTOR 22,GNL,GNC-LIKE||CGA1	cytokinin-responsive gata factor 1
BnaA03g09430D	15.5728	200.697	0.909712	1.68551	AT1G04350		2-oxoglutarate (2OG) and Fe(II)-dependent oxygenase superfamily protein
BnaC07g18480D	39.1848	624.795	0.637898	1.68546	AT5G45520		Leucine-rich repeat (LRR) family protein
BnaA10g19920D	70.437	1407.99	0.53272	1.68529	AT5G13420	transaldolase 2||TRA2	Aldolase-type TIM barrel family protein
BnaA08g06690D	17.5253	230.102	0.865554	1.68432	AT1G33055		hypothetical protein
BnaA02g13920D	17.3257	226.92	0.869453	1.6836	AT1G68520	B-box domain protein 14||BBX14	B-box type zinc finger protein with CCT domain-containing protein
BnaC06g43510D	148.251	4445.41	0.449736	1.6815	AT1G66430		pfkB-like carbohydrate kinase family protein
BnaA09g30170D	23.4718	325.562	0.768726	1.68134	AT1G23010	Low Phosphate Root1||LPR1	Cupredoxin superfamily protein
BnaC01g09730D	399.74	24964.8	0.395263	1.68127	AT4G28750	PSA E1 KNOCKOUT||PSAE-1	Photosystem I reaction centre subunit IV / PsaE protein
BnaC04g24040D	30.3789	448.258	0.696935	1.68069	AT3G57780		nucleolar-like protein
BnaA05g03790D	137.04	3906.75	0.456102	1.68	AT2G44160	MTHFR2	methylenetetrahydrofolate reductase 2
BnaA06g19400D	2482.25	821365	0.365109	1.67933	ATCG00730	PETD	photosynthetic electron transfer D
BnaA02g28660D	194.226	6965.47	0.429702	1.67908	AT5G63300		Ribosomal protein S21 family protein
BnaC02g44790D	518.481	40233.1	0.386864	1.67781	AT5G53590	SAUR30,SMALL AUXIN UPREGULATED RNA 30	SAUR-like auxin-responsive protein family
BnaCnng78620D	736.426	77759	0.378657	1.6767	AT4G38400	ATEXLA2,expansin-like A2,ATEXPL2,ATHEXP BETA 2.2,EXPL2,EXPANSIN L2||EXLA2	expansin-like A2
BnaC02g29240D	11.3561	139.285	1.03926	1.67655	AT4G10310	ATHKT1||HKT1	high-affinity K+ transporter 1
BnaCnng47740D	2329.05	722922	0.365062	1.67586	AT2G02930	ATGSTF3,glutathione S-transferase F3,GST16,GLUTATHIONE S-TRANSFERASE 16||GSTF3	glutathione S-transferase F3
BnaA06g16950D	420.852	27311.4	0.392684	1.675	AT3G48000	ALDH2A,aldehyde dehydrogenase 2A,ALDH2,aldehyde dehydrogenase 2||ALDH2B4	aldehyde dehydrogenase 2B4
BnaC07g07190D	463.804	32652.6	0.389605	1.67468	AT3G24460		Serinc-domain containing serine and sphingolipid biosynthesis protein
BnaA09g44230D	855.086	103154	0.375607	1.674	AT1G19320		Pathogenesis-related thaumatin superfamily protein
BnaA05g33230D	29.4293	428.591	0.703462	1.6738	AT3G02910		AIG2-like (avirulence induced gene) family protein
BnaA04g07450D	1082.01	162049	0.372043	1.67379	AT5G35630	ATGSL1,GLUTAMINE SYNTHETASE LIKE 1,GLN2,GLUTAMINE SYNTHETASE 2||GS2	glutamine synthetase 2
BnaCnng12720D	418.537	27007.5	0.392652	1.67343
BnaA08g01040D	3.62961	40.8198	1.76025	1.67341	AT5G41010	NRPB12	DNA directed RNA polymerase, 7 kDa subunit
BnaA04g16920D	50.2562	865.896	0.585522	1.67305	AT2G29100	ATGLR2.9,glutamate receptor 2.9||GLR2.9	glutamate receptor 2.9
BnaA03g01650D	31.6914	470.447	0.684405	1.6729	AT5G05600		2-oxoglutarate (2OG) and Fe(II)-dependent oxygenase superfamily protein
BnaC03g29280D	60.8736	1131.61	0.552611	1.6728	AT4G11050	AtGH9C3,glycosyl hydrolase 9C3||GH9C3	glycosyl hydrolase 9C3
BnaA10g08750D	1503.7	306403	0.368117	1.67261	AT1G44575	CP22,PSBS,PHOTOSYSTEM II SUBUNIT S||NONPHOTOCHEMICAL QUENCHING 4||NPQ4	Chlorophyll A-B binding family protein
BnaC08g05690D	421.749	27365.3	0.392234	1.6722	AT4G31500	ATR4,ALTERED TRYPTOPHAN REGULATION 4,RED1,RED ELONGATED 1,RNT1,RUNT 1,SUR2,SUPERROOT 2||cytochrome P450%2C family 83%2C subfamily B%2C polypeptide 1||CYP83B1	cytochrome P450, family 83, subfamily B, polypeptide 1
BnaA10g09260D	398.789	24694.2	0.394053	1.67183	AT5G54940		Translation initiation factor SUI1 family protein
BnaA04g15880D	449.154	30713.5	0.390183	1.67176	AT2G27510	ATFD3,ferredoxin 3||FD3	ferredoxin 3
BnaC03g59260D	6.22982	72.0465	1.36248	1.67149	AT1G29660		GDSL-like Lipase/Acylhydrolase superfamily protein
BnaA04g05910D	38.5189	604.835	0.638477	1.67118	AT3G51870		Mitochondrial substrate carrier family protein
BnaC08g40310D	64.7862	1234.21	0.542265	1.66968	AT1G13470		hypothetical protein (DUF1262)
BnaA09g02120D	6394.95	5.30483e+06	0.360163	1.66914	AT3G27690	LHCB2.4,LHCB2,LIGHT-HARVESTING CHLOROPHYLL B-BINDING 2||photosystem II light harvesting complex gene 2.3||LHCB2.3	photosystem II light harvesting complex protein 2.3
BnaC02g39490D	2.51552	27.8348	2.09733	1.66846	AT5G28290	ATNEK3,NIMA-related kinase 3||NEK3	NIMA-related kinase 3
BnaA04g09140D	142.888	4145.67	0.45061	1.66766	AT5G39320	UDP-glucose dehydrogenase 4||UDG4	UDP-glucose 6-dehydrogenase family protein
BnaC01g31270D	108.478	2669.61	0.476302	1.66751	AT3G22960	PKP-ALPHA	Pyruvate kinase family protein
BnaC01g02340D	722.489	74487.3	0.377754	1.66697	AT4G36360	BGAL3	beta-galactosidase 3
BnaA03g21100D	927.092	119828	0.373384	1.66693	AT2G45180		Bifunctional inhibitor/lipid-transfer protein/seed storage 2S albumin superfamily protein
BnaC07g28970D	60.9284	1128.44	0.551339	1.66691	AT5G25930		kinase family with leucine-rich repeat domain-containing protein
BnaC04g30870D	41458.4	2.19969e+08	0.357741	1.66557	AT5G38420	Rubisco small subunit 2B||RBCS2B	Ribulose bisphosphate carboxylase (small chain) family protein
BnaC02g18390D	72.6736	1452.87	0.52449	1.66471	AT1G68670		myb-like transcription factor family protein
BnaCnng12820D	270.434	12227.4	0.40889	1.66405
BnaC06g16270D	2.76307	30.5642	2.00085	1.66387	AT3G58120	BZIP61	Basic-leucine zipper (bZIP) transcription factor family protein
BnaA01g15160D	3.96389	44.4542	1.68203	1.66386	AT4G25990	CIL	CCT motif family protein
BnaCnng32150D	1091.65	163639	0.370563	1.66321	AT1G20340	PETE2,PLASTOCYANIN 2||DNA-DAMAGE-REPAIR/TOLERATION PROTEIN 112||DRT112	Cupredoxin superfamily protein
BnaAnng00240D	24.1253	332.355	0.755665	1.66276	AT5G01370	TRM29,TON1 Recruiting Motif 29||ACI1	ALC-interacting protein 1
BnaA03g00550D	431.693	28371.5	0.390181	1.66259	AT5G02580		argininosuccinate lyase
BnaC03g30880D	115.586	2939.35	0.469053	1.66249	AT4G02520	ATGSTF2,glutathione S-transferase PHI 2,ATPM24,ATPM24.1,GST2||GSTF2	glutathione S-transferase PHI 2
BnaA04g16780D	39.6471	624.502	0.630311	1.66246	AT5G39310	ATEXP24,ATEXPA24,expansin A24,ATHEXP ALPHA 1.19,EXP24,EXPANSIN 24||EXPA24	expansin A24
BnaC08g35290D	33.384	499.158	0.669238	1.66233	AT2G22170	PLAT domain protein 2||PLAT2	Lipase/lipooxygenase, PLAT/LH2 family protein
BnaC02g15500D	13.2505	164.123	0.966833	1.66231	AT5G51890		Peroxidase superfamily protein
BnaA03g26140D	154.991	4719.02	0.443221	1.66225	AT4G02520	ATGSTF2,glutathione S-transferase PHI 2,ATPM24,ATPM24.1,GST2||GSTF2	glutathione S-transferase PHI 2
BnaA03g12050D	35.7962	546.1	0.652828	1.66199	AT5G53990		UDP-Glycosyltransferase superfamily protein
BnaC03g51050D	117.427	3011.84	0.467357	1.66159	AT5G63310	ATNDPK2,ARABIDOPSIS NUCLEOSIDE DIPHOSPHATE KINASE 2,NDPK IA IA,NDPK IA,NUCLEOSIDE DIPHOSPHATE KINASE IA,NDPK1A,NDP KINASE 1A||NDPK2	nucleoside diphosphate kinase 2
BnaC05g32840D	71.4614	1414.17	0.526234	1.66123	AT3G19820	CBB1,CABBAGE 1,DIM1,DIMINUTO 1,DIM,DIMINUTIA,EVE1,ENHANCED VERY-LOW-FLUENCE RESPONSES 1||DWARF 1||DWF1	cell elongation protein / DWARF1 / DIMINUTO (DIM)
BnaCnng20480D	405.743	25292.3	0.391961	1.66078	AT1G02660		alpha/beta-Hydrolases superfamily protein
BnaAnng37580D	15.2526	192.588	0.90985	1.66063	AT2G03240		EXS (ERD1/XPR1/SYG1) family protein
BnaC03g32500D	211.915	7977.19	0.421466	1.66005	AT3G01390	AVMA10||VMA10	vacuolar membrane ATPase 10
BnaAnng24130D	91.1839	2031.66	0.494319	1.65996	AT3G26520	GAMMA-TIP2,SITIP,SALT-STRESS INDUCIBLE TONOPLAST INTRINSIC PROTEIN,TIP1%3B2||TIP2	tonoplast intrinsic protein 2
BnaC04g53580D	44.1446	718.866	0.60736	1.65889	AT2G37760	Aldo-keto reductase family 4 member C8||AKR4C8	NAD(P)-linked oxidoreductase superfamily protein
BnaA10g19970D	49.4282	837.935	0.58564	1.65859	AT5G13320	AtGH3.12,GDG1,GH3-LIKE DEFENSE GENE 1,GH3.12,GRETCHEN HAGEN 3.12,WIN3,HOPW1-1-INTERACTING 3||AVRPPHB SUSCEPTIBLE 3||PBS3	Auxin-responsive GH3 family protein
BnaA10g10940D	219.417	8457.92	0.419141	1.65816	AT5G56860	GATA21,GATA TRANSCRIPTION FACTOR 21||GATA%2C nitrate-inducible%2C carbon metabolism-involved||GNC	GATA type zinc finger transcription factor family protein
BnaC03g03090D	6.95869	80.3299	1.28799	1.65726	AT5G07460	ATMSRA2,ARABIDOPSIS THALIANA METHIONINE SULFOXIDE REDUCTASE 2||PMSR2	peptidemethionine sulfoxide reductase 2
BnaA01g09900D	217.182	8303.18	0.419565	1.65696	AT4G19170	CCD4,carotenoid cleavage dioxygenase 4||NCED4	nine-cis-epoxycarotenoid dioxygenase 4
BnaC03g25710D	52.8645	917.597	0.57301	1.65595	AT2G46330	ATAGP16||AGP16	arabinogalactan protein 16
BnaA01g09840D	34.7489	522.976	0.658113	1.65509	AT4G19050		NB-ARC domain-containing disease resistance protein
BnaA05g11200D	58.5347	1057.11	0.555453	1.65457	AT1G05710		basic helix-loop-helix (bHLH) DNA-binding superfamily protein
BnaCnng13120D	3105.26	1.25442e+06	0.360681	1.65362	ATCG00890	NDHB.1	NADH-Ubiquinone/plastoquinone (complex I) protein
BnaA01g03840D	52.6869	911.454	0.573013	1.65299	AT4G33030	SQD1	sulfoquinovosyldiacylglycerol 1
BnaAnng22640D	68.9178	1333.85	0.529934	1.65297	AT3G26520	GAMMA-TIP2,SITIP,SALT-STRESS INDUCIBLE TONOPLAST INTRINSIC PROTEIN,TIP1%3B2||TIP2	tonoplast intrinsic protein 2
BnaA04g16400D	10.6677	127.754	1.05954	1.65256	AT2G33060	AtRLP27,receptor like protein 27||RLP27	receptor like protein 27
BnaA02g06580D	9.30061	109.668	1.12597	1.65118	AT5G60020	ATLAC17||LAC17	laccase 17
BnaCnng67000D	11.2407	135.195	1.0344	1.65004	AT3G48100	ARR5,response regulator 5,ATRR2,ARABIDOPSIS THALIANA RESPONSE REGULATOR 2,IBC6,INDUCED BY CYTOKININ 6||RR5	response regulator 5
BnaA10g04950D	851.77	100677	0.372514	1.64964
BnaC03g23350D	221.501	8544.95	0.417329	1.64941	AT2G41430	CID1,CTC-Interacting Domain 1,LSR1,LIGHT STRESS-REGULATED 1||EARLY RESPONSIVE TO DEHYDRATION 15||ERD15	dehydration-induced protein (ERD15)
BnaA08g00130D	105.32	2516.93	0.47635	1.64905	AT1G56010	ANAC022,Arabidopsis NAC domain containing protein 22,anac021,Arabidopsis NAC domain containing protein 21||NAC1	NAC domain containing protein 1
BnaA06g01680D	554.733	44727.3	0.381243	1.64878	AT1G52230	PSAH-2,PHOTOSYSTEM I SUBUNIT H-2,PSI-H||PSAH2	photosystem I subunit H2
BnaC07g29630D	3.43947	37.9161	1.79028	1.64772	AT3G30730		hypothetical protein
BnaA06g12390D	13.8341	170.526	0.943942	1.64671	AT1G18250	ATLP-1	Pathogenesis-related thaumatin superfamily protein
BnaC04g49280D	285.231	13273.3	0.403917	1.64659	AT2G43750	ACS1,ARABIDOPSIS CYSTEINE SYNTHASE 1,ATCS-B,ARABIDOPSIS THALIANA CYSTEIN SYNTHASE-B,CPACS1,CHLOROPLAST O-ACETYLSERINE SULFHYDRYLASE 1||OASB	O-acetylserine (thiol) lyase B
BnaUnng00740D	13.5308	166.233	0.952872	1.64639
BnaA05g35060D	23.0894	311.395	0.764262	1.64599	AT3G03640	GLUC||BGLU25	beta glucosidase 25
BnaC07g36620D	36.9639	562.928	0.641872	1.64547	AT4G21192		Cytochrome c oxidase biogenesis protein Cmc1-like protein
BnaA09g46660D	107.845	2603.7	0.473147	1.64465	AT3G26220	cytochrome P450%2C family 71%2C subfamily B%2C polypeptide 3||CYP71B3	cytochrome P450, family 71, subfamily B, polypeptide 3
BnaA10g27470D	106.108	2535.51	0.474554	1.64291	AT5G01100	FRIABLE 1||FRB1	O-fucosyltransferase family protein
BnaA01g14030D	54.9959	960.457	0.563519	1.64248	AT4G24670	TAR2	tryptophan aminotransferase related 2
BnaAnng05900D	68.8888	1323.22	0.528041	1.64231	AT5G09370		Bifunctional inhibitor/lipid-transfer protein/seed storage 2S albumin superfamily protein
BnaC04g10990D	37.8101	578.281	0.636007	1.64157	AT2G33530	scpl46	serine carboxypeptidase-like 46
BnaCnng36210D	287.727	13426.1	0.402712	1.64081	AT1G27950	LTPG1	glycosylphosphatidylinositol-anchored lipid protein transfer 1
BnaC09g38450D	1450.86	279461	0.364364	1.64027	AT5G19140	AILP1	aluminum induced protein with YGL and LRDR motifs
BnaA09g51230D	233.474	9297.39	0.412992	1.63975	AT1G02660		alpha/beta-Hydrolases superfamily protein
BnaA03g19850D	109.181	2644.74	0.471025	1.63942	AT1G65790	ARK1,receptor kinase 1||RK1	receptor kinase 1
BnaA08g27660D	286.595	13318.2	0.402675	1.63926	AT1G03940		HXXXD-type acyl-transferase family protein
BnaA01g34640D	7.29188	83.412	1.25249	1.63882	AT4G39900		adenine deaminase
BnaA04g06300D	55.0744	959.922	0.562559	1.63881	AT4G14030	AtSBP1||SBP1	selenium-binding protein 1
BnaAnng19290D	36.0709	542.289	0.645592	1.63755	AT2G44290		Bifunctional inhibitor/lipid-transfer protein/seed storage 2S albumin superfamily protein
BnaC08g04090D	3.72488	40.9039	1.717	1.63743	AT1G48400		F-box/RNI-like/FBD-like domains-containing protein
BnaC03g19020D	8.21723	94.8395	1.18514	1.63713	AT2G34560	AtCCP1||conserved in ciliated species and in the land plants 1||CCP1	P-loop containing nucleoside triphosphate hydrolases superfamily protein
BnaC04g00060D	72.4726	1419.52	0.519873	1.63705	AT2G47870		Thioredoxin superfamily protein
BnaC07g38730D	235.999	9449.32	0.411899	1.63619	AT4G24120	ATYSL1,YELLOW STRIPE LIKE 1||YSL1	YELLOW STRIPE like 1
BnaA03g24950D	54.8571	952.371	0.562562	1.63537	AT4G12030	BASS5,BILE ACID:SODIUM SYMPORTER FAMILY PROTEIN 5||BAT5	bile acid transporter 5
BnaA02g30210D	0.978739	10.3928	3.29381	1.63488	AT5G48485	DEFECTIVE IN INDUCED RESISTANCE 1||DIR1	Bifunctional inhibitor/lipid-transfer protein/seed storage 2S albumin superfamily protein
BnaCnng07200D	67.2094	1270.09	0.530259	1.63474	AT3G21890	B-box domain protein 31||BBX31	B-box type zinc finger family protein
BnaC01g09550D	25.9637	356.566	0.727282	1.63392	AT4G28940		Phosphorylase superfamily protein
BnaC09g27510D	112.353	2754.96	0.467167	1.63351
BnaC08g36300D	172.929	5547.71	0.430715	1.63323	AT5G36160		Tyrosine transaminase family protein
BnaA06g36380D	30.4398	434.13	0.684492	1.63083	AT5G44020		HAD superfamily, subfamily IIIB acid phosphatase
BnaC03g42290D	6.78353	76.735	1.29134	1.63077	AT3G21710	VUP1,VASCULAR-RELATED UNKNOWN PROTEIN 1	transmembrane protein
BnaA04g05470D	103.729	2426.1	0.474846	1.63015	AT3G52400	ATSYP122||SYP122	syntaxin of plants 122
BnaA04g19010D	48.4634	799.691	0.583509	1.63011	AT2G32720	ATCB5-B,ARABIDOPSIS CYTOCHROME B5 ISOFORM B,B5 #4,CYTB5-D||CB5-B	cytochrome B5 isoform B
BnaC04g15130D	8795.91	9.73054e+06	0.35464	1.62966	AT2G28900	ATOEP16-1,outer plastid envelope protein 16-1,ATOEP16-L,OUTER PLASTID ENVELOPE PROTEIN 16-L,OEP16,outer envelope protein 16||OEP16-1	outer plastid envelope protein 16-1
BnaA05g28470D	32.3214	467.705	0.669108	1.62823	AT3G10340	PAL4	phenylalanine ammonia-lyase 4
BnaC02g47920D	23.1093	307.818	0.759209	1.62782	AT2G03090	ATEXP15,ATEXPA15,expansin A15,ATHEXP ALPHA 1.3,EXP15,EXPANSIN 15||EXPA15	expansin A15
BnaC03g06150D	200.818	7112.42	0.419959	1.62727	AT5G13980		Glycosyl hydrolase family 38 protein
BnaA03g29950D	9.90539	115.608	1.08548	1.62706	AT3G07320		O-Glycosyl hydrolases family 17 protein
BnaC08g16670D	43.014	679.019	0.605802	1.62684	AT1G15415		late embryogenesis abundant-like protein
BnaA10g00380D	42.1575	660.737	0.609734	1.62625	AT1G01600	cytochrome P450%2C family 86%2C subfamily A%2C polypeptide 4||CYP86A4	cytochrome P450, family 86, subfamily A, polypeptide 4
BnaC09g52960D	23.4934	313.599	0.753776	1.62571	AT5G53110		RING/U-box superfamily protein
BnaA05g04890D	975.253	128308	0.36729	1.62537	AT2G45470	AGP8,ARABINOGALACTAN PROTEIN 8||FLA8	FASCICLIN-like arabinogalactan protein 8
BnaA10g01280D	20.1341	260.175	0.801124	1.62471	AT1G02640	ATBXL2,BETA-XYLOSIDASE 2||BXL2	beta-xylosidase 2
BnaC05g46390D	122.874	3153.96	0.457056	1.62419	AT5G27350	SFP1	Major facilitator superfamily protein
BnaC02g30380D	84.7093	1772.69	0.497033	1.62384
BnaA03g23730D	26.174	357.61	0.722494	1.62374	AT4G08685	SAH7	Pollen Ole e 1 allergen and extensin family protein
BnaC08g02910D	207.27	7487.94	0.417488	1.62354	AT1G49450		Transducin/WD40 repeat-like superfamily protein
BnaA09g17560D	140.489	3910.14	0.445097	1.62305	AT5G45340	cytochrome P450%2C family 707%2C subfamily A%2C polypeptide 3||CYP707A3	cytochrome P450, family 707, subfamily A, polypeptide 3
BnaC04g30810D	2399.43	738593	0.358174	1.62237	AT5G38420	Rubisco small subunit 2B||RBCS2B	Ribulose bisphosphate carboxylase (small chain) family protein
BnaA01g27890D	367.583	20566.9	0.390147	1.62194	AT3G17660	AGD15	ARF-GAP domain 15
BnaC04g47720D	17.4569	219.252	0.848213	1.62126	AT2G41480	AtPRX25,PRX25,peroxidase 25	peroxidase superfamily protein
BnaC01g31590D	17.4174	218.416	0.848514	1.61958	AT3G22400	LOX5	PLAT/LH2 domain-containing lipoxygenase family protein
BnaA09g00340D	96.3537	2148.98	0.481114	1.61941	AT4G01700		Chitinase family protein
BnaC07g48390D	36.5738	544.997	0.638303	1.61873	AT1G22370	AtUGT85A5,UDP-glucosyl transferase 85A5||UGT85A5	UDP-glucosyl transferase 85A5
BnaA05g00170D	63.4299	1155.71	0.535957	1.61861	AT2G47870		Thioredoxin superfamily protein
BnaCnng55990D	188.845	6368.6	0.422587	1.61855	AT3G56060		Glucose-methanol-choline (GMC) oxidoreductase family protein
BnaA09g00250D	1092.08	158728	0.364816	1.61815	AT4G01050	thylakoid rhodanese-like||TROL	thylakoid rhodanese-like protein
BnaA06g05150D	501.551	36276.1	0.379748	1.61747	AT1G08830	AtSOD1,superoxide dismutase 1,SOD1,superoxide dismutase 1||CSD1	copper/zinc superoxide dismutase 1
BnaA08g21450D	28.8892	402.635	0.694577	1.61729	AT1G77520		O-methyltransferase family protein
BnaA02g27600D	59.8424	1062.53	0.544705	1.61689	AT3G25700		Eukaryotic aspartyl protease family protein
BnaC04g16900D	30.0988	423.84	0.683993	1.61678	AT2G27385		Pollen Ole e 1 allergen and extensin family protein
BnaC02g20460D	103.144	2380.83	0.473064	1.61564	AT1G71000		Chaperone DnaJ-domain superfamily protein
BnaC07g09570D	58.8068	1034.84	0.547027	1.6144	AT1G29720		Leucine-rich repeat transmembrane protein kinase
BnaC06g33300D	511.756	37565.8	0.378733	1.61388	AT1G72290		Kunitz family trypsin and protease inhibitor protein
BnaCnng30730D	992.697	131689	0.36556	1.61375	AT2G31380	BBX25,B-box domain protein 25||STH	salt tolerance homologue
BnaA06g16150D	798.125	86622.1	0.368759	1.61174	AT2G38380		Peroxidase superfamily protein
BnaA07g24620D	35.2385	516.231	0.644769	1.61023	AT1G68520	B-box domain protein 14||BBX14	B-box type zinc finger protein with CCT domain-containing protein
BnaC07g09440D	387.662	22471.6	0.386691	1.61023	AT5G10530	LecRK-IX.1,L-type lectin receptor kinase IX.1	Concanavalin A-like lectin protein kinase family protein
BnaC02g25020D	7.71378	86.8867	1.2084	1.6099	AT1G78580	ATTPS1,trehalose-6-phosphate synthase||TPS1	trehalose-6-phosphate synthase
BnaC08g24170D	331.667	16936.7	0.392385	1.60969	AT3G52960		Thioredoxin superfamily protein
BnaC08g25680D	1182.33	183933	0.362736	1.60954	AT3G54890	photosystem I light harvesting complex gene 1||LHCA1	chlorophyll a-b binding protein 6
BnaC01g05300D	2395.81	729663	0.356541	1.60911	AT4G32940	GAMMAVPE||GAMMA-VPE	gamma vacuolar processing enzyme
BnaC05g15160D	17.4397	216.977	0.844633	1.60788	AT1G19530		DNA polymerase epsilon catalytic subunit A
BnaAnng22250D	341.825	17853.6	0.390893	1.60738	AT1G14520	MIOX1	myo-inositol oxygenase 1
BnaC02g02600D	7.43521	83.3417	1.22783	1.60726	AT5G04740	ACT domain repeats 12||ACR12	ACT domain-containing protein
BnaC04g49490D	3.0811	32.862	1.86055	1.606	AT3G17010	REPRODUCTIVE MERISTEM 22||REM22	AP2/B3-like transcriptional factor family protein
BnaA07g14980D	657.924	59806.2	0.371704	1.60572	AT5G40450		A-kinase anchor-like protein
BnaA03g40940D	96.545	2134.31	0.478519	1.60514	AT3G50770	CML41	calmodulin-like 41
BnaCnng12800D	565.588	44969.7	0.374939	1.60431	ATMG00513	NAD5.1,NADH DEHYDROGENASE 5.1,NAD5,NADH DEHYDROGENASE SUBUNIT 5||NAD5A	NADH dehydrogenase 5A
BnaC09g48990D	22.9658	300.442	0.754742	1.60374	AT5G06570		alpha/beta-Hydrolases superfamily protein
BnaA08g25690D	696.417	66490.9	0.370264	1.60357	AT1G32170	XTR4,xyloglucan endotransglycosylase 4||XTH30	xyloglucan endotransglucosylase/hydrolase 30
BnaA03g11100D	790.816	84616.5	0.367834	1.60322	AT5G56000	AtHsp90.4,HEAT SHOCK PROTEIN 90.4||Hsp81.4	HEAT SHOCK PROTEIN 81.4
BnaA06g09880D	825.393	91783.9	0.367048	1.60285	AT1G15210	ATPDR7,PLEIOTROPIC DRUG RESISTANCE 7,PDR7,pleiotropic drug resistance 7||ATP-binding cassette G35||ABCG35	pleiotropic drug resistance 7
BnaAnng30260D	54.5278	923.239	0.557236	1.60267	AT3G54620	ATBZIP25,ARABIDOPSIS THALIANA BASIC LEUCINE ZIPPER 25,BZO2H4,BASIC LEUCINE ZIPPER O2 HOMOLOG 4||BZIP25	basic leucine zipper 25
BnaC06g15470D	1958.25	488924	0.35707	1.60252	AT3G54890	photosystem I light harvesting complex gene 1||LHCA1	chlorophyll a-b binding protein 6
BnaA09g15260D	1606.88	332096	0.358631	1.60219	AT1G56660		MAEBL domain protein
BnaC03g60170D	2948.04	1.09194e+06	0.354459	1.60139	AT4G38770	ATPRP4,ARABIDOPSIS THALIANA PROLINE-RICH PROTEIN 4||PRP4	proline-rich protein 4
BnaC05g24580D	99.6596	2233.51	0.474215	1.6002	AT1G32450	AtNPF7.3,NPF7.3,NRT1/ PTR family 7.3||NRT1.5	nitrate transporter 1.5
BnaC05g04700D	161.217	4823.8	0.430808	1.6	AT2G30570	PSBW	photosystem II reaction center W
BnaCnng10830D	14.9487	180.419	0.898542	1.59993	AT3G20410	CPK9	calmodulin-domain protein kinase 9
BnaC03g39860D	73.1359	1401.77	0.511926	1.59965	AT3G17120		transmembrane protein
BnaA09g48250D	108.606	2550.9	0.465041	1.59922	AT1G10220		ZCF37
BnaA04g13830D	4.92855	53.4302	1.48311	1.59921	AT3G20370		TRAF-like family protein
BnaUnng02390D	148.627	4211.61	0.436644	1.59758
BnaC03g73800D	20.1848	255.768	0.792315	1.59573	AT3G18773		RING/U-box superfamily protein
BnaA09g29920D	371.575	20590.6	0.386179	1.59533	AT1G23740	alkenal/one oxidoreductase||AOR	Oxidoreductase, zinc-binding dehydrogenase family protein
BnaC03g47010D	844.241	95307	0.365676	1.59503	AT2G28000	CH-CPN60A,CHLOROPLAST CHAPERONIN 60ALPHA,Cpn60alpha1,chaperonin-60alpha1,SLP,SCHLEPPERLESS||CPN60A	chaperonin-60alpha
BnaA06g31840D	192.89	6494.11	0.417781	1.59489	AT3G27850	RPL12-C	ribosomal protein L12-C
BnaC09g33250D	7.66121	85.3247	1.2057	1.59442	AT5G56720	cytosolic-NAD-dependent malate dehydrogenase 3||c-NAD-MDH3	Lactate/malate dehydrogenase family protein
BnaA09g35410D	80.4409	1607.55	0.498432	1.59434	AT3G55840		Hs1pro-1 protein
BnaA08g18480D	185.746	6086.48	0.420014	1.59354	AT1G28230	ATPUP1||PUP1	purine permease 1
BnaC03g50500D	51.4613	846.172	0.565261	1.59273	AT5G63850	AAP4	amino acid permease 4
BnaC02g13250D	399.347	23427.6	0.383278	1.59218	AT5G55180		O-Glycosyl hydrolases family 17 protein
BnaC08g31320D	49.7352	806.678	0.571066	1.5915	AT3G61380	TON1 Recruiting Motif 14||TRM14	Phosphatidylinositol N-acetyglucosaminlytransferase subunit P-like protein
BnaC05g35010D	60.8827	1069.37	0.537118	1.59088	AT3G18280		Bifunctional inhibitor/lipid-transfer protein/seed storage 2S albumin superfamily protein
BnaA08g17820D	136.992	3669.54	0.442192	1.59044	AT1G29660		GDSL-like Lipase/Acylhydrolase superfamily protein
BnaAnng29640D	40.2152	604.906	0.61158	1.58932	AT1G22910		RNA-binding (RRM/RBD/RNP motifs) family protein
BnaA09g49810D	1716.33	374203	0.356413	1.58886	AT1G06680	OE23,OXYGEN EVOLVING COMPLEX SUBUNIT 23 KDA,OEE2,OXYGEN-EVOLVING ENHANCER PROTEIN 2,PSII-P,PHOTOSYSTEM II SUBUNIT P||PSBP-1	photosystem II subunit P-1
BnaC04g15580D	41.6961	634.155	0.603952	1.58817
BnaC08g26910D	354.646	18814.6	0.386769	1.5871	AT3G55980	ATSZF1||SZF1	salt-inducible zinc finger 1
BnaA01g36430D	2.91801	30.6523	1.89734	1.58674	AT1G24145		transmembrane protein
BnaA07g16660D	262.505	10995.7	0.399461	1.58645	AT3G55800	SBPASE	sedoheptulose-bisphosphatase
BnaC07g04330D	126.58	3219.86	0.448285	1.58553	AT2G05990	ENR1,ENOYL-ACP REDUCTASE 1||MOSAIC DEATH 1||MOD1	NAD(P)-binding Rossmann-fold superfamily protein
BnaC05g24200D	1058.3	146031	0.361089	1.58524	AT1G32060	PRK	phosphoribulokinase
BnaA07g33180D	40.0987	600.745	0.611245	1.58491	AT1G76955		Expressed protein
BnaC07g38500D	10.3358	117.633	1.04935	1.58415
BnaA05g10700D	48.5708	775.845	0.573473	1.58207	AT2G32210		cysteine-rich/transmembrane domain A-like protein
BnaC06g26300D	2929.04	1.06377e+06	0.352126	1.58207	AT1G67870		glycine-rich protein
BnaCnng67200D	423.279	25872	0.380004	1.58167	AT4G09020	ATISA3||ISA3	isoamylase 3
BnaA03g09230D	16.443	198.81	0.85751	1.58088	AT3G46060	RABE1c	RAB GTPase homolog 8A
BnaC04g17540D	63.9088	1137.83	0.527811	1.58059	AT5G42830		HXXXD-type acyl-transferase family protein
BnaA02g35160D	278.949	12187.4	0.395759	1.58035	AT5G18470		Curculin-like (mannose-binding) lectin family protein
BnaC05g50970D	366.236	19847.4	0.384672	1.58018	AT1G26790		Dof-type zinc finger DNA-binding family protein
BnaC09g05970D	284.341	12600.7	0.394782	1.57956	AT5G63570	glutamate-1-semialdehyde-2%2C1-aminomutase||GSA1	glutamate-1-semialdehyde-2,1-aminomutase
BnaC08g14230D	8.29336	92.0196	1.15667	1.57909	AT1G10340		Ankyrin repeat family protein
BnaC07g47800D	163.026	4841.49	0.426809	1.57858	AT2G06520	PSBX	photosystem II subunit X
BnaC05g28210D	4.04135	42.7568	1.61799	1.57851	AT1G33811		GDSL-like Lipase/Acylhydrolase superfamily protein
BnaA08g04520D	505.414	35784	0.374281	1.57721	AT4G31500	ATR4,ALTERED TRYPTOPHAN REGULATION 4,RED1,RED ELONGATED 1,RNT1,RUNT 1,SUR2,SUPERROOT 2||cytochrome P450%2C family 83%2C subfamily B%2C polypeptide 1||CYP83B1	cytochrome P450, family 83, subfamily B, polypeptide 1
BnaA02g01430D	2.27235	23.5312	2.13475	1.57688	AT5G13140		Pollen Ole e 1 allergen and extensin family protein
BnaA05g26280D	228.148	8551.21	0.405319	1.57676	AT5G03480		RNA-binding (RRM/RBD/RNP motifs) family protein
BnaCnng48520D	258.703	10639.5	0.398712	1.57591	ATMG00510	NAD7	NADH dehydrogenase subunit 7
BnaAnng41650D	67.0611	1215.34	0.519849	1.57576	AT5G26170	ATWRKY50,ARABIDOPSIS THALIANA WRKY DNA-BINDING PROTEIN 50||WRKY50	WRKY DNA-binding protein 50
BnaCnng15110D	278.909	12144.3	0.395115	1.5756	AT3G47520	pNAD-MDH,plastidic NAD-dependent malate dehydrogenase||MDH	malate dehydrogenase
BnaA02g22370D	117.291	2832.34	0.453742	1.57558	AT4G12880	AtENODL19||ENODL19	early nodulin-like protein 19
BnaA05g33410D	40.541	605.488	0.606957	1.57529	AT3G02720	DJ1D	Class I glutamine amidotransferase-like superfamily protein
BnaC04g45370D	556.806	42728.2	0.371239	1.57276	AT2G37660		NAD(P)-binding Rossmann-fold superfamily protein
BnaA08g21860D	1617.66	329646	0.354924	1.57269	AT1G20340	PETE2,PLASTOCYANIN 2||DNA-DAMAGE-REPAIR/TOLERATION PROTEIN 112||DRT112	Cupredoxin superfamily protein
BnaC04g04230D	827.225	90231.7	0.363125	1.57215	AT2G45470	AGP8,ARABINOGALACTAN PROTEIN 8||FLA8	FASCICLIN-like arabinogalactan protein 8
BnaC03g49290D	152.445	4313.93	0.430847	1.57211	AT5G65020	AtANN2||ANNAT2	annexin 2
BnaCnng60000D	32.0949	445.7	0.657787	1.57166	AT1G32350	AOX1D	alternative oxidase 1D
BnaC04g14820D	138.649	3693.39	0.438324	1.57166	AT2G29980	AtFAD3||FAD3	fatty acid desaturase 3
BnaC06g10890D	47.0929	738.073	0.576891	1.57083	AT3G13520	ATAGP12||AGP12	arabinogalactan protein 12
BnaA03g03400D	690.295	63910.4	0.366227	1.57056	AT5G11520	YLS4,YELLOW-LEAF-SPECIFIC GENE 4||ASP3	aspartate aminotransferase 3
BnaCnng12780D	362.308	19332	0.383761	1.57042	ATMG00160	COX2	cytochrome oxidase 2
BnaC05g10510D	37.3229	540.417	0.622858	1.56837	AT1G14280	PKS2	phytochrome kinase substrate 2
BnaA02g14960D	17.1352	206.731	0.8391	1.56784	AT1G70520	ASG6,ALTERED SEED GERMINATION 6||CRK2	cysteine-rich RLK (RECEPTOR-like protein kinase) 2
BnaA02g20860D	18.3005	223.148	0.81627	1.56663	AT4G03050	AOP3	2-oxoglutarate-dependent dioxygenase
BnaA09g22540D	6820.89	5.60978e+06	0.347242	1.56489	AT4G10340	LHCB5	light harvesting complex of photosystem II 5
BnaCnng12850D	458.924	29650.4	0.37521	1.5637
BnaA03g17570D	35.7808	509.438	0.630805	1.56254	AT2G38040	CAC3	acetyl Co-enzyme a carboxylase carboxyltransferase alpha subunit
BnaCnng12810D	196.086	6528.3	0.412053	1.56221
BnaC06g25780D	155.927	4440.79	0.427374	1.56025	AT1G52800		2-oxoglutarate (2OG) and Fe(II)-dependent oxygenase superfamily protein
BnaCnng52460D	10.1351	113.181	1.04968	1.55985	AT1G50700	CPK33	calcium-dependent protein kinase 33
BnaA07g38610D	1.95182	19.8952	2.28525	1.55946	AT3G54920	powdery mildew resistant 6||PMR6	Pectin lyase-like superfamily protein
BnaA09g05280D	412.332	24278.5	0.377888	1.55923	AT5G23490		hypothetical protein
BnaA02g24170D	113.671	2665.09	0.454156	1.55918	AT5G42170		SGNH hydrolase-type esterase superfamily protein
BnaA05g18150D	662.382	58630.6	0.365556	1.55869	AT1G32470		Single hybrid motif superfamily protein
BnaA03g32410D	40.462	597.006	0.603868	1.55867	AT2G28010		Eukaryotic aspartyl protease family protein
BnaA07g33880D	239.268	9171.24	0.400248	1.55857	AT1G22160		senescence-associated family protein (DUF581)
BnaAnng34390D	47.7731	746.114	0.571767	1.5583	AT3G10450	SCPL7	serine carboxypeptidase-like 7
BnaA09g02880D	5.90952	62.9466	1.34256	1.55797	AT5G48230	AACT2,Acetoacetyl-CoA thiolase 2,EMB1276,EMBRYO DEFECTIVE 1276||ACAT2	acetoacetyl-CoA thiolase 2
BnaA01g24320D	190.613	6201.01	0.413123	1.55732	AT3G22930	AtCML11||CML11	calmodulin-like 11
BnaAnng25070D	206.613	7112.83	0.40819	1.55723
BnaC03g66270D	231.578	8653.2	0.40169	1.55656	AT4G33920	APD5,Arabidopsis Pp2c clade D 5	Protein phosphatase 2C family protein
BnaA03g55970D	7.36157	79.5742	1.21176	1.55604	AT5G09530	PRP10,proline-rich protein 10||Pro-Glu-Leu|Ile|Val-Pro-Lys 1||PELPK1	hydroxyproline-rich glycoprotein family protein
BnaC08g38450D	70.88	1298.61	0.508412	1.55544	AT1G16260		Wall-associated kinase family protein
BnaA07g27230D	703.519	65554.7	0.363937	1.55541	AT1G68560	ATXYL1,ALPHA-XYLOSIDASE 1,AXY3,altered xyloglucan 3,TRG1,thermoinhibition resistant germination 1||XYL1	alpha-xylosidase 1
BnaC06g39250D	36.3741	517.732	0.625548	1.55498	AT1G78820		D-mannose binding lectin protein with Apple-like carbohydrate-binding domain-containing protein
BnaA02g14540D	163.665	4791.81	0.422956	1.55433	AT1G69760		suppressor SRP40-like protein
BnaC05g07510D	404.403	23348.2	0.377844	1.55411	AT1G10155	ATPP2-A10,phloem protein 2-A10||PP2-A10	phloem protein 2-A10
BnaC04g55020D	21.4147	266.737	0.762658	1.55404	AT3G62710		Glycosyl hydrolase family protein
BnaA06g30390D	221.84	8018.14	0.403643	1.55381	AT1G54040	ESR,EPITHIOSPECIFYING SENESCENCE REGULATOR,TASTY||ESP	epithiospecifier protein
BnaC05g06070D	813.515	86265.5	0.361038	1.55328	AT1G08380	PSAO	photosystem I subunit O
BnaA09g09710D	49.7175	783.881	0.563139	1.55084	AT2G18680		transmembrane protein
BnaC07g30710D	3.25735	33.499	1.77686	1.55053	AT5G23550		Got1/Sft2-like vescicle transport protein family
BnaC04g46630D	63.1776	1095.84	0.523973	1.55009	AT2G39800	ATP5CS||P5CS1	delta1-pyrroline-5-carboxylate synthase 1
BnaA06g19410D	1535.99	293231	0.352547	1.54952
BnaCnng63240D	319.313	15169.8	0.385721	1.54903	AT3G13062		Polyketide cyclase/dehydrase and lipid transport superfamily protein
BnaAnng11630D	82.3373	1612.36	0.487679	1.54848	AT4G35100	PIP2%3B7,PLASMA MEMBRANE INTRINSIC PROTEIN 2%3B7,PIP3A,PLASMA MEMBRANE INTRINSIC PROTEIN 3A,SIMIP||PIP3	plasma membrane intrinsic protein 3
BnaA07g05630D	169.523	5060.09	0.419615	1.54846	AT3G24460		Serinc-domain containing serine and sphingolipid biosynthesis protein
BnaA03g27030D	9.54173	105.045	1.07414	1.54839	AT4G00700		C2 calcium/lipid-binding plant phosphoribosyltransferase family protein
BnaC01g26880D	3.57009	36.7901	1.69897	1.5483	ATMG00070	NAD9	NADH dehydrogenase subunit 9
BnaCnng46690D	99.0298	2131.57	0.466213	1.5469	AT4G34890	ATXDH1,XANTHINE DEHYDROGENASE 1||XDH1	xanthine dehydrogenase 1
BnaC01g29520D	1810.05	403017	0.350728	1.54596	AT1G61520	photosystem I light harvesting complex gene 3||LHCA3	PSI type III chlorophyll a/b-binding protein
BnaA08g21600D	18.1987	218.377	0.812014	1.54493	AT4G39090	RD19A,RESPONSIVE TO DEHYDRATION 19A||RESPONSIVE TO DEHYDRATION 19||RD19	Papain family cysteine protease
BnaA09g05320D	3.26031	33.3917	1.77239	1.54453	AT5G23400		Leucine-rich repeat (LRR) family protein
BnaC01g41430D	173.643	5252.41	0.417371	1.54436	AT4G23060	IQD22	IQ-domain 22
BnaCnng67370D	80.7305	1560.79	0.489368	1.54403
BnaC06g21260D	4.38559	45.4675	1.53752	1.54362
BnaC09g37930D	191.722	6199.78	0.410692	1.54285	AT5G19770	TUA3	tubulin alpha-3
BnaA09g12200D	103.993	2292.07	0.460371	1.54247	AT1G64510		Translation elongation factor EF1B/ribosomal protein S6 family protein
BnaC09g08050D	240.601	9157.39	0.397731	1.54245	AT5G66460	AtMAN7||endo-beta-mannase 7||MAN7	Glycosyl hydrolase superfamily protein
BnaA02g20640D	587.343	46202.3	0.365965	1.54134	AT3G03190	ATGSTF11,glutathione S-transferase F11,ATGSTF6,ARABIDOPSIS GLUTATHIONE-S-TRANSFERASE 6||GSTF11	glutathione S-transferase F11
BnaC03g02460D	100.122	2159.23	0.46411	1.5411	AT5G03480		RNA-binding (RRM/RBD/RNP motifs) family protein
BnaA10g01970D	22.7672	284.496	0.740848	1.54028	AT3G12300	BUG22	cilia/flagella-associated protein
BnaA05g31430D	516.795	36345.3	0.368898	1.53995	AT5G48670	FEM111||AGL80	AGAMOUS-like 80
BnaA05g11360D	693.212	63064	0.362263	1.53982	AT2G31380	BBX25,B-box domain protein 25||STH	salt tolerance homologue
BnaC03g35190D	81.1296	1567.67	0.488032	1.53977	AT3G07320		O-Glycosyl hydrolases family 17 protein
BnaA03g41560D	26.9968	350.408	0.693385	1.53899	AT3G51950		Zinc finger (CCCH-type) family protein / RNA recognition motif (RRM)-containing protein
BnaA09g40540D	14.074	161.358	0.902566	1.53865	AT1G27190		Leucine-rich repeat protein kinase family protein
BnaC05g10390D	58.0206	963.344	0.534944	1.5385	AT1G14120		2-oxoglutarate (2OG) and Fe(II)-dependent oxygenase superfamily protein
BnaC04g06030D	29.4463	390.414	0.671014	1.53816	AT2G39460	ATRPL23A,ARABIDOPSIS THALIANA RIBOSOMAL PROTEIN L23A,RPL23A1,RIBOSOMAL PROTEIN L23A1,RPL23A,RIBOSOMAL PROTEIN L23A||RPL23AA	ribosomal protein L23AA
BnaC05g51950D	100.744	2175.46	0.462975	1.5381	AT2G19890		hypothetical protein
BnaC08g30360D	32.4014	440.623	0.647844	1.53762	AT3G60120	BGLU27	beta glucosidase 27
BnaCnng13030D	93.3757	1934.96	0.471089	1.53739	ATCG00890	NDHB.1	NADH-Ubiquinone/plastoquinone (complex I) protein
BnaC03g26530D	26.4822	341.551	0.69787	1.53654	AT5G54550		hypothetical protein (DUF295)
BnaC08g07230D	16.5662	194.193	0.841189	1.53444	AT1G33170		S-adenosyl-L-methionine-dependent methyltransferases superfamily protein
BnaC07g22990D	267.386	10954.4	0.391433	1.53427	AT4G22100	BGLU3	beta glucosidase 2
BnaC09g38920D	14.1124	161.337	0.900048	1.53396	AT5G18970		AWPM-19-like family protein
BnaC04g54210D	36.1908	506.477	0.621845	1.53276	AT2G31940		oxidoreductase/transition metal ion-binding protein
BnaA07g33910D	128.436	3177.12	0.438863	1.53258	AT1G78060		Glycosyl hydrolase family protein
BnaA10g25990D	344.069	17149.9	0.380615	1.53235	AT5G04220	SYTC	Calcium-dependent lipid-binding (CaLB domain) family protein
BnaA10g13830D	14.3874	164.737	0.8921	1.53217	AT5G22580		Stress responsive A/B Barrel Domain-containing protein
BnaC01g31170D	26.0382	333.388	0.701235	1.53184	AT3G32904		Myb/SANT-like DNA-binding domain protein
BnaA08g25100D	1231.4	188540	0.352616	1.53171	AT1G11860		Glycine cleavage T-protein family
BnaA03g22360D	776.534	77778.3	0.359144	1.53169	AT2G27500		Glycosyl hydrolase superfamily protein
BnaA09g51800D	40.1824	580.486	0.599598	1.53143	AT4G00710	brassinosteroid-signaling kinase 3||BSK3	BR-signaling kinase 3
BnaA03g11130D	92.787	1908.44	0.470817	1.5314	AT5G55970		RING/U-box superfamily protein
BnaA03g04240D	79.19	1503.06	0.489574	1.53101	AT5G13180	ANAC083,NAC domain containing protein 83,VNI2,VND-interacting 2||NAC083	NAC domain containing protein 83
BnaC07g22950D	50.0247	779.603	0.558152	1.53075	AT1G45688		transmembrane protein
BnaA06g27000D	365.31	19076.1	0.37808	1.52962	AT5G07200	ATGA20OX3,ARABIDOPSIS THALIANA GIBBERELLIN 20-OXIDASE 3,YAP169||GA20OX3	gibberellin 20-oxidase 3
BnaA09g24310D	909.217	104917	0.35625	1.52903	AT1G32470		Single hybrid motif superfamily protein
BnaC05g41010D	2.25155	22.5433	2.10876	1.52862	AT3G12080	EngA-1||embryo defective 2738||emb2738	GTP-binding family protein
BnaA07g34420D	72.0379	1304.75	0.501422	1.52813	AT1G78820		D-mannose binding lectin protein with Apple-like carbohydrate-binding domain-containing protein
BnaC02g01960D	3031.02	1.09613e+06	0.345415	1.52791	AT5G06530	AtABCG22,Arabidopsis thaliana ATP-binding cassette G22||ATP-binding cassette G22||ABCG22	ABC-2 type transporter family protein
BnaA07g22240D	13.008	146.415	0.930211	1.52785	AT3G53200	AtMYB27,myb domain protein 27||MYB27	myb domain protein 27
BnaA09g33460D	76.4421	1423.28	0.493529	1.52778	AT3G53180	NodGS	nodulin/glutamine synthase-like protein
BnaCnng63770D	418.5	24407.7	0.373309	1.52765	AT2G15620	ATHNIR,ARABIDOPSIS THALIANA NITRITE REDUCTASE,NIR,NITRITE REDUCTASE||NIR1	nitrite reductase 1
BnaA01g02650D	85.0271	1667.05	0.480194	1.52708	AT4G34480		O-Glycosyl hydrolases family 17 protein
BnaAnng18430D	36.254	505.626	0.620238	1.52706	AT5G03210	AtDIP2||DBP-interacting protein 2||DIP2	E3 ubiquitin-protein ligase
BnaA04g24360D	261.472	10477.4	0.391472	1.52678	AT2G42220		Rhodanese/Cell cycle control phosphatase superfamily protein
BnaC06g12270D	55.4031	895.507	0.540132	1.5266	AT5G38100		S-adenosyl-L-methionine-dependent methyltransferases superfamily protein
BnaAnng36690D	304.677	13733.6	0.384639	1.52657	AT1G45231		S-adenosyl-L-methionine-dependent methyltransferases superfamily protein
BnaC08g26010D	323.072	15252	0.382265	1.52656	AT3G55120	A11,AtCHI,CFI,CHALCONE FLAVANONE ISOMERASE,CHI,chalcone isomerase||TRANSPARENT TESTA 5||TT5	Chalcone-flavanone isomerase family protein
BnaC03g69420D	154.901	4290.41	0.422858	1.52626	AT3G15210	ATERF-4,ETHYLENE RESPONSIVE ELEMENT BINDING FACTOR 4,ATERF4,ETHYLENE RESPONSIVE ELEMENT BINDING FACTOR 4,RAP2.5,RELATED TO AP2 5||ERF4	ethylene responsive element binding factor 4
BnaCnng74170D	71.3522	1284.18	0.502233	1.52534	AT1G26630	ATELF5A-2,EUKARYOTIC ELONGATION FACTOR 5A-2,ELF5A-2,EUKARYOTIC ELONGATION FACTOR 5A-2||FUMONISIN B1-RESISTANT12||FBR12	Eukaryotic translation initiation factor 5A-1 (eIF-5A 1) protein
BnaC01g01400D	15.2518	175.149	0.867727	1.52379	AT4G37520		Peroxidase superfamily protein
BnaC09g14730D	15.3025	175.663	0.866119	1.52249	AT1G60000		RNA-binding (RRM/RBD/RNP motifs) family protein
BnaC06g35700D	9.64623	104.415	1.05931	1.52239	AT1G19050	ARR7	response regulator 7
BnaA10g29340D	234.862	8652.26	0.396053	1.52116	AT5G58960	GRAVITROPIC IN THE LIGHT||GIL1	glucose-6-phosphate isomerase, putative (DUF641)
BnaC09g30320D	166.657	4825.19	0.416806	1.52088	AT4G27560		UDP-Glycosyltransferase superfamily protein
BnaC01g35410D	14.5989	166.136	0.882903	1.52022	AT3G16180	NRT1.12,nitrate transporter 1.12	Major facilitator superfamily protein
BnaC02g38780D	64.7997	1112.85	0.514809	1.51993	AT5G48850	SULPHUR DEFICIENCY-INDUCED 1||ATSDI1	Tetratricopeptide repeat (TPR)-like superfamily protein
BnaA04g02500D	14.3927	163.358	0.888032	1.51943	AT3G57240	AtBG3||beta-1%2C3-glucanase 3||BG3	beta-1,3-glucanase 3
BnaA06g25060D	25.9862	329.603	0.698638	1.51893	AT5G67450	AZF1,zinc-finger protein 1||ZF1	zinc-finger protein 1
BnaA03g30000D	20.5364	247.511	0.766078	1.51861	AT3G07420	ATNS2,ASPARAGINYL-TRNA SYNTHETASE 2,SYNC2_ARATH,ASPARAGINYL-TRNA SYNTHETASE 2,SYNC2,SYNTHETASE C2||NS2	asparaginyl-tRNA synthetase 2
BnaCnng64370D	17.4959	204.709	0.817772	1.51847	AT1G78010	TrmE	tRNA modification GTPase
BnaC09g24760D	20.5006	246.94	0.766531	1.51829
BnaC06g36340D	68.9698	1216	0.505601	1.51794	AT1G75680	AtGH9B7,glycosyl hydrolase 9B7||GH9B7	glycosyl hydrolase 9B7
BnaAnng20820D	1607.22	313376	0.348303	1.51789	AT4G02330	ATPMEPCRB	Plant invertase/pectin methylesterase inhibitor superfamily
BnaC08g35620D	356.169	18072.7	0.377447	1.51788	AT2G21510		DNAJ heat shock N-terminal domain-containing protein
BnaAnng02470D	66.3826	1150.07	0.510866	1.51729	AT3G05520	AtCPA||capping protein A||CPA	Subunits of heterodimeric actin filament capping protein Capz superfamily
BnaC05g29040D	514.89	35525.7	0.366064	1.51695	AT1G32080	LrgB	membrane protein
BnaC03g17120D	72.7228	1312.55	0.498182	1.51675	AT2G30870	ATGSTF10,ARABIDOPSIS THALIANA GLUTATHIONE S-TRANSFERASE PHI 10,ATGSTF4,ERD13,EARLY DEHYDRATION-INDUCED 13||GSTF10	glutathione S-transferase PHI 10
BnaA10g16080D	22.5056	275.985	0.738162	1.51667	AT5G18970		AWPM-19-like family protein
BnaA03g04620D	177.221	5331.46	0.41201	1.51658	AT5G13980		Glycosyl hydrolase family 38 protein
BnaA07g11980D	2.8117	28.0985	1.88526	1.51654	AT1G70210	ATCYCD1%3B1||CYCLIN D1%3B1||CYCD1%3B1	CYCLIN D1;1
BnaC05g32140D	35.4624	487.706	0.622746	1.51638	ATCG00340	PSAB	Photosystem I, PsaA/PsaB protein
BnaC07g15110D	15.5822	178.605	0.857667	1.51626	AT1G20850	XCP2	xylem cysteine peptidase 2
BnaC04g28220D	136.352	3458.45	0.431301	1.51592	AT3G52400	ATSYP122||SYP122	syntaxin of plants 122
BnaA10g10820D	35.4439	486.987	0.622612	1.51523	AT2G19750		Ribosomal protein S30 family protein
BnaA01g02060D	44.6664	660.961	0.575582	1.51491	AT4G35350	XCP1	xylem cysteine peptidase 1
BnaA03g00780D	4.54788	46.2916	1.49604	1.51447	AT5G03170	ATFLA11,ARABIDOPSIS FASCICLIN-LIKE ARABINOGALACTAN-PROTEIN 11||FLA11	FASCICLIN-like arabinogalactan-protein 11
BnaA09g51960D	889.111	99509.5	0.354794	1.51446	AT2G45960	ATHH2,PIP1%3B2,NAMED PLASMA MEMBRANE INTRINSIC PROTEIN 1%3B2,TMP-A,TRANSMEMBRANE PROTEIN A||PIP1B	plasma membrane intrinsic protein 1B
BnaC04g15640D	56.8541	920.643	0.533683	1.5143	AT2G28550	TOE1,TARGET OF EARLY ACTIVATION TAGGED (EAT) 1||RAP2.7	related to AP2.7
BnaA10g14610D	18.9323	223.976	0.790494	1.51412	AT5G20940		Glycosyl hydrolase family protein
BnaA06g16980D	229.179	8251.33	0.396357	1.51399	AT3G47960	AtNPF2.10,NPF2.10,NRT1/ PTR family 2.10||GLUCOSINOLATE TRANSPORTER-1||GTR1	Major facilitator superfamily protein
BnaC05g31270D	90.1781	1805.43	0.471182	1.51395	AT1G51400		Photosystem II 5 kD protein
BnaCnng43940D	50.6177	782.925	0.552787	1.51351	AT2G17660		RPM1-interacting protein 4 (RIN4) family protein
BnaC04g48020D	26.2769	332.784	0.694235	1.51293	AT2G41940	ZFP8	zinc finger protein 8
BnaA07g05550D	662.453	56808.5	0.359792	1.51285	AT1G29720		Leucine-rich repeat transmembrane protein kinase
BnaC09g53350D	24.5985	306.613	0.711849	1.51213	AT5G57170		Tautomerase/MIF superfamily protein
BnaAnng35210D	47.5569	718.133	0.563494	1.51207	AT1G50500	ATVPS53,ARABIDOPSIS THALIANA VPS53 HOMOLOG,VPS53||HEAT-INTOLERANT 1||HIT1	Membrane trafficking VPS53 family protein
BnaA02g35330D	17.6934	206.328	0.811835	1.51083	AT4G25810	XTH23,xyloglucan endotransglucosylase/hydrolase 23||XTR6	xyloglucan endotransglycosylase 6
BnaC07g39050D	437.87	26206.1	0.369705	1.51037	AT4G24620	PGI||PGI1	phosphoglucose isomerase 1
BnaA02g34950D	104.723	2264.83	0.454438	1.50953	AT5G11790	NDL2	N-MYC downregulated-like 2
BnaA09g34840D	661.063	56449.9	0.359409	1.50944	AT3G55120	A11,AtCHI,CFI,CHALCONE FLAVANONE ISOMERASE,CHI,chalcone isomerase||TRANSPARENT TESTA 5||TT5	Chalcone-flavanone isomerase family protein
BnaA03g31890D	452.811	27853.7	0.368573	1.5092	AT3G11630		Thioredoxin superfamily protein
BnaC02g25630D	715.616	65571.7	0.357831	1.50919
BnaA06g37510D	115.565	2640.53	0.44465	1.50822	AT3G07720		Galactose oxidase/kelch repeat superfamily protein
BnaC03g71690D	3809.98	1.69884e+06	0.3421	1.50805	AT5G55620		hypothetical protein
BnaA01g22400D	12.4535	137.418	0.941307	1.50749	AT1G60500	DRP4C	Dynamin related protein 4C
BnaC03g13870D	736.155	69078.1	0.357027	1.50693	AT5G56000	AtHsp90.4,HEAT SHOCK PROTEIN 90.4||Hsp81.4	HEAT SHOCK PROTEIN 81.4
BnaA07g16510D	26.5371	335.333	0.690057	1.50632	AT3G54820	PIP2D,PLASMA MEMBRANE INTRINSIC PROTEIN 2D||plasma membrane intrinsic protein 2%3B5||PIP2%3B5	plasma membrane intrinsic protein 2;5
BnaAnng01400D	147.622	3907.75	0.423459	1.50557	AT3G11170	AtFAD7,FADD,FATTY ACID DESATURASE D||FAD7	fatty acid desaturase 7
BnaA06g31440D	490.723	32236.4	0.365878	1.50556	AT3G28510		P-loop containing nucleoside triphosphate hydrolases superfamily protein
BnaA06g35940D	28.1083	359.516	0.674566	1.50343	AT3G48770		ATP/DNA binding protein
BnaA05g25350D	15.8834	180.969	0.846951	1.50325	AT3G14110	FLUORESCENT IN BLUE LIGHT||FLU	Tetratricopeptide repeat (TPR)-like superfamily protein
BnaC03g18600D	1407.94	239669	0.347712	1.5029	AT2G33380	AtCLO3,Arabidopsis thaliana caleosin 3,AtRD20,CLO-3,caleosin 3,CLO3,caleosin 3,PXG3,peroxygenase 3||RESPONSIVE TO DESSICATION 20||RD20	Caleosin-related family protein
BnaA07g22620D	60.1809	988.897	0.522537	1.50174	AT3G18000	NMT1,N-METHYLTRANSFERASE 1,PEAMT||XIPOTL 1||XPL1	S-adenosyl-L-methionine-dependent methyltransferases superfamily protein
BnaA03g18980D	29.7111	384.994	0.660401	1.50171	AT2G40230		HXXXD-type acyl-transferase family protein
BnaA03g54880D	2737.86	880399	0.342711	1.50107	AT3G09390	ATMT-1,ARABIDOPSIS THALIANA METALLOTHIONEIN-1,ATMT-K,ARABIDOPSIS THALIANA METALLOTHIONEIN-K||MT2A	metallothionein 2A
BnaA09g53940D	92.1165	1848.07	0.466683	1.50098	AT4G08290	Usually multiple acids move in and out Transporters 20||UMAMIT20	nodulin MtN21 /EamA-like transporter family protein
BnaA02g21070D	513.372	34940.7	0.364111	1.50092	AT4G04640	ATPC1	ATPase, F1 complex, gamma subunit protein
BnaA07g04690D	43.4203	629.484	0.57783	1.49938	AT5G40670		PQ-loop repeat family protein / transmembrane family protein
BnaA07g22750D	6.72143	69.3455	1.23893	1.49894	AT1G73260	ATKTI1,ARABIDOPSIS THALIANA KUNITZ TRYPSIN INHIBITOR 1||KTI1	kunitz trypsin inhibitor 1
BnaA07g33690D	2739.12	879353	0.34235	1.49805	AT1G77760	GNR1,NR1,NITRATE REDUCTASE 1||NIA1	nitrate reductase 1
BnaA02g04180D	53.2559	830.686	0.541191	1.49763	AT5G19370		rhodanese-like domain-containing protein / PPIC-type PPIASE domain-containing protein
BnaC01g01660D	368.566	18959.1	0.373588	1.49752	AT4G37260	ATMYB73||MYB73	myb domain protein 73
BnaC07g25950D	31.9409	420.729	0.642175	1.49733	AT3G30180	CYP85A2||BR6OX2	brassinosteroid-6-oxidase 2
BnaA09g44170D	783.464	77127.4	0.354475	1.49517	AT1G75180		Erythronate-4-phosphate dehydrogenase family protein
BnaA07g34280D	775.856	75660.8	0.354531	1.49426	AT1G78630	embryo defective 1473||emb1473	Ribosomal protein L13 family protein
BnaC04g01210D	30.8906	402.297	0.649303	1.49408	AT2G46400	ATWRKY46,WRKY DNA-BINDING PROTEIN 46||WRKY46	WRKY DNA-binding protein 46
BnaC04g09770D	104.26	2224.77	0.452403	1.49373	AT1G32470		Single hybrid motif superfamily protein
BnaC06g27910D	138.714	3501.4	0.426579	1.49355	AT1G69740	HEMB1	Aldolase superfamily protein
BnaA01g20950D	160.273	4436	0.415561	1.49313	AT3G49780	ATPSK3 (FORMER SYMBOL),ATPSK4,phytosulfokine 4 precursor||PSK4	phytosulfokine 4 precursor
BnaA09g05400D	103.55	2199.87	0.452946	1.4928	AT5G08330	AtTCP21,CHE,CCA1 HIKING EXPEDITION,TCP21,TCP domain protein 21||TCP domain protein 11||TCP11	TCP family transcription factor
BnaC04g00780D	26.321	328.746	0.688854	1.49232	AT2G46640	TAC1,Tiller Angle Control 1	NAD-dependent protein deacetylase HST1-like protein
BnaA06g19320D	46.8866	694.586	0.562101	1.49182	AT4G03740		hypothetical protein
BnaC04g35180D	68.1016	1172.11	0.502721	1.4914	AT2G22670	IAA8	indoleacetic acid-induced protein 8
BnaA09g21360D	1.16857	11.257	2.87116	1.49116	AT4G11790		Pleckstrin homology (PH) domain superfamily protein
BnaA01g34200D	1617.83	311464	0.344961	1.49054
BnaA03g46290D	213.034	7154.78	0.397054	1.49004	AT4G23820		Pectin lyase-like superfamily protein
BnaC02g18040D	11.237	120.902	0.97851	1.48936	AT1G68230		Reticulon family protein
BnaC03g22710D	227.06	7981.75	0.393466	1.48926	AT2G40480		WEB family protein (DUF827)
BnaC04g07740D	5.15209	51.8783	1.39801	1.48906	AT2G37640	EXP3	Barwin-like endoglucanases superfamily protein
BnaC03g32910D	158.898	4357.73	0.415442	1.48801	AT3G02380	ATCOL2,CONSTANS-LIKE 2,BBX3,B-box domain protein 3||COL2	CONSTANS-like 2
BnaA07g37900D	161.776	4488.37	0.414123	1.48774	AT3G55120	A11,AtCHI,CFI,CHALCONE FLAVANONE ISOMERASE,CHI,chalcone isomerase||TRANSPARENT TESTA 5||TT5	Chalcone-flavanone isomerase family protein
BnaC01g34650D	12.4775	135.808	0.933979	1.48735	AT3G17790	ATACP5,ATPAP17||PAP17	purple acid phosphatase 17
BnaC08g32410D	19.0286	221.076	0.781384	1.48665	AT3G62690	ATL5	AtL5
BnaC07g19470D	24.6895	302.515	0.704469	1.48618	AT5G46800	A BOUT DE SOUFFLE||BOU	Mitochondrial substrate carrier family protein
BnaC06g20930D	33.2418	439.221	0.630459	1.48569	AT1G77520		O-methyltransferase family protein
BnaC09g52400D	408.722	22701	0.368633	1.48553	AT3G25920	RPL15	ribosomal protein L15
BnaA08g30750D	4.83779	48.402	1.43808	1.48491	AT4G29020		glycine-rich protein
BnaC05g38240D	3002.23	1.04403e+06	0.340339	1.48482	AT3G15353	ATMT3||MT3	metallothionein 3
BnaCnng12680D	1123.71	152835	0.347904	1.48409	ATCG00190	RPOB	RNA polymerase subunit beta
BnaA07g37160D	776.604	75245.7	0.353217	1.48368	AT1G25440	B-box domain protein 15||BBX15	B-box type zinc finger protein with CCT domain-containing protein
BnaC09g16250D	59.2799	955.25	0.521376	1.48261	AT4G34280	DHU1,DWD HYPERSENSITIVE TO UV-B 1	transducin family protein / WD-40 repeat family protein
BnaC07g27240D	155.972	4209.23	0.415964	1.48231	AT5G49520	ATWRKY48,ARABIDOPSIS THALIANA WRKY DNA-BINDING PROTEIN 48||WRKY48	WRKY DNA-binding protein 48
BnaA03g19680D	83.6104	1575.42	0.474721	1.48191	AT2G41960		hypothetical protein
BnaAnng30660D	9.69653	102.106	1.0421	1.48186	AT3G44220		Late embryogenesis abundant (LEA) hydroxyproline-rich glycoprotein family
BnaA05g12340D	4.92974	49.2645	1.42378	1.48173	AT2G30010	TBL45	TRICHOME BIREFRINGENCE-LIKE 45
BnaC03g39850D	232.692	8281.14	0.391078	1.48115	AT3G17090		Protein phosphatase 2C family protein
BnaA01g15810D	858.866	90989	0.351212	1.4808	AT1G66980	GDPDL2,Glycerophosphodiester phosphodiesterase (GDPD) like 2||SNC4	suppressor of npr1-1 constitutive 4
BnaC02g06930D	64.7248	1081.03	0.507983	1.48047	AT5G16910	ATCSLD2||CSLD2	cellulose-synthase like D2
BnaC03g73620D	274.656	11063.8	0.382967	1.48034	AT3G13080	ATMRP3,multidrug resistance-associated protein 3,MRP3,MULTIDRUG RESISTANCE PROTEIN 3,MRP3,multidrug resistance-associated protein 3||ATP-binding cassette C3||ABCC3	multidrug resistance-associated protein 3
BnaA01g34190D	4847.24	2.68462e+06	0.338023	1.48013	ATCG00140	ATPH	ATP synthase subunit C family protein
BnaA10g03280D	14.5261	160.636	0.872517	1.47993	AT1G05240		Peroxidase superfamily protein
BnaC02g37820D	5.29721	53.0891	1.37548	1.47993	AT3G29240		PPR containing protein (DUF179)
BnaA10g22710D	27.7966	348.81	0.671897	1.47992	AT5G08770		topoisomerase I damage affected-like protein
BnaC04g51910D	15.9688	179.064	0.837976	1.47901	AT2G47500		P-loop nucleoside triphosphate hydrolases superfamily protein with CH (Calponin Homology) domain-containing protein
BnaC04g52770D	15.3233	170.609	0.85241	1.47811	AT2G42380	BZIP34	Basic-leucine zipper (bZIP) transcription factor family protein
BnaC04g22390D	1.46082	13.9908	2.5605	1.47783	AT2G44450	BGLU15	beta glucosidase 15
BnaA09g00050D	65.3231	1093.31	0.50618	1.47769	AT4G02410	AtLPK1,LPK1,lectin-like protein kinase 1,LecRK-IV.3,L-type lectin receptor kinase IV.3	Concanavalin A-like lectin protein kinase family protein
BnaA04g23480D	25.8772	318.482	0.689645	1.47691	AT2G40750	ATWRKY54,WRKY DNA-BINDING PROTEIN 54||WRKY54	WRKY DNA-binding protein 54
BnaC01g27070D	590.886	44663.2	0.35766	1.47619	ATCG00190	RPOB	RNA polymerase subunit beta
BnaC05g20170D	259.119	9955.18	0.385057	1.47593	AT5G02490	Hsp70-2	Heat shock protein 70 (Hsp 70) family protein
BnaC05g11500D	959.631	112064	0.348842	1.47482	AT1G15210	ATPDR7,PLEIOTROPIC DRUG RESISTANCE 7,PDR7,pleiotropic drug resistance 7||ATP-binding cassette G35||ABCG35	pleiotropic drug resistance 7
BnaCnng37200D	164.724	4583.59	0.411004	1.47477
BnaC06g28050D	28.8337	363.801	0.661503	1.47445	AT1G69580		Homeodomain-like superfamily protein
BnaA03g25630D	32.7532	427.594	0.631338	1.47438	AT4G05010	AtFBS3||F-box stress induced 3||FBS3	F-box family protein
BnaA08g20650D	37.8643	515.959	0.599898	1.47435	AT1G70830	MLP28	MLP-like protein 28
BnaA05g16010D	570.957	41826.6	0.358198	1.47427	AT1G50010	TUA2	tubulin alpha-2 chain
BnaA08g01490D	38.7954	532.145	0.594613	1.47288	AT1G52342		hypothetical protein
BnaC06g01610D	570.648	41729.9	0.357978	1.47239	AT1G72450	TIFY11B,TIFY DOMAIN PROTEIN 11B||JAZ6	jasmonate-zim-domain protein 6
BnaC07g50180D	13.971	152.825	0.884851	1.47238	AT4G18780	ATCESA8,CELLULOSE SYNTHASE 8,CESA8,CELLULOSE SYNTHASE 8,LEW2,LEAF WILTING 2||IRREGULAR XYLEM 1||IRX1	cellulose synthase family protein
BnaA07g14320D	10527.2	1.24788e+07	0.335563	1.47236	AT2G28900	ATOEP16-1,outer plastid envelope protein 16-1,ATOEP16-L,OUTER PLASTID ENVELOPE PROTEIN 16-L,OEP16,outer envelope protein 16||OEP16-1	outer plastid envelope protein 16-1
BnaA08g21540D	46.4325	675.88	0.559903	1.47149	AT1G20950		Phosphofructokinase family protein
BnaC03g44110D	1777.9	369470	0.341887	1.47113	AT2G05070	LHCB2,LIGHT-HARVESTING CHLOROPHYLL B-BINDING 2||photosystem II light harvesting complex gene 2.2||LHCB2.2	photosystem II light harvesting complex protein 2.2
BnaC07g38550D	40.3819	560.24	0.586138	1.47075	AT4G11070	WRKY41	WRKY family transcription factor
BnaC06g32310D	62.3415	1017.46	0.511659	1.47047	AT1G71200		basic helix-loop-helix (bHLH) DNA-binding superfamily protein
BnaC09g20060D	189.328	5770.5	0.401228	1.47003	AT4G17560		Ribosomal protein L19 family protein
BnaC06g34930D	40.51	562.267	0.585341	1.46991	AT1G18590	ATSOT17,SULFOTRANSFERASE 17,ATST5C,ARABIDOPSIS SULFOTRANSFERASE 5C||SOT17	sulfotransferase 17
BnaA04g09490D	173.634	4986.49	0.40669	1.46953	AT5G39660	CDF2	cycling DOF factor 2
BnaC06g38510D	136.461	3352.83	0.424322	1.46929	AT1G22160		senescence-associated family protein (DUF581)
BnaA05g09830D	310.631	13651.6	0.376139	1.46808	AT2G33830	AtDRM2,DRM2,dormancy associated gene 2	Dormancy/auxin associated family protein
BnaC01g02640D	12.8039	137.876	0.917072	1.46702	AT4G35970	APX5	ascorbate peroxidase 5
BnaC05g11920D	9.20215	95.2648	1.06066	1.46493	AT1G15550	ATGA3OX1,ARABIDOPSIS THALIANA GIBBERELLIN 3 BETA-HYDROXYLASE 1,GA4,GA REQUIRING 4||GA3OX1	gibberellin 3-oxidase 1
BnaA04g25220D	36.0938	481.335	0.607842	1.46434	AT3G54420	ATCHITIV,CHITINASE CLASS IV,ATEP3,homolog of carrot EP3-3 chitinase,CHIV||EP3	homolog of carrot EP3-3 chitinase
BnaC03g06850D	15.4669	170.725	0.844783	1.46355	AT5G15230	GASA4	GAST1 protein homolog 4
BnaA03g00800D	84.191	1571.59	0.470874	1.46343	AT5G03230		senescence regulator (Protein of unknown function, DUF584)
BnaCnng60750D	457.683	27511	0.3624	1.46287	AT4G02330	ATPMEPCRB	Plant invertase/pectin methylesterase inhibitor superfamily
BnaC03g51710D	2407.36	665545	0.338881	1.46276	AT5G62350		Plant invertase/pectin methylesterase inhibitor superfamily protein
BnaCnng12710D	215.347	7152.2	0.392718	1.46274	AT2G07739		Ycf1 protein
BnaC08g20550D	87.3175	1658.93	0.466458	1.46227	AT3G48870	HSP93-III	Clp ATPase
BnaC03g40750D	16.2098	179.991	0.82765	1.46137	AT3G19000		2-oxoglutarate (2OG) and Fe(II)-dependent oxygenase superfamily protein
BnaC09g37140D	346.037	16493.4	0.371135	1.46119	AT5G20720	ATCPN21,CHCPN10,CHLOROPLAST CHAPERONIN 10,CPN10,CHLOROPLAST CHAPERONIN 10,CPN21||CPN20	chaperonin 20
BnaC03g63410D	894.342	96975.6	0.348199	1.46105	AT4G19840	ATPP2-A1,phloem protein 2-A1,ATPP2A-1,phloem protein 2-A1||PP2-A1	phloem protein 2-A1
BnaA10g24230D	38.0346	514.238	0.596215	1.46104	AT5G05340	peroxidase 52||PRX52	Peroxidase superfamily protein
BnaC04g38040D	5.54598	54.9978	1.33719	1.46066	AT2G25810	tonoplast intrinsic protein 4%3B1||TIP4%3B1	tonoplast intrinsic protein 4;1
BnaCnng00080D	5.51223	54.6372	1.34096	1.46052	AT1G14800		Nucleic acid-binding, OB-fold-like protein
BnaC01g18900D	584.41	43261.5	0.355904	1.46	AT4G26690	GDPDL3,Glycerophosphodiester phosphodiesterase (GDPD) like 3,GPDL2,GLYCEROPHOSPHODIESTERASE-LIKE 2,MRH5,MUTANT ROOT HAIR 5||SHAVEN 3||SHV3	PLC-like phosphodiesterase family protein
BnaA05g28000D	53.0297	804.471	0.534854	1.45989	AT3G10920	ATMSD1,ARABIDOPSIS MANGANESE SUPEROXIDE DISMUTASE 1,AtSOD1,superoxide dismutase 1,MEE33,MATERNAL EFFECT EMBRYO ARREST 33||MSD1	manganese superoxide dismutase 1
BnaA09g01300D	17.4452	195.848	0.8022	1.45953	AT3G11490		rac GTPase activating protein
BnaCnng25710D	14.7989	161.755	0.859406	1.4591	AT4G04490	CRK36	cysteine-rich RLK (RECEPTOR-like protein kinase) 36
BnaC09g18860D	76.4623	1357.41	0.481846	1.45886	AT5G45340	cytochrome P450%2C family 707%2C subfamily A%2C polypeptide 3||CYP707A3	cytochrome P450, family 707, subfamily A, polypeptide 3
BnaC01g41070D	363.046	17955.4	0.369092	1.45852	AT4G19700	RING	SBP (S-ribonuclease binding protein) family protein
BnaC03g47100D	666.354	55285.4	0.352858	1.45765	AT2G27500		Glycosyl hydrolase superfamily protein
BnaCnng41630D	89.0105	1701.8	0.463461	1.45718	AT1G66690		S-adenosyl-L-methionine-dependent methyltransferases superfamily protein
BnaC04g45750D	49.9184	738.149	0.544266	1.45614
BnaA09g29790D	51.0742	761.641	0.540348	1.45591	AT1G24100	UGT74B1	UDP-glucosyl transferase 74B1
BnaA05g19810D	96.6808	1924.08	0.453703	1.45243	AT3G21190	AtMSR1||Mannan Synthesis Related 1||MSR1	O-fucosyltransferase family protein
BnaA01g08150D	698.277	60154	0.35124	1.45179	AT4G28750	PSA E1 KNOCKOUT||PSAE-1	Photosystem I reaction centre subunit IV / PsaE protein
BnaC04g02760D	60.6531	965.634	0.512334	1.45141	AT2G43150		Proline-rich extensin-like family protein
BnaCnng37520D	129.662	3046.91	0.425713	1.4502	AT5G59550	AtRDUF2,Arabidopsis thaliana RING and Domain of Unknown Function 1117 2||RING and Domain of Unknown Function 1117 2||RDUF2	zinc finger (C3HC4-type RING finger) family protein
BnaCnng12700D	274.197	10800.9	0.379024	1.44991	ATMG01130	ORF106F	hypothetical protein
BnaCnng21010D	1729.26	344798	0.339564	1.44964	AT3G61470	photosystem I light harvesting complex gene 2||LHCA2	photosystem I light harvesting complex protein
BnaC04g34020D	25.1758	301.95	0.690214	1.4489	AT2G24200	atLAP1||leucyl aminopeptidase 1||LAP1	Cytosol aminopeptidase family protein
BnaC05g47720D	238.093	8427.3	0.385566	1.44889	AT3G03870		transmembrane protein
BnaC08g34250D	89.8456	1715.6	0.46101	1.4484	AT4G30780		ATP-dependent DNA helicase
BnaC01g16830D	53.2565	802.572	0.531948	1.44793	AT4G24972	TAPETUM DETERMINANT 1||TPD1	tapetum determinant 1
BnaA03g01510D	7.09557	70.9232	1.18688	1.4473	AT1G54400		HSP20-like chaperones superfamily protein
BnaC01g17670D	12.4659	131.943	0.921445	1.4472	AT4G25760	ATGDU2,glutamine dumper 2||GDU2	glutamine dumper 2
BnaC08g23610D	48.5877	706.803	0.547171	1.44693	AT3G52360		transmembrane protein
BnaA07g32030D	21.8906	254.292	0.728465	1.4469	AT1G75280		NmrA-like negative transcriptional regulator family protein
BnaC05g39270D	27.121	330.452	0.670269	1.44617	AT3G14395		hypothetical protein
BnaCnng26710D	2587.98	757700	0.336346	1.4445	AT1G20340	PETE2,PLASTOCYANIN 2||DNA-DAMAGE-REPAIR/TOLERATION PROTEIN 112||DRT112	Cupredoxin superfamily protein
BnaA03g15380D	140.525	3455.98	0.418344	1.44432	AT2G33360		cadherin EGF LAG seven-pass G-type receptor, putative (DUF3527)
BnaC07g13060D	6.9824	69.5336	1.19424	1.44374	AT1G23720		Proline-rich extensin-like family protein
BnaCnng03650D	218.75	7250.97	0.389269	1.4436	AT5G02160		transmembrane protein
BnaC06g11400D	18.0413	201.436	0.786686	1.44319	AT3G11130	AtCHC1,CHC1,clathrin heavy chain 1	Clathrin, heavy chain
BnaCnng01110D	81.0179	1463.12	0.472127	1.44316	AT4G02075	pitchoun 1||PIT1	RING/FYVE/PHD zinc finger superfamily protein
BnaC07g03450D	11.6058	121.382	0.949298	1.44292	AT2G18300	HOMOLOG OF BEE2 INTERACTING WITH IBH 1||HBI1	basic helix-loop-helix (bHLH) DNA-binding superfamily protein
BnaA08g28710D	1608.87	297850	0.339217	1.44169	AT1G06680	OE23,OXYGEN EVOLVING COMPLEX SUBUNIT 23 KDA,OEE2,OXYGEN-EVOLVING ENHANCER PROTEIN 2,PSII-P,PHOTOSYSTEM II SUBUNIT P||PSBP-1	photosystem II subunit P-1
BnaC05g36950D	493.071	31112	0.357729	1.44157	AT3G16370		GDSL-like Lipase/Acylhydrolase superfamily protein
BnaA03g41970D	31.947	404.77	0.629759	1.44119	AT4G15480	UGT84A1	UDP-Glycosyltransferase superfamily protein
BnaA05g00450D	18.1242	202.125	0.784423	1.44033	AT2G47500		P-loop nucleoside triphosphate hydrolases superfamily protein with CH (Calponin Homology) domain-containing protein
BnaA01g14340D	56.5202	867.253	0.521037	1.44003	AT4G24972	TAPETUM DETERMINANT 1||TPD1	tapetum determinant 1
BnaC09g27590D	117.359	2580.54	0.432851	1.43994
BnaA09g26310D	17.7092	196.572	0.791704	1.43944	AT1G30250		hypothetical protein
BnaA02g33770D	85.2171	1572.92	0.465401	1.43839	AT5G63530	ATFP3,ARABIDOPSIS THALIANA FARNESYLATED PROTEIN 3||FP3	farnesylated protein 3
BnaA08g12060D	59.7743	937.193	0.512153	1.43812	AT1G43780	scpl44	serine carboxypeptidase-like 44
BnaC03g31560D	92.6405	1784.54	0.455997	1.43804	AT4G00780		TRAF-like family protein
BnaCnng57120D	149.079	3786.37	0.412757	1.43683	AT1G21460	SWEET1	Nodulin MtN3 family protein
BnaA04g23070D	30.7053	383.354	0.637656	1.4355	AT2G39420		alpha/beta-Hydrolases superfamily protein
BnaA03g44820D	24.312	286.603	0.696337	1.43547	AT4G21680	AtNPF7.2,NPF7.2,NRT1/ PTR family 7.2||NRT1.8	NITRATE TRANSPORTER 1.8
BnaC01g40890D	1050.89	129851	0.342898	1.43534	AT4G18422		transmembrane protein
BnaC07g30540D	11.7559	122.447	0.941279	1.43472	AT5G23860	TUB8	tubulin beta 8
BnaA04g13410D	12.9046	135.98	0.903635	1.43424	AT2G22920	SCPL12	serine carboxypeptidase-like 12
BnaA06g03860D	63.7865	1024.94	0.501903	1.4338	AT1G48330		SsrA-binding protein
BnaA03g20800D	2.84621	26.8679	1.82117	1.43376	AT2G44540	AtGH9B9,glycosyl hydrolase 9B9||GH9B9	glycosyl hydrolase 9B9
BnaC03g28630D	21.4908	246.449	0.730484	1.43375	AT4G09600	GASA3	GAST1 protein homolog 3
BnaCnng12740D	745.991	67335.5	0.347847	1.43372	ATMG00180	CCB452	cytochrome C biogenesis 452
BnaC01g02670D	102.804	2087.01	0.444376	1.433	AT4G35920	mid1-complementing activity 1||MCA1	PLAC8 family protein
BnaCnng12510D	3289.14	1.20551e+06	0.333812	1.43237	ATCG00350	PSAA	Photosystem I, PsaA/PsaB protein
BnaA08g14000D	2.93376	27.6788	1.79329	1.4315	AT4G27860	MEMBRANE OF ER BODY 1||MEB1	vacuolar iron transporter (VIT) family protein
BnaC04g20310D	22.8667	265.143	0.712091	1.431	AT1G63540		hydroxyproline-rich glycoprotein family protein
BnaC02g25640D	1589.95	288889	0.338051	1.43091
BnaA05g02550D	13.9145	147.803	0.873727	1.43086	AT2G41940	ZFP8	zinc finger protein 8
BnaC03g51170D	60.5884	950.355	0.508807	1.43058	AT3G12300	BUG22	cilia/flagella-associated protein
BnaAnng06350D	43.6416	604.272	0.563269	1.43057	AT5G42830		HXXXD-type acyl-transferase family protein
BnaC04g37870D	62.8894	1002.02	0.503339	1.43039	AT1G11280		S-locus lectin protein kinase family protein
BnaC01g10210D	33.8402	432.052	0.614236	1.42886	AT4G17615	ATCBL1,ARABIDOPSIS THALIANA CALCINEURIN B-LIKE PROTEIN,SCABP5,SOS3-LIKE CALCIUM BINDING PROTEIN 5||CBL1	calcineurin B-like protein 1
BnaA03g07240D	146.084	3641.47	0.413081	1.42848	AT5G18670	BAM9,BETA-AMYLASE 9||BMY3	beta-amylase 3
BnaC05g30800D	153.217	3936.62	0.409502	1.42809	AT3G21190	AtMSR1||Mannan Synthesis Related 1||MSR1	O-fucosyltransferase family protein
BnaA03g58800D	3.73977	35.5152	1.59354	1.42763	AT4G29020		glycine-rich protein
BnaCnng73290D	1921.07	417151	0.336204	1.42763	AT5G06320	NHL3	NDR1/HIN1-like 3
BnaC08g45710D	25.1754	297.435	0.685045	1.42719	AT1G03270		CBS domain protein with a domain protein (DUF21)
BnaA05g03390D	85.1293	1557.7	0.46362	1.42659	AT2G43510	ATTI1,trypsin inhibitor protein 1||TI1	trypsin inhibitor protein 1
BnaC09g48340D	21.7874	249.197	0.724545	1.42592	AT5G07180	ERL2	ERECTA-like 2
BnaC03g02200D	19.2567	214.891	0.761251	1.42533	AT5G05600		2-oxoglutarate (2OG) and Fe(II)-dependent oxygenase superfamily protein
BnaC04g46160D	86.7677	1601.58	0.461229	1.42526	AT1G65790	ARK1,receptor kinase 1||RK1	receptor kinase 1
BnaA01g01550D	420.895	22974.3	0.36012	1.42524	AT3G13310	DJC66,DNA J protein C66	Chaperone DnaJ-domain superfamily protein
BnaA03g25280D	368.575	18032	0.36433	1.42512	AT1G54460		TPX2 (targeting protein for Xklp2) protein family
BnaC04g01470D	14.6146	155.704	0.853813	1.42487	AT2G40610	ATEXP8,ATEXPA8,expansin A8,ATHEXP ALPHA 1.11,EXP8||EXPA8	expansin A8
BnaA03g05110D	172.124	4764	0.401	1.42476	AT1G22690		Gibberellin-regulated family protein
BnaAnng29590D	254.085	9280.25	0.379142	1.42428	AT1G47380		Protein phosphatase 2C family protein
BnaC08g46210D	90.1785	1696.08	0.456688	1.4238	AT1G03630	PORC||POR C	protochlorophyllide oxidoreductase C
BnaAnng03060D	391.846	20121.9	0.362009	1.42266	AT3G06035		Glycoprotein membrane precursor GPI-anchored
BnaA04g14140D	18.1433	199.855	0.779185	1.42225	AT1G76955		Expressed protein
BnaC05g40690D	442.908	25176	0.358245	1.42215	AT3G12490	ATCYS6,ARABIDOPSIS THALIANA PHYTOCYSTATIN 6,ATCYSB,cystatin B||CYSB	cystatin B
BnaA03g20310D	92.5457	1761.25	0.453476	1.42133	AT3G54420	ATCHITIV,CHITINASE CLASS IV,ATEP3,homolog of carrot EP3-3 chitinase,CHIV||EP3	homolog of carrot EP3-3 chitinase
BnaA09g34590D	138.867	3336.01	0.415925	1.42116	AT3G54810	GATA8,GATA TRANSCRIPTION FACTOR 8||BLUE MICROPYLAR END 3||BME3	Plant-specific GATA-type zinc finger transcription factor family protein
BnaCnng48510D	507.881	32401.2	0.35442	1.42089	AT2G07707		Plant mitochondrial ATPase, F0 complex, subunit 8 protein
BnaC07g37230D	21.5014	244.3	0.726932	1.42026	AT4G22290		Ubiquitin-specific protease family C19-related protein
BnaA06g08850D	14.4531	153.171	0.856301	1.4196	AT1G13830		Carbohydrate-binding X8 domain superfamily protein
BnaA06g00380D	68.2421	1118.26	0.490027	1.41924	AT3G13520	ATAGP12||AGP12	arabinogalactan protein 12
BnaC04g32870D	436.735	24474.1	0.358208	1.41861	AT5G40780	LHT1	lysine histidine transporter 1
BnaC06g24550D	2.09582	19.4034	2.10177	1.41824	AT1G70710	ATGH9B1,glycosyl hydrolase 9B1,CEL1,CELLULASE 1||GH9B1	glycosyl hydrolase 9B1
BnaA06g27020D	66.6051	1078.36	0.49303	1.41745	AT5G24570		hypothetical protein
BnaA03g19480D	34.6732	442.148	0.606442	1.41693	AT2G41460	ARP	apurinic endonuclease-redox protein
BnaA10g30140D	237.122	8181.15	0.381448	1.41637	AT5G10770		Eukaryotic aspartyl protease family protein
BnaA04g00110D	1015.26	119913	0.34108	1.41626	AT3G63140	chloroplast stem-loop binding protein of 41 kDa||CSP41A	chloroplast stem-loop binding protein of 41 kDa
BnaA03g40690D	63.6561	1009.4	0.499106	1.41599	AT5G60890	ATMYB34,ATR1,ALTERED TRYPTOPHAN REGULATION 1||MYB34	myb domain protein 34
BnaC01g27960D	31.8138	395.509	0.625118	1.41549
BnaC05g08180D	34.2042	433.699	0.608857	1.41447	AT1G10657		transmembrane protein
BnaAnng17370D	48.7815	694.821	0.540358	1.41441	AT5G58650	PSY1	plant peptide containing sulfated tyrosine 1
BnaA09g28340D	150.483	3785.22	0.408845	1.41421	AT1G14840	ATMAP70-4,microtubule-associated proteins 70-4||MAP70-4	microtubule-associated proteins 70-4
BnaA06g14130D	14.4606	152.56	0.854146	1.41297	AT1G33970		P-loop containing nucleoside triphosphate hydrolases superfamily protein
BnaC08g25990D	434.624	24150.1	0.357558	1.41223	AT2G39350	ATP-binding cassette G1||ABCG1	ABC-2 type transporter family protein
BnaA08g10520D	24.3138	281.729	0.690342	1.4106	AT4G23190	AT-RLK3,RECEPTOR LIKE PROTEIN KINASE 3||CRK11	cysteine-rich RLK (RECEPTOR-like protein kinase) 11
BnaC07g03180D	6.27851	60.6031	1.23991	1.40994	AT2G18620		Terpenoid synthases superfamily protein
BnaA05g21830D	23.8627	275.18	0.695165	1.40971	AT3G18280		Bifunctional inhibitor/lipid-transfer protein/seed storage 2S albumin superfamily protein
BnaC06g40030D	13.3967	139.482	0.88158	1.40962	AT1G79690	atnudt3,nudix hydrolase homolog 3||NUDT3	nudix hydrolase homolog 3
BnaA10g26290D	48.146	680.038	0.541635	1.40923	AT3G10090		Nucleic acid-binding, OB-fold-like protein
BnaCnng24730D	10.6871	108.141	0.973054	1.40919	AT2G36870	AtXTH32||XTH32	xyloglucan endotransglucosylase/hydrolase 32
BnaA06g33050D	14.5531	153.21	0.850526	1.40856	AT1G13080	cytochrome P450%2C family 71%2C subfamily B%2C polypeptide 2||CYP71B2	cytochrome P450, family 71, subfamily B, polypeptide 2
BnaA08g24410D	443.895	25040.9	0.356488	1.40847	AT1G13080	cytochrome P450%2C family 71%2C subfamily B%2C polypeptide 2||CYP71B2	cytochrome P450, family 71, subfamily B, polypeptide 2
BnaA03g20250D	37.1784	481.171	0.590009	1.40816	AT2G43470		zinc finger CCCH domain protein, putative (DUF3755)
BnaA04g06060D	23.0672	263.739	0.704031	1.40804	AT5G24140	SQP2	squalene monooxygenase 2
BnaUnng00820D	20.6024	230.13	0.736322	1.40802
BnaC03g06990D	235.02	8009	0.380789	1.40801	AT5G15500		Ankyrin repeat family protein
BnaCnng45880D	27.9511	334.128	0.653969	1.40789	AT1G63310		hypothetical protein
BnaC03g05510D	1.63769	14.9698	2.36253	1.40755	AT5G12310		RING/U-box superfamily protein
BnaA03g09340D	70.7053	1167.67	0.48329	1.40729	AT5G59616		Interleukin-1 receptor-associated kinase 4 protein
BnaC04g25260D	485.69	29534.3	0.353838	1.40683	AT3G55800	SBPASE	sedoheptulose-bisphosphatase
BnaC02g34420D	42.2497	569.099	0.564638	1.40664	AT2G02230	AtPP2-B1,phloem protein 2-B1||PP2-B1	phloem protein 2-B1
BnaC02g25910D	17.4986	189.457	0.786598	1.40651	AT1G79620		Leucine-rich repeat protein kinase family protein
BnaC07g07130D	206.929	6422.4	0.387282	1.40615	AT3G24520	AT-HSFC1||heat shock transcription factor C1||HSFC1	heat shock transcription factor C1
BnaC05g37140D	15.8799	169.097	0.818883	1.40573	AT3G16250	NDF4,NDH-dependent cyclic electron flow 1||Photosynthetic NDH subcomplex B 3||PnsB3	NDH-dependent cyclic electron flow 1
BnaA03g11620D	738.789	64818	0.34461	1.40532	AT5G55050		GDSL-like Lipase/Acylhydrolase superfamily protein
BnaA09g12210D	337.26	15148.7	0.364941	1.40532	AT1G64500		Glutaredoxin family protein
BnaCnng23770D	19.6579	217.115	0.749562	1.40483	AT3G18550	ATTCP18,AtBRC1,TCP18||BRANCHED 1||BRC1	TCP family transcription factor
BnaC04g49630D	93.7424	1774.83	0.449409	1.40413	AT2G44450	BGLU15	beta glucosidase 15
BnaA09g10600D	99.7658	1952.42	0.4429	1.40378	AT1G62710	BETAVPE||BETA-VPE	beta vacuolar processing enzyme
BnaC04g39140D	772.276	70435.7	0.343656	1.40372	AT2G27510	ATFD3,ferredoxin 3||FD3	ferredoxin 3
BnaC08g07980D	653.581	51344.6	0.346695	1.40366	AT2G06520	PSBX	photosystem II subunit X
BnaA04g05500D	121.969	2674.19	0.42398	1.40311	AT3G52370	FLA15	FASCICLIN-like arabinogalactan protein 15 precursor
BnaCnng12560D	138.019	3261.84	0.413803	1.40307	AT2G07715		Nucleic acid-binding, OB-fold-like protein
BnaA06g06530D	34.1064	428.571	0.606982	1.40263	AT1G10657		transmembrane protein
BnaA09g02640D	119.01	2570.7	0.426033	1.40249	AT3G29635		HXXXD-type acyl-transferase family protein
BnaC08g14580D	1.41687	12.863	2.53129	1.4014	AT1G10830	Z-ISO1.1,Z-ISO1.2||Z-ISO	15-cis-zeta-carotene isomerase
BnaA03g27820D	107.901	2201.4	0.434835	1.40133	AT3G02250		O-fucosyltransferase family protein
BnaC03g23090D	137.755	3247.24	0.413666	1.40107	AT2G32890	RALFL17	RALF-like 17
BnaA02g18860D	46.9215	652.619	0.54445	1.40045	AT1G17170	ATGSTU24,glutathione S-transferase TAU 24,GST,Arabidopsis thaliana Glutathione S-transferase (class tau) 24||GSTU24	glutathione S-transferase TAU 24
BnaC06g34250D	46.7177	648.755	0.545204	1.40042	AT1G73260	ATKTI1,ARABIDOPSIS THALIANA KUNITZ TRYPSIN INHIBITOR 1||KTI1	kunitz trypsin inhibitor 1
[truncated: 61,282 more rows]

## Sheet: C. MWU results normCV top
S3 Data C. GO Biological Process categories found more toward the top of the gene list ranked in order of decreasing normalized CV (normCV). The size column indicates the size of the GO category, the U1 column gives the Mann-Whitney U statistic for the GO category, and the estimate column gives the median of the difference in normCV between genes from the GO category and other genes. The q-values…
GO ID	GO name	size	U1	estimate	p	q
31325	response to stimulus	17336	436860722	0.14073	3.05992e-79	1.31087e-75
15743	response to chemical	10046	297182080	0.165475	2.0195e-70	4.32578e-67
42743	photosynthesis	707	29941394	0.678764	5.45271e-59	7.78647e-56
51788	single-organism metabolic process	9954	2.92403e+08	0.150805	1.30933e-58	1.40229e-55
46439	response to abiotic stimulus	7959	244718711	0.167667	1.6607e-58	1.42288e-55
15840	response to stress	10054	294549590	0.149118	4.45591e-58	3.18152e-55
6355	oxidation-reduction process	3419	1.18543e+08	0.253254	6.65684e-55	4.07399e-52
16255	response to oxygen-containing compound	6216	197884941	0.172821	5.99663e-51	3.2112e-48
2000023	response to acid chemical	4896	161320227	0.195134	9.09558e-51	4.3295e-48
51261	response to organic substance	7358	227486234	0.157555	2.3739e-49	1.01698e-46
6464	response to inorganic substance	4088	137600851	0.207868	5.70932e-49	2.22352e-46
18298	photosynthesis, light reaction	447	19422076	0.747991	2.14334e-44	7.65174e-42
31935	response to external stimulus	4957	161381401	0.179875	2.62364e-42	8.6459e-40
43634	carbohydrate metabolic process	2631	92073062	0.242432	6.15376e-41	1.88305e-38
32388	response to hormone	6030	190360564	0.154761	1.50566e-39	4.2153e-37
44087	response to endogenous stimulus	6050	190894312	0.154395	1.57434e-39	4.2153e-37
9225	defense response	3512	118765819	0.204015	2.18623e-39	5.5093e-37
15698	response to biotic stimulus	3636	122052666	0.196091	3.64211e-37	7.71451e-35
10120	response to water	1694	61595854	0.273153	4.67845e-37	9.11021e-35
52317	response to water deprivation	1681	61146385	0.273069	7.18633e-37	1.25347e-34
42546	response to external biotic stimulus	3623	121607430	0.195644	7.31481e-37	1.25347e-34
45859	response to other organism	3623	121607430	0.195644	7.31481e-37	1.25347e-34
2001215	defense response to other organism	2669	92490376	0.227002	3.23695e-36	5.13596e-34
6744	generation of precursor metabolites and energy	1043	39724435	0.38428	1.95762e-35	2.89188e-33
10020	single-organism process	23096	4.91187e+08	0.0832318	1.24162e-34	1.66222e-32
34243	single-organism biosynthetic process	4564	148552120	0.160722	1.63999e-34	2.12901e-32
5975	photosynthesis, light harvesting	127	6413349	1.59816	1.50998e-31	1.84821e-29
90069	response to karrikin	753	29292096	0.374182	8.11159e-31	9.39191e-29
15937	organic acid biosynthetic process	1477	53574757	0.260172	2.7778e-30	3.05131e-28
6833	carboxylic acid biosynthetic process	1477	53574757	0.260172	2.7778e-30	3.05131e-28
7097	organic acid metabolic process	3388	113184906	0.173703	8.38105e-30	8.97611e-28
99515	oxoacid metabolic process	3385	113085241	0.173676	9.36044e-30	9.78052e-28
33478	metabolic process	28266	5.20515e+08	0.0728764	2.60801e-29	2.66017e-27
9052	carboxylic acid metabolic process	2965	100216996	0.181699	9.70193e-29	9.66583e-27
8360	multi-organism process	5193	164724195	0.14018	2.91947e-28	2.84251e-26
51170	response to bacterium	2007	70340933	0.228944	4.01594e-28	3.74006e-26
381	alpha-amino acid metabolic process	907	34186238	0.323606	3.326e-27	2.84972e-25
48577	response to cold	1695	60119977	0.231298	1.19576e-26	9.8512e-25
9803	response to light stimulus	2801	94581825	0.181879	1.37598e-25	1.07176e-23
1903825	defense response to bacterium	1720	60689510	0.231968	3.39408e-25	2.59647e-23
10243	photosynthetic electron transport chain	215	9541053	0.746913	5.26032e-25	3.95354e-23
10185	response to radiation	2865	96306011	0.174693	1.63046e-24	1.18388e-22
30091	small molecule biosynthetic process	1812	63473547	0.207496	3.06985e-24	2.19187e-22
140056	response to oxidative stress	1632	57530778	0.219609	3.34785e-23	2.31049e-21
72709	single-organism cellular process	13578	356090405	0.0797221	4.2846e-23	2.82388e-21
6792	response to wounding	846	31586279	0.325597	1.02328e-22	6.64201e-21
3002	response to lipid	3196	105784757	0.151167	2.70482e-22	1.70403e-20
10269	monocarboxylic acid metabolic process	1390	49542217	0.229926	3.1899e-22	1.98051e-20
71918	small molecule metabolic process	4794	151782265	0.122304	1.5026e-21	9.06638e-20
90322	response to cadmium ion	1704	59486434	0.204956	3.60165e-21	2.08507e-19
1902584	cellular amino acid metabolic process	1318	46930673	0.228079	1.50043e-20	8.57047e-19
31056	sulfur compound biosynthetic process	530	20519182	0.377957	1.53432e-20	8.64872e-19
43648	secondary metabolite biosynthetic process	536	20651331	0.397288	8.27659e-20	4.60479e-18
70601	cellular carbohydrate metabolic process	1156	41506628	0.247855	9.09839e-20	4.99712e-18
35304	cellular amino acid biosynthetic process	599	22726022	0.313816	6.40552e-19	3.47358e-17
1902117	response to metal ion	2148	73027596	0.172143	7.98066e-19	4.27365e-17
51252	response to temperature stimulus	2336	78807568	0.160544	1.34821e-18	7.13052e-17
42775	response to chitin	379	15029520	0.363873	1.76469e-18	9.21941e-17
50801	monocarboxylic acid biosynthetic process	722	26852604	0.285863	2.16325e-18	1.11655e-16
6734	response to osmotic stress	2850	94430345	0.148389	2.56027e-18	1.30574e-16
1905642	response to abscisic acid	2526	84530086	0.151636	4.33694e-18	2.18582e-16
6476	alpha-amino acid biosynthetic process	526	20075618	0.320733	1.12219e-17	5.59007e-16
32456	secondary metabolic process	1093	39066393	0.240557	2.09928e-17	1.02197e-15
2000113	glucan metabolic process	731	27019598	0.297795	2.48503e-17	1.18288e-15
1902347	cellular glucan metabolic process	731	27019598	0.297795	2.48503e-17	1.18288e-15
9967	polysaccharide metabolic process	1124	40055708	0.232957	3.09338e-17	1.45627e-15
32107	response to salicylic acid	808	29588026	0.275166	3.42904e-17	1.59674e-15
122	response to alcohol	2555	85134082	0.145454	6.42751e-17	2.9608e-15
32268	cellular polysaccharide metabolic process	860	31186090	0.25761	3.12777e-16	1.42547e-14
33238	biosynthetic process	13187	345357676	0.0649588	6.59924e-16	2.91455e-14
15770	response to toxic substance	323	12781177	0.450502	1.44082e-15	6.23483e-14
51180	organic substance biosynthetic process	12787	337431418	0.0643106	2.40629e-15	1.02065e-13
1901984	response to nitrogen compound	1004	35798429	0.216618	2.78259e-15	1.16869e-13
1902288	cell wall organization or biogenesis	1431	49619500	0.192159	3.95136e-15	1.62766e-13
90391	response to salt stress	2586	85511717	0.137413	1.04585e-14	4.26706e-13
6412	detoxification	240	9726229	0.496234	1.96873e-14	7.95663e-13
1901362	glycosinolate biosynthetic process	207	8506136	0.604184	4.73164e-14	1.84276e-12
9404	glucosinolate biosynthetic process	207	8506136	0.604184	4.73164e-14	1.84276e-12
6413	S-glycoside biosynthetic process	207	8506136	0.604184	4.73164e-14	1.84276e-12
45039	cellular biosynthetic process	12616	333382504	0.0615275	5.60841e-14	2.16454e-12
6928	cellular process	30787	517366572	0.0480463	6.92676e-14	2.603e-12
6950	protein-chromophore linkage	54	2703187	1.68648	1.1384e-13	4.24077e-12
10075	response to organonitrogen compound	549	20356926	0.259277	1.80552e-13	6.66799e-12
71629	cell communication	5085	157149181	0.0913243	1.87333e-13	6.85927e-12
6306	cell wall organization	818	29345793	0.237326	2.49147e-13	9.04531e-12
10048	single-organism carbohydrate metabolic process	1456	50027629	0.169138	3.16991e-13	1.13166e-11
43555	xyloglucan metabolic process	171	7132407	0.625512	3.33668e-13	1.18135e-11
44710	photosynthesis, light harvesting in photosystem I	33	1805449	2.00311	3.80483e-13	1.33606e-11
10511	pigment biosynthetic process	499	18610700	0.293772	4.1412e-13	1.44235e-11
99131	electron transport chain	383	14612221	0.370715	5.84264e-13	2.01854e-11
1901616	response to cytokinin	1174	40835597	0.191709	1.62163e-12	5.51353e-11
10258	pigment metabolic process	596	21789963	0.252453	2.42153e-12	8.10457e-11
9867	response to gibberellin	591	21612635	0.260397	2.80682e-12	9.32127e-11
46903	systemic acquired resistance	305	11806519	0.391974	4.44987e-12	1.4664e-10
35195	circadian rhythm	641	23251375	0.252191	5.12715e-12	1.66399e-10
43902	rhythmic process	641	23251375	0.252191	5.12715e-12	1.66399e-10
44283	photosynthetic electron transport in photosystem I	66	3103274	0.961452	6.97534e-12	2.23003e-10
9718	glycosyl compound biosynthetic process	300	11596744	0.400065	9.68704e-12	3.07402e-10
10438	hemicellulose metabolic process	315	12116929	0.37003	1.02489e-11	3.22841e-10
19695	cellular response to extracellular stimulus	950	33403433	0.200801	1.08082e-11	3.37972e-10
55064	cellular response to acid chemical	1876	62866862	0.136448	1.35349e-11	4.17147e-10
34214	cell wall macromolecule metabolic process	494	18236314	0.283342	1.5148e-11	4.63528e-10
32502	external encapsulating structure organization	943	33146820	0.202657	1.52932e-11	4.64653e-10
43550	response to fungus	1296	44550117	0.172897	1.61091e-11	4.85997e-10
51656	response to organic cyclic compound	1522	51717043	0.1518	2.02538e-11	6.06764e-10
31086	defense response to fungus	982	34369240	0.193209	2.78206e-11	8.27664e-10
50896	photosynthesis, light harvesting in photosystem II	20	1176017	3.15196	2.87043e-11	8.48064e-10
42439	carbohydrate catabolic process	447	16587798	0.296422	3.77536e-11	1.10779e-09
338	hydrogen peroxide metabolic process	232	9118264	0.41775	8.11255e-11	2.3325e-09
46700	post-embryonic plant morphogenesis	684	24466265	0.215548	1.21579e-10	3.4493e-09
46137	response to extracellular stimulus	1038	36022331	0.178266	1.86575e-10	5.25847e-09
44030	cell wall polysaccharide metabolic process	414	15362529	0.285685	2.26864e-10	6.3522e-09
2181	immune system process	1454	49297916	0.149349	2.62077e-10	7.19705e-09
71456	response to jasmonic acid	910	31832728	0.193229	2.70011e-10	7.36768e-09
1901332	cellular response to external stimulus	972	33846213	0.184173	2.82003e-10	7.59812e-09
1901566	cellular response to nutrient levels	659	23572420	0.224831	2.96636e-10	7.94242e-09
10088	response to light intensity	542	19658404	0.252494	3.52214e-10	9.37196e-09
6357	response to disaccharide	335	12630650	0.30954	3.84405e-10	1.01654e-08
1903829	immune response	1330	45321693	0.154608	3.87548e-10	1.01856e-08
42549	aspartate family amino acid metabolic process	195	7741679	0.401834	4.19336e-10	1.09539e-08
9738	cellular response to starvation	597	21481465	0.233641	4.44328e-10	1.15364e-08
98795	plant-type cell wall organization	391	14530357	0.283794	5.3385e-10	1.37772e-08
6098	branched-chain amino acid metabolic process	108	4583587	0.610532	6.37767e-10	1.63604e-08
10498	regulation of secondary metabolic process	182	7241969	0.39274	1.08711e-09	2.77214e-08
51172	response to starvation	637	22697744	0.214509	2.13959e-09	5.42367e-08
45934	response to nutrient levels	740	26093547	0.198487	2.23279e-09	5.62664e-08
6886	plastid translation	46	2190548	0.950369	2.77759e-09	6.9586e-08
6091	xylan catabolic process	33	1666884	1.30403	2.82379e-09	7.03321e-08
1903311	toxin catabolic process	125	5146029	0.526709	4.20148e-09	1.02852e-07
9084	secondary metabolite catabolic process	125	5146029	0.526709	4.20148e-09	1.02852e-07
42147	response to sucrose	311	11678332	0.304389	4.32019e-09	1.05157e-07
45488	innate immune response	1289	43746392	0.147344	5.08036e-09	1.22962e-07
51603	negative regulation of translation in response to stress	19	1065064	1.27165	5.56377e-09	1.30962e-07
44699	sucrose induced translational repression	19	1065064	1.27165	5.56377e-09	1.30962e-07
44711	regulation of translation in response to stress	19	1065064	1.27165	5.56377e-09	1.30962e-07
6661	single-organism catabolic process	1207	41116734	0.148471	5.99302e-09	1.40296e-07
80151	cellular response to chemical stimulus	3609	113847356	0.0841535	6.93191e-09	1.61393e-07
9733	pentose-phosphate shunt	96	4067978	0.534298	7.11466e-09	1.63867e-07
2000034	glucose 6-phosphate metabolic process	96	4067978	0.534298	7.11466e-09	1.63867e-07
34613	photosynthetic electron transport in photosystem II	40	1931680	0.959096	7.72984e-09	1.77084e-07
6869	response to hydrogen peroxide	328	12228716	0.286042	7.81438e-09	1.78068e-07
71214	alpha-amino acid catabolic process	202	7863161	0.412855	8.54178e-09	1.93614e-07
9451	glutamine family amino acid metabolic process	232	8910553	0.330113	8.89254e-09	2.00503e-07
18344	flavonoid biosynthetic process	248	9465825	0.335346	9.08971e-09	2.03876e-07
51094	organic cyclic compound biosynthetic process	7489	217405459	0.0575568	1.02628e-08	2.28989e-07
6081	toxin metabolic process	185	7252661	0.40614	1.13436e-08	2.51793e-07
14070	branched-chain amino acid biosynthetic process	72	3154768	0.698588	1.37766e-08	3.01476e-07
60178	cellular response to endogenous stimulus	2588	83699800	0.0968754	1.3793e-08	3.01476e-07
51601	cellular response to hormone stimulus	2568	83096812	0.0973075	1.40266e-08	3.05026e-07
48826	cellular amino acid catabolic process	211	8148247	0.39176	1.68143e-08	3.61972e-07
16050	defense response, incompatible interaction	770	26895389	0.187691	1.95259e-08	4.18245e-07
46031	regulation of secondary metabolite biosynthetic process	106	4402967	0.462988	1.98659e-08	4.23411e-07
51555	polysaccharide catabolic process	230	8794931	0.38063	2.34365e-08	4.9704e-07
12501	response to nitrate	139	5588685	0.424043	2.40355e-08	5.07232e-07
8033	hydrogen peroxide catabolic process	138	5550095	0.521629	2.58889e-08	5.43666e-07
1901684	carbohydrate biosynthetic process	998	34263650	0.152389	2.6375e-08	5.48498e-07
7030	glyceraldehyde-3-phosphate metabolic process	129	5219442	0.431488	3.19387e-08	6.54668e-07
32881	cellular carbohydrate biosynthetic process	658	23176612	0.189455	3.34009e-08	6.81379e-07
10558	response to reactive oxygen species	756	26384873	0.179366	3.57704e-08	7.26257e-07
9737	lysine metabolic process	44	2058152	0.841063	3.6629e-08	7.38289e-07
70207	flavonoid metabolic process	335	12379145	0.265165	3.67076e-08	7.38289e-07
19722	reactive oxygen species metabolic process	551	19630567	0.2259	3.75136e-08	7.50973e-07
10232	aspartate family amino acid biosynthetic process	160	6313947	0.379366	4.27443e-08	8.51705e-07
9765	chloroplast ribulose bisphosphate carboxylase complex biogenesis	25	1288478	1.26289	5.00016e-08	9.91699e-07
80009	cellular response to stimulus	7067	206443484	0.0567842	6.59586e-08	1.30215e-06
46740	chlorophyll biosynthetic process	196	7558703	0.344421	7.00586e-08	1.37675e-06
80022	anatomical structure formation involved in morphogenesis	775	26942350	0.170094	7.21309e-08	1.411e-06
6826	aromatic compound biosynthetic process	7190	209489928	0.0551559	7.32654e-08	1.42668e-06
9251	response to zinc ion	256	9636406	0.299862	7.4198e-08	1.4383e-06
45454	seed coat development	255	9600765	0.316318	7.59177e-08	1.46501e-06
7186	pyridine nucleotide metabolic process	311	11509773	0.269922	8.94664e-08	1.71705e-06
48364	sulfur compound metabolic process	1233	41647086	0.133677	8.97805e-08	1.71705e-06
33866	response to high light intensity	290	10788614	0.28537	9.65566e-08	1.83844e-06
1902170	fatty acid metabolic process	624	21960514	0.183384	1.08181e-07	2.05065e-06
70071	starch metabolic process	246	9268149	0.314381	1.16827e-07	2.20478e-06
10338	lateral root morphogenesis	225	8539425	0.299595	1.24972e-07	2.34816e-06
71489	sulfate assimilation	102	4194171	0.4611	1.33765e-07	2.50239e-06
10374	response to insect	223	8464610	0.363727	1.39711e-07	2.591e-06
6621	cellular metabolic process	23891	482219341	0.0349889	1.46649e-07	2.70608e-06
1901605	flavone metabolic process	32	1554747	1.06081	1.48755e-07	2.72335e-06
16441	pyridine-containing compound metabolic process	326	11963821	0.253831	2.2773e-07	4.13389e-06
36123	fatty acid biosynthetic process	392	14191109	0.229377	2.29925e-07	4.15611e-06
1903727	porphyrin-containing compound biosynthetic process	248	9295669	0.292388	2.54661e-07	4.5839e-06
50789	nicotinamide nucleotide metabolic process	307	11304679	0.2602	2.87256e-07	5.12751e-06
71478	tetrapyrrole biosynthetic process	260	9700019	0.279313	2.91769e-07	5.18647e-06
7032	post-embryonic plant organ morphogenesis	403	14526833	0.221525	3.75462e-07	6.64661e-06
44272	carbon fixation	46	2081905	0.894417	4.04112e-07	7.06619e-06
71462	response to auxin	1459	48578754	0.114508	4.47605e-07	7.70097e-06
16051	regulation of seed maturation	75	3163798	0.586241	5.17387e-07	8.86594e-06
32787	syncytium formation	51	2265264	0.915022	5.52202e-07	9.42483e-06
7031	post-embryonic root morphogenesis	231	8666641	0.278189	5.8474e-07	9.90128e-06
6605	phenylpropanoid biosynthetic process	278	10273532	0.281878	6.04787e-07	1.02004e-05
55062	glutamine family amino acid biosynthetic process	93	3812668	0.421476	6.76753e-07	1.1325e-05
16573	response to desiccation	117	4672522	0.38757	7.34872e-07	1.22498e-05
7154	lysine biosynthetic process	41	1873984	0.742976	7.82137e-07	1.28872e-05
71555	lysine biosynthetic process via diaminopimelate	41	1873984	0.742976	7.82137e-07	1.28872e-05
71705	diaminopimelate metabolic process	41	1873984	0.742976	7.82137e-07	1.28872e-05
9617	flavone biosynthetic process	28	1359697	1.08638	9.26179e-07	1.50294e-05
48024	aromatic amino acid family metabolic process	213	8007306	0.317298	1.23606e-06	1.96121e-05
2000693	regulation of generation of precursor metabolites and energy	100	4040517	0.476137	1.36694e-06	2.14918e-05
32940	shade avoidance	139	5427059	0.380054	1.3734e-06	2.14918e-05
1905623	sesquiterpenoid metabolic process	170	6512767	0.342489	1.37515e-06	2.14918e-05
51410	cellular response to organic substance	3112	98412573	0.0752127	1.41232e-06	2.19216e-05
90342	disaccharide metabolic process	170	6510222	0.364689	1.45096e-06	2.24401e-05
9812	regulation of photosynthesis, light reaction	85	3493693	0.572083	1.58212e-06	2.42064e-05
22607	cellular response to sulfate starvation	70	2940165	0.497087	1.88878e-06	2.85921e-05
1900409	plant-type cell wall organization or biogenesis	713	24609406	0.160222	2.01768e-06	3.04358e-05
80158	procambium histogenesis	45	2003203	0.567035	2.15418e-06	3.2155e-05
42886	L-phenylalanine catabolic process	54	2340669	0.930688	2.33526e-06	3.41443e-05
33993	erythrose 4-phosphate/phosphoenolpyruvate family amino acid catabolic process	54	2340669	0.930688	2.33526e-06	3.41443e-05
44550	cell wall macromolecule catabolic process	46	2034931	0.883976	2.76256e-06	3.95814e-05
42742	hypotonic response	24	1177635	0.997373	2.8943e-06	4.12916e-05
6282	hormone-mediated signaling pathway	2270	73238046	0.0849049	2.97882e-06	4.21164e-05
9314	positive regulation of seed maturation	25	1216172	0.969624	3.16977e-06	4.35234e-05
44281	glucosamine-containing compound catabolic process	44	1955637	0.902092	3.16134e-06	4.35234e-05
9057	amino sugar catabolic process	44	1955637	0.902092	3.16134e-06	4.35234e-05
70727	aminoglycan catabolic process	44	1955637	0.902092	3.16134e-06	4.35234e-05
46686	chitin catabolic process	44	1955637	0.902092	3.16134e-06	4.35234e-05
6520	chitin metabolic process	44	1955637	0.902092	3.16134e-06	4.35234e-05
90487	regulation of glucosinolate biosynthetic process	53	2295492	0.639616	3.10016e-06	4.35234e-05
6573	plant organ formation	455	16102618	0.190741	3.12613e-06	4.35234e-05
90662	NADP metabolic process	132	5144018	0.370884	3.21218e-06	4.38248e-05
291	single-organism carbohydrate catabolic process	243	8979574	0.264988	3.3695e-06	4.58252e-05
1904143	organic substance metabolic process	24945	488548665	0.0306165	3.42151e-06	4.63852e-05
15931	primary meristem tissue development	47	2066586	0.541764	3.51591e-06	4.75147e-05
6545	cell death	694	23934185	0.160718	3.6072e-06	4.85951e-05
44257	response to flooding	22	1092344	1.26797	3.68082e-06	4.94315e-05
9069	monovalent inorganic anion homeostasis	121	4749113	0.426408	3.78237e-06	5.04787e-05
51253	response to UV	511	17938534	0.181967	3.78099e-06	5.04787e-05
9086	oligosaccharide metabolic process	199	7462995	0.311068	3.99301e-06	5.31244e-05
6101	lateral root development	447	15815741	0.186361	4.09523e-06	5.43157e-05
1990542	signal transduction	4149	127903749	0.0618576	4.11116e-06	5.43587e-05
10310	cellular response to salicylic acid stimulus	241	8892778	0.267636	4.62143e-06	6.01769e-05
2229	purine nucleoside diphosphate metabolic process	167	6346624	0.313055	4.93868e-06	6.32301e-05
71280	ADP metabolic process	167	6346624	0.313055	4.93868e-06	6.32301e-05
32392	purine ribonucleoside diphosphate metabolic process	167	6346624	0.313055	4.93868e-06	6.32301e-05
32508	ribonucleoside diphosphate metabolic process	167	6346624	0.313055	4.93868e-06	6.32301e-05
10264	single organism signaling	4172	128505150	0.0610927	4.9472e-06	6.32301e-05
2698	heterocycle biosynthetic process	7004	203658559	0.047051	4.95922e-06	6.32301e-05
51762	cellular response to red or far red light	241	8879844	0.248939	5.74449e-06	7.28088e-05
22900	glucosamine-containing compound metabolic process	51	2203323	0.737698	5.83661e-06	7.37582e-05
19419	signaling	4178	128631659	0.0605429	5.88663e-06	7.41716e-05
2000757	phosphorelay signal transduction system	359	12850822	0.216036	6.47039e-06	8.08138e-05
97438	phenylpropanoid metabolic process	397	14118774	0.211121	6.45408e-06	8.08138e-05
16569	negative regulation of cell growth	76	3118798	0.491593	6.61894e-06	8.24289e-05
61727	regulation of biological quality	2659	84737296	0.0769636	6.99905e-06	8.69099e-05
9664	oligosaccharide transport	36	1629792	0.652938	7.29561e-06	8.93265e-05
9081	sucrose transport	36	1629792	0.652938	7.29561e-06	8.93265e-05
43455	disaccharide transport	36	1629792	0.652938	7.29561e-06	8.93265e-05
10387	organic hydroxy compound biosynthetic process	481	16892833	0.176527	7.29792e-06	8.93265e-05
6555	sesquiterpenoid biosynthetic process	120	4685467	0.354615	7.4127e-06	9.04151e-05
1903509	indole-containing compound metabolic process	271	9882209	0.2511	7.42906e-06	9.04151e-05
7165	response to herbivore	92	3689539	0.466448	7.75872e-06	9.41597e-05
10081	organic hydroxy compound metabolic process	800	27279658	0.139363	8.32354e-06	0.000100163
1901983	ATP generation from ADP	166	6284463	0.304396	8.56646e-06	0.00010251
2000756	glycolytic process	166	6284463	0.304396	8.56646e-06	0.00010251
6541	nucleoside diphosphate metabolic process	190	7110980	0.282537	8.79377e-06	0.000104937
97305	aminoglycan metabolic process	46	2003294	0.816269	9.32422e-06	0.000110651
15074	chlorophyll metabolic process	268	9765424	0.233933	9.42645e-06	0.000111555
48766	serine family amino acid biosynthetic process	110	4321947	0.370487	9.50266e-06	0.000112147
6139	starch biosynthetic process	95	3785278	0.457558	1.04882e-05	0.0001231
72599	indole-containing compound biosynthetic process	192	7169952	0.297503	1.05192e-05	0.000123126
6757	abscisic acid metabolic process	89	3568636	0.445465	1.11332e-05	0.000129254
6096	tertiary alcohol metabolic process	89	3568636	0.445465	1.11332e-05	0.000129254
9132	apocarotenoid metabolic process	89	3568636	0.445465	1.11332e-05	0.000129254
375	pentose-phosphate shunt, oxidative branch	30	1388178	0.803052	1.11741e-05	0.000129378
30163	arabinan catabolic process	20	991026	1.3424	1.14262e-05	0.00013194
31117	post-embryonic plant organ development	709	24294632	0.142607	1.24329e-05	0.000143178
60918	tetrapyrrole metabolic process	336	12027885	0.203287	1.34726e-05	0.000154323
16144	DNA unwinding involved in DNA replication	23	1107841	0.759887	1.40619e-05	0.000159791
19184	porphyrin-containing compound metabolic process	332	11891225	0.205604	1.4002e-05	0.000159791
44248	nucleoside diphosphate phosphorylation	185	6911708	0.27944	1.45735e-05	0.000164297
10256	cellular detoxification	83	3340399	0.539704	1.59067e-05	0.000178389
43436	glycine decarboxylation via glycine cleavage system	16	819203	1.16441	1.82313e-05	0.000202339
43970	sulfur amino acid biosynthetic process	147	5586541	0.290884	1.8875e-05	0.000208941
60548	serine family amino acid metabolic process	168	6310408	0.29659	1.97643e-05	0.000217951
9769	nitric oxide metabolic process	42	1831991	0.689481	2.05509e-05	0.000224873
45736	red or far-red light signaling pathway	233	8530110	0.239393	2.05766e-05	0.000224873
7049	programmed cell death	512	17812712	0.168845	2.26189e-05	0.000245938
1902679	glucan biosynthetic process	427	15004104	0.181585	2.5117e-05	0.000272408
16482	response to oomycetes	184	6844621	0.266363	2.63682e-05	0.000285256
9247	phosphate ion homeostasis	114	4418804	0.406358	2.67117e-05	0.00028752
10207	trivalent inorganic anion homeostasis	114	4418804	0.406358	2.67117e-05	0.00028752
51156	trehalose biosynthetic process	50	2122583	0.610076	2.70932e-05	0.000290168
1560	pyruvate metabolic process	240	8746130	0.239881	2.88e-05	0.000306913
15706	divalent inorganic anion homeostasis	122	4693036	0.395087	3.05281e-05	0.000322124
18065	glycosyl compound metabolic process	760	25844447	0.131746	3.04881e-05	0.000322124
6379	cellular response to abiotic stimulus	815	27613987	0.126304	3.06368e-05	0.000322476
44262	shikimate biosynthetic process	24	1129861	0.874204	3.40946e-05	0.000357118
46907	ammonia assimilation cycle	16	808797	0.970151	3.4266e-05	0.000358038
9970	photosystem II assembly	70	2844965	0.4999	3.44692e-05	0.000358413
2000014	metal ion transport	734	24988239	0.127699	3.55894e-05	0.000369165
6511	response to sorbitol	22	1049647	1.2732	3.62411e-05	0.000374923
35966	cellular aldehyde metabolic process	205	7543451	0.251733	3.63196e-05	0.000374923
9414	photosystem II stabilization	20	969131	1.37806	3.7854e-05	0.00038975
10444	positive regulation of biosynthetic process	1139	37905229	0.102792	3.80289e-05	0.00038975
10182	seed maturation	251	9092827	0.223462	4.21898e-05	0.000430336
10155	negative regulation of molecular function	258	9328030	0.197143	4.26935e-05	0.000434439
5985	anthocyanin-containing compound biosynthetic process	153	5750285	0.283479	4.47171e-05	0.000453953
6268	response to oxygen radical	95	3726918	0.431825	4.52628e-05	0.000454016
48863	response to superoxide	95	3726918	0.431825	4.52628e-05	0.000454016
10597	dicarboxylic acid metabolic process	204	7496620	0.258452	4.49006e-05	0.000454016
45491	positive regulation of cellular response to alcohol	221	8073241	0.231372	4.55414e-05	0.000454016
48268	positive regulation of abscisic acid-activated signaling pathway	221	8073241	0.231372	4.55414e-05	0.000454016
44003	positive regulation of response to alcohol	221	8073241	0.231372	4.55414e-05	0.000454016
52314	biological regulation	14345	358825590	0.0316437	4.53714e-05	0.000454016
16973	lateral root formation	171	6365598	0.262397	4.79031e-05	0.000475039
919	response to ethylene	688	23467538	0.141628	4.84108e-05	0.000478965
71215	nitrate transport	100	3898509	0.34752	5.08341e-05	0.000501782
1904030	salicylic acid mediated signaling pathway	218	7964234	0.239385	5.11095e-05	0.000503341
43086	cotyledon morphogenesis	116	4457422	0.309486	5.36245e-05	0.000524492
71450	nucleotide phosphorylation	190	7008356	0.257121	5.42067e-05	0.000528978
48878	response to UV-B	290	10385407	0.223493	5.48462e-05	0.000534002
9269	cellular oxidant detoxification	79	3150717	0.526488	5.51892e-05	0.000536124
1901615	disaccharide biosynthetic process	87	3435102	0.446872	5.56807e-05	0.000539674
9725	mitochondrial ATP synthesis coupled proton transport	12	634009	1.53622	5.80148e-05	0.000554681
33014	negative regulation of photosynthesis, light reaction	56	2319173	0.542266	5.88518e-05	0.000559027
90697	photoinhibition	56	2319173	0.542266	5.88518e-05	0.000559027
9880	L-serine metabolic process	88	3467469	0.366193	6.01476e-05	0.000570071
6508	aromatic amino acid family catabolic process	66	2679970	0.684645	6.22049e-05	0.000588269
16053	callose deposition in phloem sieve plate	19	918588	1.19785	6.62077e-05	0.000622004
33365	indoleacetic acid metabolic process	63	2568648	0.584862	6.77948e-05	0.000635521
9266	flavonol biosynthetic process	24	1114634	0.860894	7.06596e-05	0.000656629
45596	ion transport	1859	60173166	0.0774745	7.0819e-05	0.000656685
44264	flavonol metabolic process	25	1152539	0.815129	7.41155e-05	0.00068429
31347	phloem transport	85	3352211	0.338844	7.49713e-05	0.000689221
31328	vascular transport	85	3352211	0.338844	7.49713e-05	0.000689221
6626	anion transport	745	25253667	0.118013	7.68979e-05	0.000700786
9063	indoleacetic acid biosynthetic process	61	2490922	0.599451	7.93234e-05	0.000716923
33353	cellular polysaccharide biosynthetic process	568	19516157	0.142616	8.2556e-05	0.000736812
60919	oligosaccharide biosynthetic process	106	4087825	0.369476	8.281e-05	0.000737543
377	cellular response to sulfur starvation	41	1756060	0.812509	8.44996e-05	0.000751029
6551	sulfur amino acid metabolic process	232	8402029	0.217439	8.87014e-05	0.000785117
16052	auxin influx	26	1187143	0.686323	8.93394e-05	0.000789134
50657	response to mechanical stimulus	61	2486610	0.511773	8.99567e-05	0.000792951
43619	response to red or far red light	983	32843045	0.113603	9.05292e-05	0.00079636
16571	cofactor metabolic process	1140	37811471	0.0983675	9.07564e-05	0.000796555
43289	glucosinolate metabolic process	512	17678241	0.157647	9.20358e-05	0.000801385
7007	glycosinolate metabolic process	512	17678241	0.157647	9.20358e-05	0.000801385
9060	S-glycoside metabolic process	512	17678241	0.157647	9.20358e-05	0.000801385
10446	embryonic pattern specification	93	3623783	0.336014	9.82349e-05	0.000851899
9089	regulation of stomatal complex development	40	1713176	0.524992	0.000103446	0.000893476
9058	positive regulation of sequence-specific DNA binding transcription factor activity	23	1067114	0.802957	0.000105352	0.000906282
956	glycine metabolic process	60	2443079	0.482004	0.000111473	0.000955101
36211	anthocyanin-containing compound metabolic process	237	8550077	0.208908	0.000119968	0.00102583
2001141	stomatal complex development	191	6991752	0.251427	0.000125294	0.001065
42592	regulation of flavonoid biosynthetic process	94	3646314	0.362835	0.000131715	0.00111736
55075	carbohydrate derivative metabolic process	1991	64078226	0.0729599	0.000132286	0.00111999
50832	histone H3-K36 methylation	31	1368915	0.697543	0.000132694	0.00112123
90407	homeostatic process	1555	50706517	0.0863397	0.000134653	0.00113554
9636	leucine biosynthetic process	27	1215151	0.796839	0.000140854	0.00118086
48587	regulation of cellular process	11511	304678222	0.0320085	0.000147581	0.00122765
70814	cellular response to oxygen-containing compound	2468	78415389	0.066348	0.000148655	0.00123418
42221	NADPH regeneration	6	358856	2.00401	0.000158142	0.00129786
15979	photosynthetic NADP+ reduction	6	358856	2.00401	0.000158142	0.00129786
7050	amino acid transport	111	4231156	0.279801	0.000161876	0.00132343
6559	regulation of response to oxidative stress	39	1663136	0.492751	0.000163183	0.00133158
6979	arabinan metabolic process	24	1094325	0.957821	0.000178912	0.00145438
10193	negative regulation of programmed cell death	124	4676821	0.272123	0.000179802	0.00145885
51704	fructose 1,6-bisphosphate metabolic process	9	489924	1.1008	0.000180513	0.00146185
80110	organic acid catabolic process	370	12949017	0.183338	0.000182876	0.0014754
33962	carboxylic acid catabolic process	370	12949017	0.183338	0.000182876	0.0014754
90701	methionine metabolic process	126	4744011	0.280628	0.000186712	0.0015007
6446	anion homeostasis	228	8214053	0.224563	0.000193556	0.00155279
19748	glutamine biosynthetic process	22	1014503	0.835682	0.00019924	0.00159243
1901607	amino acid import	15	737581	0.840824	0.000199817	0.00159407
43624	proline metabolic process	79	3099445	0.334461	0.000201998	0.00160557
1902884	negative regulation of growth	138	5153386	0.290137	0.000202008	0.00160557
51553	trehalose metabolic process	56	2277406	0.519675	0.000205877	0.00162427
33036	regulation of cell wall pectin metabolic process	29	1281454	0.83857	0.000211867	0.00166234
46939	reactive nitrogen species metabolic process	101	3870180	0.391152	0.000211129	0.00166234
80179	post-embryonic root development	539	18464114	0.13547	0.000229661	0.00179866
42435	superoxide metabolic process	87	3375211	0.439547	0.000234462	0.00183291
51649	phosphatidylserine biosynthetic process	13	652658	1.00044	0.000246402	0.00191576
9416	phosphatidylserine metabolic process	13	652658	1.00044	0.000246402	0.00191576
10017	amino sugar metabolic process	68	2700738	0.425347	0.000248744	0.00193047
44767	phenol-containing compound metabolic process	197	7150789	0.229684	0.000251155	0.00194566
1902115	oxidoreduction coenzyme metabolic process	352	12325695	0.172103	0.000253171	0.00195774
6750	lignin metabolic process	262	9333433	0.205446	0.000258094	0.00199221
9611	osmosensory signaling pathway	16	773027	0.931045	0.000258702	0.00199331
72348	benzene-containing compound metabolic process	183	6673737	0.227884	0.000263109	0.00202
80037	cellular response to abscisic acid stimulus	1000	33229724	0.095789	0.000264943	0.00202681
2001252	cellular response to alcohol	1000	33229724	0.095789	0.000264943	0.00202681
6536	mucilage biosynthetic process	152	5617448	0.27201	0.000267951	0.00204617
6739	positive regulation of leaf senescence	51	2087278	0.470614	0.000270194	0.00204718
44724	positive regulation of leaf development	51	2087278	0.470614	0.000270194	0.00204718
45493	nonphotochemical quenching	37	1573996	0.642938	0.000275727	0.00206868
6325	energy quenching	37	1573996	0.642938	0.000275727	0.00206868
9072	L-phenylalanine metabolic process	78	3051302	0.506622	0.000275428	0.00206868
6401	erythrose 4-phosphate/phosphoenolpyruvate family amino acid metabolic process	78	3051302	0.506622	0.000275428	0.00206868
46719	regulation of defense response	993	32997302	0.0946004	0.000284948	0.00213412
9704	positive regulation of cellular biosynthetic process	1080	35746711	0.0926532	0.000285722	0.00213618
16071	aspartate family amino acid catabolic process	11	567265	1.09357	0.000294791	0.00220014
44260	shikimate metabolic process	33	1423095	0.634049	0.000297197	0.00221425
42542	regulation of cellular response to alkaline pH	25	1120812	0.607064	0.000300071	0.00222022
1901606	response to alkaline pH	25	1120812	0.607064	0.000300071	0.00222022
9064	cellular response to alkaline pH	25	1120812	0.607064	0.000300071	0.00222022
9813	cellular response to pH	25	1120812	0.607064	0.000300071	0.00222022
9629	response to red light	321	11280613	0.191763	0.00031589	0.00232122
70827	inorganic ion homeostasis	520	17806540	0.144079	0.000330928	0.00241928
10376	regulation of hormone levels	710	23949581	0.116036	0.000330674	0.00241928
43631	fatty acid derivative metabolic process	139	5159559	0.290754	0.000336568	0.00244797
80111	anatomical structure morphogenesis	3358	104292052	0.0538474	0.000347453	0.00251859
19374	negative regulation of photosynthesis	68	2687559	0.403683	0.000348874	0.00252462
45087	response to phenylpropanoid	31	1343660	0.639318	0.00035287	0.00254923
9891	arginine metabolic process	55	2222001	0.404883	0.000357878	0.00258106
8152	sulfur utilization	20	923254	1.11513	0.000372923	0.00267158
19752	regulation of sulfur utilization	20	923254	1.11513	0.000372923	0.00267158
6778	positive regulation of flavonoid biosynthetic process	56	2254834	0.433561	0.000390386	0.00278736
9185	sulfate transport	50	2038541	0.462531	0.000391539	0.00278738
30243	cellular response to phosphate starvation	391	13569502	0.158407	0.000399422	0.0028283
51707	regulation of flavonol biosynthetic process	11	562035	1.37938	0.000410091	0.00288478
71365	cellular response to cold	107	4046561	0.277794	0.000412224	0.00288702
19538	nitric oxide biosynthetic process	38	1598178	0.578783	0.000426631	0.00298154
51276	GDP-mannose metabolic process	24	1072649	0.522794	0.000456933	0.00316748
46483	cell redox homeostasis	476	16338350	0.147699	0.000458322	0.00317197
50658	response to copper ion	61	2426172	0.512435	0.000478743	0.00329203
6791	regulation of protein dephosphorylation	69	2708468	0.326515	0.000501919	0.00343486
15865	defense response to oomycetes	156	5715477	0.242622	0.000510744	0.00347858
19941	cellular response to copper ion	11	558225	1.32126	0.000519274	0.00353107
34641	DNA geometric change	53	2136500	0.356635	0.000524295	0.00355393
31221	DNA duplex unwinding	53	2136500	0.356635	0.000524295	0.00355393
18904	terpenoid metabolic process	418	14425121	0.152006	0.000544362	0.00367251
7623	phenol-containing compound catabolic process	30	1294206	0.720224	0.000553013	0.00370752
71396	hormone transport	412	14225809	0.14086	0.000559617	0.00373426
43038	methionine biosynthetic process	100	3788112	0.280951	0.000566984	0.00377754
6576	cell wall modification	350	12184841	0.167146	0.000582302	0.00387108
31087	negative regulation of catalytic activity	184	6654221	0.192588	0.000596409	0.00394293
8652	isoleucine biosynthetic process	18	835230	0.868408	0.00060103	0.00396125
10038	isoleucine metabolic process	18	835230	0.868408	0.00060103	0.00396125
46148	negative regulation of unidimensional cell growth	35	1477363	0.73803	0.000603297	0.00397008
80165	protein tetramerization	71	2771471	0.383211	0.000604605	0.00397259
6402	dorsal/ventral pattern formation	22	989273	0.506352	0.000613754	0.00401423
9641	determination of dorsal identity	22	989273	0.506352	0.000613754	0.00401423
43467	determination of dorsal/ventral asymmetry	22	989273	0.506352	0.000613754	0.00401423
22613	tyrosine catabolic process	39	1623308	0.737532	0.000624227	0.0040518
32103	cellular response to jasmonic acid stimulus	390	13492465	0.158353	0.000631629	0.00409365
31060	regulation of leaf senescence	138	5087058	0.287633	0.000656656	0.00423025
42594	glycine catabolic process	30	1289210	0.649133	0.000664735	0.00427045
6032	plastoquinone biosynthetic process	36	1510448	0.47423	0.000684547	0.00439012
45764	cellular response to light stimulus	398	13744697	0.152201	0.000699969	0.00448231
16054	glucan catabolic process	94	3567452	0.355044	0.000731161	0.00466115
46395	cellular polysaccharide catabolic process	94	3567452	0.355044	0.000731161	0.00466115
51236	leaf formation	30	1285522	0.507117	0.000760302	0.00483973
44092	DNA replication initiation	48	1941973	0.400496	0.00079401	0.00503186
80149	threonine metabolic process	20	906363	0.627918	0.000803038	0.00508156
51050	terpenoid biosynthetic process	330	11493884	0.160184	0.000821123	0.00518833
70070	amine biosynthetic process	138	5072089	0.239034	0.000846171	0.00533088
9910	cellular biogenic amine biosynthetic process	138	5072089	0.239034	0.000846171	0.00533088
9890	phenol-containing compound biosynthetic process	109	4078427	0.263357	0.0008502	0.0053484
19676	response to strigolactone	44	1794200	0.411514	0.000876988	0.00548267
48598	cotyledon vascular tissue pattern formation	92	3488161	0.286506	0.000895135	0.00558189
35067	negative regulation of cell death	156	5679883	0.217437	0.000903861	0.00561994
45184	salicylic acid catabolic process	16	748329	1.07417	0.000915005	0.00568099
43092	carbohydrate derivative catabolic process	202	7229508	0.203999	0.000923472	0.00572526
6898	response to low light intensity stimulus	69	2683041	0.444486	0.000926091	0.0057332
32413	phosphorus metabolic process	5564	164865092	0.0381453	0.000946814	0.00583619
43632	regulation of phosphatidylinositol biosynthetic process	8	423640	1.38557	0.00096262	0.00589966
9607	positive regulation of phosphatidylinositol biosynthetic process	8	423640	1.38557	0.00096262	0.00589966
6396	positive regulation of phospholipid metabolic process	8	423640	1.38557	0.00096262	0.00589966
9415	positive regulation of phospholipid biosynthetic process	8	423640	1.38557	0.00096262	0.00589966
18193	positive regulation of response to oxidative stress	31	1314591	0.5002	0.00101206	0.00614985
9719	valine biosynthetic process	6	336420	1.48687	0.00105108	0.00635098
46854	embryonic morphogenesis	200	7152434	0.198168	0.00105929	0.00639152
1903339	lipid transport	227	8054801	0.198632	0.00107501	0.00647727
16124	ion homeostasis	651	21900341	0.112712	0.00108621	0.00653559
51336	regulation of response to stress	1305	42562976	0.0736636	0.00113863	0.00679369
9651	mRNA cleavage involved in gene silencing by miRNA	26	1124568	0.77717	0.00117073	0.00696584
98754	mRNA cleavage involved in gene silencing	26	1124568	0.77717	0.00117073	0.00696584
71395	reactive oxygen species biosynthetic process	103	3853780	0.30368	0.00119452	0.0070877
30834	aging	584	19730792	0.122724	0.0011936	0.0070877
71426	sucrose metabolic process	98	3680940	0.326777	0.00120426	0.00713562
44265	protein hexamerization	9	461982	1.44068	0.00121676	0.00719314
44712	response to microbial phytotoxin	43	1746070	0.624296	0.00124815	0.00735498
51222	phloem or xylem histogenesis	287	10036021	0.154482	0.00124688	0.00735498
6542	glutamine metabolic process	74	2844581	0.354082	0.00127342	0.00747307
6897	response to carbon dioxide	54	2139203	0.438147	0.00127952	0.00749856
9179	oxylipin metabolic process	44	1780366	0.462835	0.00131325	0.00766478
51554	specification of plant organ identity	63	2455872	0.380012	0.00134736	0.00782126
15991	cell cycle arrest	35	1452633	0.370946	0.00136841	0.00793272
10929	cellular response to radiation	407	13969966	0.141111	0.00137395	0.00794334
8380	production of lsiRNA involved in RNA interference	21	931937	0.902386	0.00138015	0.00796843
6633	tyrosine metabolic process	53	2099929	0.546129	0.00140844	0.00812082
6535	cellular response to auxin stimulus	508	17251157	0.1201	0.00143223	0.00823578
52386	auxin-activated signaling pathway	438	14975557	0.129067	0.00144808	0.00830465
6399	regulation of response to nutrient levels	35	1450626	0.6289	0.00145931	0.00834671
32055	regulation of response to extracellular stimulus	35	1450626	0.6289	0.00145931	0.00834671
1901575	camalexin biosynthetic process	45	1812276	0.439855	0.00147395	0.00840798
19252	camalexin metabolic process	45	1812276	0.439855	0.00147395	0.00840798
71035	response to ozone	156	5647693	0.24209	0.00148501	0.0084598
46283	glutamate metabolic process	61	2380943	0.3643	0.00149729	0.00850714
32786	carboxylic acid transport	246	8660783	0.160467	0.00150155	0.00850879
32012	organic acid transport	246	8660783	0.160467	0.00150155	0.00850879
6082	hydrogen peroxide transmembrane transport	13	620020	1.18727	0.0015224	0.00861553
10043	GDP-mannose biosynthetic process	15	698554	0.558293	0.00153728	0.00868824
31399	second-messenger-mediated signaling	113	4183083	0.225881	0.00154637	0.00870437
10192	cell wall pectin metabolic process	74	2835482	0.345976	0.00155635	0.00873842
15994	determination of bilateral symmetry	25	1079283	0.441892	0.00157517	0.00882606
44282	mucilage metabolic process	177	6351084	0.212634	0.00158534	0.00885867
72657	transcription from plastid promoter	44	1773687	0.344638	0.00158894	0.0088633
97298	cellular response to inorganic substance	281	9815266	0.167603	0.0016034	0.00889765
9987	microtubule bundle formation	14	658336	0.748749	0.00161619	0.00894545
1905156	regulation of hydrogen peroxide metabolic process	53	2094051	0.328924	0.00164	0.0090655
71840	auxin biosynthetic process	134	4895697	0.285623	0.0016435	0.00907311
1990748	regulation of abscisic acid biosynthetic process	37	1519382	0.427369	0.00165834	0.00914327
9808	cellular response to selenium ion	56	2199783	0.348839	0.00166881	0.00918917
22618	defense response to Gram-negative bacterium	27	1151991	0.750055	0.00168307	0.00923396
6720	defense response to virus	202	7180042	0.202132	0.0017961	0.0097646
1901957	polysaccharide biosynthetic process	664	22250078	0.102907	0.00179547	0.0097646
9767	cinnamic acid biosynthetic process	7	372111	0.983506	0.00182437	0.00986305
1901072	specification of floral organ number	40	1624827	0.475724	0.0018245	0.00986305
46348	specification of plant organ number	40	1624827	0.475724	0.0018245	0.00986305
16070	photosystem II repair	31	1297263	0.46489	0.00182862	0.00986305
10157	salicylic acid biosynthetic process	84	3175670	0.259015	0.00182805	0.00986305
70829	jasmonic acid mediated signaling pathway	381	13089022	0.144021	0.00184628	0.00993654
31647	regulation of biological process	13311	338376884	0.0247122	0.00190354	0.0102062
46488	water transport	96	3586397	0.311479	0.00196497	0.0104962
6862	fluid transport	96	3586397	0.311479	0.00196497	0.0104962
1901347	regulation of meristem growth	157	5662133	0.19902	0.00198188	0.0105733
6397	response to chlorate	5	284453	1.25966	0.00199234	0.0106159
98532	plastid organization	724	24153485	0.100433	0.00202249	0.0107632
55114	green leaf volatile biosynthetic process	7	370501	1.65156	0.0020416	0.0108112
1901700	icosanoid metabolic process	7	370501	1.65156	0.0020416	0.0108112
1101	lipoxygenase pathway	7	370501	1.65156	0.0020416	0.0108112
1905957	lipid biosynthetic process	1319	42884413	0.0723407	0.00207172	0.0109571
15833	negative regulation of cellular defense response	8	412002	0.948705	0.00209821	0.0110698
98869	cellular response to oxygen radical	73	2785975	0.390897	0.00213686	0.0112323
46351	cellular response to superoxide	73	2785975	0.390897	0.00213686	0.0112323
65003	removal of superoxide radicals	73	2785975	0.390897	0.00213686	0.0112323
15740	protein oligomerization	193	6864586	0.198507	0.00217242	0.0113912
16998	water homeostasis	47	1869599	0.482854	0.00217974	0.0114157
16122	lipid metabolic process	2240	70964394	0.0551775	0.00219258	0.0114549
42044	wax biosynthetic process	124	4535066	0.26009	0.00230166	0.0119308
1901658	regulation of nucleic acid-templated transcription	5336	158483952	0.0354072	0.00230317	0.0119308
80001	regulation of transcription, DNA-templated	5336	158483952	0.0354072	0.00230317	0.0119308
9098	phloem development	41	1652364	0.35794	0.00233114	0.0120611
9772	NADH dehydrogenase complex (plastoquinone) assembly	14	650893	0.608268	0.00233408	0.0120618
10353	positive regulation of multi-organism process	216	7624891	0.170487	0.00238563	0.0122985
10204	regulation of RNA biosynthetic process	5338	158518081	0.0352241	0.00242068	0.0124194
32446	regulation of cellular response to oxidative stress	26	1104487	0.536818	0.00244324	0.0125201
33240	beta-glucan metabolic process	314	10861640	0.152159	0.00250199	0.0127906
51028	regulation of defense response to insect	56	2183056	0.316212	0.00251786	0.0128258
6996	adventitious root development	37	1505536	0.790378	0.00252108	0.012827
303	sesquiterpene metabolic process	46	1828338	0.396404	0.00253087	0.0128462
16567	sesquiterpene biosynthetic process	46	1828338	0.396404	0.00253087	0.0128462
51761	wax metabolic process	130	4731166	0.249523	0.00260393	0.0131703
43200	positive regulation of response to stimulus	948	31224606	0.0806135	0.00262027	0.0132373
9628	beta-glucoside metabolic process	5	280884	1.8337	0.00266461	0.0134455
51273	fatty acid derivative biosynthetic process	126	4593894	0.251094	0.0026688	0.0134507
5992	selenium compound metabolic process	49	1932809	0.417706	0.00268524	0.0135177
19760	cellular response to disaccharide stimulus	61	2356116	0.367703	0.00268998	0.0135257
43543	glucose metabolic process	82	3085848	0.294037	0.00276254	0.0138742
51817	mucilage biosynthetic process involved in seed coat development	121	4420072	0.242981	0.00284586	0.0142426
42026	modification of morphology or physiology of other organism	133	4826676	0.224599	0.00286748	0.0143173
9850	modification of morphology or physiology of other organism involved in symbiotic interaction	133	4826676	0.224599	0.00286748	0.0143173
42537	integument development	45	1786866	0.347619	0.00295548	0.0146788
98602	regulation of dephosphorylation	74	2804986	0.270161	0.0029801	0.0147422
10411	regulation of cell growth by extracellular stimulus	34	1390842	0.739296	0.00303205	0.0149474
6563	negative regulation of cyclin-dependent protein serine/threonine kinase activity	27	1134747	0.385413	0.00308234	0.0151605
9074	negative regulation of cyclin-dependent protein kinase activity	27	1134747	0.385413	0.00308234	0.0151605
51090	lipid localization	257	8961917	0.165954	0.00312706	0.0153101
9863	specification of symmetry	27	1134288	0.394853	0.00313108	0.0153122
6743	auxin efflux	41	1641812	0.384458	0.00313483	0.0153131
10025	jasmonic acid metabolic process	85	3182341	0.252999	0.0031714	0.0154741
34970	positive regulation of macromolecule biosynthetic process	990	32514121	0.0782776	0.00319898	0.015591
6614	salicylic acid metabolic process	156	5594578	0.196634	0.00323466	0.0157112
1901617	copper ion homeostasis	43	1711486	0.453137	0.00329454	0.0159839
10115	jasmonic acid biosynthetic process	69	2625287	0.266575	0.00337605	0.0163424
34248	cellular amine metabolic process	270	9382476	0.146592	0.00343848	0.0166071
35335	response to nematode	384	13118742	0.121641	0.0034744	0.0167616
9082	L-amino acid transport	14	642106	0.602849	0.00355134	0.0170888
1887	regulation of photosynthesis	135	4879763	0.246655	0.00358353	0.0171529
266	chaperone-mediated protein folding	49	1920687	0.36017	0.00365134	0.017458
9606	abscisic acid-activated signaling pathway	848	28005739	0.0837016	0.00367096	0.0175322
10148	positive regulation of signal transduction	353	12100029	0.13075	0.00369489	0.0175921
2238	positive regulation of signaling	353	12100029	0.13075	0.00369489	0.0175921
9756	carboxylic acid transmembrane transport	104	3824376	0.222898	0.00376507	0.0178424
9809	organic acid transmembrane transport	104	3824376	0.222898	0.00376507	0.0178424
46246	xylan metabolic process	152	5449095	0.203485	0.00377908	0.017889
30042	modification by symbiont of host morphology or physiology	131	4740618	0.220102	0.00380491	0.0179321
51246	systemic acquired resistance, salicylic acid mediated signaling pathway	90	3344552	0.26488	0.00381217	0.0179465
9963	response to selenium ion	57	2200513	0.323266	0.00382652	0.0179825
7204	single-organism developmental process	9918	269446646	0.0262447	0.00384159	0.0180059
32544	S-adenosylmethionine biosynthetic process	14	639806	0.643556	0.0039537	0.0184105
6570	positive regulation of response to water deprivation	68	2582764	0.278636	0.00397735	0.0185005
15936	sulfur compound transport	72	2721456	0.289912	0.00398895	0.0185343
10224	aerenchyma formation	32	1308383	0.391113	0.00411301	0.0190694
46451	seed morphogenesis	41	1631149	0.524471	0.00419642	0.0193932
15790	coenzyme metabolic process	716	23788839	0.0897102	0.00420204	0.0193982
43393	calcium-mediated signaling	100	3681321	0.221763	0.00421152	0.019421
15866	DNA replication	438	14851788	0.102808	0.00423613	0.0194925
10603	cellular response to nitrate	57	2195366	0.316911	0.00430663	0.0197957
51176	plant organ morphogenesis	1664	53361655	0.0590114	0.00432765	0.019871
1903960	organonitrogen compound biosynthetic process	4265	129133013	0.0380295	0.00434513	0.0199299
10605	protein refolding	39	1558103	0.493869	0.0043842	0.0200876
42762	auxin metabolic process	208	7307977	0.183928	0.00442527	0.0202325
31349	mucilage metabolic process involved in seed coat development	156	5572077	0.206955	0.00443044	0.0202346
34971	chemical homeostasis	1015	33240678	0.078736	0.00445791	0.0202935
48856	lignin biosynthetic process	171	6073537	0.192428	0.00449271	0.0203885
42256	regulation of protein binding	24	1012865	0.432336	0.00455915	0.0206682
305	anaerobic respiration	30	1231440	0.396666	0.00471041	0.0211263
6801	drought recovery	56	2156380	0.352914	0.00471396	0.0211263
44707	nucleobase-containing compound biosynthetic process	6334	184242168	0.0302931	0.00471447	0.0211263
6475	leucine metabolic process	46	1803943	0.386976	0.00476281	0.0212762
19757	regulation of meristem structural organization	46	1803536	0.367439	0.00481185	0.0213616
9804	regulation of biosynthetic process	6178	180223009	0.0306215	0.00489345	0.0216789
10876	cellular carbohydrate catabolic process	130	4689691	0.239359	0.00492869	0.0217824
42254	serine family amino acid catabolic process	38	1517754	0.477102	0.00497543	0.0219513
8645	xylem development	141	5059350	0.185061	0.00500558	0.0220616
1902182	small molecule catabolic process	457	15445953	0.121566	0.00504324	0.0222048
1901576	release of seed from dormancy	8	397829	0.793129	0.00508438	0.0222487
1901698	exit from dormancy	8	397829	0.793129	0.00508438	0.0222487
30644	regulation of cell death	305	10495244	0.136146	0.00508056	0.0222487
16570	long-chain fatty acid biosynthetic process	32	1300842	0.522641	0.00516807	0.0225618
9901	phosphorylation	3811	116373041	0.0385308	0.00517174	0.0225618
99132	response to pH	37	1479370	0.370741	0.00534872	0.0232393
71806	response to virus	314	10784463	0.149879	0.00536794	0.0232799
80027	L-serine biosynthetic process	29	1190455	0.449327	0.00544985	0.023583
19673	regulation of phenylpropanoid metabolic process	44	1727823	0.316543	0.00544776	0.023583
6659	protein repair	44	1727610	0.351957	0.00547732	0.023678
42445	positive regulation of defense response	430	14560037	0.11192	0.0055239	0.0238443
103	regulation of superoxide metabolic process	23	970298	0.550545	0.00556107	0.0239287
34050	response to decreased oxygen levels	301	10354659	0.135343	0.00556876	0.0239287
71804	regulation of cellular metabolic process	7076	202860719	0.0283971	0.00556885	0.0239287
16192	response to herbicide	10	476194	1.06635	0.0056507	0.0242561
34654	nucleotide-sugar metabolic process	108	3935670	0.21857	0.0056941	0.0243935
9735	L-amino acid import	10	475928	0.735683	0.00573104	0.0245142
51567	terpene biosynthetic process	75	2805704	0.260299	0.00587213	0.025031
71277	auxin transport	371	12635283	0.117519	0.00590287	0.0251371
19320	isoprenoid metabolic process	494	16620644	0.110148	0.00593305	0.0252284
48358	developmental process	10244	276301603	0.0246314	0.00594197	0.0252284
19336	unsaturated fatty acid biosynthetic process	69	2597104	0.311219	0.00604351	0.0255582
48572	unsaturated fatty acid metabolic process	69	2597104	0.311219	0.00604351	0.0255582
72330	choline biosynthetic process	10	474883	0.846998	0.00605674	0.0255636
6970	choline metabolic process	10	474883	0.846998	0.00605674	0.0255636
16197	stomatal complex patterning	55	2110286	0.318347	0.00606296	0.0255647
32870	biotin metabolic process	11	514171	0.600485	0.00608045	0.0255881
7005	biotin biosynthetic process	11	514171	0.600485	0.00608045	0.0255881
19725	regulation of molecular function	746	24685259	0.08089	0.00608924	0.0255999
31540	immune effector process	263	9096732	0.151189	0.00613721	0.0257532
6546	starch catabolic process	67	2526616	0.302101	0.00620224	0.025973
6259	C4-dicarboxylate transport	44	1722130	0.354946	0.00628953	0.0263129
10101	detection of gravity	14	629076	0.531133	0.0064335	0.0267324
6572	positive regulation of anthocyanin metabolic process	59	2246214	0.304122	0.00656352	0.0272199
44763	L-glutamate import	8	393201	0.942787	0.00668664	0.0275703
98542	cell wall modification involved in multidimensional cell growth	11	511884	1.33242	0.00681689	0.0279996
45814	cellular response to oxidative stress	268	9250739	0.151518	0.00682655	0.0280124
6351	interaction with host	178	6274085	0.184977	0.00684955	0.0280263
6779	nitrogen utilization	25	1037557	0.545985	0.00686063	0.0280448
6643	photosystem I assembly	42	1647786	0.381856	0.0068857	0.0281204
1901160	positive regulation of cell communication	366	12453014	0.119335	0.00698847	0.0284858
1904281	regulation of cellular biosynthetic process	6101	178077786	0.0294825	0.00702249	0.0285973
42128	inorganic anion transport	312	10688747	0.128141	0.00714039	0.0290498
43207	cyanide catabolic process	5	267970	1.38241	0.00719194	0.0292286
9819	positive regulation of cell death	105	3819281	0.218313	0.00719799	0.0292286
71369	cell wall biogenesis	572	19102856	0.102087	0.0072071	0.0292379
72708	regulation of lateral root development	34	1361034	0.404953	0.0072628	0.0294082
72505	ornithine metabolic process	20	851584	0.414746	0.00733813	0.0296851
6955	arginine biosynthetic process via ornithine	8	391403	0.653477	0.00742273	0.0299708
48830	cellular response to hypoxia	82	3033261	0.249786	0.00747554	0.0301556
43487	anatomical structure development	9951	269799692	0.0241736	0.00758846	0.0305249
8219	carbon utilization	34	1359371	0.468918	0.00760931	0.03058
35065	regulation of defense response to oomycetes	58	2204002	0.304599	0.00769713	0.0308673
17085	response to gravity	395	13383806	0.116441	0.00771772	0.0308997
51205	organic hydroxy compound catabolic process	85	3133348	0.300139	0.00782532	0.0313013
2000068	very long-chain fatty acid metabolic process	89	3268658	0.250547	0.00800193	0.0319183
1902171	primary metabolic process	23364	472166099	0.017706	0.00802328	0.0319737
71702	valine metabolic process	21	885674	0.65751	0.00814435	0.032426
60969	cytokinin transport	41	1605737	0.357732	0.00815273	0.0324292
80167	photosystem I stabilization	10	469107	1.22453	0.00817643	0.0324933
6814	multicellular organism reproduction	760	25079486	0.0807301	0.00825211	0.0327334
9698	regulation of stomatal complex patterning	29	1176232	0.457508	0.00842489	0.0333352
48832	regulation of polysaccharide metabolic process	89	3265639	0.260838	0.00842719	0.0333352
32011	microtubule-based movement	172	6057232	0.160383	0.00845371	0.0334093
10065	neutral amino acid transport	27	1103763	0.469385	0.00846568	0.0334258
10495	defense response to bacterium, incompatible interaction	310	10602239	0.134855	0.00867746	0.0341989
10037	chloroplast RNA processing	51	1954138	0.282359	0.00875909	0.0344889
51648	RNA biosynthetic process	5738	168540404	0.0293237	0.00882886	0.034668
45912	positive regulation of response to biotic stimulus	186	6518257	0.15863	0.00891367	0.034969
43633	regulation of salicylic acid biosynthetic process	55	2092699	0.280782	0.0089363	0.0350257
44085	cellular modified amino acid catabolic process	51	1952714	0.294987	0.00904373	0.0353498
9789	detection of biotic stimulus	30	1209604	0.397836	0.00910985	0.035511
1901421	detection of external biotic stimulus	30	1209604	0.397836	0.00910985	0.035511
6427	response to oxygen levels	303	10368253	0.127276	0.00909924	0.035511
10906	regulation of cellular carbohydrate metabolic process	134	4780619	0.203628	0.00923347	0.0359602
46352	transmembrane transport	2205	69524314	0.0470101	0.00934826	0.0363742
10601	nucleic acid-templated transcription	5730	168295096	0.02904	0.00955889	0.0370926
90501	transcription, DNA-templated	5730	168295096	0.02904	0.00955889	0.0370926
31667	negative regulation of lateral root development	12	543053	0.643841	0.00978778	0.0377415
31022	regulation of sulfur metabolic process	155	5477178	0.173753	0.0100029	0.0385363
31326	cellular response to reactive nitrogen species	142	5042356	0.196189	0.0100595	0.0386938
34471	isoprenoid biosynthetic process	401	13545512	0.111788	0.0100618	0.0386938
44070	phosphate-containing compound metabolic process	5356	158395514	0.0300381	0.0103887	0.0398436
71368	sulfur compound catabolic process	146	5173590	0.178868	0.0104018	0.039858
1902930	metal ion homeostasis	402	13573133	0.112088	0.0104489	0.0400029
10184	cellular response to heat	133	4737641	0.190229	0.0105118	0.0402077
44723	cinnamic acid metabolic process	9	424675	0.740295	0.010646	0.0406482
15995	pentose-phosphate shunt, non-oxidative branch	17	729751	0.563384	0.0107767	0.0411108
7010	dicarboxylic acid transport	61	2291526	0.272052	0.0108289	0.041273
61077	stomatal complex morphogenesis	97	3521483	0.233764	0.0109919	0.0417459
46890	regulation of carbohydrate metabolic process	220	7623600	0.153012	0.0110733	0.0419719
6021	pattern specification process	790	25979187	0.0760035	0.0110808	0.0419719
70301	regulation of response to external stimulus	450	15115986	0.0988962	0.0111924	0.0423196
6721	cysteine biosynthetic process	47	1803129	0.312154	0.0112892	0.0426105
34637	UDP-glucuronate biosynthetic process	13	578025	0.578551	0.0113186	0.0426838
6556	oligopeptide transport	79	2907121	0.228668	0.0113663	0.0428261
15031	sporocyte differentiation	5	261536	1.06325	0.0113964	0.0429019
48522	cellular response to cytokinin stimulus	222	7686662	0.15384	0.0114135	0.0429283
19438	threonine biosynthetic process	14	615653	0.559056	0.0114577	0.043057
65007	energy reserve metabolic process	35	1379431	0.398219	0.011613	0.04345
43603	glycogen metabolic process	35	1379431	0.398219	0.011613	0.04345
30855	regulation of stomatal movement	399	13462165	0.106132	0.0116449	0.0435311
30308	dicarboxylic acid biosynthetic process	28	1129076	0.454696	0.0117253	0.0437758
71446	morphogenesis of an epithelium	28	1128452	0.463833	0.0119421	0.0443329
6366	tissue morphogenesis	28	1128452	0.463833	0.0119421	0.0443329
18130	establishment of tissue polarity	28	1128452	0.463833	0.0119421	0.0443329
44700	establishment of planar polarity	28	1128452	0.463833	0.0119421	0.0443329
9135	morphogenesis of a polarized epithelium	28	1128452	0.463833	0.0119421	0.0443329
272	detoxification of inorganic compound	11	500146	0.589508	0.0120083	0.0445399
1901659	regulation of cellular defense response	10	461284	0.704395	0.0120984	0.0448354
9250	cellular alkane metabolic process	27	1091235	0.421549	0.012388	0.045829
2239	alkane biosynthetic process	27	1091235	0.421549	0.012388	0.045829
31401	cation homeostasis	444	14907365	0.104178	0.0125027	0.0460941
6974	cellular response to far red light	15	650877	0.495856	0.0126462	0.0465432
9642	acidic amino acid transport	11	498713	0.655169	0.0128375	0.0471259
8104	positive regulation of fertilization	5	259704	1.02328	0.0129388	0.0473175
8272	regulation of glutamine family amino acid metabolic process	38	1481097	0.322416	0.0130284	0.0475725
9969	protein phosphorylation	3371	103537052	0.0361761	0.0130369	0.0475725
35266	cation transport	1186	38364437	0.0605065	0.0132673	0.048372
1905959	response to trehalose	25	1016744	0.39813	0.0133006	0.0484523
1905039	primary root development	119	4250573	0.23203	0.0133576	0.0485773

## Sheet: D. MWU results normCV bottom
S3 Data D. GO Biological Process categories found more toward the bottom of the gene list ranked in order of decreasing normalized CV (normCV). The size column indicates the size of the GO category, the U1 column gives the Mann-Whitney U statistic for the GO category, and the estimate column gives the median of the difference in normCV between genes from the GO category and other genes. The q-val…
GO ID	GO name	size	U1	estimate	p	q
32273	cellular macromolecule catabolic process	1258	30678115	-0.273519	1.37008e-38	3.26078e-36
10482	modification-dependent macromolecule catabolic process	987	23410199	-0.301396	6.24095e-38	1.40717e-35
70602	RNA processing	1640	41245990	-0.239541	3.78162e-37	7.71451e-35
16132	protein catabolic process	1086	26203667	-0.28431	7.67953e-37	1.26535e-34
1901678	modification-dependent protein catabolic process	969	23115601	-0.295611	4.74731e-36	7.26338e-34
9229	ubiquitin-dependent protein catabolic process	958	22890440	-0.294347	2.40988e-35	3.4413e-33
19856	proteolysis involved in cellular protein catabolic process	1011	24357009	-0.285423	4.49105e-35	6.20634e-33
70370	cellular protein catabolic process	1030	25085689	-0.275241	3.94968e-33	4.9766e-31
33500	mRNA processing	591	13407213	-0.360486	5.39245e-31	6.41701e-29
19915	mRNA metabolic process	892	21855596	-0.281916	3.10552e-28	2.95646e-26
71588	establishment of protein localization	1389	35648106	-0.235879	1.23823e-27	1.12864e-25
71731	vesicle-mediated transport	946	23438294	-0.273955	2.20342e-27	1.96655e-25
32412	protein transport	1379	35416353	-0.235606	2.57855e-27	2.25439e-25
9094	cellular localization	1954	51362400	-0.197821	5.40627e-27	4.54127e-25
33673	protein localization	1562	40618248	-0.217728	2.04695e-26	1.65456e-24
10623	establishment of localization in cell	1617	42230275	-0.212477	7.4903e-26	5.9423e-24
31048	intracellular transport	1558	40741840	-0.211696	6.63109e-25	4.89786e-23
7283	cellular protein localization	1320	34364333	-0.222237	2.75494e-23	1.93478e-21
32409	intracellular protein transport	1185	30611230	-0.235766	3.39778e-23	2.31049e-21
10582	peptide transport	1463	38376650	-0.209956	3.87237e-23	2.59207e-21
45936	amide transport	1490	39254942	-0.204562	2.30171e-22	1.47172e-20
1904667	RNA splicing	506	11950534	-0.322197	7.60734e-22	4.65569e-20
10231	macromolecule catabolic process	1581	41941703	-0.190828	1.66878e-21	9.92927e-20
6688	cellular macromolecule localization	1439	37992071	-0.205007	2.28136e-21	1.33882e-19
8655	macromolecule localization	2003	54482503	-0.159451	1.14269e-17	5.62679e-16
30071	RNA splicing, via transesterification reactions with bulged adenosine as nucleophile	349	8214447	-0.332174	4.287e-16	1.91307e-14
33047	RNA splicing, via transesterification reactions	349	8214447	-0.332174	4.287e-16	1.91307e-14
2001289	protein modification by small protein conjugation or removal	883	23215691	-0.211912	9.19615e-16	4.02003e-14
10604	mRNA splicing, via spliceosome	313	7285623	-0.344572	1.61939e-15	6.93748e-14
50732	organelle organization	3865	106138474	-0.1041	3.09532e-15	1.28741e-13
43934	protein modification by small protein removal	196	4248750	-0.410168	3.68481e-14	1.4753e-12
6279	ribonucleoprotein complex subunit organization	481	12107873	-0.268776	6.17155e-14	2.33973e-12
6302	ribonucleoprotein complex assembly	481	12107873	-0.268776	6.17155e-14	2.33973e-12
51347	nitrogen compound transport	1940	53724296	-0.135982	3.10823e-13	1.11896e-11
46049	ribonucleoprotein complex biogenesis	903	24257040	-0.18351	7.69474e-13	2.63714e-11
51984	cellular protein metabolic process	8595	223937193	-0.0652625	2.06761e-12	6.97451e-11
15914	organonitrogen compound catabolic process	1572	43587081	-0.138273	6.35138e-12	2.04581e-10
2000904	gene expression	9692	248486496	-0.0596304	1.33021e-11	4.12942e-10
9959	proteolysis	2126	59560353	-0.114902	4.82009e-11	1.40471e-09
51457	protein deubiquitination	150	3266589	-0.417393	5.04008e-11	1.4589e-09
18149	DNA-templated transcription, initiation	132	2815539	-0.41161	1.12254e-10	3.20597e-09
51302	nuclear transport	258	6277146	-0.31407	2.50447e-10	6.92204e-09
32042	nucleocytoplasmic transport	258	6277146	-0.31407	2.50447e-10	6.92204e-09
9826	organic substance transport	2280	64135547	-0.109845	2.80103e-10	7.59468e-09
70407	chromatin organization	924	25565139	-0.147679	4.02351e-09	9.96343e-08
19953	cellular macromolecule metabolic process	17209	384473996	-0.0416995	5.30858e-09	1.2705e-07
19395	tRNA metabolic process	434	11423489	-0.211931	5.29751e-09	1.2705e-07
42353	translational initiation	185	4423841	-0.351264	1.25021e-08	2.76077e-07
10029	mitochondrion organization	212	5186233	-0.288072	1.65332e-08	3.57717e-07
7064	protein localization to organelle	623	16992661	-0.184246	2.62661e-08	5.48498e-07
8283	ncRNA metabolic process	817	22635693	-0.147931	2.82699e-08	5.85063e-07
42398	protein metabolic process	9612	248777623	-0.0495442	2.93408e-08	6.04308e-07
34329	cellular macromolecular complex assembly	1277	36183856	-0.121232	1.37404e-07	2.5593e-06
46015	nucleic acid metabolic process	8842	232292135	-0.0475985	1.47179e-07	2.70608e-06
34096	Golgi vesicle transport	266	6834015	-0.241576	1.96635e-07	3.58461e-06
72527	establishment of protein localization to organelle	567	15555325	-0.179483	2.82279e-07	5.05976e-06
90355	nucleobase-containing compound transport	228	5790062	-0.263458	3.84225e-07	6.77375e-06
51052	endomembrane system organization	217	5479730	-0.263045	3.93661e-07	6.91166e-06
51782	peptide biosynthetic process	2129	60902180	-0.0913262	4.20757e-07	7.29994e-06
1902459	protein modification by small protein conjugation	685	19032746	-0.151973	4.20888e-07	7.29994e-06
51093	regulation of gene expression, epigenetic	602	16609982	-0.162574	4.25601e-07	7.35192e-06
9228	nuclear export	86	1870654	-0.440505	5.69727e-07	9.68536e-06
10434	regulation of mRNA metabolic process	68	1398712	-0.494758	6.20728e-07	1.04282e-05
1901402	chromosome organization	1356	38699452	-0.102982	7.98587e-07	1.30871e-05
9860	histone modification	473	12900246	-0.168222	8.00381e-07	1.30871e-05
43481	tRNA processing	231	5921628	-0.225512	9.15722e-07	1.49162e-05
16104	gene silencing	611	16941158	-0.156923	9.35899e-07	1.51298e-05
910	macromolecular complex subunit organization	1645	47111115	-0.099843	9.58546e-07	1.54376e-05
6216	RNA transport	94	2106322	-0.407449	1.06906e-06	1.70254e-05
9972	nucleic acid transport	94	2106322	-0.407449	1.06906e-06	1.70254e-05
46087	establishment of RNA localization	94	2106322	-0.407449	1.06906e-06	1.70254e-05
32352	RNA catabolic process	210	5343974	-0.263752	1.31914e-06	2.0853e-05
32506	mRNA catabolic process	164	4047475	-0.300493	1.37961e-06	2.14918e-05
2000896	spliceosomal complex assembly	32	515213	-0.647573	1.5223e-06	2.34588e-05
44772	amide biosynthetic process	2219	63683801	-0.0849393	1.54106e-06	2.36627e-05
44786	RNA localization	107	2474369	-0.381516	1.62472e-06	2.47697e-05
1904961	peptidyl-amino acid modification	653	18224661	-0.138485	1.69793e-06	2.57941e-05
1901601	cellular component assembly	2110	60616741	-0.0858572	2.06063e-06	3.09745e-05
46466	translation	2087	59961971	-0.0865182	2.11085e-06	3.16185e-05
9915	cellular response to DNA damage stimulus	847	23938846	-0.122993	2.17598e-06	3.23678e-05
51129	macromolecule metabolic process	18694	406828720	-0.0330544	2.29325e-06	3.38768e-05
80129	organelle assembly	408	11087430	-0.188218	2.28722e-06	3.38768e-05
51177	negative regulation of macromolecule metabolic process	1719	49382088	-0.0922557	2.31512e-06	3.40824e-05
1902407	RNA 3'-end processing	90	2026873	-0.354312	2.40941e-06	3.51085e-05
2253	covalent chromatin modification	516	14247883	-0.154704	2.52064e-06	3.66049e-05
80180	peptidyl-lysine modification	450	12320314	-0.161246	2.55521e-06	3.69815e-05
2000039	clathrin-dependent endocytosis	9	27267	-1.33867	2.62542e-06	3.78697e-05
1901663	protein export from nucleus	82	1814751	-0.427711	2.65053e-06	3.81036e-05
1901996	nuclear-transcribed mRNA catabolic process	125	2992726	-0.332996	2.90121e-06	4.12916e-05
6123	negative regulation of gene expression	1491	42805224	-0.0990696	2.95501e-06	4.1918e-05
6471	ribosome biogenesis	751	21158370	-0.130453	3.10173e-06	4.35234e-05
15858	transcription initiation from RNA polymerase II promoter	43	801820	-0.526132	3.19566e-06	4.37387e-05
1903052	galactolipid biosynthetic process	33	561367	-0.624944	4.30167e-06	5.67026e-05
6557	peptide metabolic process	2215	63747631	-0.0814619	4.32576e-06	5.68453e-05
32776	membrane lipid biosynthetic process	163	4076038	-0.270479	4.54184e-06	5.95022e-05
48573	RNA metabolic process	7730	207802314	-0.0442293	4.60977e-06	6.01769e-05
10381	transcription from RNA polymerase II promoter	357	9658264	-0.187822	4.84774e-06	6.29324e-05
19348	transcription elongation from RNA polymerase II promoter	27	423231	-0.686473	5.67368e-06	7.21248e-05
90451	nucleobase-containing compound metabolic process	9992	258652224	-0.0391289	6.25836e-06	7.86241e-05
98660	ncRNA processing	575	16069945	-0.138237	7.14961e-06	8.8523e-05
10421	small GTPase mediated signal transduction	173	4386120	-0.264977	7.81879e-06	9.46206e-05
9156	single-organism membrane fusion	17	201770	-0.756467	8.153e-06	9.83872e-05
19481	receptor-mediated endocytosis	13	119170	-1.03961	9.21738e-06	0.000109687
45595	organic substance catabolic process	2646	76161624	-0.0718487	1.03615e-05	0.000121947
1901562	endocytosis	93	2170742	-0.37919	1.30394e-05	0.000149761
1903426	mature ribosome assembly	285	7640361	-0.209381	1.40588e-05	0.000159791
6522	stem cell differentiation	17	210873	-1.02763	1.42322e-05	0.000161298
45922	Golgi organization	60	1283019	-0.434081	1.43663e-05	0.000162388
32951	spliceosomal snRNP assembly	37	690179	-0.47791	1.56537e-05	0.000176011
46838	mRNA 3'-end processing	51	1050246	-0.423666	1.63044e-05	0.000182371
90603	establishment of cell polarity	31	543809	-0.6855	1.7619e-05	0.000196562
46385	tRNA modification	123	3016118	-0.268099	1.79887e-05	0.000200165
43903	ribosome assembly	329	8945059	-0.187344	1.97906e-05	0.000217951
46463	proteasome-mediated ubiquitin-dependent protein catabolic process	142	3556565	-0.259479	2.04891e-05	0.000224873
70920	DNA repair	736	20925516	-0.118164	2.20876e-05	0.000240771
33274	protein deneddylation	38	729063	-0.475401	2.69975e-05	0.000289867
1901404	nucleobase-containing compound catabolic process	286	7716994	-0.194523	2.80835e-05	0.000300024
15675	single-organism organelle organization	729	20752569	-0.125718	2.98978e-05	0.000317822
7281	protein acetylation	163	4171899	-0.221664	3.00158e-05	0.000318286
51291	exocytosis	155	3950710	-0.268087	3.40611e-05	0.000357118
2758	glycolipid biosynthetic process	100	2402923	-0.295704	3.4432e-05	0.000358413
34414	galactolipid metabolic process	37	712399	-0.531977	3.80104e-05	0.00038975
48658	regulation of histone H3-K9 methylation	50	1050427	-0.446905	4.00682e-05	0.000409671
2000241	cellular amide metabolic process	2383	68990884	-0.0697196	4.55712e-05	0.000454016
6063	protein ubiquitination	611	17317198	-0.129885	4.74574e-05	0.000471711
10104	proteasomal protein catabolic process	172	4459722	-0.227614	5.25782e-05	0.000516617
7133	secretion	232	6190718	-0.213058	5.28679e-05	0.000518274
1902184	macromolecular complex assembly	1526	44278638	-0.0855128	5.64493e-05	0.000545889
16119	negative regulation of metabolic process	1857	53909336	-0.0759595	5.7164e-05	0.000551556
1900865	peptidyl-lysine acetylation	161	4150350	-0.214615	5.81354e-05	0.000554681
46149	internal peptidyl-lysine acetylation	161	4150350	-0.214615	5.81354e-05	0.000554681
71452	histone acetylation	161	4150350	-0.214615	5.81354e-05	0.000554681
42023	internal protein amino acid acetylation	161	4150350	-0.214615	5.81354e-05	0.000554681
71715	ubiquinone metabolic process	41	828673	-0.46147	6.33699e-05	0.000596652
1903963	ubiquinone biosynthetic process	41	828673	-0.46147	6.33699e-05	0.000596652
16129	membrane lipid metabolic process	222	5917445	-0.201129	6.83571e-05	0.000639392
43162	metallo-sulfur cluster assembly	92	2210394	-0.322311	6.99711e-05	0.000651644
32511	iron-sulfur cluster assembly	92	2210394	-0.322311	6.99711e-05	0.000651644
33468	secretion by cell	212	5631830	-0.216147	7.28764e-05	0.000674304
90502	regulation of histone modification	112	2773430	-0.283699	7.65186e-05	0.000700032
33530	regulation of establishment of cell polarity	26	454006	-0.715823	7.66375e-05	0.000700032
9647	regulation of establishment or maintenance of cell polarity	26	454006	-0.715823	7.66375e-05	0.000700032
10769	regulation of gene silencing	146	3737204	-0.255451	7.71905e-05	0.000700786
52543	regulation of ribosome biogenesis	23	381207	-0.59791	7.72108e-05	0.000700786
9741	regulation of chromatin organization	171	4453747	-0.232716	7.85539e-05	0.000711469
72337	ATP hydrolysis coupled proton transport	112	2776237	-0.294491	8.13061e-05	0.000728693
23051	ATP hydrolysis coupled transmembrane transport	112	2776237	-0.294491	8.13061e-05	0.000728693
10646	ATP hydrolysis coupled cation transmembrane transport	112	2776237	-0.294491	8.13061e-05	0.000728693
98	ATP hydrolysis coupled ion transmembrane transport	112	2776237	-0.294491	8.13061e-05	0.000728693
33194	root hair initiation	30	554659	-0.692214	8.16261e-05	0.000730034
140014	regulation of organelle organization	557	15782635	-0.131929	8.61005e-05	0.000763674
61136	RNA export from nucleus	75	1751387	-0.363796	9.09233e-05	0.000796555
50777	single-organism cellular localization	480	13513549	-0.147852	9.29526e-05	0.000807726
6086	histone deacetylation	37	738058	-0.442887	0.000100965	0.000873802
43479	organelle localization	178	4671441	-0.225391	0.000103992	0.00089638
6421	regulation of cell aging	19	293012	-0.703948	0.00010965	0.000941366
42822	mitochondrial ATP synthesis coupled electron transport	61	1380285	-0.359599	0.000122093	0.00104192
15713	vacuole organization	123	3107756	-0.28751	0.000125192	0.001065
1903340	protein localization to endoplasmic reticulum	90	2183607	-0.311755	0.000138637	0.00116684
9394	mitochondrial fission	35	695306	-0.492168	0.000139857	0.0011748
15717	protein import into peroxisome matrix	33	645176	-0.48968	0.000146233	0.00122356
10054	protein import into nucleus	114	2860841	-0.28302	0.000147485	0.00122765
1902448	single-organism nuclear import	114	2860841	-0.28302	0.000147485	0.00122765
45492	nucleotide-excision repair	68	1578153	-0.360797	0.000148967	0.00123438
9685	energy coupled proton transmembrane transport, against electrochemical gradient	114	2863637	-0.281037	0.000156252	0.00128849
80171	negative regulation of gene silencing	40	828054	-0.455899	0.000155999	0.00128849
46135	positive regulation of mRNA metabolic process	25	445430	-0.569568	0.000156399	0.00128849
15970	macromolecule modification	6236	172687883	-0.0399993	0.000159113	0.00130333
51493	cellular nitrogen compound metabolic process	12613	312641916	-0.0298632	0.000177141	0.00144272
741	DNA metabolic process	1541	44920787	-0.0726474	0.000184764	0.00148784
6465	gene silencing by RNA	415	11662501	-0.145825	0.00019502	0.00156162
15959	cellular response to glucose stimulus	113	2848670	-0.275552	0.000205442	0.00162383
15967	cellular response to hexose stimulus	113	2848670	-0.275552	0.000205442	0.00162383
15965	cellular response to monosaccharide stimulus	113	2848670	-0.275552	0.000205442	0.00162383
10520	mitochondrial electron transport, succinate to ubiquinone	10	102351	-0.858486	0.000211574	0.00166234
60255	establishment or maintenance of cell polarity	33	658664	-0.600514	0.000243679	0.0019015
9265	chromatin remodeling	103	2577256	-0.268087	0.000261263	0.00200943
911	establishment of protein localization to membrane	147	3834604	-0.249937	0.00027095	0.00204718
7004	protein localization to membrane	147	3834604	-0.249937	0.00027095	0.00204718
61087	transport of virus in host, cell to cell	6	26812	-1.2918	0.000269318	0.00204718
2000378	multi-organism intercellular transport	6	26812	-1.2918	0.000269318	0.00204718
10021	protein geranylgeranylation	20	337419	-0.642582	0.000301838	0.00222944
52558	cellular component disassembly	192	5144429	-0.208009	0.000308288	0.00227316
17006	cellular protein complex disassembly	158	4159543	-0.236572	0.000310657	0.00228669
1905958	negative regulation of chromatin organization	62	1442954	-0.340738	0.000324958	0.00238377
6182	protein localization to nucleus	127	3272210	-0.253316	0.000332892	0.00242949
35264	regulation of mRNA catabolic process	28	538922	-0.580216	0.000335234	0.00244242
105	RNA modification	426	12042822	-0.117294	0.000344835	0.00250385
35444	ribonucleoprotein complex localization	71	1695440	-0.343793	0.000363691	0.00261418
32366	ribonucleoprotein complex export from nucleus	71	1695440	-0.343793	0.000363691	0.00261418
45862	regulation of alternative mRNA splicing, via spliceosome	20	342415	-0.633507	0.000381513	0.00272855
48236	establishment of protein localization to peroxisome	45	988545	-0.410406	0.000392992	0.00278738
43085	protein localization to peroxisome	45	988545	-0.410406	0.000392992	0.00278738
42794	protein targeting to peroxisome	45	988545	-0.410406	0.000392992	0.00278738
1900871	macromolecule deacylation	40	856348	-0.392275	0.000405711	0.00285866
16540	protein deacetylation	40	856348	-0.392275	0.000405711	0.00285866
6312	protein deacylation	40	856348	-0.392275	0.000405711	0.00285866
1900908	regulation of chromosome organization	246	6743074	-0.171938	0.000412431	0.00288702
10930	tRNA wobble base modification	39	830344	-0.398782	0.00041197	0.00288702
51444	endosomal transport	75	1813725	-0.320562	0.000432629	0.00301854
40030	regulation of mRNA splicing, via spliceosome	27	520714	-0.529724	0.000446475	0.00311008
6438	regulation of cytoplasmic mRNA processing body assembly	8	71760	-0.838428	0.000448692	0.00311539
45962	positive regulation of cytoplasmic mRNA processing body assembly	8	71760	-0.838428	0.000448692	0.00311539
9933	mRNA transport	70	1677852	-0.344865	0.000467117	0.00322763
40014	regulation of mRNA processing	40	860910	-0.438183	0.000470801	0.00324785
44206	regulation of phosphorylation	173	4619872	-0.200793	0.000472514	0.00325442
10110	tRNA wobble uridine modification	36	756075	-0.414467	0.000484809	0.0033284
55122	proton-transporting two-sector ATPase complex assembly	38	809373	-0.408431	0.000493953	0.00338575
42659	DNA methylation or demethylation	238	6523990	-0.169294	0.000507936	0.00346497
1905422	DNA modification	238	6523990	-0.169294	0.000507936	0.00346497
6278	glycolipid metabolic process	115	2954571	-0.234117	0.000538322	0.00364324
43647	protein import	323	9034448	-0.158869	0.000540647	0.00365321
90436	negative regulation of transcription, DNA-templated	795	23068845	-0.0993725	0.000549362	0.00370042
6220	phosphatidylinositol metabolic process	221	6031402	-0.171401	0.000551042	0.00370125
10396	nucleotide transport	48	1080505	-0.355446	0.000551213	0.00370125
9788	short-day photoperiodism	75	1824382	-0.341258	0.000556589	0.00371986
1901420	short-day photoperiodism, flowering	75	1824382	-0.341258	0.000556589	0.00371986
10362	regulation of kinase activity	156	4139818	-0.205161	0.00058283	0.00387108
723	root meristem specification	17	279029	-0.610896	0.000592088	0.00392648
1901269	regulation of transcription from RNA polymerase II promoter	279	7742922	-0.158044	0.000594034	0.0039333
48235	regulation of histone acetylation	51	1165939	-0.342257	0.00061916	0.00403113
55068	regulation of protein acetylation	51	1165939	-0.342257	0.00061916	0.00403113
6824	regulation of peptidyl-lysine acetylation	51	1165939	-0.342257	0.00061916	0.00403113
48585	retrograde transport, endosome to Golgi	21	377767	-0.545378	0.000620796	0.00403564
55047	cellular component organization	6819	187640958	-0.0359732	0.000648584	0.00418678
10563	endosperm development	158	4204481	-0.204586	0.000648931	0.00418678
7009	tRNA aminoacylation for protein translation	190	5135974	-0.205412	0.000648253	0.00418678
10389	histone H3-K9 modification	97	2452439	-0.265581	0.00066489	0.00427045
42780	protein insertion into membrane	25	482020	-0.531796	0.000724873	0.00463486
43101	protein complex disassembly	178	4797683	-0.203295	0.000772782	0.00490459
9727	macromolecular complex disassembly	178	4797683	-0.203295	0.000772782	0.00490459
19566	nuclear-transcribed mRNA catabolic process, nonsense-mediated decay	18	310960	-0.591965	0.000854634	0.0053684
1901336	negative regulation of cellular macromolecule biosynthetic process	1039	30388735	-0.0862119	0.000866601	0.0054356
6188	protein targeting to ER	65	1564726	-0.328907	0.000877945	0.00548267
46040	establishment of protein localization to endoplasmic reticulum	65	1564726	-0.328907	0.000877945	0.00548267
80187	ethanolamine-containing compound metabolic process	11	146911	-0.70776	0.000903582	0.00561994
33260	cellular component biogenesis	3004	87301695	-0.0507146	0.000943285	0.00583122
10057	protein acylation	181	4899053	-0.169483	0.000946452	0.00583619
9078	protein polyubiquitination	11	148374	-0.904086	0.000984934	0.0060278
7066	regulation of histone H3-K9 acetylation	8	83041	-0.772044	0.000997253	0.0060858
72661	histone H3-K9 acetylation	8	83041	-0.772044	0.000997253	0.0060858
6848	RNA polyadenylation	49	1128554	-0.34029	0.0010005	0.00609693
6982	RNA surveillance	12	171535	-0.70092	0.0010077	0.0061321
16049	coenzyme A metabolic process	38	831777	-0.372279	0.00101984	0.00618836
2000468	positive regulation of mRNA catabolic process	20	364438	-0.580912	0.00102735	0.00622511
90308	regulation of histone methylation	83	2077695	-0.29327	0.00105072	0.00635098
46174	regulation of DNA methylation	63	1518292	-0.319689	0.00109865	0.00660116
51307	cellular component organization or biogenesis	7447	203069912	-0.0329334	0.00113184	0.00676854
6817	nucleoside bisphosphate biosynthetic process	37	808372	-0.360867	0.00113283	0.00676854
31365	ribonucleoside bisphosphate biosynthetic process	37	808372	-0.360867	0.00113283	0.00676854
6839	purine nucleoside bisphosphate biosynthetic process	37	808372	-0.360867	0.00113283	0.00676854
43473	regulation of response to DNA damage stimulus	50	1163056	-0.340555	0.00121733	0.00719314
79	single-organism intracellular transport	439	12562838	-0.12856	0.00125407	0.00737969
19509	7-methylguanosine mRNA capping	16	270579	-0.680362	0.00126533	0.00743576
6213	protein targeting	514	14803532	-0.1203	0.00129336	0.00756933
60771	peroxisomal transport	50	1165771	-0.347275	0.00131008	0.00765675
6884	tRNA aminoacylation	193	5274174	-0.192073	0.00132288	0.00770001
9828	amino acid activation	193	5274174	-0.192073	0.00132288	0.00770001
60860	polyadenylation-dependent RNA catabolic process	17	296098	-0.635912	0.00133403	0.00775441
60236	cellular catabolic process	2532	74023072	-0.0534633	0.0013707	0.00793523
70297	peroxisome organization	126	3324687	-0.226139	0.00141084	0.00812369
90153	protein sumoylation	66	1613260	-0.286294	0.00143579	0.00824522
80148	cytoskeleton organization	670	19480124	-0.0992477	0.00149171	0.0084867
6414	G-protein coupled receptor signaling pathway	66	1616394	-0.279798	0.0015443	0.00870437
70206	single organismal cell-cell adhesion	29	605801	-0.408886	0.00154826	0.00870437
34293	single organism cell adhesion	29	605801	-0.408886	0.00154826	0.00870437
10306	histone H3 acetylation	36	792093	-0.356551	0.00157608	0.00882606
33523	negative regulation of cellular biosynthetic process	1112	32657852	-0.0793246	0.00158604	0.00885867
34440	ribonucleoside bisphosphate metabolic process	53	1255908	-0.304607	0.0015975	0.00887639
10152	nucleoside bisphosphate metabolic process	53	1255908	-0.304607	0.0015975	0.00887639
46505	purine nucleoside bisphosphate metabolic process	53	1255908	-0.304607	0.0015975	0.00887639
42168	regulation of rRNA processing	19	349830	-0.524447	0.00160771	0.00891002
1903362	cytosolic transport	36	793993	-0.363104	0.0016725	0.00919769
45930	protein homotrimerization	12	180856	-0.673978	0.00168341	0.00923396
1903050	endoplasmic reticulum organization	38	848138	-0.364009	0.00169144	0.00925434
70208	acceptance of pollen	34	740793	-0.473387	0.00168929	0.00925434
48586	nuclear-transcribed mRNA catabolic process, exonucleolytic	7	69878	-0.821868	0.00171059	0.00934717
6552	regulation of protein metabolic process	865	25323045	-0.0881164	0.00173767	0.00948303
42181	antisense RNA metabolic process	13	205179	-0.663377	0.00175546	0.00956794
6528	negative regulation of biosynthetic process	1125	33069212	-0.077641	0.00183033	0.00986305
60249	poly(A)+ mRNA export from nucleus	32	689977	-0.452114	0.00182937	0.00986305
46459	histone H3-K9 methylation	93	2390576	-0.250981	0.00186694	0.0100351
1900425	negative regulation of gibberellic acid mediated signaling pathway	54	1289844	-0.324339	0.00187397	0.0100603
40034	coenzyme A biosynthetic process	30	638896	-0.386421	0.00195189	0.0104523
32200	negative regulation of posttranscriptional gene silencing	17	305398	-0.605923	0.00203509	0.0108112
72665	regulation of cellular protein metabolic process	825	24158074	-0.0892716	0.00208691	0.0110238
43100	cellular glucose homeostasis	125	3320793	-0.21555	0.00214222	0.0112466
22403	glucose homeostasis	127	3380100	-0.212947	0.0021866	0.0114376
9095	regulation of DNA-templated transcription, elongation	29	616930	-0.453879	0.00227076	0.0118489
10564	posttranscriptional gene silencing	304	8602519	-0.14554	0.00227425	0.0118527
80056	regulation of RNA splicing	59	1437080	-0.319164	0.00228007	0.0118685
10400	mRNA polyadenylation	40	912592	-0.339102	0.00229329	0.0119229
46390	gene silencing by miRNA	144	3879665	-0.222877	0.00235058	0.0121324
71398	response to topologically incorrect protein	70	1748795	-0.278784	0.00240936	0.0123761
1905037	retrograde vesicle-mediated transport, Golgi to ER	32	698400	-0.367048	0.00240465	0.0123761
2764	N-glycan processing	19	359372	-0.419005	0.00240816	0.0123761
1990937	liposaccharide metabolic process	119	3155606	-0.203847	0.00247877	0.0126871
6787	vacuolar transport	208	5764670	-0.166248	0.00251532	0.0128258
46580	primary alcohol metabolic process	49	1162905	-0.381645	0.00251407	0.0128258
1901361	posttranscriptional gene silencing by RNA	227	6327124	-0.170851	0.00254008	0.0128777
46292	centromeric sister chromatid cohesion	18	335907	-0.534949	0.00259081	0.0131194
9080	photosystem stoichiometry adjustment	10	143496	-1.11209	0.00276744	0.0138826
98739	actin polymerization or depolymerization	194	5360087	-0.176591	0.00280527	0.0140559
1901799	purine nucleotide transport	39	894038	-0.337178	0.00294148	0.0146697
72659	polyadenylation-dependent ncRNA catabolic process	9	121885	-0.772212	0.00296385	0.0146788
90002	nuclear polyadenylation-dependent rRNA catabolic process	9	121885	-0.772212	0.00296385	0.0146788
2001006	nuclear ncRNA surveillance	9	121885	-0.772212	0.00296385	0.0146788
71985	nuclear RNA surveillance	9	121885	-0.772212	0.00296385	0.0146788
9561	nuclear polyadenylation-dependent ncRNA catabolic process	9	121885	-0.772212	0.00296385	0.0146788
48582	endocytic recycling	9	122063	-0.820026	0.00299535	0.0148006
2757	NAD metabolic process	52	1253359	-0.295648	0.0030169	0.0148899
6655	negative regulation of flower development	231	6463132	-0.155996	0.00312702	0.0153101
9127	proton-transporting V-type ATPase complex assembly	30	653129	-0.385673	0.00312497	0.0153101
42724	viral replication complex formation and maintenance	24	494586	-0.439947	0.0031178	0.0153101
32509	DNA alkylation	205	5695994	-0.157116	0.00322619	0.0156879
48469	DNA methylation	205	5695994	-0.157116	0.00322619	0.0156879
10335	organelle membrane fusion	9	124070	-0.696669	0.00337233	0.0163424
51301	regulation of cellular component organization	976	28745541	-0.0763068	0.00340589	0.0164682
48513	translational termination	48	1148728	-0.316511	0.00355365	0.0170888
16127	nematode larval development	37	846222	-0.341937	0.00356217	0.0170888
6706	larval development	37	846222	-0.341937	0.00356217	0.0170888
34434	regulation of nematode larval development	37	846222	-0.341937	0.00356217	0.0170888
6874	DNA integration	18	343560	-0.519294	0.00357096	0.0171118
42906	chromatin silencing	226	6329196	-0.150826	0.00369582	0.0175921
9895	protein targeting to membrane	113	3006185	-0.232761	0.00372762	0.0177238
7019	negative regulation of chromosome organization	85	2197684	-0.233477	0.00373277	0.0177286
46839	clathrin coat assembly	51	1234855	-0.32778	0.00379656	0.0179321
43174	negative regulation of short-day photoperiodism, flowering	33	739959	-0.398398	0.00380478	0.0179321
90239	positive regulation of ribosome biogenesis	9	126079	-0.618563	0.00379247	0.0179321
35670	mRNA export from nucleus	61	1515793	-0.305548	0.0038324	0.0179825
1901465	mRNA-containing ribonucleoprotein complex export from nucleus	61	1515793	-0.305548	0.0038324	0.0179825
45	histone H3-K9 dimethylation	34	767697	-0.367125	0.00388464	0.0181376
16236	peptidyl-lysine dimethylation	34	767697	-0.367125	0.00388464	0.0181376
15783	regulation of histone H3-K9 dimethylation	34	767697	-0.367125	0.00388464	0.0181376
7112	cysteinyl-tRNA aminoacylation	11	173065	-0.670061	0.00388662	0.0181376
2	nuclear import	139	3767419	-0.195191	0.00390498	0.0182034
9823	actin filament-based process	342	9794231	-0.128089	0.00406347	0.0188601
70178	positive regulation of hydroxymethylglutaryl-CoA reductase (NADPH) activity	10	150746	-0.803831	0.00414464	0.0191746
412	regulation of hydroxymethylglutaryl-CoA reductase (NADPH) activity	10	150746	-0.803831	0.00414464	0.0191746
48465	regulation of protein modification process	386	11114556	-0.11411	0.0042181	0.0194305
90056	regulation of translational initiation	51	1241132	-0.31266	0.00442094	0.0202325
51784	tRNA methylation	50	1213374	-0.269727	0.00443999	0.020235
10215	cell aging	26	557332	-0.539627	0.00443909	0.020235
43243	sugar mediated signaling pathway	175	4835496	-0.191776	0.00446702	0.0202935
15785	carbohydrate mediated signaling	175	4835496	-0.191776	0.00446702	0.0202935
51382	endosome organization	42	992354	-0.298151	0.004569	0.0206909
90627	regulation of protein phosphorylation	159	4366288	-0.170335	0.00461032	0.020856
478	actin filament depolymerization	91	2381872	-0.243577	0.00462268	0.0208898
46134	cellular nitrogen compound catabolic process	426	12323736	-0.109018	0.00463347	0.0209165
51016	AMP transport	16	299277	-0.466051	0.00464133	0.02093
16578	membrane docking	46	1104029	-0.305493	0.00467409	0.0210334
48481	organelle localization by membrane tethering	46	1104029	-0.305493	0.00467409	0.0210334
9553	localization	6347	176771606	-0.0307362	0.00470179	0.0211263
48482	hydrogen ion transmembrane transport	218	6113050	-0.169609	0.00472943	0.0211712
46856	negative regulation of histone modification	41	966126	-0.327088	0.00473728	0.0211842
10468	negative regulation of histone acetylation	37	856632	-0.357648	0.00479007	0.0213012
70592	negative regulation of protein acetylation	37	856632	-0.357648	0.00479007	0.0213012
36473	negative regulation of peptidyl-lysine acetylation	37	856632	-0.357648	0.00479007	0.0213012
55078	regulation of secretion by cell	25	533102	-0.523288	0.00479326	0.0213012
46128	regulation of secretion	25	533102	-0.523288	0.00479326	0.0213012
6868	heterocycle catabolic process	426	12330044	-0.108671	0.00488256	0.0216531
45876	negative regulation of nitrogen compound metabolic process	1265	37415593	-0.0653292	0.00493206	0.0217824
1903793	regulation of exocytosis	23	481137	-0.548862	0.00492314	0.0217824
1905818	vesicle docking	41	968710	-0.32996	0.00507433	0.0222487
9446	5-carbamoylmethyl uridine residue modification	13	226622	-0.505305	0.00506049	0.0222487
1901405	nucleotide transmembrane transport	8	108320	-0.730969	0.00507859	0.0222487
98764	tricarboxylic acid cycle	132	3581265	-0.214274	0.00515563	0.0225375
19276	protein modification process	5615	158239780	-0.0314553	0.00519337	0.0226102
1902578	cellular protein modification process	5615	158239780	-0.0314553	0.00519337	0.0226102
1901987	cellular response to external biotic stimulus	20	404399	-0.546772	0.00521098	0.0226638
6694	protein import into nucleus, translocation	18	353614	-0.545556	0.00536893	0.0232799
1900247	nonribosomal peptide biosynthetic process	16	303416	-0.485214	0.00553249	0.0238443
18202	glutathione biosynthetic process	16	303416	-0.485214	0.00553249	0.0238443
7065	TOR signaling	6	66014	-0.768713	0.0056575	0.024261
42851	negative regulation of gluconeogenesis	5	45371	-1.0041	0.00574517	0.0245142
6524	regulation of glucose metabolic process	5	45371	-1.0041	0.00574517	0.0245142
42853	regulation of gluconeogenesis	5	45371	-1.0041	0.00574517	0.0245142
48512	phospholipid metabolic process	479	13944855	-0.0971179	0.00593809	0.0252284
35265	vesicle fusion	7	88684	-0.793858	0.00601017	0.0254927
10324	regulation of gibberellic acid mediated signaling pathway	77	1993365	-0.247936	0.00603135	0.0255572
1904964	negative regulation of secondary cell wall biogenesis	8	111523	-0.656531	0.00614373	0.0257532
1904963	negative regulation of cell wall organization or biogenesis	8	111523	-0.656531	0.00614373	0.0257532
18105	negative regulation of nucleobase-containing compound metabolic process	885	26135933	-0.0743428	0.00632429	0.0264324
469	regulation of viral process	19	383642	-0.444915	0.00633729	0.026461
10562	phosphatidylinositol phosphorylation	59	1482637	-0.258616	0.00640555	0.026694
61640	lipid phosphorylation	59	1482637	-0.258616	0.00640555	0.026694
46051	cellular response to topologically incorrect protein	57	1426162	-0.273314	0.00642777	0.0267324
9292	positive regulation of mitotic cell cycle	25	541837	-0.368063	0.00643104	0.0267324
52324	DNA-templated transcriptional preinitiation complex assembly	24	515294	-0.370899	0.00644115	0.0267382
9888	glucose transport	7	90201	-0.638908	0.00661086	0.0273897
9584	macromolecule methylation	534	15611982	-0.0904768	0.00664169	0.0274643
2000028	regulation of proton transport	21	437024	-0.425439	0.00664024	0.0274643
46085	cotranslational protein targeting to membrane	49	1202333	-0.312585	0.00666407	0.0275038
48367	SRP-dependent cotranslational protein targeting to membrane	49	1202333	-0.312585	0.00666407	0.0275038
1902418	GPI anchor metabolic process	42	1007364	-0.264411	0.00674628	0.0277628
15712	GPI anchor biosynthetic process	42	1007364	-0.264411	0.00674628	0.0277628
1903578	tricarboxylic acid metabolic process	165	4572819	-0.18897	0.00681341	0.0279996
2679	methylation	608	17839658	-0.0854169	0.00684014	0.0280145
48581	protein localization to Golgi apparatus	7	90739	-0.817779	0.00683653	0.0280145
35024	protein neddylation	34	787637	-0.382557	0.0069313	0.0282797
51187	regulation of protein kinase activity	144	3957883	-0.166498	0.00725925	0.0294082
1903175	glutamyl-tRNA aminoacylation	8	114689	-0.654958	0.0073902	0.0298676
7266	nuclear-transcribed mRNA catabolic process, deadenylation-independent decay	34	790786	-0.382489	0.00757259	0.0304896
35023	deadenylation-independent decapping of nuclear-transcribed mRNA	34	790786	-0.382489	0.00757259	0.0304896
10019	nucleus localization	16	311411	-0.424416	0.00770241	0.0308673
72531	establishment of nucleus localization	16	311411	-0.424416	0.00770241	0.0308673
6189	cell surface receptor signaling pathway	53	1322583	-0.307087	0.0079358	0.0317136
6829	posttranscriptional regulation of gene expression	560	16419754	-0.0963458	0.00798848	0.0318943
1905819	ethanolamine metabolic process	8	116538	-0.613371	0.00821894	0.032632
16131	cellular response to glucose starvation	6	71713	-0.706935	0.00829972	0.0328917
80120	root hair cell tip growth	46	1129028	-0.300962	0.00861853	0.033998
45038	positive regulation of long-day photoperiodism, flowering	33	768603	-0.308366	0.00877044	0.0345019
9093	vesicle organization	77	2013631	-0.217055	0.0088042	0.0346029
46493	positive regulation of flower development	163	4535331	-0.158321	0.00897474	0.0351442
97437	citrate metabolic process	147	4062684	-0.191414	0.00903855	0.0353498
9939	hexose transport	10	166570	-0.558712	0.00951473	0.0369883
10617	positive regulation of RNA interference	12	215824	-0.582191	0.00964213	0.0373818
34433	glucose mediated signaling pathway	40	966198	-0.342098	0.00973164	0.0375627
98781	hexose mediated signaling	40	966198	-0.342098	0.00973164	0.0375627
9445	positive regulation of protein export from nucleus	7	96515	-0.844272	0.00973263	0.0375627
45128	positive regulation of nucleocytoplasmic transport	7	96515	-0.844272	0.00973263	0.0375627
45835	regulation of protein export from nucleus	7	96515	-0.844272	0.00973263	0.0375627
48580	sporopollenin biosynthetic process	12	216894	-0.50682	0.010126	0.0389058
2000816	cytoplasmic mRNA processing body assembly	14	267460	-0.613846	0.0102755	0.0394445
51181	negative regulation of RNA metabolic process	817	24189922	-0.0732745	0.010596	0.0404936
30641	negative regulation of RNA biosynthetic process	815	24135678	-0.07313	0.0109418	0.0416293
51453	negative regulation of nucleic acid-templated transcription	815	24135678	-0.07313	0.0109418	0.0416293
71230	nicotinamide nucleotide biosynthetic process	36	859691	-0.29946	0.0109789	0.0417334
71474	protein autophosphorylation	361	10476872	-0.108791	0.011015	0.0417967
9166	regulation of chromatin silencing	70	1824751	-0.238794	0.011173	0.0422836
42455	negative regulation of macromolecule biosynthetic process	1059	31450688	-0.0656254	0.0112167	0.042374
42946	negative regulation of L-ascorbic acid biosynthetic process	6	76720	-0.716403	0.0114805	0.043067
1901656	negative regulation of vitamin metabolic process	6	76720	-0.716403	0.0114805	0.043067
1990778	mitochondrion localization	16	321468	-0.470724	0.011498	0.0430947
6624	response to sulfur dioxide	5	55249	-1.16377	0.0117308	0.0437758
1905423	COP9 signalosome assembly	16	322429	-0.500304	0.0119358	0.0443329
42660	nuclear migration along microfilament	11	196641	-0.502334	0.0124878	0.0460792
10063	nuclear migration	11	196641	-0.502334	0.0124878	0.0460792
10267	actin filament-based transport	11	196641	-0.502334	0.0124878	0.0460792
6828	regulation of lipid kinase activity	10	172118	-0.518769	0.0125272	0.0461451
140013	attachment of GPI anchor to protein	9	148215	-0.521464	0.0127395	0.0468465
10044	establishment of localization	6018	168942886	-0.0277249	0.0128042	0.0470441
16102	positive regulation of organelle assembly	11	197285	-0.57914	0.0128673	0.0471546
10069	regulation of organelle assembly	11	197285	-0.57914	0.0128673	0.0471546
10352	histone H3-K9 deacetylation	6	78619	-0.621	0.0129449	0.0473175
1903364	histone H3 deacetylation	6	78619	-0.621	0.0129449	0.0473175
19511	negative regulation of organelle organization	146	4063234	-0.160445	0.0133551	0.0485773
48655	positive regulation of histone H3-K9 dimethylation	32	756429	-0.319795	0.013384	0.048632
71174	spindle organization	73	1921403	-0.206857	0.0134311	0.0487616
10227	peptidyl-lysine modification to peptidyl-hypusine	9	149493	-0.516736	0.0136005	0.0493347
19287	protein import into peroxisome matrix, docking	7	102338	-0.683083	0.0137129	0.0497006
6094	vernalization response	69	1807012	-0.236895	0.0137265	0.049708
