# Supplementary material for: Predicting yield of individual field-grown rapeseed plants from rosette-stage leaf gene expression
Source: PLoS Comput Biol. 2023 May 30;19(5):e1011161. doi: 10.1371/journal.pcbi.1011161 (PMC10256231; doi:10.1371/journal.pcbi.1011161)
Supplement: S4 Data — (XLSX) [file pcbi.1011161.s016.xlsx]

## Sheet: S4 Data
S4 Data. Transcripts significantly associated with phenotypes. Only gene expression-phenotype associations with q <= 0.05 are shown. coef.I = intercept of linear mixed effects model, p.I = p-value for the intercept, q.I = BH-adjusted p-value for the intercept, coef.x = slope of linear mixed effects model (the sign of coef.x is the same as the sign of the correlation between gene expression and ph…
Phenotype ID	Gene ID	coef.I	p.I	q.I	coef.x	p.x	q.x	p.Moran's I.resid.norm	model type	BIC	sigma	range	nugget
branch count stem 1	BnaA06g35450D	-27.5338	1.95e-05	0.000302	4.01491	3.28e-09	0.000252	0.405975	lme	277.04	2.0724	268.899	0.944334
branch count stem 1	BnaA05g29010D	124.627	6.32e-10	2.58e-08	-8.69553	1.39e-08	0.000533	0.469728	lme	278.261	2.15014	214.478	0.920363
branch count stem 1	BnaC05g15590D	-19.2135	0.000431	0.00384699	7.68979	3.01e-08	0.000659	0.936731	lme	279.988	2.12928	174.023	0.96293
branch count stem 1	BnaC09g39140D	-36.1902	2.24e-05	0.00034	5.88423	3.43e-08	0.000659	0.643948	lme	280.766	2.1817	78.2727	0.921042
branch count stem 1	BnaCnng33420D	44.4171	5.19e-12	2.71e-10	-3.71454	1.08e-07	0.00123614	0.197573	lme	283.865	2.22672	76.8753	0.918343
branch count stem 1	BnaC05g43490D	105.973	3.69e-09	1.35e-07	-7.84236	1.09e-07	0.00123614	0.588719	lme	282.392	2.21639	91.9104	0.927284
branch count stem 1	BnaC04g21390D	33.8615	3.85e-14	2.59e-12	-3.32709	1.13e-07	0.00123614	0.407208	lme	284.172	2.19431	139.225	0.947152
branch count stem 1	BnaC09g36210D	92.9794	2.75e-09	1.02e-07	-11.4266	1.34e-07	0.00128841	0.481476	lme	281.992	2.24966	29.3869	0.905116
branch count stem 1	BnaC08g41150D	42.503	6.79e-12	3.52e-10	-6.80638	2.05e-07	0.00149937	0.207227	lme	283.867	2.23906	83.9929	0.927687
branch count stem 1	BnaA06g20870D	-6.7285	0.0590904	0.155214	3.3634	2.07e-07	0.00149937	0.193495	lme	285.301	2.22688	99.1781	0.938273
branch count stem 1	BnaA09g48720D	52.0424	1.2e-10	5.37e-09	-4.10601	2.67e-07	0.00149937	0.175381	lme	285.385	2.2637	99.3657	0.91568
branch count stem 1	BnaC07g45360D	-68.1276	9.8e-06	0.000166	7.00142	2.75e-07	0.00149937	0.370814	lme	284.367	2.25019	73.1914	0.927483
branch count stem 1	BnaA01g10020D	-39.02	6.5e-05	0.000825	7.55828	2.75e-07	0.00149937	0.0603765	lme	284.22	2.24987	274.796	0.927907
branch count stem 1	BnaA01g06800D	-114.247	2.81e-06	5.62e-05	10.8175	2.82e-07	0.00149937	0.804308	lme	283.496	2.26739	25.3699	0.912844
branch count stem 1	BnaC08g25600D	-7.46674	0.0467889	0.131313	3.70767	2.93e-07	0.00149937	0.0673334	lme	285.764	2.2415	359.261	0.936809
branch count stem 1	BnaA10g17050D	-13.1102	0.00661019	0.0316723	6.57331	3.23e-07	0.0015461	0.0173968	lme	284.807	2.23404	394.745	0.94617
branch count stem 1	BnaA10g29560D	-5.985	0.0879512	0.205486	3.07214	3.42e-07	0.0015461	0.269038	lme	286.434	2.24847	184.593	0.93579
branch count stem 1	BnaA06g27750D	34.3388	3.25e-13	1.95e-11	-5.92826	3.75e-07	0.00160019	0.711984	lme	285.291	2.22111	92.1745	0.961856
branch count stem 1	BnaC01g37260D	54.5397	4.7e-10	1.95e-08	-5.948	5.28e-07	0.00195356	0.389285	lme	285.93	2.27173	113.426	0.929915
branch count stem 1	BnaA01g18580D	54.5048	5.32e-10	2.2e-08	-6.14296	5.78e-07	0.00195356	0.363221	lme	286.034	2.2824	134.24	0.923969
branch count stem 1	BnaA05g11950D	-82.5347	1.08e-05	0.000181	10.3637	5.85e-07	0.00195356	0.496689	lme	285.009	2.28628	81.3273	0.921133
branch count stem 1	BnaA10g19710D	89.7222	1.36e-08	4.55e-07	-10.1734	5.88e-07	0.00195356	0.254211	lme	285.059	2.27607	206.528	0.92968
branch count stem 1	BnaC06g33250D	46.3228	1.06e-10	4.77e-09	-5.13683	6e-07	0.00195356	0.180477	lme	286.462	2.30495	158.8	0.907094
branch count stem 1	BnaC03g60050D	124.881	4.69e-08	1.42e-06	-10.3352	6.1e-07	0.00195356	0.231692	lme	285.098	2.27915	243.824	0.928316
branch count stem 1	BnaC03g17450D	53.7446	5.46e-10	2.25e-08	-5.00393	6.55e-07	0.00196237	0.360091	lme	286.679	2.27392	106.453	0.934697
branch count stem 1	BnaC01g17020D	-16.9897	0.00317863	0.0182197	2.74754	6.96e-07	0.00196237	0.170959	lme	287.992	2.27495	142.219	0.935733
branch count stem 1	BnaC03g01850D	-13.6613	0.00756032	0.0350576	4.19286	7.16e-07	0.00196237	0.358854	lme	287.2	2.28226	91.0935	0.930583
branch count stem 1	BnaA09g47290D	-20.292	0.0016022	0.0107902	4.42605	7.3e-07	0.00196237	0.441545	lme	287.126	2.29071	81.1379	0.924275
branch count stem 1	BnaC03g02490D	-130.385	5.21e-06	9.65e-05	14.5722	7.59e-07	0.00196237	0.266698	lme	284.821	2.27887	174.644	0.935228
branch count stem 1	BnaC07g25920D	-8.61475	0.0374881	0.11173	4.37516	7.66e-07	0.00196237	0.328055	lme	287.244	2.27643	116.743	0.937496
branch count stem 1	BnaC08g41390D	-13.9865	0.00714944	0.033617	4.14402	7.99e-07	0.00197925	0.257331	lme	287.431	2.27765	155.513	0.937791
branch count stem 1	BnaC05g18900D	-45.111	8.77e-05	0.00105389	6.75326	9.12e-07	0.00218946	0.708137	lme	286.703	2.3008	148.448	0.923026
branch count stem 1	BnaAnng11300D	-83.208	0.000196	0.00203317	10.8499	1e-06	0.00231114	0.771847	lme	285.354	11.5217	35.007	0.0347442
branch count stem 1	BnaA01g01400D	-60.6455	3.86e-05	0.000534	7.81263	1.05e-06	0.00231114	0.143495	lme	286.674	2.27923	325.762	0.944934
branch count stem 1	BnaC05g45800D	49.4119	5.37e-10	2.21e-08	-8.07168	1.08e-06	0.00231114	0.810382	lme	286.388	2.36516	13.0815	0.870627
branch count stem 1	BnaA05g05760D	-58.3552	4.51e-05	0.000609	5.32789	1.11e-06	0.00231114	0.107284	lme	287.553	2.28638	284.563	0.940897
branch count stem 1	BnaA07g06030D	-137.652	6.75e-06	0.00012	13.2243	1.13e-06	0.00231114	0.449549	lme	285.755	2.30225	75.5635	0.928245
branch count stem 1	BnaA03g01570D	-1.55929	0.587266	0.73868	2.73981	1.14e-06	0.00231114	0.388226	lme	288.929	2.30266	96.2915	0.928353
branch count stem 1	BnaAnng00720D	42.551	9.99e-11	4.5e-09	-7.48398	1.26e-06	0.00238833	0.128966	lme	287.1	2.30047	186.546	0.933109
branch count stem 1	BnaA01g14450D	-11.8711	0.0152005	0.0588147	2.16394	1.26e-06	0.00238833	0.215149	lme	289.587	2.3048	127.586	0.92968
branch count stem 1	BnaC03g56360D	-101.56	1.3e-05	0.000212	13.4726	1.27e-06	0.00238833	0.742924	lme	285.944	2.32911	78.7016	0.910565
branch count stem 1	BnaA08g20300D	-59.2923	4.91e-05	0.000655	7.06131	1.32e-06	0.00241515	0.516997	lme	287.307	2.30718	149.007	0.929164
branch count stem 1	BnaC05g10330D	-4.80958	0.181931	0.34185	2.91353	1.5e-06	0.00267198	0.917623	lme	289.081	2.42138	16.2604	0.840821
branch count stem 1	BnaC05g24580D	-10.9882	0.0212967	0.074848	3.74684	1.54e-06	0.00268114	0.640403	lme	288.849	2.34077	64.5136	0.906951
branch count stem 1	BnaA10g01410D	-22.6501	0.00155902	0.0105685	3.54176	1.71e-06	0.00291506	0.052503	lme	289.169	2.30021	257.621	0.94276
branch count stem 1	BnaC01g08420D	-48.9981	0.000109	0.00126082	6.98593	1.82e-06	0.00292931	0.0937719	lme	287.922	2.32424	83.8707	0.925128
branch count stem 1	BnaA04g22900D	43.1198	2.13e-10	9.22e-09	-5.57418	1.85e-06	0.00292931	0.0940324	lme	288.414	2.31394	382.846	0.93409
branch count stem 1	BnaA05g28090D	-88.9631	2.36e-05	0.000354	11.4206	1.89e-06	0.00292931	0.738666	lme	287.578	2.26869	0.336345	0.177502
branch count stem 1	BnaA06g14980D	67.3569	1.34e-08	4.47e-07	-9.04726	1.9e-06	0.00292931	0.745122	lme	287.489	2.36613	93.3653	0.893979
branch count stem 1	BnaA09g47380D	-43.754	0.000351	0.00328201	7.56847	1.91e-06	0.00292931	0.150979	lme	287.097	4.56195	29.0176	0.233735
branch count stem 1	BnaA07g00630D	72.3614	0.00205431	0.013083	-8.73389	1.97e-06	0.00292931	0.0671945	lme	287.203	19.5664	54.0684	0.0122861
branch count stem 1	BnaC09g10900D	46.3957	5.95e-10	2.44e-08	-5.44177	1.98e-06	0.00292931	0.347805	lme	288.587	2.3366	119.723	0.918059
branch count stem 1	BnaC08g42970D	59.4874	6.21e-09	2.2e-07	-4.74964	2.03e-06	0.00293799	0.144288	lme	288.894	2.36062	68.1006	0.899938
branch count stem 1	BnaC08g48150D	-83.0398	3.08e-05	0.000442	10.7699	2.15e-06	0.00305824	0.791527	lme	287.374	2.33614	154.278	0.920891
branch count stem 1	BnaA09g53040D	-68.397	5.01e-05	0.000665	9.7642	2.23e-06	0.00311763	0.478337	lme	287.64	2.31972	163.725	0.935139
branch count stem 1	BnaA08g10870D	-36.3616	0.000349	0.00326762	5.01782	2.48e-06	0.00340268	0.977583	lme	289.167	2.30692	87.4699	0.948775
branch count stem 1	BnaC09g35290D	149.737	4.11e-07	1.01e-05	-13.6803	2.78e-06	0.00364754	0.0292439	lme	287.373	2.31761	434.432	0.943589
branch count stem 1	BnaC08g39020D	-56.1016	0.000102	0.00118864	8.78932	2.84e-06	0.00364754	0.401569	lme	288.292	2.33452	68.5185	0.930454
branch count stem 1	BnaC07g48390D	-4.22079	0.230624	0.402714	3.51056	2.84e-06	0.00364754	0.330643	lme	290.137	2.3299	137.713	0.934368
branch count stem 1	BnaC05g35830D	27.1001	1.58e-14	1.11e-12	-11.9961	2.89e-06	0.00364754	0.3126	lme	294.723	2.55414	0.429819	0.00509647
branch count stem 1	BnaC06g14320D	-120.29	1.93e-05	0.000299	14.6686	2.92e-06	0.00364754	0.161873	lme	287.327	2.31934	166.977	0.943714
branch count stem 1	BnaA07g16970D	34.2366	1.1e-11	5.57e-10	-10.2653	2.95e-06	0.00364754	0.130584	lme	288.058	2.33267	79.1549	0.933202
branch count stem 1	BnaC03g42230D	-20.3613	0.00307204	0.0177625	5.62505	2.99e-06	0.00364754	0.19152	lme	289.288	2.34592	116.101	0.923152
branch count stem 1	BnaC04g07160D	-47.5625	0.000178	0.00188009	5.90388	3.21e-06	0.00385189	0.19239	lme	289.324	2.33713	270.317	0.932311
branch count stem 1	BnaC03g65530D	-25.3822	0.00142944	0.00987787	4.16431	3.26e-06	0.00385554	0.67263	lme	290.052	2.31383	133.609	0.951672
branch count stem 1	BnaAnng33240D	-69.9501	7.13e-05	0.000889	10.7297	3.75e-06	0.00428139	0.389877	lme	288.414	2.36051	81.1872	0.918479
branch count stem 1	BnaC01g17540D	-103.242	3.2e-05	0.000457	11.9709	3.84e-06	0.00428139	0.261038	lme	288.244	2.35326	132.536	0.924992
branch count stem 1	BnaAnng17340D	83.0059	9.79e-08	2.76e-06	-9.3917	3.9e-06	0.00428139	0.131166	lme	288.759	2.33523	244.361	0.939834
branch count stem 1	BnaA09g52260D	-23.2234	0.00215846	0.0135935	5.84652	3.91e-06	0.00428139	0.24034	lme	289.712	2.32732	324.364	0.946311
branch count stem 1	BnaA07g28050D	-3.18968	0.344172	0.526042	2.29715	3.93e-06	0.00428139	0.551154	lme	291.584	2.34253	79.1292	0.934079
branch count stem 1	BnaCnng14900D	-9.80533	0.0383395	0.113562	4.00049	3.97e-06	0.00428139	0.467211	lme	290.497	2.34235	141.111	0.934618
branch count stem 1	BnaA09g51980D	-7.06268	0.0900904	0.209047	4.31722	4.01e-06	0.00428139	0.211126	lme	290.365	2.34459	188.294	0.933183
branch count stem 1	BnaC02g03490D	-33.2755	0.000671	0.00546295	4.42844	4.33e-06	0.0044916	0.366519	lme	290.449	2.36615	78.3741	0.918381
branch count stem 1	BnaA03g09600D	72.1999	5.63e-08	1.67e-06	-7.4132	4.33e-06	0.0044916	0.646439	lme	289.423	2.34201	190.334	0.937551
branch count stem 1	BnaA05g08250D	77.0983	8.23e-08	2.35e-06	-7.67344	4.48e-06	0.00457536	0.128182	lme	289.421	2.33419	226.396	0.944945
branch count stem 1	BnaA10g21770D	-95.4429	4.24e-05	0.000578	13.5629	4.53e-06	0.00457536	0.10578	lme	288.299	2.33378	257.062	0.94558
branch count stem 1	BnaCnng05590D	-20.6974	0.00355432	0.0198994	5.17092	4.68e-06	0.00462326	0.426118	lme	290.287	2.35244	157.89	0.931602
branch count stem 1	BnaA05g26660D	88.2265	1.6e-07	4.33e-06	-8.859	4.7e-06	0.00462326	0.187035	lme	289.222	2.35321	299.274	0.931184
branch count stem 1	BnaC07g43940D	-56.771	0.000146	0.00159633	9.068	4.81e-06	0.00462326	0.892559	lme	289.197	2.37316	42.9976	0.915728
branch count stem 1	BnaA06g05150D	49.4452	4.31e-09	1.57e-07	-4.04721	4.87e-06	0.00462326	0.167657	lme	290.848	2.37654	76.7704	0.91389
branch count stem 1	BnaA04g09450D	-45.6959	0.000268	0.00262852	6.76571	4.89e-06	0.00462326	0.279691	lme	289.832	2.35253	180.296	0.932888
branch count stem 1	BnaC04g08810D	72.2448	6.66e-08	1.95e-06	-6.23095	4.94e-06	0.00462326	0.318384	lme	290.014	2.33614	115.733	0.946304
branch count stem 1	BnaC05g09440D	61.2472	2.58e-08	8.2e-07	-8.74577	5.08e-06	0.00470082	0.383396	lme	289.39	2.36425	161.766	0.92482
branch count stem 1	BnaA02g23180D	-24.2152	0.00218416	0.0137138	4.92315	5.27e-06	0.00477888	0.110304	lme	290.606	2.35207	139.252	0.935528
branch count stem 1	BnaC02g23620D	-11.6526	0.0252325	0.0846759	2.96557	5.29e-06	0.00477888	0.259187	lme	291.625	2.37423	96.4543	0.918198
branch count stem 1	BnaC08g15350D	-79.7934	7.08e-05	0.000884	7.92956	5.43e-06	0.00485356	0.15636	lme	289.711	2.3468	182.279	0.940711
branch count stem 1	BnaC09g45710D	-27.6571	0.0014523	0.00999805	5.02792	5.6e-06	0.00494687	0.489891	lme	290.676	2.38525	96.9233	0.911452
branch count stem 1	BnaA06g34260D	41.5075	7.01e-10	2.84e-08	-15.3974	5.74e-06	0.00500683	0.281719	lme	288.484	2.33604	141.772	0.951075
branch count stem 1	BnaC03g45680D	-33.4101	0.000815	0.00635042	5.69705	6.09e-06	0.00525458	0.326787	lme	290.577	2.37697	70.1257	0.92023
branch count stem 1	BnaA05g12410D	-128.214	3.43e-05	0.000484	11.0698	6.35e-06	0.00542259	0.383313	lme	289.333	2.37833	150.034	0.920606
branch count stem 1	BnaA06g34140D	-36.8125	0.000639	0.00525844	5.87269	6.75e-06	0.00568757	0.191707	lme	290.707	2.37871	75.6786	0.921998
branch count stem 1	BnaC02g04350D	-18.9061	0.00587599	0.0290558	5.94692	6.84e-06	0.00568757	0.891225	lme	290.704	2.41346	64.4385	0.895923
branch count stem 1	BnaA10g27270D	-46.0507	0.000334	0.00315276	7.39553	6.93e-06	0.00568757	0.257313	lme	290.3	2.36706	122.121	0.932043
branch count stem 1	BnaCnng10860D	-4.35468	0.241667	0.41588	4.92538	6.96e-06	0.00568757	0.0697814	lme	291.122	2.36717	254.216	0.932117
branch count stem 1	BnaC03g01050D	-31.6882	0.00106518	0.0078329	5.17759	7.21e-06	0.00580466	0.432031	lme	291.078	2.37373	54.1069	0.927766
branch count stem 1	BnaA09g28580D	-42.7502	0.000425	0.00380216	7.70145	7.26e-06	0.00580466	0.583148	lme	290.301	2.3462	67.9778	0.950019
branch count stem 1	BnaCnng56890D	-13.3588	0.0181955	0.0667538	3.79793	7.48e-06	0.00590268	0.389879	lme	291.773	2.3495	143.965	0.948382
branch count stem 1	BnaC08g15370D	-42.3541	0.000451	0.00398591	6.49606	7.53e-06	0.00590268	0.123959	lme	290.71	2.38186	84.7682	0.922909
branch count stem 1	BnaAnng26750D	130.915	9.96e-07	2.26e-05	-10.4971	7.83e-06	0.00594379	0.483901	lme	289.824	2.39736	166.122	0.912246
branch count stem 1	BnaA09g00180D	-98.3259	6.38e-05	0.000813	10.6942	7.88e-06	0.00594379	0.0450994	lme	289.802	2.3668	258.014	0.936209
branch count stem 1	BnaA06g02930D	-131.65	4e-05	0.00055	14.6196	7.91e-06	0.00594379	0.559695	lme	289.18	2.38258	86.7102	0.923861
branch count stem 1	BnaA06g35460D	-12.4102	0.0233981	0.0801338	4.20997	7.94e-06	0.00594379	0.120078	lme	291.679	2.36785	266.415	0.935598
branch count stem 1	BnaC04g54050D	-110.322	5.26e-05	0.000692	12.4996	7.97e-06	0.00594379	0.493385	lme	291.399	2.38066	0.364312	0.0246395
branch count stem 1	BnaC07g28990D	42.5953	1.78e-09	6.81e-08	-5.69094	8.36e-06	0.00616292	0.0745683	lme	291.171	2.35501	289.651	0.947411
branch count stem 1	BnaC08g22940D	-20.3671	0.00493707	0.0254352	6.15037	8.42e-06	0.00616292	0.134834	lme	291.03	2.37554	168.723	0.93133
branch count stem 1	BnaC04g14790D	28.4813	5.23e-13	3.07e-11	-6.98312	8.58e-06	0.00619478	0.378494	lme	291.209	2.31844	0.316273	0.0226536
branch count stem 1	BnaAnng13720D	-12.8713	0.0214952	0.075323	5.28003	8.63e-06	0.00619478	0.306758	lme	291.38	2.36663	252.688	0.93911
branch count stem 1	BnaC03g60710D	91.1285	3.97e-07	9.84e-06	-8.29689	8.9e-06	0.00632899	0.0641355	lme	290.533	2.37376	257.167	0.934416
branch count stem 1	BnaA07g33590D	-63.8758	0.000173	0.00183132	7.24452	8.99e-06	0.00633384	0.149202	lme	290.822	2.37044	183.667	0.937327
branch count stem 1	BnaC03g65340D	90.0916	3.94e-07	9.75e-06	-10.4921	9.09e-06	0.00634073	0.216595	lme	290.101	2.40925	150.776	0.907678
branch count stem 1	BnaC07g25880D	-18.9304	0.00654198	0.0314336	4.00228	9.16e-06	0.00634073	0.326365	lme	292.042	2.38703	95.4179	0.924855
branch count stem 1	BnaC05g18450D	-12.7854	0.0227424	0.0784476	4.82219	9.36e-06	0.00641901	0.862146	lme	291.709	2.39141	110.456	0.922133
branch count stem 1	BnaC01g07110D	-81.7316	0.000108	0.00124873	9.37083	9.71e-06	0.00659915	0.372355	lme	290.447	2.40529	111.695	0.912599
branch count stem 1	BnaA06g02190D	37.8798	4.99e-10	2.06e-08	-6.75982	9.81e-06	0.00660851	0.0953142	lme	291.119	2.39756	95.4719	0.918781
branch count stem 1	BnaAnng19350D	-17.8774	0.00814176	0.0370667	4.88327	1e-05	0.00669765	0.608806	lme	291.812	2.37716	134.795	0.935356
branch count stem 1	BnaC03g74630D	-109.729	6.62e-05	0.000837	11.8088	1.03e-05	0.00679911	0.288946	lme	290.08	2.41669	59.1014	0.90543
branch count stem 1	BnaA10g00110D	-30.5158	0.00147386	0.0101156	-36.5561	1.05e-05	0.00685214	0.96787	lme	287.211	2.44711	3.63154	0.841554
branch count stem 1	BnaA07g03360D	75.7238	2.26e-07	5.94e-06	-6.90828	1.05e-05	0.00685214	0.575162	lme	291.208	2.39235	139.419	0.924974
branch count stem 1	BnaA08g08350D	-70.7137	0.000157	0.00169935	9.37258	1.07e-05	0.00690147	0.358622	lme	290.625	2.40303	106.437	0.917195
branch count stem 1	BnaA02g18860D	-5.87307	0.156792	0.307936	3.56976	1.11e-05	0.00698697	0.504763	lme	292.63	2.39272	101.332	0.926339
branch count stem 1	BnaA04g16310D	47.1406	9.33e-09	3.21e-07	-3.24271	1.13e-05	0.00698697	0.265206	lme	292.836	2.41494	63.6199	0.909521
branch count stem 1	BnaC01g18690D	89.81	5.05e-07	1.23e-05	-9.76021	1.13e-05	0.00698697	0.530384	lme	290.647	2.38707	162.354	0.931225
branch count stem 1	BnaA05g07800D	57.1095	4.67e-08	1.41e-06	-5.8013	1.13e-05	0.00698697	0.226743	lme	291.687	2.38128	144.133	0.935761
branch count stem 1	BnaA06g14220D	-9.50256	0.0545775	0.146599	5.00024	1.14e-05	0.00698697	0.340591	lme	291.991	2.39109	92.2306	0.928177
branch count stem 1	BnaC05g12820D	83.6377	3.87e-07	9.61e-06	-9.27166	1.14e-05	0.00698697	0.317009	lme	290.762	2.4021	258.117	0.919819
branch count stem 1	BnaA08g14280D	50.9753	2.04e-08	6.58e-07	-6.44831	1.17e-05	0.00708707	0.713707	lme	291.527	2.41406	51.0849	0.911192
branch count stem 1	BnaA06g24350D	58.9297	6.25e-08	1.84e-06	-7.46661	1.17e-05	0.00708707	0.24202	lme	291.249	2.41018	128.369	0.914515
branch count stem 1	BnaC07g09130D	43.4771	4.22e-09	1.53e-07	-6.43413	1.2e-05	0.00714252	0.406943	lme	291.588	2.40237	133.348	0.921146
branch count stem 1	BnaA02g31590D	-6.42371	0.133324	0.274355	4.10066	1.2e-05	0.00714252	0.288982	lme	292.492	2.38573	253.207	0.934117
branch count stem 1	BnaC07g14830D	-15.4618	0.013711	0.0546378	3.92178	1.21e-05	0.0071461	0.85158	lme	292.594	2.35806	75.2924	0.956354
branch count stem 1	BnaA03g32450D	-57.2413	0.000282	0.00274519	9.01909	1.22e-05	0.00714981	0.367855	lme	290.946	2.38984	209.735	0.931403
branch count stem 1	BnaC07g39340D	-0.8757	0.779009	0.868548	1.75687	1.24e-05	0.00724021	0.357253	lme	294.252	2.41205	95.2129	0.91484
branch count stem 1	BnaC03g15540D	-30.2763	0.00172094	0.0114255	5.55259	1.27e-05	0.00735251	0.925021	lme	291.958	2.41464	30.6961	0.912604
branch count stem 1	BnaC06g40530D	-30.2427	0.00173838	0.0115095	5.95174	1.31e-05	0.00748287	0.354266	lme	291.903	2.38723	232.574	0.935521
branch count stem 1	BnaC07g07540D	-134.175	6.16e-05	0.000789	12.3895	1.34e-05	0.00761838	0.571356	lme	290.471	2.40512	50.8581	0.922078
branch count stem 1	BnaA10g13130D	41.7673	3.22e-09	1.19e-07	-5.37507	1.4e-05	0.00788971	0.127915	lme	292.23	2.3911	142.049	0.934536
branch count stem 1	BnaA03g39410D	-19.0737	0.00768315	0.0354818	6.01878	1.41e-05	0.00790435	0.164415	lme	292.022	2.39391	183.4	0.932636
branch count stem 1	BnaA09g54640D	46.2419	1.1e-08	3.72e-07	-5.56873	1.45e-05	0.00808204	0.487973	lme	292.231	2.40317	163.233	0.926345
branch count stem 1	BnaA02g32810D	90.7196	7.44e-07	1.74e-05	-10.1292	1.49e-05	0.00821937	0.193491	lme	291.085	2.42769	171.945	0.908538
branch count stem 1	BnaC09g10980D	-2.62225	0.457087	0.630881	2.21689	1.5e-05	0.00821937	0.293034	lme	294.129	2.42475	114.688	0.910808
branch count stem 1	BnaC01g18910D	-17.6591	0.01036	0.0444025	5.50793	1.52e-05	0.00826491	0.322642	lme	292.323	2.46872	66.7242	0.878774
branch count stem 1	BnaCnng46430D	-30.4391	0.00194373	0.0125405	7.63103	1.55e-05	0.008344	0.440583	lme	291.27	2.52848	11.0881	0.825795
branch count stem 1	BnaA09g27580D	-19.7282	0.0072109	0.0338397	5.22568	1.55e-05	0.008344	0.0540751	lme	292.482	2.39502	209.849	0.934727
branch count stem 1	BnaC05g30740D	-61.5314	0.000289	0.00279279	6.80163	1.57e-05	0.00840047	0.978385	lme	291.957	2.41853	37.4821	0.916378
branch count stem 1	BnaA03g35140D	-76.6033	0.000185	0.0019377	7.84266	1.62e-05	0.00848236	0.835784	lme	291.74	2.42725	58.9609	0.911063
branch count stem 1	BnaC02g33940D	76.2174	4.01e-07	9.93e-06	-8.89206	1.62e-05	0.00848236	0.640625	lme	291.499	2.36281	87.4703	0.961716
branch count stem 1	BnaA01g15820D	-16.8703	0.0119738	0.0494133	4.86559	1.63e-05	0.00848236	0.205078	lme	292.707	2.40967	105.538	0.924718
branch count stem 1	BnaC08g09120D	-18.3207	0.00933697	0.0411141	5.66497	1.63e-05	0.00848236	0.233918	lme	292.411	2.41549	96.7673	0.920393
branch count stem 1	BnaA09g42180D	135.61	2.55e-06	5.16e-05	-9.30682	1.66e-05	0.00853601	0.561385	lme	291.444	2.41083	140.687	0.924401
branch count stem 1	BnaA09g05780D	-71.8683	0.000215	0.00218858	9.12266	1.67e-05	0.00854259	0.397886	lme	291.497	2.39988	111.428	0.933063
branch count stem 1	BnaA01g08490D	21.3077	0.000719	0.00576958	-14.4892	1.7e-05	0.00861072	0.398609	lme	289.868	6.17014	41.3873	0.137391
branch count stem 1	BnaCnng29070D	111.148	1.64e-06	3.5e-05	-9.76212	1.7e-05	0.00861072	0.411513	lme	291.402	2.41292	237.824	0.923689
branch count stem 1	BnaC07g17300D	-40.8945	0.000861	0.00663813	6.81218	1.73e-05	0.00862388	0.202308	lme	292.153	2.40207	143.577	0.932564
branch count stem 1	BnaC04g29380D	-20.2221	0.00722699	0.0338987	4.51701	1.73e-05	0.00862388	0.853651	lme	292.683	2.48601	12.8129	0.86236
branch count stem 1	BnaC01g35210D	37.9917	2.24e-09	8.41e-08	-2.90539	1.74e-05	0.00862388	0.605753	lme	293.164	2.59838	8.76858	0.775924
branch count stem 1	BnaC03g27670D	60.5826	1.29e-07	3.56e-06	-7.63175	1.75e-05	0.00862984	0.112601	lme	291.946	2.4076	154.738	0.92861
branch count stem 1	BnaA02g06390D	47.08	2.11e-08	6.8e-07	-6.11106	1.81e-05	0.00883409	0.522786	lme	292.098	2.5176	12.5776	0.840342
branch count stem 1	BnaAnng14710D	-15.5434	0.0157267	0.0603321	3.9023	1.82e-05	0.00883409	0.938564	lme	293.353	2.37051	93.8751	0.959004
branch count stem 1	BnaCnng50700D	42.1074	5.73e-09	2.04e-07	-7.35865	1.85e-05	0.00892662	0.163843	lme	292.113	2.42086	97.0721	0.91998
branch count stem 1	BnaA09g24330D	-18.3317	0.0223805	0.0775373	3.71408	1.93e-05	0.00920726	0.311094	lme	292.722	4.44377	23.352	0.264342
branch count stem 1	BnaC06g37500D	42.4563	6.56e-09	2.32e-07	-5.16223	1.93e-05	0.00920726	0.164102	lme	292.903	2.40332	107.789	0.934812
branch count stem 1	BnaC08g23020D	54.4782	7.38e-08	2.14e-06	-6.93072	1.96e-05	0.00928573	0.421472	lme	292.336	2.44472	73.3295	0.90371
branch count stem 1	BnaC04g45750D	-4.30143	0.272507	0.45155	3.23377	1.97e-05	0.00928573	0.672922	lme	293.876	2.38819	81.4171	0.947313
branch count stem 1	BnaC06g28800D	-99.7917	0.000135	0.0015043	8.71759	2e-05	0.00937103	0.725964	lme	291.918	2.42882	79.6354	0.916278
branch count stem 1	BnaC06g05580D	78.9493	6.37e-07	1.51e-05	-8.48408	2.04e-05	0.00948112	0.272232	lme	292.005	2.42668	81.0884	0.918429
branch count stem 1	BnaC01g05230D	-91.4751	0.00016	0.00172192	7.23475	2.05e-05	0.00948809	0.835709	lme	292.338	2.4246	106.97	0.920276
branch count stem 1	BnaA10g28890D	41.3331	5.56e-09	1.99e-07	-5.91589	2.13e-05	0.00978198	0.222644	lme	292.813	2.40761	126.129	0.934509
branch count stem 1	BnaC04g42060D	46.8501	2.24e-08	7.18e-07	-5.79556	2.15e-05	0.00978198	0.360669	lme	292.872	2.40851	153.673	0.934124
branch count stem 1	BnaA04g20010D	-87.9897	0.000179	0.00188721	10.3805	2.16e-05	0.00978198	0.148407	lme	291.715	2.4188	120.688	0.926321
branch count stem 1	BnaA10g24470D	37.6285	1.7e-09	6.52e-08	-4.8061	2.17e-05	0.00978198	0.231077	lme	293.254	2.43303	82.445	0.915463
branch count stem 1	BnaCnng46650D	59.7003	1.64e-07	4.41e-06	-4.99268	2.24e-05	0.0100469	0.115757	lme	293.242	2.40367	201.141	0.939091
branch count stem 1	BnaA08g12600D	40.0732	4.59e-09	1.66e-07	-5.33654	2.32e-05	0.010355	0.443004	lme	293.177	2.44329	160.242	0.909975
branch count stem 1	BnaC01g42060D	-6.04359	0.167031	0.322175	3.89358	2.34e-05	0.010355	0.519513	lme	293.82	2.43278	134.76	0.918059
branch count stem 1	BnaC03g32600D	90.4895	1.29e-06	2.84e-05	-10.4251	2.36e-05	0.010355	0.319706	lme	291.862	2.41531	113.361	0.931578
branch count stem 1	BnaA03g18410D	-79.5531	0.00023	0.00232231	10.2131	2.36e-05	0.010355	0.0407342	lme	291.908	2.40141	381.34	0.942504
branch count stem 1	BnaC09g06230D	80.3747	8.4e-07	1.94e-05	-10.1605	2.39e-05	0.0104132	0.280181	lme	291.942	2.42241	142.371	0.926599
branch count stem 1	BnaCnng44170D	-61.1636	0.000401	0.00363326	6.78629	2.41e-05	0.0104132	0.214488	lme	292.762	2.4132	113.18	0.933895
branch count stem 1	BnaC06g29190D	97.3747	1.69e-06	3.6e-05	-10.0703	2.41e-05	0.0104132	0.347195	lme	291.977	2.41445	211.597	0.933023
branch count stem 1	BnaA05g09930D	40.4568	5.5e-09	1.96e-07	-6.82087	2.48e-05	0.0105778	0.0722393	lme	292.804	2.42122	176.414	0.928589
branch count stem 1	BnaA03g26120D	-112.826	0.000133	0.00147691	12.358	2.49e-05	0.0105778	0.839006	lme	291.3	2.6766	3.85753	0.712107
branch count stem 1	BnaC07g39490D	31.9304	1.22e-10	5.44e-09	-6.00588	2.49e-05	0.0105778	0.592793	lme	293.064	2.42928	69.0222	0.922463
branch count stem 1	BnaA04g01730D	-66.0934	0.000353	0.00329527	9.86954	2.54e-05	0.0107121	0.174757	lme	292.11	2.4105	286.522	0.937629
branch count stem 1	BnaC06g01910D	-55.5485	0.000529	0.00452737	7.02013	2.61e-05	0.0109621	0.325525	lme	292.842	2.41942	137.178	0.931557
branch count stem 1	BnaA01g29960D	33.6912	3.56e-10	1.5e-08	-7.24793	2.64e-05	0.0110133	0.0270742	lme	292.798	2.41063	230.179	0.938704
branch count stem 1	BnaA07g20740D	52.7922	8.92e-08	2.53e-06	-5.54383	2.68e-05	0.0110981	0.362371	lme	293.359	2.43156	160.893	0.923008
branch count stem 1	BnaCnng34790D	66.6736	4.05e-07	1e-05	-7.09433	2.69e-05	0.0110981	0.119114	lme	292.875	2.41464	296.052	0.936155
branch count stem 1	BnaA05g04510D	-62.0709	0.000426	0.003816	9.14071	2.73e-05	0.011205	0.29876	lme	292.394	2.42687	172.372	0.927175
branch count stem 1	BnaC01g28160D	-9.59034	0.0666294	0.168494	3.63402	2.76e-05	0.0112307	0.22939	lme	294.255	2.43684	72.3206	0.919789
branch count stem 1	BnaA07g11300D	114.626	3.15e-06	6.19e-05	-11.0304	2.76e-05	0.0112307	0.0467661	lme	292.043	2.42187	359.618	0.931416
branch count stem 1	BnaA02g10740D	35.1328	8.86e-10	3.53e-08	-2.94721	2.81e-05	0.0113758	0.365001	lme	294.713	2.4323	107.97	0.923918
branch count stem 1	BnaC01g32580D	0.336479	0.910945	0.949219	9.16298	2.86e-05	0.0115198	0.0872109	lme	292.478	2.43759	129.688	0.920472
branch count stem 1	BnaC07g16540D	-134.448	0.00012	0.00136513	13.7654	2.89e-05	0.0115589	0.935212	lme	291.662	2.46143	46.0296	0.902495
branch count stem 1	BnaAnng38080D	46.5579	3.54e-08	1.1e-06	-3.0722	2.92e-05	0.0116334	0.972978	lme	294.655	2.4634	29.5259	0.900627
branch count stem 1	BnaC08g48460D	-63.8664	0.000431	0.0038442	7.49893	3e-05	0.0118411	0.449	lme	292.965	2.419	200.217	0.936135
branch count stem 1	BnaCnng02630D	41.0145	7.94e-09	2.76e-07	-4.94637	3.01e-05	0.0118411	0.830071	lme	294.441	2.3734	0.59021	0.840222
branch count stem 1	BnaA01g16130D	107.827	4.23e-06	8.05e-05	-10.1239	3.09e-05	0.0120952	0.417974	lme	291.75	4.54979	31.1151	0.258583
branch count stem 1	BnaA03g21570D	-12.6505	0.034333	0.105863	4.70521	3.13e-05	0.01219	0.118525	lme	293.967	2.43111	76.5419	0.927924
branch count stem 1	BnaC04g12490D	45.2831	2.9e-08	9.12e-07	-5.35977	3.16e-05	0.0122397	0.478617	lme	293.726	2.42967	125.277	0.929393
branch count stem 1	BnaC06g27940D	48.6587	5.82e-08	1.72e-06	-5.81359	3.19e-05	0.0123065	0.184545	lme	293.584	2.43061	176.145	0.929016
branch count stem 1	BnaC07g24750D	-64.6673	0.000445	0.00394913	9.58815	3.25e-05	0.0123351	0.411676	lme	292.616	2.42485	248.108	0.933988
branch count stem 1	BnaA01g03860D	-103.34	0.000192	0.00200356	7.92906	3.25e-05	0.0123351	0.785917	lme	292.998	2.43816	110.065	0.923824
branch count stem 1	BnaC05g13300D	42.8069	1.68e-08	5.52e-07	-6.99565	3.26e-05	0.0123351	0.390062	lme	293.254	2.43387	157.229	0.927199
branch count stem 1	BnaA08g12050D	-15.5827	0.0199505	0.0714275	6.27915	3.27e-05	0.0123351	0.575216	lme	293.467	2.46219	75.1904	0.905883
branch count stem 1	BnaC08g39740D	48.4361	6.79e-08	1.98e-06	-5.62737	3.28e-05	0.0123351	0.611524	lme	292.993	2.52248	4.03388	0.822335
branch count stem 1	BnaA07g10510D	-4.18345	0.299035	0.480678	4.20606	3.29e-05	0.0123351	0.524895	lme	294.286	2.42771	82.4925	0.93212
branch count stem 1	BnaCnng22980D	117.851	4.25e-06	8.08e-05	-11.8602	3.36e-05	0.0125141	0.406028	lme	292.253	2.43707	118.897	0.925662
branch count stem 1	BnaA02g15280D	55.8477	1.93e-07	5.16e-06	-4.9831	3.37e-05	0.0125141	0.333697	lme	293.994	2.48235	247.99	0.892321
branch count stem 1	BnaA07g18770D	65.2507	5.06e-07	1.23e-05	-7.72351	3.45e-05	0.0126751	0.212939	lme	293.156	2.43654	116.051	0.926801
branch count stem 1	BnaA01g20060D	-33.2275	0.0023287	0.0143931	7.36145	3.45e-05	0.0126751	0.764454	lme	293.254	2.40796	113.977	0.948978
branch count stem 1	BnaC03g50040D	88.9432	1.98e-06	4.14e-05	-9.16374	3.5e-05	0.0127265	0.221198	lme	292.843	2.42418	282.004	0.936789
branch count stem 1	BnaA07g28040D	-43.7019	0.00115646	0.00836396	4.92937	3.5e-05	0.0127265	0.477256	lme	294.066	2.45259	42.708	0.914706
branch count stem 1	BnaC06g17050D	-5.28078	0.464835	0.636646	3.55697	3.52e-05	0.0127265	0.826799	lme	294.049	6.27853	44.5351	0.13618
branch count stem 1	BnaA03g54320D	-11.107	0.0497161	0.137152	3.44005	3.54e-05	0.0127265	0.144602	lme	294.824	2.43734	340.008	0.927043
branch count stem 1	BnaA07g19590D	-92.0551	0.000248	0.00246304	11.1702	3.55e-05	0.0127265	0.243077	lme	292.469	2.44164	108.858	0.923772
branch count stem 1	BnaC02g10170D	64.6341	5.01e-07	1.22e-05	-6.98806	3.58e-05	0.0127941	0.0622737	lme	293.428	2.41142	544.2	0.94745
branch count stem 1	BnaC03g54410D	-86.4425	0.000284	0.00275873	11.201	3.68e-05	0.0130917	0.283779	lme	292.531	2.43177	91.2047	0.932405
branch count stem 1	BnaA04g14730D	-35.5174	0.0020468	0.0130414	6.60178	3.7e-05	0.0131116	0.536745	lme	293.596	2.44854	67.6487	0.919752
branch count stem 1	BnaA02g33900D	-22.6906	0.00714812	0.0336162	5.5423	3.75e-05	0.013209	0.0530275	lme	293.974	2.42409	182.399	0.938949
branch count stem 1	BnaC09g37860D	-68.3965	0.000445	0.00394665	9.70965	3.77e-05	0.0132252	0.329989	lme	292.863	2.41284	147.791	0.947899
branch count stem 1	BnaC09g30560D	-40.9915	0.0586785	0.154534	7.06316	3.79e-05	0.0132387	0.379807	lme	292.809	17.6139	55.6873	0.0167866
branch count stem 1	BnaC05g01450D	-38.6608	0.00166897	0.0111456	4.51525	3.83e-05	0.0132387	0.433273	lme	294.42	2.44113	127.55	0.926467
branch count stem 1	BnaC08g19430D	124.034	5.56e-06	0.000102	-8.91273	3.83e-05	0.0132387	0.138853	lme	293.062	2.44065	302.275	0.926874
branch count stem 1	BnaC03g12980D	47.9647	6.87e-08	2.01e-06	-4.57713	3.87e-05	0.0133172	0.461101	lme	294.413	2.44115	194.161	0.926795
branch count stem 1	BnaA07g39140D	-108.997	0.000207	0.00212169	11.3946	3.9e-05	0.0133749	0.517018	lme	292.601	2.42795	78.6156	0.937075
branch count stem 1	BnaC05g28620D	-4.44762	0.520456	0.682764	6.01525	3.93e-05	0.0134212	0.347343	lme	292.981	6.06396	26.9752	0.143937
branch count stem 1	BnaA02g31050D	31.4978	2.25e-10	9.71e-09	-8.21078	3.96e-05	0.0134212	0.462956	lme	293.279	2.45488	69.7645	0.91696
branch count stem 1	BnaC05g16590D	-9.31545	0.0777797	0.18819	-30.1439	4.03e-05	0.0134212	0.314626	lme	290.717	2.44295	130.706	0.926636
branch count stem 1	BnaC08g08440D	-61.2686	0.000589	0.00493932	9.76908	4.06e-05	0.0134212	0.229288	lme	292.987	2.4277	312.299	0.938616
branch count stem 1	BnaA03g53180D	-38.8366	0.00172068	0.0114248	4.72632	4.07e-05	0.0134212	0.916725	lme	294.443	2.45823	170.245	0.915494
branch count stem 1	BnaCnng25140D	-45.5934	0.00114865	0.00832238	7.29191	4.07e-05	0.0134212	0.311909	lme	293.577	2.42745	219.427	0.938889
branch count stem 1	BnaAnng01730D	-19.6257	0.041834	0.121038	3.73939	4.11e-05	0.0134212	0.436357	lme	294.089	6.23459	35.2736	0.137658
branch count stem 1	BnaA02g15390D	33.1988	5.97e-08	1.76e-06	-7.14273	4.11e-05	0.0134212	0.498913	lme	292.83	3.76312	18.905	0.37861
branch count stem 1	BnaC03g34330D	67.4958	1.24e-05	0.000204	-7.29068	4.12e-05	0.0134212	0.184724	lme	292.686	7.50784	36.1869	0.0942337
branch count stem 1	BnaA02g05080D	-7.87142	0.112052	0.242267	4.19151	4.13e-05	0.0134212	0.190783	lme	294.708	2.45182	119.304	0.920677
branch count stem 1	BnaC01g01810D	-30.4864	0.00331466	0.0188002	6.57527	4.13e-05	0.0134212	0.375735	lme	293.797	2.47121	53.5866	0.90599
branch count stem 1	BnaC01g08190D	-95.5845	0.000264	0.00259675	9.77116	4.13e-05	0.0134212	0.429453	lme	293.016	2.41823	86.5664	0.946441
branch count stem 1	BnaA05g33370D	-46.002	0.00113843	0.00826157	7.6956	4.14e-05	0.0134212	0.13966	lme	293.498	2.43785	139.198	0.931359
branch count stem 1	BnaC09g07550D	-22.6774	0.00756499	0.035075	6.61436	4.18e-05	0.0134589	0.237911	lme	293.819	2.4355	180.223	0.933478
branch count stem 1	BnaA01g06820D	-65.8601	0.000522	0.00447951	6.98042	4.2e-05	0.0134589	0.326654	lme	293.716	2.44591	139.794	0.925624
branch count stem 1	BnaA07g17230D	-15.0647	0.0237965	0.0811357	2.77039	4.21e-05	0.0134589	0.237414	lme	295.571	2.44229	158.269	0.928479
branch count stem 1	BnaA07g33690D	-27.3605	0.00448732	0.023706	3.60466	4.25e-05	0.0134589	0.126602	lme	295.061	2.42481	261.736	0.942202
branch count stem 1	BnaA01g05840D	-77.4616	0.000382	0.00350364	8.66556	4.26e-05	0.0134589	0.313479	lme	292.801	2.44452	2.83117	0.883679
branch count stem 1	BnaCnng09670D	-30.9406	0.00320761	0.0183502	6.49809	4.26e-05	0.0134589	0.642138	lme	293.888	2.42541	96.376	0.941793
branch count stem 1	BnaA05g28970D	-27.6224	0.00801353	0.0366152	4.25656	4.28e-05	0.0134589	0.270443	lme	293.873	4.54374	22.2609	0.258843
branch count stem 1	BnaC02g16210D	-42.0225	0.00147228	0.0101075	6.4003	4.37e-05	0.0137119	0.2638	lme	293.966	2.44133	145.626	0.93036
branch count stem 1	BnaA10g04530D	-37.5812	0.00197105	0.0126741	6.828	4.42e-05	0.0138014	0.952685	lme	293.838	2.45996	43.2974	0.916151
branch count stem 1	BnaC07g39230D	39.4242	1.07e-08	3.63e-07	-9.68537	4.5e-05	0.0140016	0.530372	lme	293.187	2.44882	90.1849	0.925475
branch count stem 1	BnaC04g28150D	31.6696	5.2e-09	1.87e-07	-6.18156	4.53e-05	0.0140206	0.39192	lme	293.561	3.1334	19.5074	0.555018
branch count stem 1	BnaCnng02670D	117.966	6.11e-06	0.000111	-11.6692	4.56e-05	0.0140206	0.75389	lme	292.836	2.48076	100.799	0.902148
branch count stem 1	BnaC01g11810D	-17.3312	0.016791	0.0632476	4.84075	4.56e-05	0.0140206	0.840237	lme	294.6	2.45575	114.46	0.920696
branch count stem 1	BnaA01g14320D	73.7523	1.35e-06	2.96e-05	-6.69022	4.59e-05	0.0140437	0.349449	lme	293.965	2.4487	179.456	0.926222
branch count stem 1	BnaC02g28000D	56.2336	3.08e-07	7.83e-06	-7.03612	4.62e-05	0.0140557	0.370011	lme	293.875	2.44752	262.752	0.927315
branch count stem 1	BnaA02g36040D	71.8308	1.22e-06	2.7e-05	-6.98339	4.63e-05	0.0140557	0.135693	lme	293.895	2.4534	165.596	0.922929
branch count stem 1	BnaC02g29900D	45.2741	5.38e-08	1.6e-06	-6.0264	4.69e-05	0.014065	0.166221	lme	294.21	2.45039	118.191	0.925531
branch count stem 1	BnaAnng14550D	-83.2832	0.000369	0.00340677	10.6264	4.7e-05	0.014065	0.528266	lme	293.083	2.45031	201.579	0.925727
branch count stem 1	BnaC04g17300D	-47.9551	0.00112436	0.00817496	7.35489	4.7e-05	0.014065	0.388268	lme	293.819	2.43558	214.712	0.936967
branch count stem 1	BnaA09g13610D	92.8587	3.32e-06	6.49e-05	-9.2173	4.71e-05	0.014065	0.152452	lme	293.37	2.46259	232.703	0.916554
branch count stem 1	BnaC01g03290D	-64.3394	0.000601	0.00501622	8.90527	4.75e-05	0.014104	0.546547	lme	293.44	2.47032	49.9745	0.910682
branch count stem 1	BnaA03g37150D	-16.6639	0.0190982	0.0691473	5.02993	4.78e-05	0.014104	0.336214	lme	294.602	2.46599	64.0197	0.914272
branch count stem 1	BnaA09g07400D	-50.3541	0.00102188	0.0075783	6.71684	4.79e-05	0.014104	0.222269	lme	294.031	2.46184	81.8364	0.917532
branch count stem 1	BnaCnng01340D	-50.9194	0.000986	0.00737816	7.83214	4.81e-05	0.014104	0.712587	lme	294.805	2.41517	0.350285	0.100619
branch count stem 1	BnaC04g48440D	-38.5785	0.00193719	0.0125077	4.80269	4.81e-05	0.014104	0.115951	lme	294.714	2.4398	319.875	0.934434
branch count stem 1	BnaA05g37050D	37.0532	5.26e-09	1.89e-07	-5.5912	4.87e-05	0.0141071	0.59132	lme	294.426	2.45317	65.1436	0.92446
branch count stem 1	BnaA10g04190D	-71.2059	0.000504	0.00435682	7.17557	4.89e-05	0.0141071	0.524775	lme	293.934	2.46875	86.7024	0.912978
branch count stem 1	BnaC08g41750D	93.7407	3.6e-06	6.99e-05	-10.3431	4.91e-05	0.0141071	0.0990202	lme	293.217	2.44827	292.393	0.928608
branch count stem 1	BnaAnng39130D	28.6204	3.42e-11	1.62e-09	-4.25691	4.92e-05	0.0141071	0.359209	lme	294.994	2.44364	131.2	0.93213
branch count stem 1	BnaA04g03560D	128.538	8.07e-06	0.000141	-13.42	4.94e-05	0.0141071	0.128521	lme	292.704	2.44709	214.268	0.929632
branch count stem 1	BnaC07g50110D	-32.6374	0.00303827	0.0176244	5.34336	4.94e-05	0.0141071	0.0995233	lme	294.55	2.44391	185.531	0.93211
branch count stem 1	BnaA02g18780D	-72.6408	0.000492	0.00427629	10.2022	4.96e-05	0.0141071	0.701645	lme	293.261	2.48069	138.208	0.904741
branch count stem 1	BnaA04g17710D	66.1665	8.93e-07	2.04e-05	-5.91661	4.97e-05	0.0141071	0.298514	lme	294.354	2.44597	187.799	0.93068
branch count stem 1	BnaC07g11160D	51.899	1.91e-07	5.1e-06	-6.31987	4.99e-05	0.0141071	0.0974956	lme	294.23	2.43056	228.977	0.94266
branch count stem 1	BnaC02g44680D	-19.7039	0.0121605	0.0499799	5.27932	5e-05	0.0141071	0.396116	lme	294.592	2.43821	167.964	0.936777
branch count stem 1	BnaA09g30330D	-96.221	0.000311	0.00296817	11.0974	5.09e-05	0.014324	0.385136	lme	293.136	2.45141	73.5348	0.927151
branch count stem 1	BnaA02g21030D	53.4315	2.47e-07	6.44e-06	-5.31663	5.13e-05	0.0143705	0.0634396	lme	294.626	2.43187	339.252	0.942476
branch count stem 1	BnaA02g26420D	-27.9253	0.00474029	0.0246792	5.75032	5.15e-05	0.01439	0.738331	lme	294.473	2.45996	78.5991	0.921081
branch count stem 1	BnaA07g04110D	42.9183	3.36e-08	1.05e-06	-5.93273	5.21e-05	0.0144533	0.308819	lme	297.115	2.48885	0.377569	0.00831505
branch count stem 1	BnaC07g18780D	77.3923	1.95e-06	4.09e-05	-7.56458	5.21e-05	0.0144533	0.460121	lme	293.948	2.44818	113.863	0.930403
branch count stem 1	BnaAnng12520D	-159.58	0.000233	0.00234286	14.8458	5.3e-05	0.0145762	0.913319	lme	291.711	9.44269	41.7301	0.059817
branch count stem 1	BnaA04g13850D	-64.6539	0.000645	0.00529211	11.1246	5.3e-05	0.0145762	0.17854	lme	293.207	2.44506	164.437	0.933306
branch count stem 1	BnaA02g06860D	-17.6326	0.0171046	0.0641365	5.16749	5.33e-05	0.0145762	0.449877	lme	294.747	2.47191	85.0765	0.913197
branch count stem 1	BnaA03g29800D	53.7425	2.76e-07	7.1e-06	-7.81443	5.33e-05	0.0145762	0.215725	lme	293.926	2.44608	191.153	0.932738
branch count stem 1	BnaAnng00210D	-98.4586	0.000314	0.00298868	9.10718	5.37e-05	0.0146233	0.476984	lme	293.632	2.43829	180.414	0.938907
branch count stem 1	BnaCnng43250D	72.6548	1.57e-06	3.38e-05	-5.61646	5.4e-05	0.0146508	0.454821	lme	294.611	2.46937	251.02	0.915628
branch count stem 1	BnaA06g26400D	64.7022	8.92e-07	2.04e-05	-7.00154	5.42e-05	0.0146508	0.136048	lme	294.174	2.44809	174.197	0.931673
branch count stem 1	BnaC04g41350D	83.6595	2.86e-06	5.72e-05	-7.31992	5.56e-05	0.0149864	0.422871	lme	294.132	2.45417	144.314	0.927835
branch count stem 1	BnaC03g09700D	-63.5976	0.000693	0.0055999	8.75396	5.58e-05	0.0149955	0.17645	lme	293.783	2.45127	276.296	0.930184
branch count stem 1	BnaC09g11560D	-75.9434	0.00051	0.00439714	9.94199	5.63e-05	0.0150791	0.463604	lme	292.94	2.78241	12.5363	0.706729
branch count stem 1	BnaA06g39930D	34.6928	2.43e-09	9.11e-08	-5.80557	5.67e-05	0.015112	0.425755	lme	294.63	2.45069	106.199	0.931025
branch count stem 1	BnaA09g02390D	55.1013	3.65e-07	9.11e-06	-5.55684	5.69e-05	0.015112	0.361912	lme	294.72	2.47006	85.4675	0.916502
branch count stem 1	BnaC07g24030D	-25.9181	0.00611255	0.0299059	5.6855	5.71e-05	0.0151219	0.293126	lme	294.685	2.45036	150.802	0.931525
branch count stem 1	BnaC04g00920D	148.607	1.26e-05	0.000207	-14.188	5.76e-05	0.0151907	0.299508	lme	292.871	2.47138	163.567	0.915981
branch count stem 1	BnaA01g14570D	99.2525	5.23e-06	9.69e-05	-10.3273	5.82e-05	0.0152551	0.0734979	lme	293.526	2.43247	364.08	0.945874
branch count stem 1	BnaC03g12380D	65.9074	1.08e-06	2.43e-05	-6.78415	5.82e-05	0.0152551	0.159456	lme	294.367	2.4441	223.476	0.9369
branch count stem 1	BnaC03g28320D	-61.7564	0.000766	0.00605581	9.89255	5.9e-05	0.0153845	0.161957	lme	293.638	2.44898	201.536	0.933586
branch count stem 1	BnaCnng28690D	-8.50649	0.104572	0.231156	2.53882	5.91e-05	0.0153845	0.278092	lme	296.358	2.50949	124.302	0.88908
branch count stem 1	BnaA01g07000D	-44.8897	0.00154963	0.0105247	6.31421	5.98e-05	0.0155001	0.538153	lme	294.55	2.46715	52.6563	0.919982
branch count stem 1	BnaCnng55990D	-9.51015	0.081463	0.194644	3.08433	5.99e-05	0.0155001	0.475904	lme	295.995	2.44777	97.0043	0.934916
branch count stem 1	BnaA05g15070D	-41.454	0.00648176	0.031217	5.6071	6.07e-05	0.0155575	0.303562	lme	293.942	7.74478	40.7609	0.0900088
branch count stem 1	BnaA05g02220D	-38.4997	0.00227733	0.0141507	7.26194	6.09e-05	0.0155575	0.946186	lme	294.305	2.49371	66.3335	0.901088
branch count stem 1	BnaC05g37310D	-85.8148	0.000431	0.00384753	12.0793	6.1e-05	0.0155575	0.0806945	lme	293.297	2.43043	461.953	0.948902
branch count stem 1	BnaA06g20180D	-47.7753	0.00136397	0.00951965	7.15501	6.1e-05	0.0155575	0.771079	lme	294.338	2.49319	76.1635	0.901542
branch count stem 1	BnaCnng69060D	-16.4303	0.0215543	0.0754833	4.61314	6.13e-05	0.0155788	0.856898	lme	295.23	2.43111	101.532	0.948466
branch count stem 1	BnaA08g23420D	42.6427	4.48e-08	1.36e-06	-4.36311	6.16e-05	0.0156244	0.645264	lme	295.344	2.45821	53.7123	0.927623
branch count stem 1	BnaA01g02090D	119.55	9.01e-06	0.000155	-9.84675	6.18e-05	0.0156244	0.199328	lme	293.732	2.45419	188.108	0.931035
branch count stem 1	BnaA07g07480D	28.3202	5.8e-11	2.68e-09	-14.5543	6.24e-05	0.0157169	0.469032	lme	292.911	2.50214	27.6405	0.894401
branch count stem 1	BnaC01g01110D	-57.712	0.000928	0.00703225	7.85239	6.35e-05	0.0159211	0.157844	lme	294.232	2.45787	198.023	0.92904
branch count stem 1	BnaAnng23670D	-62.1675	0.000806	0.00630148	6.48301	6.44e-05	0.0159211	0.275854	lme	294.639	2.45475	164.846	0.931806
branch count stem 1	BnaA06g35130D	-57.5094	0.000945	0.00712972	9.8808	6.44e-05	0.0159211	0.393103	lme	293.799	2.46118	212.31	0.926991
branch count stem 1	BnaCnng35820D	70.7656	1.76e-06	3.72e-05	-6.81739	6.45e-05	0.0159211	0.688351	lme	294.542	2.45939	300.077	0.928358
branch count stem 1	BnaC07g51230D	119.038	1.09e-05	0.000183	-12.2698	6.48e-05	0.0159211	0.309288	lme	292.889	3.64358	7.79002	0.396824
branch count stem 1	BnaC03g05740D	-85.5398	0.000457	0.00402856	10.733	6.49e-05	0.0159211	0.558025	lme	293.646	2.45362	114.608	0.932902
branch count stem 1	BnaA03g01300D	-12.43	0.045523	0.12871	5.48802	6.5e-05	0.0159211	0.677417	lme	294.981	2.48996	63.7336	0.905682
branch count stem 1	BnaA01g26300D	-1.03658	0.765433	0.859412	4.2518	6.51e-05	0.0159211	0.0964054	lme	295.505	2.46293	201.642	0.925993
branch count stem 1	BnaC07g46780D	-9.00989	0.0929477	0.213056	3.88397	6.52e-05	0.0159211	0.0131944	lme	295.69	2.44193	529.075	0.94206
branch count stem 1	BnaA03g04640D	39.9725	2.3e-08	7.35e-07	-6.13759	6.53e-05	0.0159211	0.0520491	lme	294.775	2.44774	230.149	0.937597
branch count stem 1	BnaCnng68710D	32.6228	1.12e-09	4.43e-08	-6.89972	6.55e-05	0.0159303	0.179615	lme	294.547	2.46874	130.408	0.92179
branch count stem 1	BnaCnng46630D	38.653	1.51e-08	5e-07	-6.63868	6.61e-05	0.0159813	0.431671	lme	294.638	2.43887	108.009	0.94475
branch count stem 1	BnaC05g41930D	35.3778	4.69e-09	1.69e-07	-3.68212	6.62e-05	0.0159813	0.49468	lme	295.816	2.48257	81.9381	0.911725
branch count stem 1	BnaA09g39100D	-19.7535	0.0137797	0.0548315	5.57394	6.71e-05	0.0161551	0.485089	lme	295.016	2.45598	129.977	0.932104
branch count stem 1	BnaA04g19750D	-49.9099	0.00132507	0.00931584	6.13184	6.77e-05	0.016227	0.785181	lme	294.839	2.47053	104.635	0.921378
branch count stem 1	BnaC02g00140D	-44.0043	0.00177632	0.0117052	7.19209	6.79e-05	0.016227	0.346992	lme	294.528	2.51399	176.996	0.889933
branch count stem 1	BnaC01g39750D	-93.184	0.000414	0.00373084	12.4762	6.8e-05	0.016227	0.283959	lme	293.431	2.45776	255.216	0.931209
branch count stem 1	BnaC06g28730D	-4.52916	0.293802	0.475193	2.03051	6.92e-05	0.0163482	0.202685	lme	297.086	2.47086	73.5567	0.921691
branch count stem 1	BnaA04g13790D	-5.45044	0.229039	0.400912	4.7692	6.92e-05	0.0163482	0.106389	lme	295.383	2.46465	174.524	0.926487
branch count stem 1	BnaC03g64280D	43.7425	6.91e-08	2.02e-06	-5.4452	6.92e-05	0.0163482	0.377604	lme	295.12	2.44684	309.249	0.940067
branch count stem 1	BnaA04g25760D	-77.9802	0.000564	0.00477374	10.6138	6.94e-05	0.0163482	0.660181	lme	293.768	2.50267	43.4774	0.898054
branch count stem 1	BnaC03g05780D	-66.9473	0.000744	0.00591704	9.33942	6.96e-05	0.0163482	0.3731	lme	294.044	2.49841	71.4444	0.90161
branch count stem 1	BnaA10g25210D	37.1302	9.88e-09	3.38e-07	-4.04872	6.98e-05	0.0163482	0.519113	lme	295.723	2.45672	70.0526	0.932626
branch count stem 1	BnaA10g00370D	-31.3364	0.00416156	0.0224027	5.35598	7.05e-05	0.0164591	0.501142	lme	295.183	2.46951	92.6993	0.923341
branch count stem 1	BnaCnng28090D	-40.9878	0.00215403	0.0135712	7.38449	7.11e-05	0.016531	0.669572	lme	294.549	2.48287	56.3415	0.913476
branch count stem 1	BnaC08g27620D	35.8154	6.28e-09	2.23e-07	-7.66434	7.13e-05	0.016531	0.276087	lme	294.489	2.47345	121.676	0.920795
branch count stem 1	BnaA07g34940D	46.6303	1.38e-07	3.77e-06	-5.00203	7.15e-05	0.016531	0.551767	lme	295.343	2.47236	84.8272	0.921587
branch count stem 1	BnaC06g00710D	-30.6396	0.00443901	0.0235204	7.75772	7.18e-05	0.0165634	0.122232	lme	294.479	2.44985	233.919	0.938872
branch count stem 1	BnaA01g01700D	-50.8477	0.00133546	0.00936665	6.4332	7.24e-05	0.0166416	0.919683	lme	294.864	2.48869	104.148	0.909935
branch count stem 1	BnaC05g02190D	-8.56443	0.231831	0.404031	3.9937	7.29e-05	0.0167087	0.665073	lme	294.946	5.41579	26.3971	0.185033
branch count stem 1	BnaA07g27240D	-122.794	0.000301	0.00289147	12.9889	7.32e-05	0.0167087	0.454774	lme	293.477	2.46827	69.5228	0.925325
branch count stem 1	BnaC03g26800D	32.1232	1.04e-09	4.12e-08	-4.66524	7.33e-05	0.0167087	0.415442	lme	295.529	2.47405	85.1831	0.921095
branch count stem 1	BnaC04g30250D	-47.8075	0.00154452	0.0104937	5.59919	7.36e-05	0.0167338	0.518009	lme	295.168	2.47202	62.4048	0.922639
branch count stem 1	BnaA03g17100D	-32.6516	0.0038905	0.0212821	4.53083	7.52e-05	0.01703	0.28628	lme	295.634	2.47353	103.387	0.922271
branch count stem 1	BnaC08g41540D	-32.0481	0.00409147	0.0221184	5.84956	7.57e-05	0.01703	0.38178	lme	295.138	2.46683	156.571	0.927567
branch count stem 1	BnaC01g03400D	-16.3993	0.0236123	0.0806732	5.18959	7.58e-05	0.01703	0.662123	lme	295.377	2.45331	94.4306	0.937773
branch count stem 1	BnaC03g51310D	31.1901	8.95e-06	0.000154	-4.7264	7.58e-05	0.01703	0.302546	lme	294.669	5.40256	25.4092	0.18592
branch count stem 1	BnaC02g48280D	37.1858	1.44e-08	4.79e-07	-4.80112	7.76e-05	0.0173566	0.419404	lme	295.571	2.54583	92.7223	0.871422
branch count stem 1	BnaA05g26120D	33.1802	1.88e-09	7.16e-08	-4.67729	7.77e-05	0.0173566	0.290557	lme	295.632	2.43903	115.679	0.949621
branch count stem 1	BnaAnng33720D	56.7071	2.75e-06	5.51e-05	-6.68177	7.82e-05	0.0174097	0.129542	lme	294.029	4.57775	20.0158	0.258966
branch count stem 1	BnaC09g13470D	-27.5261	0.00618318	0.0301452	4.77702	7.86e-05	0.0174585	0.47112	lme	295.61	2.47156	111.241	0.925103
branch count stem 1	BnaA09g34640D	-12.9431	0.0434513	0.12443	3.84801	7.9e-05	0.0174902	0.328838	lme	296.053	2.46494	275.601	0.930282
branch count stem 1	BnaC05g04530D	-35.9239	0.00315175	0.0181062	6.20832	8.04e-05	0.0177007	0.831485	lme	294.475	2.45081	4.04761	0.913459
branch count stem 1	BnaC04g35390D	-19.7406	0.0157749	0.0604343	-29.7145	8.04e-05	0.0177007	0.17937	lme	291.455	2.89166	5.0943	0.635904
branch count stem 1	BnaC04g34720D	-52.8162	0.00132791	0.00932899	8.36813	8.1e-05	0.0177409	0.480819	lme	294.541	2.45783	98.8818	0.936348
branch count stem 1	BnaA10g11120D	52.3653	8.39e-07	1.94e-05	-6.00236	8.12e-05	0.0177409	0.266437	lme	294.361	3.33572	9.26145	0.483187
branch count stem 1	BnaC08g35820D	-72.5907	0.00072	0.00577333	8.03567	8.13e-05	0.0177409	0.269711	lme	294.632	2.46208	319.131	0.933306
branch count stem 1	BnaC03g73580D	50.3624	3.25e-07	8.21e-06	-6.24842	8.24e-05	0.017922	0.701191	lme	295.153	2.47181	73.1668	0.926211
branch count stem 1	BnaC05g04450D	39.8875	3.53e-08	1.1e-06	-3.97699	8.29e-05	0.0179527	0.974457	lme	296.071	2.49298	101.241	0.910804
branch count stem 1	BnaC09g49020D	-46.5692	0.0020544	0.013083	5.22039	8.33e-05	0.0179527	0.624994	lme	295.088	3.51424	27.5287	0.451607
branch count stem 1	BnaA09g30280D	37.1465	1.37e-08	4.57e-07	-4.73674	8.34e-05	0.0179527	0.158655	lme	295.733	2.46858	125.274	0.929115
branch count stem 1	BnaA07g05630D	-9.50713	0.0894964	0.208014	3.14539	8.34e-05	0.0179527	0.24312	lme	296.531	2.50753	41.6641	0.899879
branch count stem 1	BnaAnng11620D	-26.5149	0.00705734	0.0333043	5.47069	8.41e-05	0.0179696	0.0326389	lme	295.461	2.47007	126.744	0.92826
branch count stem 1	BnaC04g09640D	-61.1808	0.00102023	0.00756823	7.95479	8.46e-05	0.0179696	0.435791	lme	294.721	2.48142	120.245	0.919926
branch count stem 1	BnaC08g17310D	-36.1094	0.00323658	0.0184651	6.38201	8.46e-05	0.0179696	0.197752	lme	295.164	2.44704	367.636	0.946025
branch count stem 1	BnaA06g15350D	-58.9651	0.00109771	0.00801915	7.94379	8.47e-05	0.0179696	0.864669	lme	294.725	2.48225	100.332	0.919318
branch count stem 1	BnaC06g39890D	25.0771	2.42e-12	1.32e-10	-15.8545	8.48e-05	0.0179696	0.29012	lme	293.339	2.48085	59.4608	0.920234
branch count stem 1	BnaC06g30850D	79.6238	4.13e-06	7.89e-05	-9.24615	8.49e-05	0.0179696	0.975776	lme	294.422	2.49898	70.077	0.907011
branch count stem 1	BnaAnng02740D	49.1744	2.82e-07	7.25e-06	-4.43811	8.57e-05	0.0179976	0.0929853	lme	295.913	2.46005	179.174	0.936421
branch count stem 1	BnaA04g04550D	-51.9437	0.00773889	0.0356531	8.43018	8.57e-05	0.0179976	0.164984	lme	293.897	11.0688	35.0671	0.0436831
branch count stem 1	BnaA09g14180D	-0.882905	0.803012	0.884979	5.37418	8.58e-05	0.0179976	0.357448	lme	295.517	2.52576	54.6755	0.887945
branch count stem 1	BnaCnng73010D	56.0182	7.48e-07	1.74e-05	-6.88371	8.66e-05	0.0181274	0.61999	lme	295.052	2.48754	104.032	0.916086
branch count stem 1	BnaA03g31910D	25.2989	3.07e-12	1.66e-10	-13.5165	8.71e-05	0.0181735	0.720994	lme	293.712	2.46998	98.0206	0.929325
branch count stem 1	BnaA08g20870D	-13.4824	0.0398525	0.116814	5.06773	8.78e-05	0.0182747	0.481015	lme	295.187	2.41526	2.69565	0.94272
branch count stem 1	BnaC01g41540D	64.9121	1.76e-06	3.73e-05	-5.4594	8.81e-05	0.0182961	0.56923	lme	295.55	2.46546	174.07	0.933164
branch count stem 1	BnaC08g17350D	48.9079	3.23e-07	8.18e-06	-6.58573	8.85e-05	0.0182961	0.787097	lme	294.574	2.59002	8.50069	0.826985
branch count stem 1	BnaCnng35900D	50.921	3.96e-07	9.82e-06	-6.64162	8.87e-05	0.0182961	0.219393	lme	295.168	2.48081	153.85	0.92182
branch count stem 1	BnaA01g02640D	-72.5023	0.000775	0.00610687	10.4821	8.9e-05	0.0182961	0.315568	lme	294.262	2.47626	191.271	0.925327
branch count stem 1	BnaC09g35980D	37.6402	1.83e-08	5.95e-07	-4.33099	8.91e-05	0.0182961	0.178455	lme	296.03	2.46772	105.161	0.931733
branch count stem 1	BnaAnng39710D	32.4446	1.91e-09	7.28e-08	-3.70748	9e-05	0.0184094	0.567855	lme	296.36	2.4924	156.374	0.913692
branch count stem 1	BnaC07g45860D	42.6036	8.23e-08	2.35e-06	-5.64886	9.04e-05	0.0184094	0.267472	lme	295.528	2.47081	349.714	0.929912
branch count stem 1	BnaA05g26410D	81.0965	4.8e-06	8.99e-05	-9.33984	9.08e-05	0.0184094	0.197196	lme	294.529	2.48634	171.631	0.918434
branch count stem 1	BnaA05g06640D	60.9408	1.32e-06	2.9e-05	-6.50826	9.12e-05	0.0184094	0.209814	lme	295.259	2.46773	256.512	0.932476
branch count stem 1	BnaC03g00070D	70.609	0.00102842	0.00762019	-8.32388	9.12e-05	0.0184094	0.706803	lme	294.305	15.3836	40.6139	0.0225338
branch count stem 1	BnaC03g20920D	-16.9719	0.0567687	0.150933	4.42082	9.14e-05	0.0184094	0.405104	lme	295.197	5.43403	29.3869	0.185935
branch count stem 1	BnaA02g31190D	-87.7409	0.000576	0.00485286	12.2579	9.16e-05	0.0184094	0.361365	lme	297.814	2.56108	0.394521	0.0072867
branch count stem 1	BnaA09g55570D	35.2076	7.63e-09	2.66e-07	-5.94459	9.17e-05	0.0184094	0.364948	lme	295.448	2.4859	110.823	0.918996
branch count stem 1	BnaA02g07740D	-38.8125	0.00288689	0.0169864	6.98169	9.18e-05	0.0184094	0.201647	lme	295.127	2.49837	92.3811	0.909839
branch count stem 1	BnaCnng65090D	74.6019	3.57e-06	6.93e-05	-7.17212	9.24e-05	0.0184112	0.308827	lme	295.089	2.48953	221.686	0.916609
branch count stem 1	BnaA02g28720D	-65.2738	0.000964	0.0072451	9.3294	9.25e-05	0.0184112	0.382791	lme	294.564	2.48167	175.896	0.922435
branch count stem 1	BnaA03g33290D	42.7585	8.74e-08	2.49e-06	-5.25203	9.25e-05	0.0184112	0.0724221	lme	295.715	2.45912	262.236	0.939473
branch count stem 1	BnaA03g42810D	-44.1184	0.00215891	0.0135942	6.17655	9.28e-05	0.0184112	0.165983	lme	295.394	2.4789	138.978	0.924578
branch count stem 1	BnaCnng12150D	-52.2	0.00443611	0.0235123	6.5173	9.44e-05	0.0186939	0.295819	lme	294.452	8.53534	31.2676	0.0741094
branch count stem 1	BnaA04g03830D	-0.398925	0.907398	0.946885	3.76376	9.5e-05	0.0187645	0.684864	lme	296.427	2.50118	132.032	0.908873
branch count stem 1	BnaC05g47740D	-28.0029	0.00670947	0.0320404	5.69453	9.56e-05	0.0187919	0.827658	lme	294.823	2.64756	7.04309	0.784563
branch count stem 1	BnaC08g47760D	27.0538	2.4e-05	0.000359	-6.07696	9.57e-05	0.0187919	0.579942	lme	294.948	5.45974	46.0392	0.187325
branch count stem 1	BnaA02g20220D	76.3505	4.13e-06	7.89e-05	-7.7821	9.66e-05	0.0189328	0.0743497	lme	295.006	2.46714	357.384	0.93468
branch count stem 1	BnaC01g04340D	45.0297	1.61e-07	4.35e-06	-4.93113	9.71e-05	0.0189803	0.667223	lme	295.927	2.48101	205.114	0.924399
branch count stem 1	BnaA03g20250D	32.1821	1.79e-09	6.84e-08	-3.68458	9.75e-05	0.0190068	0.0654508	lme	296.518	2.47498	253.782	0.929029
branch count stem 1	BnaA10g05890D	-69.6071	0.000973	0.00729638	9.77503	9.85e-05	0.019154	0.448177	lme	293.972	3.50048	21.509	0.454605
branch count stem 1	BnaC05g39800D	40.1121	5.32e-08	1.59e-06	-3.91071	9.9e-05	0.019154	0.634438	lme	296.411	2.53083	55.5177	0.888505
branch count stem 1	BnaC05g11930D	-70.1375	0.000893	0.00682543	7.79321	9.9e-05	0.019154	0.817961	lme	295.046	2.50565	137.663	0.906836
branch count stem 1	BnaA06g06170D	39.798	4.47e-08	1.36e-06	-4.84319	0.0001	0.019154	0.246534	lme	296.017	2.46468	170.32	0.937579
branch count stem 1	BnaC03g49870D	-40.9837	0.00269176	0.0160969	6.47878	0.0001	0.019154	0.11678	lme	295.435	2.51332	208.415	0.901641
branch count stem 1	BnaC05g16070D	15.6667	6.7e-26	2.34e-21	21.4779	0.0001	0.019154	0.193908	lme	293.038	2.46379	113.519	0.938241
branch count stem 1	BnaC05g05990D	43.2066	1.16e-07	3.21e-06	-6.95156	0.0001	0.019154	0.153312	lme	295.293	2.50209	89.2757	0.90969
branch count stem 1	BnaA03g00750D	-18.57	0.0192509	0.0695122	3.81666	0.0001	0.019154	0.125598	lme	296.495	2.47139	98.0844	0.9325
branch count stem 1	BnaCnng62690D	31.3527	8.74e-10	3.49e-08	-3.92415	0.000101	0.0192	0.726873	lme	297.392	2.43755	0.402787	0.489893
branch count stem 1	BnaC04g44130D	-47.8845	0.00191321	0.0123897	6.42076	0.000101	0.019228	0.656225	lme	295.474	2.47858	139.776	0.927446
branch count stem 1	BnaA06g11240D	-59.2247	0.00124334	0.00885804	7.68939	0.000102	0.019228	0.701586	lme	295.117	2.49476	123.588	0.915495
branch count stem 1	BnaC09g38460D	-20.1502	0.0157575	0.0604005	6.4544	0.000102	0.019228	0.500004	lme	295.47	2.48138	115.289	0.92545
branch count stem 1	BnaC05g04890D	-38.1408	0.0031984	0.0183126	6.78085	0.000102	0.019228	0.425307	lme	295.376	2.47396	152.189	0.931099
branch count stem 1	BnaC04g12310D	-57.7465	0.00132761	0.00932858	7.82199	0.000104	0.0195955	0.115729	lme	295.129	2.47286	193.204	0.932584
branch count stem 1	BnaA03g14210D	-41.4728	0.00270183	0.0161458	4.98141	0.000106	0.0198336	0.162445	lme	296.057	2.4815	130.093	0.926514
branch count stem 1	BnaA06g39340D	-63.0626	0.0014108	0.0097684	6.33995	0.000106	0.0198336	0.378815	lme	294.702	4.63392	21.6888	0.255948
branch count stem 1	BnaC03g69940D	130.026	2.02e-05	0.000311	-12.2516	0.000106	0.0198336	0.178294	lme	294.265	2.50272	122.549	0.910982
branch count stem 1	BnaCnng51310D	46.1342	2.35e-07	6.13e-06	-5.21938	0.000106	0.019836	0.480455	lme	295.971	2.49549	66.8409	0.916199
branch count stem 1	BnaA07g26630D	-75.6225	0.000833	0.00646076	7.04271	0.000107	0.0198954	0.724895	lme	295.384	2.49973	85.5581	0.913331
branch count stem 1	BnaA06g28310D	69.5597	3.21e-06	6.31e-05	-7.54021	0.000107	0.019921	0.352663	lme	295.259	2.4737	167.469	0.93289
branch count stem 1	BnaA03g34220D	56.367	1.07e-06	2.42e-05	-5.76232	0.000108	0.019921	0.625698	lme	295.796	2.51442	94.2366	0.902875
branch count stem 1	BnaA05g26470D	18.4479	4.66e-19	6.29e-17	-8.79075	0.000109	0.0201251	0.409067	lme	294.972	2.48682	65.9777	0.923326
branch count stem 1	BnaC05g31460D	42.8955	1.23e-07	3.4e-06	-3.91063	0.000109	0.0201311	0.659977	lme	296.601	2.49719	110.891	0.915877
branch count stem 1	BnaA10g18380D	-28.2211	0.00699643	0.0330982	6.09736	0.00011	0.0201957	0.922445	lme	295.723	2.51188	75.403	0.905321
branch count stem 1	BnaC09g48620D	33.6969	4.94e-09	1.78e-07	-4.38207	0.00011	0.0201957	0.135825	lme	296.389	2.46734	126.632	0.938465
branch count stem 1	BnaA06g38140D	-6.29729	0.202441	0.36903	4.41501	0.00011	0.0201957	0.405577	lme	296.115	2.58709	14.6532	0.846412
branch count stem 1	BnaA09g05810D	-44.0728	0.00243824	0.014926	5.1649	0.000111	0.0202636	0.133653	lme	296.074	2.4849	112.74	0.925453
branch count stem 1	BnaC07g31340D	-9.41889	0.0967583	0.219473	5.62208	0.000112	0.0203019	0.755343	lme	295.913	2.48268	153.134	0.927269
branch count stem 1	BnaC03g35020D	47.1922	1.65e-05	0.000261	-5.4013	0.000112	0.0203237	0.308689	lme	295.084	6.32817	27.9367	0.136744
branch count stem 1	BnaC04g44940D	-81.0158	0.000775	0.00610743	8.98179	0.000113	0.020426	0.347629	lme	294.995	2.4867	145.999	0.924589
branch count stem 1	BnaA10g24430D	-9.64138	0.244455	0.419382	7.00282	0.000114	0.0206746	0.332155	lme	294.831	6.55242	19.0469	0.125657
branch count stem 1	BnaC02g27950D	54.4274	9.33e-07	2.13e-05	-6.42416	0.000115	0.0206746	0.125729	lme	295.695	2.50035	134.572	0.915005
branch count stem 1	BnaA07g05610D	-24.1537	0.0106031	0.0451577	3.53195	0.000117	0.021028	0.199328	lme	296.926	2.48425	120.646	0.927482
branch count stem 1	BnaCnng38590D	31.558	7.64e-05	0.000941	-5.01806	0.000117	0.021037	0.394076	lme	295.325	6.42685	30.4616	0.133145
branch count stem 1	BnaC06g39820D	-11.7897	0.0613856	0.158818	4.44961	0.000118	0.021097	0.96945	lme	296.469	2.50414	45.9163	0.912712
branch count stem 1	BnaC08g34920D	65.2297	6e-06	0.000109	-7.62029	0.000118	0.021097	0.510196	lme	294.656	4.45247	25.81	0.280737
branch count stem 1	BnaC06g32200D	-77.7172	0.000864	0.00665869	9.1596	0.000118	0.021097	0.899237	lme	294.963	2.56206	25.6466	0.870189
branch count stem 1	BnaA09g53000D	-43.6398	0.00447064	0.0236439	7.34258	0.000119	0.0211363	0.405736	lme	294.585	5.68421	25.6698	0.170111
branch count stem 1	BnaC04g43190D	-11.0188	0.0741199	0.182054	3.75639	0.00012	0.021153	0.423722	lme	296.284	2.65379	10.2474	0.797319
branch count stem 1	BnaC06g13450D	37.0285	2.45e-08	7.82e-07	-5.62293	0.00012	0.021153	0.347535	lme	296.043	2.47604	169.098	0.934452
branch count stem 1	BnaA09g10930D	30.8804	1.06e-09	4.19e-08	-6.05599	0.00012	0.021153	0.542701	lme	295.899	2.45044	138.769	0.954149
branch count stem 1	BnaA08g21690D	126.022	2.2e-05	0.000334	-8.84725	0.00012	0.021153	0.0880743	lme	295.142	2.48633	258.646	0.926813
branch count stem 1	BnaCnng03200D	130.129	2.35e-05	0.000353	-12.6477	0.000121	0.021153	0.0810172	lme	294.439	2.47109	321.995	0.938492
branch count stem 1	BnaA09g02070D	47.2956	3.56e-07	8.9e-06	-6.23798	0.000121	0.021153	0.435815	lme	295.852	2.49982	115.442	0.917005
branch count stem 1	BnaC05g19040D	45.6698	2.62e-07	6.77e-06	-5.01036	0.000121	0.021153	0.508699	lme	296.289	2.49192	68.8198	0.922758
branch count stem 1	BnaC08g20430D	-9.31911	0.100938	0.225282	4.70954	0.000121	0.021153	0.263324	lme	296.418	2.49015	141.823	0.924223
branch count stem 1	BnaA09g56520D	52.5972	7.95e-07	1.84e-05	-6.92833	0.000122	0.021153	0.0782113	lme	295.649	2.47581	158.782	0.935016
branch count stem 1	BnaC07g47590D	-42.449	0.00283154	0.0167322	5.26109	0.000122	0.021153	0.842977	lme	295.767	2.56617	9.96986	0.857512
branch count stem 1	BnaA05g05840D	-17.6431	0.0240466	0.0817823	4.43502	0.000123	0.0212871	0.3069	lme	296.554	2.51998	69.858	0.902639
branch count stem 1	BnaC08g03340D	67.6928	3.42e-06	6.68e-05	-4.39302	0.000123	0.0212871	0.115777	lme	296.587	2.48152	169.503	0.931165
branch count stem 1	BnaA07g26340D	67.3782	3.37e-06	6.58e-05	-6.85638	0.000124	0.0212871	0.363248	lme	295.699	2.49335	205.077	0.92239
branch count stem 1	BnaA09g13300D	-43.0032	0.00802593	0.0366522	5.5061	0.000124	0.0212871	0.290436	lme	295.22	7.96101	34.8828	0.0865589
branch count stem 1	BnaC01g38380D	105.361	1.55e-05	0.000247	-8.86914	0.000124	0.021344	0.0824682	lme	295.195	2.48568	135.107	0.928254
branch count stem 1	BnaC04g38280D	-86.6159	0.00078	0.00613653	11.0567	0.000124	0.021344	0.875623	lme	294.009	3.20439	14.6598	0.542894
branch count stem 1	BnaC05g47030D	17.6695	0.000121	0.0013694	-17.1377	0.000128	0.0219266	0.570539	lme	293.045	4.79391	22.1764	0.240428
branch count stem 1	BnaCnng27040D	-67.1266	0.00117945	0.00849664	9.97458	0.000129	0.0220444	0.309871	lme	295.03	2.48623	241.488	0.92904
branch count stem 1	BnaC04g48570D	-38.6951	0.00359151	0.0200474	-38.8353	0.000129	0.0220444	0.529389	lme	292.314	2.47446	139.432	0.93793
branch count stem 1	BnaC06g04220D	-21.5999	0.0146988	0.0574107	5.16902	0.00013	0.022055	0.944487	lme	296.351	2.46984	107.962	0.941502
branch count stem 1	BnaA07g27380D	55.1737	3.58e-05	0.000501	-7.30705	0.000131	0.0221392	0.199387	lme	294.987	7.28675	21.3805	0.102045
branch count stem 1	BnaC06g35210D	-28.6707	0.00735369	0.0343462	6.80703	0.000131	0.0221392	0.347575	lme	295.817	2.49193	198.341	0.925174
branch count stem 1	BnaC04g17970D	-99.2667	0.000648	0.00531818	12.1525	0.000131	0.0221392	0.442765	lme	294.661	2.47843	161.312	0.935326
branch count stem 1	BnaA03g04690D	-20.0679	0.017766	0.0659021	4.3446	0.000132	0.0221681	0.0396381	lme	296.726	2.47093	446.225	0.941148
branch count stem 1	BnaA06g22560D	-18.6048	0.0223118	0.0773586	4.02731	0.000133	0.0223034	0.49421	lme	296.385	2.64264	10.7526	0.808635
branch count stem 1	BnaA10g22920D	-89.5123	0.000763	0.00603765	9.5097	0.000134	0.0224185	0.94077	lme	295.179	2.50209	65.4918	0.91809
branch count stem 1	BnaA05g21220D	58.891	2.21e-06	4.54e-05	-7.46817	0.000134	0.0224334	0.491636	lme	294.895	2.74602	5.36258	0.724713
branch count stem 1	BnaC02g25900D	-57.404	0.00161952	0.0108858	6.92448	0.000135	0.022464	0.774279	lme	295.831	2.49712	124.238	0.922105
branch count stem 1	BnaC06g38300D	-46.2944	0.00249179	0.0151644	4.60158	0.000135	0.022464	0.147199	lme	296.653	2.47323	221.302	0.940118
branch count stem 1	BnaC01g37760D	63.6675	5.9e-05	0.00076	-6.30998	0.000135	0.0224967	0.484904	lme	295.123	8.37678	33.2777	0.0780991
branch count stem 1	BnaC07g00720D	-53.0129	0.00191315	0.0123897	9.01533	0.000137	0.0227605	0.156694	lme	295.339	2.47643	131.055	0.938192
branch count stem 1	BnaC03g54950D	30.7417	2.97e-09	1.1e-07	-5.47032	0.000139	0.0230368	0.514803	lme	295.642	2.64474	4.43951	0.781974
branch count stem 1	BnaA05g14590D	-49.4657	0.00222743	0.0139218	7.17773	0.00014	0.0230543	0.192039	lme	295.828	2.48311	263.45	0.933721
branch count stem 1	BnaA03g27090D	-16.6593	0.0282483	0.0918391	5.42402	0.00014	0.0230543	0.839041	lme	296.088	2.42606	1.98105	0.944987
branch count stem 1	BnaA07g37700D	125.489	2.61e-05	0.000386	-12.9557	0.00014	0.0230543	0.0884772	lme	294.655	2.48243	269.084	0.934368
branch count stem 1	BnaA05g10910D	-62.9662	0.00140561	0.00974209	8.0632	0.00014	0.0230543	0.123481	lme	295.605	2.47392	268.666	0.940837
branch count stem 1	BnaA10g22870D	-31.1739	0.0062636	0.0304606	5.50401	0.000141	0.0231387	0.0559622	lme	296.38	2.48364	287.484	0.933688
branch count stem 1	BnaC06g36000D	32.5717	4.52e-09	1.64e-07	-4.5186	0.000142	0.0231387	0.114792	lme	296.777	2.48575	100.934	0.93211
branch count stem 1	BnaA07g32300D	-68.5802	0.00122101	0.00873133	8.07078	0.000142	0.0231387	0.406255	lme	295.621	2.50344	206.032	0.919064
branch count stem 1	BnaC09g27000D	29.9111	9.32e-10	3.71e-08	-2.70585	0.000143	0.0232124	0.594923	lme	297.799	2.5072	44.4682	0.915997
branch count stem 1	BnaA06g36240D	89.1912	1.36e-05	0.00022	-10.4533	0.000143	0.0232417	0.188821	lme	294.275	3.27048	8.67637	0.511807
branch count stem 1	BnaC03g44160D	-34.8601	0.00487819	0.0252312	7.88083	0.000144	0.0232816	0.361182	lme	295.698	2.48728	351.28	0.931549
branch count stem 1	BnaC03g46620D	73.3994	6.03e-06	0.00011	-8.99401	0.000144	0.0232816	0.858777	lme	295.426	2.52633	71.5505	0.902759
branch count stem 1	BnaA05g10770D	71.1449	5.26e-06	9.73e-05	-7.33317	0.000144	0.0232816	0.0860637	lme	295.842	2.4795	244.368	0.93741
branch count stem 1	BnaA03g39220D	-27.4982	0.0367187	0.110069	7.34388	0.000145	0.023337	0.329152	lme	294.995	8.41332	29.7838	0.077263
branch count stem 1	BnaA09g04180D	27.7345	1.54e-10	6.78e-09	-11.4086	0.000146	0.0234369	0.307761	lme	294.972	2.49635	72.6924	0.924967
branch count stem 1	BnaA09g54000D	-78.7182	0.00100728	0.00749899	10.3588	0.000148	0.0238066	0.432546	lme	295.202	2.49014	158.911	0.930254
branch count stem 1	BnaA09g19150D	35.466	0.000214	0.00218116	-3.76639	0.000149	0.0238083	0.470091	lme	296.364	7.53878	40.5682	0.0979422
branch count stem 1	BnaC03g20620D	-39.2491	0.00382635	0.0210225	4.95613	0.00015	0.0239217	0.29518	lme	296.689	2.50372	88.1563	0.92037
branch count stem 1	BnaA09g10600D	35.8042	2.37e-08	7.57e-07	-3.41163	0.00015	0.0239428	0.162692	lme	297.445	2.50156	135.939	0.922134
branch count stem 1	BnaC08g22920D	-76.2799	0.00106975	0.00785832	8.48469	0.000151	0.0239428	0.105665	lme	295.627	2.47827	271.163	0.939631
branch count stem 1	BnaC01g35940D	37.4448	4.28e-08	1.31e-06	-7.76824	0.000151	0.0239919	0.100744	lme	295.811	2.48432	313.644	0.935187
branch count stem 1	BnaA02g35420D	73.5701	9.28e-06	0.000159	-8.60968	0.000152	0.0240291	0.084962	lme	294.706	3.80181	13.5574	0.382067
branch count stem 1	BnaC03g05330D	-59.7745	0.00161966	0.0108858	10.9599	0.000152	0.0240291	0.487541	lme	294.59	2.50237	2.9558	0.8787
branch count stem 1	BnaA04g24600D	-16.4342	0.0307264	0.0978254	2.74162	0.000153	0.0240291	0.0772034	lme	297.911	2.47667	329.833	0.94126
branch count stem 1	BnaC03g35100D	39.6851	9.01e-08	2.56e-06	-5.48498	0.000153	0.0240291	0.0716092	lme	296.523	2.49116	156.888	0.930327
branch count stem 1	BnaC04g05620D	-28.8963	0.00785764	0.0360768	3.41347	0.000153	0.0240897	0.0799403	lme	297.481	2.48955	316.369	0.931692
branch count stem 1	BnaA06g04380D	-65.6771	0.00139912	0.00970218	7.25796	0.000154	0.0241455	0.472978	lme	295.979	2.49457	142.217	0.928046
branch count stem 1	BnaA10g15360D	32.8517	6.67e-09	2.36e-07	-6.44323	0.000155	0.0242133	0.326941	lme	296.224	2.5138	114.094	0.914005
branch count stem 1	BnaA05g22450D	-53.7993	0.00202414	0.0129257	6.38725	0.000155	0.0242182	0.851605	lme	295.44	2.65808	5.24103	0.781713
branch count stem 1	BnaA08g17640D	60.4575	2.69e-06	5.42e-05	-7.03027	0.000156	0.0243013	0.128057	lme	296.066	2.48449	216.734	0.935992
branch count stem 1	BnaA09g15400D	-40.1186	0.00374092	0.0206863	5.39022	0.000156	0.0243152	0.104221	lme	296.601	2.49232	142.854	0.930173
branch count stem 1	BnaC09g43450D	-80.0658	0.00102614	0.00760477	7.8954	0.000157	0.0243351	0.552556	lme	295.846	2.50099	184.869	0.923885
branch count stem 1	BnaC08g17370D	43.1241	2.34e-07	6.11e-06	-5.46851	0.000157	0.0243351	0.107736	lme	296.581	2.50984	176.746	0.917387
branch count stem 1	BnaC07g15660D	-9.0489	0.114065	0.245456	4.31921	0.000158	0.0244594	0.559725	lme	297.065	2.51729	141.706	0.91215
branch count stem 1	BnaA10g26960D	96.259	1.66e-05	0.000262	-9.72819	0.000159	0.0245245	0.215128	lme	295.452	2.49024	273.003	0.932287
branch count stem 1	BnaA02g36940D	66.6299	4.53e-06	8.55e-05	-6.34161	0.00016	0.0245245	0.139861	lme	296.317	2.48416	219.399	0.93701
branch count stem 1	BnaA10g12210D	59.2506	3.7e-06	7.17e-05	-7.11753	0.00016	0.0245245	0.0526	lme	295.45	3.25434	6.87963	0.514257
branch count stem 1	BnaA07g30300D	-34.9926	0.00515477	0.0262953	7.67084	0.00016	0.0245245	0.257033	lme	295.94	2.49228	191.035	0.930969
branch count stem 1	BnaA02g13400D	70.0222	5.67e-06	0.000104	-7.12244	0.00016	0.0245245	0.0972497	lme	296.091	2.48343	301.877	0.937659
branch count stem 1	BnaA08g21280D	39.6556	9.8e-08	2.76e-06	-5.50334	0.000161	0.0245245	0.340446	lme	296.611	2.4955	290.51	0.928684
branch count stem 1	BnaC02g00370D	17.4224	4.28e-21	1.17e-18	-11.0054	0.000161	0.0245245	0.373861	lme	295.227	2.48677	117.282	0.93524
branch count stem 1	BnaC05g34090D	40.1536	1.11e-07	3.08e-06	-4.95162	0.000161	0.0245245	0.530158	lme	296.826	2.47471	102.004	0.94439
branch count stem 1	BnaA10g22740D	-127.338	0.000569	0.00480486	14.2498	0.000162	0.0245245	0.319519	lme	294.715	2.49263	152.518	0.930925
branch count stem 1	BnaA09g19940D	-8.83343	0.119614	0.253694	3.30403	0.000164	0.0248565	0.139376	lme	297.663	2.49571	94.7551	0.929028
branch count stem 1	BnaAnng09220D	-49.3681	0.0144766	0.0568029	7.58911	0.000165	0.0248566	0.468499	lme	295.133	12.1001	65.4887	0.038105
branch count stem 1	BnaC03g40840D	-6.64879	0.194341	0.358743	3.34415	0.000165	0.0248566	0.640905	lme	297.642	2.51025	61.3378	0.91828
branch count stem 1	BnaC04g01910D	-19.3981	0.0214393	0.0751921	4.71624	0.000165	0.0248566	0.220979	lme	296.961	2.50678	85.3341	0.920986
branch count stem 1	BnaC06g06210D	-111.472	0.000678	0.00550463	10.573	0.000165	0.0248566	0.511305	lme	295.352	2.5126	114.426	0.91683
branch count stem 1	BnaC02g10230D	-34.5543	0.00542223	0.0273508	7.57556	0.000166	0.0249498	0.370463	lme	296.031	2.49311	220.049	0.931453
branch count stem 1	BnaC05g04670D	70.3779	1.32e-05	0.000216	-6.41864	0.000167	0.0250051	0.48765	lme	295.478	4.89657	22.4407	0.232325
branch count stem 1	BnaC07g07970D	-32.3228	0.00638434	0.0308591	6.41184	0.000169	0.0251934	0.432301	lme	296.388	2.50849	146.704	0.920447
branch count stem 1	BnaCnng43660D	-39.509	0.00402903	0.0218608	8.13732	0.000169	0.0251934	0.6933	lme	295.265	2.60269	3.86742	0.811966
branch count stem 1	BnaC09g05410D	-11.4538	0.0726623	0.179484	4.01843	0.00017	0.0251934	0.639836	lme	297.331	2.52751	88.3522	0.906746
branch count stem 1	BnaC09g47330D	-75.6391	0.00119165	0.0085596	9.08362	0.00017	0.0251934	0.33337	lme	295.705	2.49106	198.353	0.933613
branch count stem 1	BnaC08g20590D	113.475	2.67e-05	0.000394	-9.70628	0.00017	0.0251934	0.32053	lme	295.573	2.49757	181.024	0.928755
branch count stem 1	BnaC09g29460D	-1014.09	0.000204	0.00210073	-449.952	0.000171	0.0253349	0.591683	lme	287.912	2.51481	124.45	0.916252
branch count stem 1	BnaC06g37830D	-59.2832	0.0018242	0.0119408	8.30189	0.000172	0.0254053	0.406384	lme	295.906	2.51341	161.464	0.917433
branch count stem 1	BnaA09g51710D	-47.5468	0.00280753	0.0166236	5.32473	0.000173	0.0255367	0.857227	lme	296.797	2.53096	59.4104	0.904685
branch count stem 1	BnaA10g00150D	-74.5043	0.00124627	0.00887152	10.4152	0.000174	0.0256671	0.216737	lme	295.479	2.49483	220.681	0.931595
branch count stem 1	BnaC08g06430D	-61.6062	0.0017288	0.0114618	6.45933	0.000175	0.0257674	0.547495	lme	296.442	2.52702	122.379	0.908123
branch count stem 1	BnaC03g11580D	37.6949	6.3e-08	1.85e-06	-7.23142	0.000177	0.0258791	0.211156	lme	296.231	2.50522	186.795	0.924255
branch count stem 1	BnaC08g13860D	-46.7629	0.0029352	0.0171889	5.86497	0.000177	0.0258791	0.240905	lme	296.652	2.4964	217.57	0.930839
branch count stem 1	BnaA01g16090D	-32.9734	0.00631254	0.0306268	6.05127	0.000179	0.0260514	0.467955	lme	296.604	2.51534	91.967	0.917083
branch count stem 1	BnaA07g20290D	-19.8075	0.0212166	0.0746634	6.06847	0.000179	0.0260514	0.499824	lme	296.595	2.53438	69.5443	0.903246
branch count stem 1	BnaA05g16950D	-5.70572	0.244747	0.419713	8.84184	0.000179	0.0260514	0.263087	lme	295.85	2.50102	98.8145	0.9277
branch count stem 1	BnaCnng32620D	-31.9189	0.00679997	0.0323601	7.46076	0.00018	0.0260761	0.127197	lme	296.197	2.49565	152.523	0.931836
branch count stem 1	BnaC04g24160D	-6.93896	0.180815	0.340444	2.53106	0.000181	0.0262243	0.342378	lme	299.481	2.46913	0.344511	0.0222204
branch count stem 1	BnaC01g08840D	37.4577	6.14e-08	1.81e-06	-5.06791	0.000181	0.0262449	0.570893	lme	296.981	2.51101	60.2822	0.920548
branch count stem 1	BnaA08g21010D	-45.2271	0.00321901	0.0183963	8.42391	0.000184	0.0264686	0.275272	lme	295.995	2.48702	177.563	0.939005
branch count stem 1	BnaA09g50130D	-79.8438	0.00116623	0.00842271	10.5496	0.000184	0.0264686	0.274789	lme	295.544	2.51731	148.362	0.91652
branch count stem 1	BnaC01g02400D	-48.4671	0.00282077	0.0166827	6.3983	0.000185	0.0265322	0.441425	lme	296.555	2.51545	96.5911	0.918032
branch count stem 1	BnaC03g36100D	-197.6	0.000427	0.00381694	-106.469	0.000185	0.0265322	0.288277	lme	290.933	2.54482	87.0518	0.89697
branch count stem 1	BnaC04g25450D	104.461	2.47e-05	0.000367	-11.062	0.000185	0.0265322	0.036466	lme	295.467	2.49371	220.577	0.934266
branch count stem 1	BnaC02g35640D	42.6158	2.75e-07	7.08e-06	-5.84092	0.000186	0.0265322	0.273929	lme	296.733	2.52023	50.9233	0.91437
branch count stem 1	BnaA04g28950D	-41.8351	0.00384615	0.0211041	5.37347	0.000186	0.0265322	0.643797	lme	296.13	2.65588	6.74007	0.796406
branch count stem 1	BnaCnng41280D	23.0149	5.84e-13	3.4e-11	-12.2067	0.000188	0.0267311	0.209421	lme	295.288	2.50997	112.811	0.922483
branch count stem 1	BnaA06g16150D	-16.5332	0.0333149	0.103614	3.1438	0.000189	0.0268154	0.174009	lme	298.011	2.54517	108.252	0.897281
branch count stem 1	BnaC07g20590D	46.111	0.000213	0.00217888	-6.45321	0.00019	0.0268154	0.272799	lme	295.668	8.63588	36.3783	0.0744654
branch count stem 1	BnaC03g57010D	50.4522	1.16e-06	2.58e-05	-5.24105	0.00019	0.0268154	0.23074	lme	297.001	2.49216	106.184	0.93608
branch count stem 1	BnaA03g25130D	-31.7593	0.00711485	0.0334913	3.26084	0.00019	0.0268154	0.396216	lme	297.949	2.50798	82.7254	0.924266
branch count stem 1	BnaA09g28900D	-3.65349	0.408367	0.588305	3.55602	0.00019	0.0268154	0.567018	lme	297.748	2.53536	34.432	0.903622
branch count stem 1	BnaC07g38650D	-26.9853	0.0104227	0.0445864	5.63738	0.00019	0.0268154	0.362911	lme	296.858	2.52188	84.5168	0.91416
branch count stem 1	BnaC06g34700D	42.8512	2.97e-07	7.59e-06	-4.29929	0.000191	0.0268154	0.415845	lme	297.403	2.50119	82.1807	0.929425
branch count stem 1	BnaC05g42900D	42.4061	2.7e-07	6.97e-06	-6.76023	0.000191	0.0268154	0.0938001	lme	296.503	2.50736	158.088	0.924975
branch count stem 1	BnaC08g00650D	-4.725	0.314692	0.497423	5.29422	0.000192	0.0268498	0.783386	lme	296.988	2.54478	62.0989	0.897786
branch count stem 1	BnaA06g34330D	-10.9407	0.104865	0.231657	5.58203	0.000193	0.0270329	0.32476	lme	296.109	3.61302	9.56923	0.42204
branch count stem 1	BnaC08g48480D	28.8749	7.47e-10	3.01e-08	-3.29032	0.000194	0.0270329	0.450627	lme	297.96	2.50463	58.6844	0.927186
branch count stem 1	BnaA08g21360D	28.0764	5.55e-06	0.000102	-8.33533	0.000195	0.0271221	0.481047	lme	295.373	4.8696	29.2995	0.238626
branch count stem 1	BnaC01g01280D	-61.2233	0.00189509	0.0123083	7.43441	0.000196	0.02729	0.622346	lme	296.36	2.51335	128.984	0.921341
branch count stem 1	BnaC03g67850D	-23.834	0.0142294	0.0561025	5.75654	0.000198	0.0275333	0.259166	lme	296.892	2.50925	247.649	0.924712
branch count stem 1	BnaA02g00700D	77.8945	1.15e-05	0.000191	-8.42479	0.000199	0.0275786	0.158809	lme	296.136	2.52519	208.849	0.913165
branch count stem 1	BnaC07g41250D	102.787	2.59e-05	0.000383	-9.05669	0.0002	0.0276116	0.0962526	lme	295.997	2.48975	307.694	0.939451
branch count stem 1	BnaC09g38920D	27.7819	9.77e-05	0.00115315	-3.96714	0.0002	0.027622	0.35646	lme	296.738	6.06052	24.1147	0.151384
branch count stem 1	BnaC06g22430D	39.0862	1.26e-07	3.47e-06	-3.88436	0.000201	0.027752	0.428416	lme	297.705	2.52762	280.313	0.911762
branch count stem 1	BnaA01g29020D	58.3913	3.3e-06	6.46e-05	-7.43054	0.000204	0.0279324	0.777384	lme	296.429	2.52477	83.7386	0.914113
branch count stem 1	BnaA03g08900D	39.2539	1.32e-07	3.63e-06	-5.60967	0.000204176	0.0279324	0.143123	lme	296.996	2.51114	213.91	0.924191
branch count stem 1	BnaA08g08500D	-22.7439	0.0161254	0.0614251	4.88189	0.000204	0.0279324	0.239325	lme	297.276	2.5071	183.313	0.927213
branch count stem 1	BnaA01g22910D	-56.9003	0.00222688	0.0139194	8.64011	0.000205	0.0279324	0.0298948	lme	296.135	2.50519	166.096	0.928635
branch count stem 1	BnaC03g10580D	69.1559	7.5e-06	0.000132	-5.55972	0.000205	0.0279324	0.431255	lme	297.021	2.50061	161.355	0.932121
branch count stem 1	BnaA04g29330D	-42.8643	0.00386585	0.0211804	6.34027	0.000205	0.0279324	0.0284879	lme	296.761	2.48329	439.669	0.945224
branch count stem 1	BnaC03g50270D	93.9326	2.14e-05	0.000326	-8.85145	0.000205	0.0279324	0.120408	lme	296.095	2.5023	244.472	0.930922
branch count stem 1	BnaA03g11820D	-40.1901	0.00445088	0.0235687	7.6321	0.000206	0.0279324	0.0468086	lme	296.393	2.53014	222.864	0.910568
branch count stem 1	BnaC08g22070D	48.2037	9.42e-07	2.15e-05	-5.60414	0.000206	0.0279324	0.449712	lme	297.014	2.51132	268.478	0.92434
branch count stem 1	BnaA04g10280D	62.3562	4.7e-06	8.82e-05	-6.50581	0.000206342	0.0279324	0.313335	lme	296.718	2.50244	174.794	0.930939
branch count stem 1	BnaAnng31380D	72.8751	9.42e-06	0.000161	-6.86204	0.000207	0.0279324	0.72791	lme	296.616	2.51688	224.613	0.920363
branch count stem 1	BnaC04g25160D	58.4889	3.39e-06	6.62e-05	-5.51597	0.000207	0.0279324	0.549007	lme	297.054	2.51844	115.418	0.919222
branch count stem 1	BnaC04g08360D	-48.8554	0.0029994	0.0174825	5.48666	0.000208	0.0279324	0.218877	lme	297.069	2.50226	179.596	0.931255
branch count stem 1	BnaAnng37500D	40.3008	1.85e-07	4.94e-06	-4.22558	0.000208	0.0279324	0.761724	lme	297.583	2.51641	54.4346	0.920556
branch count stem 1	BnaC09g43460D	-77.5354	0.00134456	0.00941495	9.14167	0.000208	0.0279324	0.640307	lme	296.051	2.51147	106.639	0.924459
branch count stem 1	BnaCnng64190D	-42.2486	0.00402892	0.0218608	6.52129	0.000209	0.0279324	0.331788	lme	296.732	2.49667	239.471	0.935571
branch count stem 1	BnaA09g49260D	56.6952	2.87e-06	5.73e-05	-5.67542	0.000209	0.0279324	0.396885	lme	297.013	2.51229	118.479	0.924004
branch count stem 1	BnaA10g30140D	-16.0079	0.0369112	0.110499	3.77492	0.00021	0.0279324	0.708711	lme	297.835	2.49533	108.1	0.936716
branch count stem 1	BnaC07g30580D	50.8404	1.43e-06	3.11e-05	-6.45477	0.00021	0.0279324	0.202618	lme	296.765	2.50658	153.062	0.92839
branch count stem 1	BnaC03g40860D	-56.9769	0.00226958	0.0141106	6.68181	0.00021	0.0279324	0.847836	lme	296.688	2.53488	62.0857	0.907543
branch count stem 1	BnaC04g45140D	-34.2999	0.00637458	0.0308335	6.89724	0.00021	0.0279324	0.236392	lme	296.632	2.54469	126.387	0.900769
branch count stem 1	BnaC03g02250D	-66.009	0.00176568	0.011652	8.48972	0.000212	0.0281775	0.1418	lme	296.237	2.50441	248.508	0.93035
branch count stem 1	BnaC09g29760D	39.4579	1.52e-07	4.12e-06	-7.46835	0.000213	0.028202	0.290054	lme	296.499	2.51459	306.449	0.922928
branch count stem 1	BnaC04g35400D	-49.4325	0.00298904	0.0174341	7.92455	0.000213	0.028202	0.441505	lme	296.381	2.51126	129.945	0.925367
branch count stem 1	BnaC07g45080D	34.802	2.88e-08	9.06e-07	-2.76869	0.000214	0.0282067	0.328124	lme	298.488	2.49705	136.399	0.935999
branch count stem 1	BnaA06g07310D	38.6051	1.16e-07	3.21e-06	-5.89122	0.000216	0.0283913	0.338242	lme	296.995	2.48601	113.95	0.944619
branch count stem 1	BnaA07g31030D	39.5143	1.55e-07	4.19e-06	-4.2207	0.000216	0.0283913	0.317279	lme	297.662	2.4997	113.445	0.9343
branch count stem 1	BnaCnng77490D	29.2783	1.39e-09	5.39e-08	-4.71756	0.00022	0.0287715	0.473029	lme	297.47	2.51824	91.9372	0.921079
branch count stem 1	BnaA06g12060D	-41.1381	0.00440866	0.0234113	6.19368	0.00022	0.0287715	0.378897	lme	296.928	2.50332	164.995	0.932175
branch count stem 1	BnaA06g14180D	-3.57492	0.417633	0.59717	3.71736	0.00022	0.0287715	0.446386	lme	297.95	2.47834	164.661	0.951073
branch count stem 1	BnaA06g01520D	70.596	9.06e-06	0.000155	-7.96561	0.00022	0.0287829	0.467775	lme	296.419	2.53043	54.859	0.912071
branch count stem 1	BnaA06g10340D	-56.7845	0.00237156	0.0146027	5.95848	0.000221	0.0287829	0.74572	lme	297.005	2.56146	66.796	0.89022
branch count stem 1	BnaC07g07190D	-12.0769	0.0699553	0.174509	2.91821	0.000221	0.0287829	0.131099	lme	298.443	2.52039	90.7311	0.91972
branch count stem 1	BnaAnng00450D	79.0019	1.39e-05	0.000224	-7.7507	0.000222	0.0287829	0.0861966	lme	296.496	2.49926	185.547	0.935482
branch count stem 1	BnaCnng11870D	36.792	6.88e-08	2.01e-06	-4.66383	0.000222	0.0287829	0.18999	lme	297.514	2.50962	162.839	0.927815
branch count stem 1	BnaC01g00910D	110.799	3.51e-05	0.000493	-8.91169	0.000222	0.0287829	0.150984	lme	296.22	2.51268	282.658	0.925578
branch count stem 1	BnaAnng24130D	-6.44603	0.212826	0.381007	3.12095	0.000223	0.0288149	0.16582	lme	298.323	2.50075	212.313	0.934507
branch count stem 1	BnaA05g08120D	88.2465	2.02e-05	0.000311	-8.88031	0.000225	0.0290354	0.68717	lme	296.248	2.54209	127.129	0.904598
branch count stem 1	BnaC01g03690D	-78.5058	0.00140651	0.00974658	9.0299	0.000226	0.0290354	0.547091	lme	296.216	2.53346	86.4081	0.910765
branch count stem 1	BnaA03g51550D	-2.07309	0.609901	0.755445	4.81195	0.000226	0.0290354	0.363687	lme	297.475	2.52927	81.5286	0.913787
branch count stem 1	BnaA06g17610D	-59.4832	0.00221915	0.0138794	8.75702	0.000227	0.0291498	0.474784	lme	296.29	2.51476	92.8381	0.924597
branch count stem 1	BnaA04g00440D	-20.659	0.0212191	0.0746654	4.91885	0.000227	0.0291498	0.139776	lme	297.447	2.51161	102.301	0.926972
branch count stem 1	BnaCnng04500D	37.2399	8.31e-08	2.37e-06	-6.65703	0.000228	0.0292442	0.735776	lme	296.852	2.49936	186.711	0.936288
branch count stem 1	BnaA01g21290D	-5.62604	0.258351	0.434534	4.99502	0.000229	0.0292656	0.0898847	lme	297.43	2.51606	112.803	0.923942
branch count stem 1	BnaC05g29750D	-13.1113	0.059412	0.155214	5.41706	0.00023	0.0292656	0.152248	lme	297.275	2.51403	159.408	0.925576
branch count stem 1	BnaA09g07850D	35.1737	3.31e-06	6.49e-05	-4.73558	0.00023	0.0292656	0.268613	lme	296.649	4.67199	20.4531	0.257599
branch count stem 1	BnaC03g53710D	27.1526	5.92e-07	1.42e-05	-6.40485	0.000231	0.0292656	0.18799	lme	296.037	4.11933	15.5942	0.330158
branch count stem 1	BnaCnng31360D	-4.74304	0.549081	0.708185	3.84555	0.000231	0.0292656	0.821204	lme	297.062	6.82953	26.5	0.119567
branch count stem 1	BnaC04g25550D	57.1514	3.47e-06	6.77e-05	-4.9499	0.000231	0.0292656	0.04359	lme	297.464	2.51315	266.579	0.926367
branch count stem 1	BnaCnng40160D	-70.9464	0.00168326	0.0112249	9.5695	0.000232	0.0293691	0.240585	lme	296.154	2.53499	97.4651	0.910571
branch count stem 1	BnaA06g22290D	-69.1919	0.00175098	0.0115739	9.38482	0.000232	0.0293691	0.680526	lme	296.191	2.52111	76.1896	0.920581
branch count stem 1	BnaCnng24150D	-40.4975	0.00476793	0.0247895	6.8617	0.000234	0.0295435	0.354457	lme	296.831	2.55315	84.5581	0.897826
branch count stem 1	BnaA06g32710D	32.8556	1.45e-08	4.84e-07	-7.36541	0.000236	0.029662	0.736647	lme	296.701	2.51885	80.0618	0.922659
branch count stem 1	BnaA06g14380D	-9.28732	0.168502	0.324208	4.53037	0.000236	0.029662	0.217077	lme	296.868	4.15519	11.9746	0.321224
branch count stem 1	BnaC05g27180D	36.7873	6.82e-08	1.99e-06	-6.44855	0.000237	0.0297017	0.628032	lme	298.575	2.50195	0.357338	0.0207058
branch count stem 1	BnaC05g06830D	-60.2275	0.00224815	0.014011	9.19227	0.000238	0.0298071	0.771318	lme	296.275	2.52846	94.5047	0.915958
branch count stem 1	BnaC04g53400D	36.9612	8.38e-08	2.39e-06	-4.98227	0.00024	0.0299542	0.3958	lme	297.516	2.51277	154.895	0.927731
branch count stem 1	BnaC03g73270D	37.9694	1.18e-07	3.28e-06	-5.13662	0.00024	0.0299542	0.144194	lme	297.461	2.51387	183.851	0.927029
branch count stem 1	BnaC07g42460D	79.27	1.57e-05	0.00025	-9.50114	0.000242	0.0299542	0.297338	lme	296.239	2.51975	152.033	0.92283
branch count stem 1	BnaA03g27360D	30.461	0.00305414	0.017687	-2.9902	0.000242	0.0299542	0.556816	lme	297.658	9.15742	35.123	0.0664998
branch count stem 1	BnaA03g07400D	46.3225	8.97e-07	2.05e-05	-5.82045	0.000242	0.0299542	0.139748	lme	297.221	2.53938	142.234	0.908644
branch count stem 1	BnaA05g16830D	-31.6294	0.00824709	0.0374353	4.28921	0.000242	0.0299542	0.636426	lme	297.831	2.51554	93.0518	0.925926
branch count stem 1	BnaA09g07160D	43.6121	5.27e-07	1.28e-05	-5.2794	0.000242	0.0299542	0.374995	lme	297.412	2.52601	66.352	0.918158
branch count stem 1	BnaA04g28670D	-16.3976	0.036789	0.110249	4.65966	0.000242	0.0299542	0.0863382	lme	297.67	2.48572	428.174	0.948383
branch count stem 1	BnaC03g38300D	37.301	9.4e-08	2.66e-06	-4.45497	0.000243	0.0299931	0.0974402	lme	297.764	2.49703	233.248	0.939892
branch count stem 1	BnaA03g18570D	-17.313	0.0330513	0.103078	4.39783	0.000245	0.0302661	0.229883	lme	297.806	2.53549	111.008	0.911835
branch count stem 1	BnaA08g15920D	-22.3025	0.0184028	0.0673093	4.08496	0.000246	0.0302664	0.464964	lme	297.96	2.50791	222.065	0.932133
branch count stem 1	BnaC08g30480D	87.9	2.23e-05	0.000338	-9.87336	0.000246	0.0302664	0.28906	lme	296.196	2.53273	139.337	0.913947
branch count stem 1	BnaA03g23730D	31.5169	8.75e-09	3.02e-07	-3.93583	0.000248	0.0303597	0.420183	lme	298.04	2.56108	76.4904	0.89384
branch count stem 1	BnaA01g27680D	33.9477	2.81e-08	8.88e-07	-2.59232	0.000248	0.0303597	0.428733	lme	298.879	2.53697	86.8526	0.910999
branch count stem 1	BnaA05g23300D	57.4924	4.02e-06	7.72e-05	-5.9291	0.000249	0.0303597	0.515623	lme	297.231	2.53393	109.678	0.913324
branch count stem 1	BnaC05g16930D	-45.5474	0.00455622	0.0239793	6.59778	0.000249	0.0303597	0.846393	lme	296.254	3.93817	20.6243	0.367216
branch count stem 1	BnaA01g12020D	-22.3279	0.0184957	0.0675102	5.24359	0.000249	0.0303597	0.327103	lme	297.483	2.51618	134.756	0.926382
branch count stem 1	BnaC06g28430D	40.544	2.76e-07	7.11e-06	-4.83907	0.000249	0.0303597	0.20054	lme	297.642	2.54749	94.5567	0.903681
branch count stem 1	BnaA02g27010D	-23.0206	0.0172669	0.0645434	4.58365	0.00025	0.0303719	0.270908	lme	297.759	2.51588	206.519	0.926735
branch count stem 1	BnaA05g25500D	-57.4896	0.00252663	0.0153286	7.6101	0.00025	0.0303719	0.084227	lme	296.746	2.5054	222.517	0.934521
branch count stem 1	BnaA10g04960D	-5.9187	0.245529	0.420742	3.31394	0.000254	0.0307777	0.476649	lme	298.432	2.5267	95.5018	0.919178
branch count stem 1	BnaA01g31900D	-9.24695	0.121773	0.256997	3.44698	0.000255	0.0307876	0.282136	lme	298.357	2.52018	101.494	0.924019
branch count stem 1	BnaAnng00330D	106.331	3.8e-05	0.000528	-8.15831	0.000256	0.0308345	0.0554656	lme	296.641	2.52719	85.3681	0.918998
branch count stem 1	BnaC06g28720D	-2.65443	0.53149	0.692709	1.64884	0.000256	0.0308345	0.208352	lme	299.842	2.51859	97.659	0.925338
branch count stem 1	BnaA07g18130D	-28.7003	0.0105806	0.0450962	6.31623	0.000257	0.0308345	0.59984	lme	297.163	2.51545	173.885	0.927795
branch count stem 1	BnaC01g22090D	-38.3732	0.00563393	0.0281442	7.03586	0.000257	0.0308345	0.311957	lme	296.945	2.52886	107.493	0.917932
branch count stem 1	BnaC07g35860D	-41.2741	0.00484529	0.0251085	7.80537	0.000257	0.0308345	0.574201	lme	296.74	2.52041	125.919	0.924152
branch count stem 1	BnaC04g35270D	35.3974	5.56e-08	1.65e-06	-5.02145	0.000258	0.0308911	0.672743	lme	297.608	2.53641	39.9216	0.912048
branch count stem 1	BnaA06g26720D	-24.7554	0.0148182	0.0577394	5.05067	0.000258	0.0308924	0.363218	lme	297.621	2.50614	179.621	0.93489
branch count stem 1	BnaC07g08240D	-60.8007	0.00308097	0.0178021	8.83614	0.000259	0.0308924	0.623174	lme	295.601	5.46546	24.5421	0.188795
branch count stem 1	BnaC06g38200D	-24.6618	0.0150241	0.0583225	4.16345	0.00026	0.0309838	0.127951	lme	298.02	2.51588	174.022	0.927876
branch count stem 1	BnaA03g43910D	-82.7145	0.00145863	0.01003	10.6907	0.00026	0.0309838	0.236497	lme	296.13	2.54298	86.0872	0.908102
branch count stem 1	BnaC05g48360D	66.3556	8.79e-06	0.000151	-8.32031	0.000261	0.0309952	0.259671	lme	296.641	2.54356	208.819	0.907897
branch count stem 1	BnaA06g03880D	-58.6251	0.00251862	0.0152946	7.63111	0.000261	0.0309952	0.933081	lme	296.808	2.50568	52.1964	0.935343
branch count stem 1	BnaC07g36550D	-11.0145	0.0876197	0.204966	3.26295	0.000261	0.0309952	0.45433	lme	298.516	2.49003	98.0378	0.94737
branch count stem 1	BnaC04g33870D	-3.78524	0.404424	0.584209	5.04346	0.000262	0.0310158	0.116054	lme	297.649	2.51221	113.882	0.930781
branch count stem 1	BnaA04g23670D	-28.9863	0.0103771	0.0444552	5.35362	0.000264	0.0312357	0.611012	lme	297.898	2.44829	0.318917	0.107807
branch count stem 1	BnaA02g14490D	38.0529	1.56e-07	4.23e-06	-5.90224	0.000265	0.0312628	0.521254	lme	296.653	2.52492	3.84236	0.887379
branch count stem 1	BnaC06g30160D	-15.2552	0.0449573	0.127486	3.46642	0.000266	0.0313751	0.401696	lme	298.428	2.51421	161.044	0.929817
branch count stem 1	BnaC04g52130D	-48.6965	0.00359355	0.0200533	7.66185	0.000268	0.0314727	0.284274	lme	296.851	2.52151	284.29	0.924596
branch count stem 1	BnaA01g28190D	32.8786	1.8e-08	5.89e-07	-2.78453	0.000268	0.0315048	0.221829	lme	298.88	2.50488	285.141	0.936992
branch count stem 1	BnaAnng05610D	26.4361	1.67e-10	7.29e-09	-3.30624	0.000269	0.0315672	0.66043	lme	298.539	2.52458	99.7563	0.922446
branch count stem 1	BnaC06g04820D	0.88213	0.793004	0.878095	2.70905	0.00027	0.0316061	0.54116	lme	298.94	2.5287	77.5635	0.919458
branch count stem 1	BnaC02g01000D	50.3731	2e-06	4.18e-05	-5.01337	0.000271	0.031663	0.315464	lme	297.72	2.53543	135.411	0.914809
branch count stem 1	BnaA09g27410D	-23.3857	0.0173362	0.064752	6.19328	0.000271	0.031663	0.200627	lme	297.3	2.52553	315.993	0.922059
branch count stem 1	BnaAnng34660D	61.6486	6.73e-06	0.00012	-6.56738	0.000272	0.0317479	0.54234	lme	296.973	2.51777	2.31151	0.878512
branch count stem 1	BnaC07g03550D	68.9037	1.1e-05	0.000183	-8.08583	0.000274	0.0318797	0.0624247	lme	296.784	2.52793	285.062	0.920597
branch count stem 1	BnaCnng23950D	67.1263	9.92e-06	0.000168	-6.19505	0.000275	0.0319711	0.211247	lme	297.325	2.53401	166.795	0.916312
branch count stem 1	BnaC05g13800D	-55.0075	0.0029306	0.0171762	7.49251	0.000276	0.0319711	0.634404	lme	296.944	2.52418	90.5743	0.923414
branch count stem 1	BnaAnng36110D	47.9549	1.45e-06	3.14e-05	-6.27987	0.000277	0.0321046	0.317114	lme	297.311	2.53253	150.58	0.9176
branch count stem 1	BnaC03g68010D	79.2843	1.9e-05	0.000294	-8.4945	0.000278	0.0321046	0.714783	lme	296.694	2.56656	50.0679	0.89302
branch count stem 1	BnaCnng41810D	-3.8285	0.401406	0.581425	2.24681	0.000278	0.0321046	0.190846	lme	298.682	2.5466	3.65132	0.868778
branch count stem 1	BnaA03g01940D	-105.683	0.00112722	0.00818983	11.9823	0.000281	0.0324326	0.749219	lme	296.038	2.53562	74.278	0.915622
branch count stem 1	BnaC08g49200D	-34.4023	0.00750977	0.0349011	6.03886	0.000283	0.0325013	0.0468804	lme	297.423	2.5138	208.981	0.931909
branch count stem 1	BnaC09g30230D	-0.775574	0.837324	0.905874	5.3362	0.000283	0.0325013	0.0604896	lme	297.672	2.50606	231.892	0.937703
branch count stem 1	BnaA08g12060D	34.1379	3.65e-08	1.12e-06	-3.55892	0.000283	0.0325013	0.959007	lme	298.472	2.50589	43.5918	0.937496
branch count stem 1	BnaA08g25600D	47.9622	1.49e-06	3.21e-05	-4.37508	0.000284	0.0325013	0.185641	lme	298.072	2.5152	132.245	0.930931
branch count stem 1	BnaC09g48680D	-31.3278	0.0092627	0.0408621	4.59126	0.000285	0.0326129	0.294943	lme	297.985	2.5396	162.618	0.91328
branch count stem 1	BnaC08g38200D	72.2533	1.4e-05	0.000227	-7.52004	0.000286	0.0326457	0.318762	lme	297.005	2.52699	309.413	0.922541
branch count stem 1	BnaC08g25420D	-63.9535	0.00232308	0.014365	7.56942	0.000286	0.0326457	0.10221	lme	296.993	2.50652	399.054	0.9377
branch count stem 1	BnaA03g38290D	26.1175	1.47e-10	6.46e-09	-8.93953	0.000293	0.0333901	0.60399	lme	296.699	2.53171	76.1441	0.919707
branch count stem 1	BnaA04g24690D	9.02629	9.52e-09	3.27e-07	-25.7568	0.000293	0.0333901	0.486542	lme	294.588	2.50631	240.879	0.938616
branch count stem 1	BnaA09g21050D	-17.0101	0.0366913	0.110007	3.84248	0.000294	0.0334017	0.0211174	lme	298.397	2.5135	265.344	0.933308
branch count stem 1	BnaA04g28130D	-14.7262	0.0502281	0.138118	4.70224	0.000296	0.0335456	0.18927	lme	298.004	2.50487	191.155	0.939934
branch count stem 1	BnaA01g25800D	-44.0032	0.00468643	0.0244735	7.8305	0.000296	0.0335456	0.978604	lme	296.985	2.54387	118.968	0.911327
branch count stem 1	BnaA04g26290D	-52.523	0.00335143	0.0189592	8.39846	0.000297	0.0335456	0.321119	lme	296.301	2.97031	5.18558	0.628533
branch count stem 1	BnaC09g08690D	-6.06578	0.24278	0.417232	2.90047	0.000298	0.0336683	0.297629	lme	298.984	2.52137	231.044	0.927897
branch count stem 1	BnaA09g32600D	-87.4753	0.00150748	0.0102921	11.5231	0.000299	0.0336798	0.313259	lme	296.226	2.56932	150.478	0.893598
branch count stem 1	BnaA02g27880D	-7.08227	0.260725	0.437445	3.55261	0.000299	0.0336987	0.475756	lme	297.883	4.0192	23.3903	0.355914
branch count stem 1	BnaC03g61580D	27.4478	6.48e-10	2.63e-08	-2.2962	0.000301	0.0338352	0.291178	lme	299.463	2.5479	84.9137	0.908809
branch count stem 1	BnaA03g05460D	-3.39995	0.591606	0.74194	2.95863	0.000301	0.0338405	0.438871	lme	298.052	5.16169	19.7699	0.211512
branch count stem 1	BnaAnng13960D	33.3368	2.88e-08	9.06e-07	-5.13518	0.000302	0.0338405	0.201355	lme	297.862	2.51363	141.295	0.933965
branch count stem 1	BnaA06g36090D	-15.5152	0.0672646	0.169672	5.59217	0.000303	0.033918	0.0685598	lme	296.895	4.27317	22.0142	0.313203
branch count stem 1	BnaA10g29130D	-61.751	0.00258026	0.0155671	8.20308	0.000303	0.0339284	0.969811	lme	296.911	2.56612	41.3152	0.895637
branch count stem 1	BnaA03g46410D	-16.2199	0.0411827	0.119604	4.41058	0.000305	0.0340051	0.041433	lme	298.184	2.50193	409.125	0.943048
branch count stem 1	BnaC06g40550D	-8.17651	0.306697	0.488682	4.98315	0.000305	0.0340051	0.270418	lme	297.104	6.08503	32.9563	0.154149
branch count stem 1	BnaC03g09630D	44.2293	8.89e-07	2.04e-05	-5.13708	0.000306	0.0340051	0.775119	lme	297.86	2.55164	38.2204	0.906038
branch count stem 1	BnaC02g06700D	25.003	0.0489168	0.135588	-4.71449	0.000306	0.0340051	0.694487	lme	297.266	12.3029	40.7164	0.0369118
branch count stem 1	BnaA07g23230D	-48.4193	0.00398518	0.0216794	-39.6834	0.000307	0.0340051	0.374604	lme	293.802	2.51851	211.244	0.930865
branch count stem 1	BnaC08g21600D	48.1753	1.74e-06	3.69e-05	-4.86468	0.000307	0.0340051	0.156339	lme	298.004	2.51654	234.839	0.932383
branch count stem 1	BnaA04g22770D	31.9507	1.65e-08	5.4e-07	-5.80342	0.000308	0.0340051	0.900736	lme	297.59	2.55529	25.0822	0.9026
branch count stem 1	BnaA03g16770D	27.7605	9.09e-06	0.000156	-3.18301	0.000308	0.0340051	0.562543	lme	298.099	4.94536	29.1567	0.234663
branch count stem 1	BnaC09g44410D	79.2192	2.17e-05	0.00033	-8.59881	0.000308	0.0340051	0.576198	lme	296.862	2.57563	83.1699	0.889988
branch count stem 1	BnaC07g46880D	31.1576	9.11e-09	3.14e-07	-5.71064	0.000309	0.0340746	0.0882436	lme	297.694	2.50543	359.876	0.940858
branch count stem 1	BnaA07g11270D	-28.6032	0.0118319	0.0489806	6.15412	0.00031	0.0340927	0.222226	lme	297.547	2.53353	118.256	0.920123
branch count stem 1	BnaC02g18610D	42.1537	5.72e-07	1.37e-05	-5.68337	0.00031	0.0340927	0.0793276	lme	297.709	2.52438	209.275	0.926872
branch count stem 1	BnaC09g36600D	-55.3039	0.0101787	0.0438404	9.23084	0.000312	0.0341866	0.222387	lme	296.057	10.9928	32.7973	0.04611
branch count stem 1	BnaC09g14830D	36.8203	1.35e-07	3.7e-06	-4.50195	0.000312	0.0341866	0.809469	lme	298.172	2.55272	51.0391	0.906197
branch count stem 1	BnaA01g35190D	57.346	5.48e-06	0.000101	-4.97932	0.000312	0.0341866	0.0790606	lme	297.984	2.51937	117.13	0.930729
branch count stem 1	BnaA05g22680D	58.683	6.24e-06	0.000113	-7.22912	0.000313	0.0341978	0.256543	lme	297.242	2.53087	129.076	0.922342
branch count stem 1	BnaA09g26620D	70.6969	1.47e-05	0.000235	-8.16768	0.000315	0.0343566	0.49268	lme	297.009	2.52145	196.053	0.92946
branch count stem 1	BnaA10g27200D	-49.3856	0.00387653	0.0212223	8.00303	0.000316	0.034481	0.739893	lme	296.756	2.49812	2.25197	0.902193
branch count stem 1	BnaCnng63770D	-14.6955	0.0518081	0.141179	3.27098	0.000318	0.034537	0.0826199	lme	298.854	2.51648	217.394	0.933392
branch count stem 1	BnaA09g07180D	-64.1422	0.00251247	0.0152624	8.13072	0.000319	0.034537	0.776474	lme	297.033	2.55106	67.4511	0.908164
branch count stem 1	BnaCnng03060D	-22.1463	0.0211213	0.0744544	5.53274	0.000319	0.034537	0.145622	lme	297.812	2.51516	134.556	0.934513
branch count stem 1	BnaA10g12930D	55.3218	4.62e-06	8.7e-05	-5.38509	0.00032	0.034537	0.199858	lme	297.869	2.52029	232.211	0.930763
branch count stem 1	BnaC09g34790D	-5.34869	0.289077	0.470122	-26.5915	0.00032	0.034537	0.842952	lme	294.62	2.5556	26.4966	0.903681
branch count stem 1	BnaAnng02890D	42.9093	7.11e-07	1.67e-05	-5.04488	0.00032	0.034537	0.182356	lme	298	2.52574	249.001	0.926762
branch count stem 1	BnaC09g15030D	-41.5311	0.00551278	0.0276889	7.6383	0.000321	0.0345872	0.0661957	lme	297.175	2.52111	202.6	0.930254
branch count stem 1	BnaC09g39860D	-14.185	0.0580539	0.153373	5.05864	0.000322	0.034688	0.42171	lme	297.169	2.7554	6.73017	0.748824
branch count stem 1	BnaA01g18380D	57.1198	5.65e-06	0.000104	-7.27394	0.000324	0.0348144	0.108638	lme	297.291	2.52231	181.29	0.929665
branch count stem 1	BnaC05g16880D	39.6072	3.24e-07	8.2e-06	-4.8498	0.000324	0.0348144	0.445239	lme	298.101	2.52337	121.816	0.928868
branch count stem 1	BnaCnng29330D	-79.758	0.00184256	0.0120363	9.91811	0.000328	0.0351634	0.275111	lme	296.692	2.54391	211.345	0.914297
branch count stem 1	BnaC01g03880D	-66.7083	0.00240947	0.0147864	9.63752	0.000328	0.0351765	0.240018	lme	296.751	2.5333	145.16	0.921998
branch count stem 1	BnaC07g39480D	31.222	1.14e-08	3.86e-07	-5.81343	0.000329	0.0352182	0.691157	lme	297.759	2.52659	57.2442	0.926761
branch count stem 1	BnaC09g33360D	32.3984	2.23e-08	7.16e-07	-3.97427	0.000332	0.0354555	0.27637	lme	298.54	2.52959	99.3182	0.924977
branch count stem 1	BnaA07g20950D	39.8932	3.63e-07	9.07e-06	-4.35303	0.000332	0.0354689	0.200966	lme	298.363	2.5162	137.281	0.934952
branch count stem 1	BnaA01g14880D	-73.8027	0.00209208	0.0132745	8.70397	0.000334	0.0355881	0.71307	lme	296.984	2.539	101.705	0.918322
branch count stem 1	BnaC05g12340D	50.3239	2.77e-06	5.55e-05	-5.53616	0.000336	0.0356878	0.368901	lme	297.894	2.54463	63.7377	0.914283
branch count stem 1	BnaA05g28900D	-5.3517	0.289935	0.47108	4.62618	0.000337	0.0356878	0.374482	lme	298.264	2.53841	146.525	0.91905
branch count stem 1	BnaA03g13530D	16.8219	1.68e-21	7.32e-19	-13.5604	0.000337	0.0356878	0.386925	lme	296.113	2.52078	110.161	0.931937
branch count stem 1	BnaA03g45670D	-6.54892	0.222961	0.393746	5.13632	0.000338	0.0356878	0.0983334	lme	298.06	2.52502	147.482	0.928907
branch count stem 1	BnaAnng29430D	26.7102	0.00177752	0.0117121	-4.97606	0.000339	0.0356878	0.37576	lme	297.224	7.75541	29.9606	0.0938198
branch count stem 1	BnaA09g39670D	43.9	9.97e-07	2.26e-05	-5.74651	0.000339	0.0356878	0.489738	lme	297.807	2.57023	34.9087	0.895655
branch count stem 1	BnaCnng32750D	-46.4086	0.0211798	0.0745819	6.88752	0.000339	0.0356878	0.387083	lme	296.718	12.0356	38.4682	0.0386538
branch count stem 1	BnaCnng43370D	49.431	2.47e-06	5.02e-05	-5.18746	0.000339	0.0356878	0.65071	lme	298.047	2.53675	120.631	0.920445
branch count stem 1	BnaA10g24860D	-13.0067	0.0681544	0.171206	3.75021	0.00034	0.0356878	0.204347	lme	298.699	2.51418	229.338	0.93712
branch count stem 1	BnaC01g12590D	-53.4017	0.00359293	0.0200519	9.00135	0.00034	0.0356878	0.354204	lme	296.942	2.56533	67.0466	0.899912
branch count stem 1	BnaA08g21320D	-20.9653	0.0251597	0.0844904	6.31696	0.00034	0.0356878	0.563944	lme	297.28	2.66936	12.7795	0.820934
branch count stem 1	BnaA08g21240D	-35.1824	0.00802306	0.0366436	6.5856	0.000341	0.0356964	0.0733332	lme	297.578	2.53738	195.242	0.920143
branch count stem 1	BnaA01g29410D	-60.1161	0.00293056	0.0171762	6.38472	0.000341	0.0356964	0.275845	lme	297.643	2.51987	237.918	0.933021
branch count stem 1	BnaA05g11530D	38.2292	2.4e-07	6.26e-06	-4.04791	0.000342	0.0357238	0.448782	lme	298.556	2.52835	110.321	0.92678
branch count stem 1	BnaC06g27300D	-36.3331	0.0075482	0.0350246	4.99115	0.000343	0.0357739	0.691596	lme	298.142	2.55219	120.51	0.909621
branch count stem 1	BnaC05g10890D	-56.5503	0.00326923	0.0185906	8.9142	0.000344	0.0357989	0.243182	lme	296.986	2.53913	136.392	0.919089
branch count stem 1	BnaC08g18780D	39.0009	3.07e-07	7.8e-06	-6.05022	0.000345	0.0359039	0.163503	lme	297.769	2.52929	123.66	0.926374
branch count stem 1	BnaC08g29400D	93.3515	4.03e-05	0.000554	-8.77396	0.000346	0.0359204	0.0752462	lme	297.029	2.52199	152.923	0.931822
branch count stem 1	BnaA10g18310D	-36.7242	0.00741921	0.0345785	6.18261	0.000348	0.0359966	0.0577221	lme	297.741	2.5151	269.209	0.937146
branch count stem 1	BnaA09g04980D	-29.9272	0.0112703	0.0471642	4.25856	0.000348	0.0359966	0.570057	lme	298.576	2.44442	0.322907	0.480246
branch count stem 1	BnaC04g31300D	39.3606	3.47e-07	8.71e-06	-3.40695	0.000348	0.0359966	0.333665	lme	298.934	2.53524	168.057	0.922324
branch count stem 1	BnaA03g52250D	45.8553	0.000265	0.00259833	-5.00353	0.000348	0.0359966	0.421557	lme	297.247	8.49549	36.1473	0.0785258
branch count stem 1	BnaA05g32590D	-55.8958	0.00337202	0.019051	8.41196	0.000349	0.036028	0.603389	lme	297.131	2.53448	166.17	0.922945
branch count stem 1	BnaA02g21640D	58.8941	7.54e-06	0.000133	-7.87123	0.000351	0.0361784	0.0438753	lme	297.272	2.55015	102.212	0.911759
branch count stem 1	BnaA06g08310D	-12.9981	0.0693265	0.173385	4.30636	0.000352	0.0361784	0.15715	lme	298.483	2.5394	158.282	0.919587
branch count stem 1	BnaC03g70920D	-35.5422	0.0140717	0.055618	5.98537	0.000352	0.0361784	0.142975	lme	296.949	6.05673	30.1517	0.1558
branch count stem 1	BnaA07g12050D	55.0773	5.29e-06	9.77e-05	-6.1017	0.000354	0.036301	0.923813	lme	297.795	2.55408	130.289	0.909198
branch count stem 1	BnaA07g27880D	-68.3464	0.00274295	0.0163407	10.4075	0.000354	0.036301	0.821997	lme	295.971	4.29926	23.7626	0.311799
branch count stem 1	BnaC02g11570D	-57.7593	0.00322507	0.0184227	7.45122	0.000355	0.0363247	0.164704	lme	297.402	2.52989	178.202	0.926788
branch count stem 1	BnaA07g38190D	-42.9814	0.00552404	0.0277296	5.61707	0.000356	0.0363837	0.188112	lme	297.97	2.5443	103.885	0.91634
branch count stem 1	BnaC08g26550D	-56.2207	0.00338704	0.0191246	5.44689	0.000357	0.0363902	0.0546386	lme	298.041	2.50337	366.389	0.946757
branch count stem 1	BnaC04g25510D	27.1278	7.53e-10	3.03e-08	-13.1988	0.000358	0.0363902	0.809979	lme	296.248	2.56551	39.597	0.900765
branch count stem 1	BnaC06g42740D	70.3068	1.72e-05	0.00027	-8.6942	0.000359	0.0363902	0.389785	lme	297.103	2.54538	56.0883	0.915587
branch count stem 1	BnaA09g07600D	19.7559	9.73e-16	7.73e-14	-11.9035	0.000359	0.0363902	0.319088	lme	296.484	2.52886	107.921	0.927844
branch count stem 1	BnaA08g04520D	-14.6055	0.0754005	0.184303	3.15412	0.000359	0.0363902	0.192145	lme	298.341	4.02164	20.0108	0.355548
branch count stem 1	BnaC03g03860D	-47.3018	0.00463582	0.0242768	6.7202	0.000359	0.0363902	0.699925	lme	297.627	2.53718	81.7257	0.921728
branch count stem 1	BnaCnng58700D	88.1102	3.63e-05	0.000507	-8.16588	0.00036	0.0363902	0.581792	lme	297.243	2.5309	201.491	0.92645
branch count stem 1	BnaC06g25780D	40.0259	4.34e-07	1.06e-05	-3.68109	0.00036	0.0363902	0.188547	lme	298.838	2.5226	163.787	0.932591
branch count stem 1	BnaA03g15590D	26.6627	3.94e-10	1.65e-08	-11.0802	0.00036	0.0363902	0.398662	lme	296.634	2.52952	129.698	0.927478
branch count stem 1	BnaAnng38540D	-7.35574	0.19036	0.353305	5.40322	0.000361	0.0364386	0.891609	lme	298.074	2.5186	106.459	0.9356
branch count stem 1	BnaA04g26510D	30.277	7.89e-09	2.75e-07	-2.90225	0.000362	0.0364808	0.404768	lme	299.314	2.53784	57.2206	0.92133
branch count stem 1	BnaA07g20840D	-15.5656	0.0481082	0.133963	2.64454	0.000364	0.0366485	0.181151	lme	299.52	2.51436	203.822	0.939063
branch count stem 1	BnaA07g28790D	37.9153	2.45e-07	6.38e-06	-4.77843	0.000368	0.0369809	0.81741	lme	298.349	2.51929	58.1865	0.935524
branch count stem 1	BnaA09g29670D	46.7335	1.86e-06	3.92e-05	-4.84024	0.000369	0.0369809	0.303813	lme	298.329	2.53887	86.7165	0.921282
branch count stem 1	BnaC09g12810D	-28.5534	0.0130355	0.0526024	5.6695	0.000369	0.0369809	0.0689266	lme	298.019	2.53185	236.731	0.926547
branch count stem 1	BnaC03g38230D	-78.7754	0.00205801	0.0131006	11.1438	0.00037	0.0369809	0.163783	lme	296.669	2.52211	180.613	0.933742
branch count stem 1	BnaA06g26710D	-9.72911	0.121474	0.256571	5.35217	0.00037	0.0369809	0.132104	lme	298.138	2.5314	160.361	0.926931
branch count stem 1	BnaAnng30900D	53.0401	4.47e-06	8.45e-05	-4.67064	0.00037	0.0369809	0.364598	lme	298.412	2.52505	292.875	0.931639
branch count stem 1	BnaC04g47110D	-27.4966	0.0142568	0.0561674	4.8203	0.000377	0.0375886	0.0684589	lme	298.382	2.51019	410.447	0.943278
branch count stem 1	BnaA03g32990D	14.1083	9.16e-26	2.34e-21	-16.0842	0.000378	0.0375886	0.218594	lme	295.975	2.53519	137.227	0.924795
branch count stem 1	BnaC03g09080D	-25.7546	0.016532	0.0625555	6.13838	0.000378	0.0375886	0.895485	lme	297.896	2.55017	68.0863	0.913792
branch count stem 1	BnaC05g16990D	-10.4006	0.107855	0.236337	4.5279	0.000378	0.0375886	0.0337704	lme	298.512	2.50769	436.38	0.945236
branch count stem 1	BnaA01g07620D	53.8203	5.13e-06	9.53e-05	-6.89913	0.000382264	0.037934	0.22561	lme	297.685	2.53087	92.8806	0.928216
branch count stem 1	BnaC03g15900D	65.9969	1.45e-05	0.000234	-7.22053	0.000383	0.0379543	0.555195	lme	297.6	2.54426	156.335	0.918602
branch count stem 1	BnaC06g09880D	44.3503	1.3e-06	2.87e-05	-5.7993	0.000383	0.0379543	0.402132	lme	298.037	2.54672	90.7788	0.916767
branch count stem 1	BnaC03g29280D	32.728	3.63e-08	1.12e-06	-3.31509	0.000384	0.0379769	0.410304	lme	299.16	2.54721	109.136	0.916508
branch count stem 1	BnaA04g20040D	-75.1706	0.00227442	0.0141372	9.06746	0.000386	0.0380921	0.069087	lme	297.157	2.52323	165.255	0.93419
branch count stem 1	BnaA06g33450D	-73.3109	0.00236961	0.0145942	7.66075	0.000388	0.0381737	0.52029	lme	297.502	2.53809	135.066	0.923424
branch count stem 1	BnaC06g27750D	-9.79643	0.121767	0.256992	4.40346	0.000388	0.0381737	0.409187	lme	298.609	2.5485	100.756	0.915854
branch count stem 1	BnaC01g00750D	92.6161	4.57e-05	0.000616	-9.99299	0.000389	0.0381737	0.0219352	lme	296.976	2.52921	272.915	0.930014
branch count stem 1	BnaA07g31740D	-16.6883	0.0428297	0.123139	4.94011	0.000389	0.0381737	0.369614	lme	298.385	2.55028	147.762	0.914705
branch count stem 1	BnaCnng43630D	42.9849	9.98e-07	2.27e-05	-5.44367	0.000389	0.0381737	0.482129	lme	298.186	2.52802	62.1905	0.930729
branch count stem 1	BnaC06g09300D	-69.0717	0.00260622	0.0156892	9.03385	0.000392	0.0383857	0.451372	lme	297.191	2.5181	150.196	0.938456
branch count stem 1	BnaC03g69050D	58.4737	8.48e-06	0.000147	-5.8086	0.000392	0.0383977	0.088387	lme	298.077	2.53249	173.748	0.92788
branch count stem 1	BnaAnng20960D	-40.6667	0.00655763	0.0314858	-34.7139	0.000393	0.0383977	0.409324	lme	294.484	2.54514	38.462	0.918137
branch count stem 1	BnaA05g08950D	-35.3813	0.0086269	0.0387335	4.93251	0.000394	0.0383977	0.134322	lme	298.411	2.51748	285.405	0.939107
branch count stem 1	BnaA04g09080D	44.5277	1.39e-06	3.03e-05	-4.11151	0.000395	0.0383977	0.299968	lme	298.779	2.52424	213.6	0.934137
branch count stem 1	BnaA04g04310D	42.5441	9.57e-07	2.18e-05	-3.99237	0.000395	0.0383977	0.0751857	lme	298.838	2.56113	207.762	0.907413
branch count stem 1	BnaC04g05030D	47.3065	2.29e-06	4.69e-05	-4.38742	0.000396	0.0383977	0.537609	lme	298.651	2.54392	100.756	0.91974
branch count stem 1	BnaC04g47680D	83.7806	3.54e-05	0.000496	-6.2055	0.000396	0.0383977	0.102055	lme	297.961	2.5176	292.469	0.939162
branch count stem 1	BnaC07g06130D	-16.2636	0.045465	0.128588	4.54389	0.000396	0.0383977	0.514854	lme	298.581	2.54318	91.9313	0.920273
branch count stem 1	BnaCnng29300D	-17.3126	0.0411941	0.119628	3.37164	0.000397	0.0384448	0.66493	lme	298.688	2.73723	11.9573	0.781017
branch count stem 1	BnaA07g15390D	66.8871	1.61e-05	0.000256	-6.47201	0.000398	0.0384789	0.059929	lme	297.885	2.53248	258.587	0.928297
branch count stem 1	BnaA09g09910D	-54.4301	0.00384689	0.0211062	7.24438	0.0004	0.0386038	0.907891	lme	297.136	2.48224	2.75799	0.934605
branch count stem 1	BnaC05g08130D	43.6065	1.2e-06	2.67e-05	-4.85264	0.000401	0.0386243	0.380893	lme	298.473	2.53893	185.638	0.923782
branch count stem 1	BnaC05g04410D	-66.2365	0.00283305	0.0167373	6.79788	0.000401	0.0386243	0.712739	lme	297.796	2.56774	93.8787	0.903082
branch count stem 1	BnaA03g25550D	-48.6852	0.0047706	0.0248017	8.93141	0.000404	0.038876	0.792668	lme	297.267	2.56416	207.094	0.905932
branch count stem 1	BnaC01g12490D	79.4897	3.11e-05	0.000445	-8.46521	0.000406	0.0389621	0.0810261	lme	297.382	2.52059	366.484	0.937662
branch count stem 1	BnaC05g42270D	35.7916	1.5e-07	4.08e-06	-8.6232	0.000406	0.0389621	0.432717	lme	297.346	2.55677	233.107	0.911323
branch count stem 1	BnaA03g13030D	50.1593	3.63e-06	7.05e-05	-5.90553	0.000407	0.0390108	0.871349	lme	298.102	2.5484	77.6332	0.917245
branch count stem 1	BnaA02g05180D	25.9466	2.55e-10	1.09e-08	-6.50191	0.000408	0.039047	0.828734	lme	297.916	2.54128	91.1721	0.922509
branch count stem 1	BnaC01g15850D	-25.3715	0.0176925	0.0656993	4.98951	0.000409	0.0391203	0.102083	lme	298.454	2.52476	354.563	0.93482
branch count stem 1	BnaA03g26670D	69.4423	1.96e-05	0.000303	-6.04725	0.00041	0.0391944	0.0690828	lme	298.075	2.52669	240.042	0.933477
branch count stem 1	BnaA02g25910D	43.5104	1.22e-06	2.7e-05	-4.79031	0.000412	0.0392461	0.0421477	lme	298.546	2.52513	150.129	0.934713
branch count stem 1	BnaC04g14110D	-2.97567	0.507841	0.671537	3.01849	0.000412	0.0392461	0.720775	lme	299.467	2.54373	72.893	0.920991
branch count stem 1	BnaA07g35780D	42.9676	1.1e-06	2.48e-05	-4.04714	0.000412	0.0392461	0.184175	lme	298.887	2.54008	192.814	0.923802
branch count stem 1	BnaA06g40270D	70.7166	2.12e-05	0.000323	-7.64535	0.000413	0.0392476	0.0488919	lme	297.617	2.53164	231.242	0.930016
branch count stem 1	BnaA01g03450D	46.1193	2.53e-06	5.12e-05	-5.32036	0.000414	0.0392622	0.388043	lme	297.645	2.77328	4.76343	0.734047
branch count stem 1	BnaA09g04750D	73.5223	2.47e-05	0.000368	-7.12927	0.000416	0.0394256	0.176842	lme	297.77	2.53582	243.523	0.927177
branch count stem 1	BnaC01g36930D	-65.9024	0.00293273	0.0171834	6.8576	0.000416	0.0394256	0.35422	lme	297.848	2.53723	179.591	0.926157
branch count stem 1	BnaC08g28800D	72.7004	2.38e-05	0.000357	-8.27162	0.000417	0.0394705	0.585797	lme	297.477	2.52835	128.837	0.932726
branch count stem 1	BnaC09g47230D	47.4822	2.58e-06	5.22e-05	-5.9261	0.000419	0.0395776	0.705652	lme	298.151	2.55174	141.372	0.915816
branch count stem 1	BnaA01g34700D	10.4505	0.0545715	0.146588	-14.3571	0.000421	0.0397458	0.311015	lme	295.476	5.8068	24.1465	0.16933
branch count stem 1	BnaCnng21850D	83.2576	3.8e-05	0.000528	-8.07768	0.000424	0.0399517	0.35885	lme	297.553	2.53268	197.153	0.930032
branch count stem 1	BnaC04g40070D	44.1479	1.46e-06	3.16e-05	-5.55749	0.000425	0.039991	0.2609	lme	298.301	2.5268	65.782	0.934306
branch count stem 1	BnaC08g16840D	57.564	8.77e-06	0.000151	-6.44718	0.000425	0.039991	0.22781	lme	298.009	2.53365	154.387	0.929412
branch count stem 1	BnaC06g33980D	60.8127	1.16e-05	0.000192	-6.38222	0.000426	0.0400265	0.145167	lme	298.033	2.51862	139.443	0.940595
branch count stem 1	BnaA08g28830D	-11.3254	0.0958123	0.217894	4.31282	0.000428	0.0400802	0.0510123	lme	298.826	2.53812	396.315	0.926352
branch count stem 1	BnaC02g08160D	-9.14814	0.139586	0.283243	5.01854	0.000428	0.0400802	0.0800802	lme	298.523	2.52968	249.018	0.932557
branch count stem 1	BnaC03g23160D	33.2984	5.72e-08	1.7e-06	-6.87052	0.000429	0.0400802	0.186283	lme	297.894	2.53688	100.3	0.927228
branch count stem 1	BnaA01g31220D	-0.212498	0.95517	0.972684	2.88161	0.000429	0.0400802	0.509616	lme	299.623	2.55984	50.2441	0.910383
branch count stem 1	BnaC07g33450D	-91.6812	0.00187378	0.0122019	11.9095	0.000429	0.0400802	0.28595	lme	296.841	2.68583	2.84841	0.772381
branch count stem 1	BnaAnng17460D	24.5291	6.79e-11	3.11e-09	-12.778	0.000431	0.0401457	0.468477	lme	296.655	2.57894	68.0993	0.89718
branch count stem 1	BnaC07g05280D	-81.1908	0.00223506	0.0139524	10.8872	0.000432	0.040243	0.565206	lme	296.985	2.56022	79.3141	0.910553
branch count stem 1	BnaC06g36750D	-82.6131	0.00218537	0.0137161	9.08697	0.000433	0.0402527	0.43644	lme	297.352	2.55221	119.188	0.916416
branch count stem 1	BnaA06g33430D	34.963	1.05e-07	2.92e-06	-4.18156	0.000434	0.0403173	0.631213	lme	299.93	2.49973	0.349265	0.108398
branch count stem 1	BnaA04g17830D	-49.6857	0.0048626	0.0251757	8.22107	0.000437	0.040528	0.612087	lme	297.548	2.58631	42.8761	0.89208
branch count stem 1	BnaC04g06820D	44.4908	1.63e-06	3.49e-05	-4.71879	0.000438	0.040528	0.0336157	lme	298.684	2.52858	157.37	0.934
branch count stem 1	BnaA07g23890D	1.64409	0.616281	0.760372	2.17012	0.000438	0.040528	0.0763474	lme	300.239	2.53193	152.487	0.931556
branch count stem 1	BnaA08g04410D	19.8712	2.28e-15	1.75e-13	-12.0004	0.000439	0.040528	0.543618	lme	296.821	2.53391	132.032	0.930133
branch count stem 1	BnaA09g43850D	47.8435	2.92e-06	5.8e-05	-5.22151	0.000439	0.040528	0.0769787	lme	298.487	2.53729	237.601	0.927699
branch count stem 1	BnaC01g31760D	49.1643	3.54e-06	6.9e-05	-5.10494	0.000441	0.0405696	0.121396	lme	298.539	2.52809	361.895	0.93459
branch count stem 1	BnaA09g55260D	39.7101	5.62e-07	1.35e-05	-4.69027	0.000441	0.0405696	0.224404	lme	298.709	2.52	239.438	0.940605
branch count stem 1	BnaC04g20880D	-50.4382	0.00474869	0.0247139	8.55645	0.000441	0.0405696	0.358625	lme	297.506	2.5403	138.243	0.925607
branch count stem 1	BnaC05g01410D	72.9052	2.61e-05	0.000385	-7.47625	0.000442	0.0406044	0.337393	lme	297.781	2.54922	138.469	0.919212
branch count stem 1	BnaC04g20720D	-37.1932	0.00831668	0.0376555	7.15234	0.000443	0.0406044	0.762156	lme	298.498	2.48193	0.337222	0.148723
branch count stem 1	BnaA07g04860D	-34.8936	0.0095292	0.0417148	7.0245	0.000443	0.0406044	0.321142	lme	297.909	2.53408	207.659	0.930316
branch count stem 1	BnaA09g39400D	38.9756	0.000129	0.00144503	-4.70474	0.000444	0.0406117	0.554122	lme	297.798	6.99891	30.1447	0.116776
branch count stem 1	BnaC06g20530D	44.0322	1.55e-06	3.33e-05	-6.01858	0.000444	0.0406117	0.3838	lme	298.223	2.53894	139.996	0.92683
branch count stem 1	BnaA03g03860D	63.5514	1.52e-05	0.000243	-7.56015	0.000445	0.0406117	0.196556	lme	297.768	2.54669	120.21	0.921206
branch count stem 1	BnaA09g12100D	53.4667	6.22e-06	0.000112	-6.68952	0.000445	0.0406117	0.192966	lme	298.012	2.5443	81.7663	0.922882
branch count stem 1	BnaA05g34410D	-2.79556	0.531906	0.693097	4.24459	0.000447	0.0406891	0.451791	lme	298.928	2.54313	77.4995	0.923833
branch count stem 1	BnaC09g53500D	45.8677	2.2e-06	4.53e-05	-5.1848	0.000447	0.0406891	0.302502	lme	298.529	2.55045	92.3143	0.918584
branch count stem 1	BnaA05g01930D	47.3305	2.78e-06	5.57e-05	-3.99132	0.000449	0.0407676	0.0659714	lme	299.062	2.53448	276.429	0.930403
branch count stem 1	BnaA09g19740D	1.86215	0.567647	0.722881	1.57488	0.000449	0.0407676	0.532891	lme	300.895	2.56728	36.4374	0.906002
branch count stem 1	BnaC07g30090D	41.985	0.00148892	0.010198	28.1779	0.00045	0.0407797	0.184898	lme	294.338	10.2533	34.4507	0.0538547
branch count stem 1	BnaA02g22910D	34.8821	1.25e-07	3.46e-06	-5.6734	0.000451	0.0407844	0.995183	lme	298.356	2.54317	55.3394	0.9239
branch count stem 1	BnaA04g16180D	-8.2464	0.16769	0.323073	-25.0331	0.000451	0.0407844	0.353427	lme	295.387	2.55412	53.6295	0.915961
branch count stem 1	BnaA01g21850D	-9.15165	0.141857	0.286504	3.28869	0.000452	0.0408633	0.330882	lme	299.451	2.55502	53.5615	0.915406
branch count stem 1	BnaC05g47950D	49.5295	3.89e-06	7.5e-05	-5.09389	0.000454	0.0409444	0.0632112	lme	298.594	2.52574	264.619	0.937182
branch count stem 1	BnaC05g10240D	41.8196	1.01e-06	2.29e-05	-5.53341	0.000454	0.040956	0.104886	lme	298.431	2.53954	300.776	0.927072
branch count stem 1	BnaA07g31890D	-38.3302	0.0080447	0.0367228	6.28146	0.000455	0.040996	0.048711	lme	298.181	2.52667	300.9	0.936609
branch count stem 1	BnaA03g16890D	58.6883	3.38e-05	0.000478	-6.48521	0.000456	0.040996	0.354216	lme	297.235	5.29247	24.8687	0.205561
branch count stem 1	BnaC07g32580D	28.6194	3.88e-09	1.41e-07	-3.50691	0.000457	0.040996	0.168984	lme	299.35	2.53861	104.061	0.927837
branch count stem 1	BnaA05g28250D	62.4125	1.45e-05	0.000233	-6.48038	0.000457	0.040996	0.0900821	lme	298.126	2.53668	148.753	0.929332
branch count stem 1	BnaA02g24570D	28.71	5.3e-08	1.58e-06	-6.34198	0.000457	0.040996	0.326853	lme	297.365	3.179	12.4297	0.572963
branch count stem 1	BnaC05g05330D	70.7894	2.45e-05	0.000365	-6.54447	0.000458	0.040996	0.135885	lme	298.108	2.53219	136.963	0.932667
branch count stem 1	BnaA07g31350D	-10.5454	0.111963	0.242155	4.96436	0.000461	0.0411472	0.297725	lme	298.655	2.57308	49.5781	0.903
branch count stem 1	BnaA02g10050D	40.9344	8.69e-07	2e-05	-4.29135	0.000461	0.0411472	0.89873	lme	298.952	2.57278	58.3146	0.903349
branch count stem 1	BnaA05g20100D	41.9164	1.06e-06	2.4e-05	-3.84784	0.000464	0.0412952	0.457881	lme	299.192	2.53681	247.649	0.92966
branch count stem 1	BnaC04g54460D	38.8505	5.05e-07	1.23e-05	-4.96539	0.000464	0.0412952	0.451887	lme	298.655	2.55676	34.9778	0.914423
branch count stem 1	BnaC03g47720D	33.3379	5.69e-08	1.69e-06	-5.19558	0.000465	0.0412952	0.621878	lme	298.606	2.45105	0.294549	0.387192
branch count stem 1	BnaC03g17190D	-29.9316	0.0133955	0.0537276	4.05056	0.000465	0.0412952	0.221257	lme	299.094	2.54317	126.778	0.925068
branch count stem 1	BnaC05g40690D	46.4862	2.59e-06	5.23e-05	-3.78004	0.000465	0.0412952	0.211843	lme	299.233	2.54702	169.561	0.9223
branch count stem 1	BnaA06g36790D	-25.9878	0.0181399	0.0666166	5.29811	0.000467	0.0413887	0.382181	lme	298.564	2.59247	153.354	0.890328
branch count stem 1	BnaC03g36620D	60.1923	1.27e-05	0.000208	-6.03702	0.000468	0.0413887	0.381247	lme	298.301	2.56695	70.0705	0.908026
branch count stem 1	BnaC07g01440D	76.0832	3.27e-05	0.000464	-8.56711	0.000469	0.0413887	0.0924279	lme	297.612	2.53733	238.211	0.929618
branch count stem 1	BnaA01g21220D	38.2781	4.4e-07	1.08e-05	-5.86382	0.000469	0.0413887	0.563561	lme	298.37	2.56257	192.848	0.911405
branch count stem 1	BnaA01g34850D	35.1155	1.51e-07	4.11e-06	-7.58523	0.000469	0.0413887	0.113953	lme	297.853	2.55561	96.0578	0.916299
branch count stem 1	BnaC07g06920D	-3.1359	0.493839	0.659574	4.75815	0.00047	0.0413887	0.0403664	lme	298.793	2.54448	187.911	0.924486
branch count stem 1	BnaC03g34490D	-27.6954	0.0208711	0.0737992	5.07759	0.000471	0.0413887	0.240757	lme	297.883	4.31979	22.9642	0.311259
branch count stem 1	BnaA06g13430D	-2.6134	0.556936	0.714643	1.97835	0.000471	0.0413887	0.327925	lme	300.544	2.55782	72.2476	0.914729
branch count stem 1	BnaC05g48900D	51.3803	5.26e-06	9.73e-05	-6.03916	0.000471	0.0413887	0.20228	lme	298.319	2.52854	249.236	0.936227
branch count stem 1	BnaC07g50020D	54.2621	7.36e-06	0.00013	-4.81965	0.000472	0.0414083	0.224174	lme	298.773	2.53092	260.18	0.934527
branch count stem 1	BnaC04g00540D	-36.4274	0.00911319	0.0403626	7.29803	0.000472	0.0414083	0.14571	lme	297.944	2.55525	141.611	0.916814
branch count stem 1	BnaCnng28440D	-46.6514	0.0057125	0.0284175	6.95526	0.000473	0.0414083	0.0562949	lme	298.043	2.53176	192.028	0.933954
branch count stem 1	BnaA02g01840D	90.4154	5.52e-05	0.00072	-9.45104	0.000474	0.0414502	0.132941	lme	297.433	2.53683	167.826	0.93028
branch count stem 1	BnaA04g13150D	47.3746	3.13e-06	6.17e-05	-5.60479	0.000477	0.0416173	0.435014	lme	298.488	2.56174	120.921	0.912424
branch count stem 1	BnaCnng21680D	-20.9318	0.0287564	0.0930653	3.95003	0.000477	0.0416173	0.369727	lme	299.189	2.54418	121.841	0.925086
branch count stem 1	BnaA06g24880D	36.1614	2.31e-07	6.06e-06	-6.5083	0.000477	0.0416173	0.639	lme	298.189	2.56323	100.278	0.911359
branch count stem 1	BnaC07g31160D	39.739	6.79e-07	1.6e-05	-5.22415	0.000479	0.0416935	0.610825	lme	298.631	2.55866	72.999	0.914618
branch count stem 1	BnaC04g15940D	43.5607	1.61e-06	3.45e-05	-5.60247	0.000481	0.0417796	0.156242	lme	298.505	2.54771	160.698	0.922804
branch count stem 1	BnaA01g04670D	-15.6951	0.0526765	0.142881	5.98975	0.000481	0.0417796	0.543643	lme	298.372	2.55724	151.263	0.915935
branch count stem 1	BnaA08g10680D	30.313	1.38e-08	4.6e-07	-7.21785	0.000482	0.0417796	0.128735	lme	298.003	2.52722	280.316	0.937916
branch count stem 1	BnaC06g26150D	88.5976	5.35e-05	0.000702	-8.5576	0.000482	0.0417796	0.445185	lme	297.663	2.54019	152.341	0.928352
branch count stem 1	BnaCnng76920D	45.6956	2.44e-06	4.96e-05	-5.27306	0.000483	0.0417796	0.429353	lme	298.632	2.56992	154.74	0.907004
branch count stem 1	BnaC03g37860D	-52.9448	0.0199532	0.0714275	9.20943	0.000483	0.0417796	0.349324	lme	296.763	13.2565	41.934	0.0322146
branch count stem 1	BnaA01g07900D	25.2376	1.66e-10	7.26e-09	-3.00291	0.000485	0.041839	0.363533	lme	299.763	2.54576	81.8682	0.924348
branch count stem 1	BnaA06g32050D	-11.2996	0.100222	0.224718	5.01728	0.000485	0.041839	0.274574	lme	298.74	2.57514	203.383	0.903481
branch count stem 1	BnaC08g11140D	84.5892	4.76e-05	0.000637	-8.31061	0.000485	0.041839	0.560971	lme	297.731	2.57091	148.938	0.906451
branch count stem 1	BnaC06g21970D	69.5892	2.49e-05	0.00037	-5.78474	0.000487	0.0418488	0.0477221	lme	298.461	2.52994	201.688	0.936158
branch count stem 1	BnaC06g17040D	-50.7542	0.00502545	0.0257859	8.24324	0.000487	0.0418488	0.370985	lme	297.754	2.53073	152.452	0.935585
branch count stem 1	BnaC07g24290D	61.6508	1.5e-05	0.00024	-6.97234	0.000487	0.0418488	0.0736	lme	298.089	2.53994	179.648	0.928826
branch count stem 1	BnaC02g09760D	48.9323	4.09e-06	7.82e-05	-5.07997	0.000489	0.0419996	0.503585	lme	298.726	2.55319	75.6003	0.919209
branch count stem 1	BnaC04g31670D	-38.9898	0.0081526	0.0371028	5.64754	0.000491	0.042037	0.192573	lme	298.525	2.52399	311.667	0.940838
branch count stem 1	BnaC06g16400D	-10.2075	0.120929	0.255721	-29.6481	0.000491	0.042037	0.296506	lme	295.147	2.59316	26.8745	0.889612
branch count stem 1	BnaC07g40480D	43.3917	1.61e-06	3.45e-05	-4.93631	0.000491	0.042037	0.148408	lme	298.796	2.54356	229.842	0.926458
branch count stem 1	BnaC05g00750D	-11.0497	0.142988	0.288235	4.99534	0.000492	0.0420495	0.219446	lme	297.883	4.1771	17.3155	0.330331
branch count stem 1	BnaA07g24540D	35.2405	1.71e-07	4.59e-06	-6.60694	0.000494	0.0421261	0.244348	lme	298.212	2.54418	58.7406	0.925899
branch count stem 1	BnaC01g27420D	-3.6267	0.444786	0.62107	4.3597	0.000494	0.0421523	0.199338	lme	299.052	2.56391	102.731	0.911905
branch count stem 1	BnaC03g27250D	27.8309	2.42e-09	9.05e-08	-2.48058	0.000499	0.0424248	0.0854845	lme	300.198	2.53671	278.893	0.9319
branch count stem 1	BnaC06g05240D	52.5388	6.65e-06	0.000119	-5.59605	0.000499	0.0424248	0.138046	lme	298.569	2.55044	123.935	0.921852
branch count stem 1	BnaA05g33490D	57.1785	1.07e-05	0.00018	-6.88789	0.000499	0.0424394	0.452367	lme	298.155	2.54575	96.1846	0.925261
branch count stem 1	BnaA03g13490D	-62.5997	0.00366437	0.0203686	8.34946	0.000505	0.0428672	0.0969494	lme	297.792	2.54348	171.471	0.927306
branch count stem 1	BnaC01g23990D	-30.8674	0.0131571	0.0529817	7.0438	0.000506	0.0428765	0.190483	lme	298.135	2.53051	164.689	0.936878
branch count stem 1	BnaC03g06170D	37.2058	3.61e-07	9.02e-06	-5.41906	0.000508	0.0430228	0.577356	lme	298.667	2.55362	197.678	0.920137
branch count stem 1	BnaA01g27170D	-18.8355	0.0367732	0.110215	4.34085	0.000509	0.0430228	0.281421	lme	299.113	2.52792	241.609	0.938982
branch count stem 1	BnaC07g13190D	40.7275	1.34e-05	0.000217	-5.45187	0.000509	0.0430352	0.505891	lme	297.811	4.91974	24.4998	0.239511
branch count stem 1	BnaC03g73770D	-5.9271	0.273606	0.452825	6.10872	0.000512	0.043124	0.33922	lme	298.406	2.60382	37.695	0.884286
branch count stem 1	BnaC03g37880D	105.247	8.67e-05	0.00104481	-10.6494	0.000512	0.043124	0.106288	lme	297.329	2.54077	251.707	0.929698
branch count stem 1	BnaC04g21990D	0.670035	0.852102	0.915756	7.22689	0.000512	0.043124	0.191982	lme	298.101	2.55844	81.2044	0.916781
branch count stem 1	BnaA08g28460D	62.7552	1.8e-05	0.000281	-7.10273	0.000513	0.043124	0.621854	lme	297.529	2.5504	3.18326	0.882107
branch count stem 1	BnaA10g19090D	-28.2664	0.015952	0.0609311	5.81087	0.000517	0.0433404	0.0629781	lme	298.559	2.53898	184.022	0.931316
branch count stem 1	BnaA09g26220D	-7.8529	0.185319	0.346528	6.04985	0.000518	0.0433404	0.338299	lme	298.48	2.54409	150.36	0.927597
branch count stem 1	BnaC05g13450D	-46.0608	0.00621645	0.0302754	7.07392	0.000519	0.0433404	0.221072	lme	298.171	2.5314	277.526	0.937002
branch count stem 1	BnaC04g50540D	31.0493	3.52e-08	1.09e-06	-4.18029	0.000519	0.0433404	0.523842	lme	298.933	2.64201	13.4664	0.852068
branch count stem 1	BnaCnng46780D	75.506	3.65e-05	0.000509	-6.93234	0.00052	0.0433404	0.119249	lme	298.214	2.53859	331.669	0.93175
branch count stem 1	BnaC05g38910D	41.7323	1.23e-06	2.73e-05	-4.65694	0.00052	0.0433404	0.0457246	lme	299.012	2.52829	283.476	0.939394
branch count stem 1	BnaA02g32360D	31.9854	4.45e-08	1.36e-06	-7.24686	0.00052	0.0433404	0.479604	lme	298.124	2.54854	91.7599	0.924431
branch count stem 1	BnaC08g11840D	50.2453	5.41e-06	9.97e-05	-5.57595	0.000521	0.0433404	0.501644	lme	298.654	2.56586	169.783	0.912113
branch count stem 1	BnaCnng65920D	53.0093	7.53e-06	0.000132	-4.57447	0.000521	0.0433404	0.378905	lme	299.05	2.55807	137.208	0.917667
branch count stem 1	BnaC07g43280D	-88.8714	0.00231058	0.0143099	10.5824	0.000523	0.0433404	0.38568	lme	297.377	2.55554	162.273	0.919563
branch count stem 1	BnaC09g12570D	35.2554	1.9e-07	5.07e-06	-5.4823	0.000523	0.0433404	0.1523	lme	298.692	2.54193	140.525	0.929438
branch count stem 1	BnaC03g47550D	-37.5901	0.00910683	0.0403436	7.19543	0.000523	0.0433404	0.164333	lme	298.15	2.54001	160.806	0.930875
branch count stem 1	BnaC09g44210D	-49.6786	0.0054811	0.0275591	6.73707	0.000523	0.0433404	0.311954	lme	298.282	2.5457	159.881	0.92672
branch count stem 1	BnaA01g35090D	-24.9747	0.020717	0.0734506	4.97703	0.000523	0.0433404	0.293057	lme	298.888	2.53966	184.198	0.93114
branch count stem 1	BnaA03g13420D	-82.4486	0.00288695	0.0169864	7.08093	0.000525	0.0434188	0.800584	lme	297.436	5.10766	30.1545	0.223795
branch count stem 1	BnaC07g08100D	-53.143	0.0049084	0.0253448	6.54427	0.000526	0.0434188	0.435863	lme	298.35	2.54745	209.845	0.92562
branch count stem 1	BnaC04g05510D	29.1792	3.51e-08	1.09e-06	-6.72649	0.000526	0.0434188	0.645459	lme	297.673	2.93833	5.19158	0.655837
branch count stem 1	BnaC05g13240D	-71.064	0.00312982	0.0180085	7.9689	0.000526	0.0434188	0.147126	lme	297.957	2.54151	206.48	0.929972
branch count stem 1	BnaA05g23290D	-15.5453	0.0552134	0.147927	5.29344	0.000529	0.0435923	0.914773	lme	298.783	2.52191	112.072	0.944605
branch count stem 1	BnaC06g01290D	33.7727	1.06e-07	2.95e-06	-5.57797	0.00053	0.0435977	0.788133	lme	298.672	2.53743	52.1194	0.932881
branch count stem 1	BnaA07g11090D	25.121	1.12e-07	3.1e-06	-8.30419	0.000532	0.0437272	0.743981	lme	297.402	3.6142	25.7867	0.452418
branch count stem 1	BnaC02g20120D	-20.6284	0.0310365	0.098494	3.70536	0.000533	0.0437886	0.0369518	lme	299.511	2.52349	331.397	0.9437
branch count stem 1	BnaA03g07160D	-14.3605	0.0874527	0.20467	5.40231	0.000534	0.0438441	0.225624	lme	297.881	4.10005	17.4008	0.344254
branch count stem 1	BnaC07g03380D	35.5086	2.12e-07	5.61e-06	-7.64887	0.000536	0.0439248	0.368001	lme	297.939	2.50364	1.89651	0.914192
branch count stem 1	BnaA07g00240D	-84.142	0.00253256	0.0153529	11.7942	0.000538	0.0439386	0.272986	lme	297.209	2.55983	134.092	0.917295
branch count stem 1	BnaC02g48880D	32.747	7.18e-08	2.09e-06	-5.80445	0.000538	0.0439386	0.189786	lme	298.627	2.56448	162.473	0.913985
branch count stem 1	BnaCnng70190D	34.3318	1.44e-07	3.92e-06	-3.70126	0.000538	0.0439386	0.51005	lme	299.508	2.56058	40.0419	0.916217
branch count stem 1	BnaAnng37120D	27.2615	8.68e-05	0.00104556	-3.69341	0.000539	0.0439722	0.480949	lme	298.645	5.77766	27.0681	0.173263
branch count stem 1	BnaC04g09030D	31.4496	3.57e-08	1.1e-06	-5.92759	0.00054	0.0439722	0.302271	lme	298.593	2.54619	141.812	0.9273
branch count stem 1	BnaA09g34700D	40.3634	9.85e-07	2.24e-05	-5.3825	0.00054	0.0439722	0.945681	lme	298.786	2.56678	110.292	0.912456
branch count stem 1	BnaA09g15990D	-2.94544	0.520654	0.682896	7.08616	0.00054	0.0439722	0.0983519	lme	298.237	2.55308	123.778	0.922305
branch count stem 1	BnaA03g26350D	100.443	8.4e-05	0.00101953	-8.74879	0.000542	0.0440158	0.0883262	lme	297.821	2.53809	372.386	0.933347
branch count stem 1	BnaA07g31480D	-5.03486	0.3294	0.512013	2.83542	0.000546	0.044361	0.225254	lme	300.089	2.54004	188.101	0.932156
branch count stem 1	BnaC05g43440D	-27.5236	0.0430056	0.123492	3.97376	0.000548	0.0444554	0.222358	lme	298.539	7.65105	27.6061	0.0976753
branch count stem 1	BnaA08g08540D	73.242	3.53e-05	0.000495	-7.93663	0.000549	0.0444554	0.118117	lme	298.038	2.53902	195.395	0.933037
branch count stem 1	BnaC04g33510D	-54.3441	0.00488628	0.0252593	7.2064	0.00055	0.0445321	0.628635	lme	298.232	2.56189	93.4797	0.916442
branch count stem 1	BnaA09g27350D	38.9677	6.86e-07	1.62e-05	-4.40229	0.000553	0.0446532	0.00766222	lme	299.232	2.52789	332.043	0.94154
branch count stem 1	BnaA02g26690D	8.28196	5.42e-06	9.98e-05	-19.7391	0.000553	0.0446532	0.232321	lme	296.226	2.57388	87.7022	0.908063
branch count stem 1	BnaC03g77560D	-39.7104	0.00851551	0.03835	6.55695	0.000554	0.0446532	0.223423	lme	298.432	2.55435	86.5813	0.922041
branch count stem 1	BnaCnng61860D	-9.73697	0.134249	0.275736	10.9244	0.000554	0.0446532	0.198517	lme	297.414	2.56465	105.631	0.914717
branch count stem 1	BnaC06g14260D	58.3452	1.38e-05	0.000224	-6.06731	0.000555	0.0446532	0.248565	lme	298.593	2.5394	133.311	0.933055
branch count stem 1	BnaA05g36580D	48.409	4.63e-06	8.72e-05	-5.17838	0.000556	0.0447002	0.365961	lme	298.912	2.55817	119.136	0.919449
branch count stem 1	BnaA07g25510D	-43.4211	0.00727992	0.0340928	5.40569	0.000559	0.0448596	0.688363	lme	298.839	2.56536	143.612	0.914509
branch count stem 1	BnaC04g33380D	50.6122	6.24e-06	0.000113	-5.27768	0.00056	0.0448596	0.112015	lme	298.888	2.53623	214.351	0.935679
branch count stem 1	BnaC08g26980D	-12.9491	0.0807501	0.193391	6.62909	0.00056	0.0448596	0.257357	lme	298.432	2.55324	178.175	0.92325
branch count stem 1	BnaAnng11720D	19.6695	3.06e-15	2.31e-13	-20.2314	0.00056	0.0448596	0.198268	lme	296.201	2.55217	108.406	0.924009
branch count stem 1	BnaAnng15520D	-12.0285	0.0925294	0.21239	4.9177	0.000562	0.0448596	0.6234	lme	299.036	2.54011	139.407	0.932919
branch count stem 1	BnaA05g32090D	65.3601	2.38e-05	0.000356	-7.42851	0.000563	0.0448596	0.532729	lme	298.214	2.54965	224.05	0.926024
branch count stem 1	BnaA09g05650D	55.4187	1.09e-05	0.000182	-6.6682	0.000563	0.0448596	0.160796	lme	298.428	2.56811	106.225	0.912692
branch count stem 1	BnaC01g43760D	-39.2491	0.00879937	0.0393103	6.00379	0.000564	0.0448596	0.237492	lme	298.645	2.54629	265.221	0.92855
branch count stem 1	BnaA03g22780D	-53.1196	0.00516468	0.0263301	7.01356	0.000565	0.0448596	0.587344	lme	298.336	2.54848	159.612	0.926977
branch count stem 1	BnaA05g24870D	-75.1403	0.00381677	0.0209879	8.07085	0.000565	0.0448596	0.971397	lme	297.161	6.21186	29.2758	0.150069
branch count stem 1	BnaAnng07340D	60.4887	1.7e-05	0.000268	-6.93555	0.000565	0.0448596	0.134339	lme	298.36	2.55805	241.594	0.920089
branch count stem 1	BnaCnng78610D	-0.839672	0.834499	0.905032	6.29006	0.000566	0.0448596	0.541173	lme	298.558	2.54412	217.218	0.930238
branch count stem 1	BnaA10g07760D	20.8575	8.7e-14	5.57e-12	-3.54915	0.000568	0.0448596	0.172388	lme	299.705	2.5463	91.7481	0.928653
branch count stem 1	BnaC03g29580D	-19.8479	0.0347179	0.106707	2.5388	0.000568	0.0448596	0.328286	lme	300.376	2.55367	97.6432	0.923328
branch count stem 1	BnaC03g59510D	106.123	0.0001	0.00117866	-9.20873	0.000569	0.0448596	0.244451	lme	297.804	2.55434	208.885	0.922941
branch count stem 1	BnaA04g18170D	-27.3962	0.017893	0.0662356	5.91324	0.000569	0.0448596	0.153369	lme	298.688	2.5453	119.894	0.929483
branch count stem 1	BnaC08g47360D	47.2803	4.11e-06	7.86e-05	-6.58223	0.00057	0.0448596	0.324672	lme	298.475	2.57259	121.541	0.909868
branch count stem 1	BnaA03g49250D	22.917	8.35e-12	4.3e-10	-1.71553	0.00057	0.0448596	0.52453	lme	301.157	2.55455	57.7078	0.922576
branch count stem 1	BnaC03g49420D	64.6019	2.3e-05	0.000347	-6.46672	0.00057	0.0448596	0.617268	lme	298.512	2.53974	159.717	0.933613
branch count stem 1	BnaCnng68550D	21.8873	1.11e-12	6.29e-11	-8.67204	0.00057	0.0448596	0.61457	lme	297.921	2.55229	64.0588	0.924309
branch count stem 1	BnaA10g29880D	-102.382	0.00210145	0.0133197	11.5194	0.000571	0.0448596	0.87087	lme	297.353	2.56664	64.5714	0.913979
branch count stem 1	BnaA03g07700D	-63.0708	0.00396893	0.0216095	8.37661	0.000571	0.0448596	0.136879	lme	297.997	2.57182	127.049	0.910487
branch count stem 1	BnaC07g07420D	59.5309	1.6e-05	0.000254	-6.98805	0.000571	0.0448596	0.296431	lme	298.355	2.55512	61.7454	0.922277
branch count stem 1	BnaA04g26620D	67.5028	2.79e-05	0.000409	-7.73531	0.000572	0.0448596	0.483529	lme	298.147	2.59587	54.1866	0.893408
branch count stem 1	BnaA01g34990D	-18.0989	0.0419925	0.121345	3.88109	0.000572	0.0448596	0.229236	lme	299.542	2.5448	278.505	0.930065
branch count stem 1	BnaA09g17390D	-32.5294	0.0127362	0.0517095	5.14878	0.000573	0.0448793	0.111034	lme	298.979	2.54422	181.908	0.930516
branch count stem 1	BnaC01g33020D	-41.3221	0.00800983	0.0366049	7.93313	0.000574	0.0449187	0.936353	lme	297.484	2.51951	3.44654	0.917564
branch count stem 1	BnaA01g31570D	-76.9904	0.00299983	0.0174832	10.1558	0.000575	0.0449187	0.292556	lme	297.621	2.56071	77.49	0.91852
branch count stem 1	BnaC09g45350D	35.7989	2.75e-07	7.1e-06	-4.05913	0.000576	0.0449627	0.120563	lme	299.463	2.53771	210.071	0.935451
branch count stem 1	BnaCnng18070D	-52.2173	0.00540388	0.0272672	8.54884	0.000579	0.0451679	0.244175	lme	297.984	2.53965	198.625	0.934196
branch count stem 1	BnaCnng69700D	42.259	1.69e-06	3.59e-05	-4.59881	0.00058	0.0451679	0.0591541	lme	299.225	2.55045	193.828	0.926318
branch count stem 1	BnaA03g40890D	31.0975	3.27e-08	1.02e-06	-4.44411	0.000581	0.0451801	0.150906	lme	299.296	2.53433	197.708	0.938181
branch count stem 1	BnaA10g24440D	-33.0699	0.0816692	0.194988	4.31203	0.000582	0.0452076	0.458535	lme	298.527	13.8234	80.8834	0.0305115
branch count stem 1	BnaC09g41050D	54.6773	1.07e-05	0.000179	-7.07222	0.000584	0.0453177	0.841757	lme	298.37	2.56239	75.5327	0.91774
branch count stem 1	BnaC04g07920D	4.43679	0.0936967	0.214378	-14.0811	0.000585	0.0453571	0.354893	lme	297.001	2.55019	91.6619	0.926708
branch count stem 1	BnaA06g00200D	76.0192	4.37e-05	0.000593	-8.13554	0.000586	0.0453571	0.104148	lme	298.102	2.53383	258.599	0.938812
branch count stem 1	BnaC05g02680D	28.4081	6.06e-09	2.15e-07	-12.7729	0.000586	0.0453571	0.254876	lme	297.199	2.5638	166.229	0.916982
branch count stem 1	BnaC08g26240D	38.9513	7.77e-07	1.81e-05	-4.82486	0.000587	0.045367	0.397771	lme	299.143	2.55228	69.8214	0.925169
branch count stem 1	BnaA03g13610D	55.877	1.23e-05	0.000202	-5.90293	0.000589	0.0454682	0.219328	lme	298.749	2.58759	91.5396	0.900249
branch count stem 1	BnaA07g37420D	-79.048	0.00301107	0.0175151	8.35834	0.00059	0.0454682	0.468958	lme	297.237	3.21924	12.2562	0.562509
branch count stem 1	BnaA03g10480D	68.2646	3.02e-05	0.000435	-6.67918	0.00059	0.0454682	0.148965	lme	298.509	2.54703	169.77	0.929315
branch count stem 1	BnaA01g07330D	-15.3254	0.059244	0.155214	4.75538	0.00059	0.0454682	0.0488797	lme	299.189	2.54123	178.252	0.933574
branch count stem 1	BnaC04g00500D	46.4235	4.79e-05	0.00064	-5.56113	0.000592	0.0455756	0.351808	lme	297.965	5.91127	24.3568	0.165139
branch count stem 1	BnaA06g29570D	25.2857	2.83e-05	0.000413	-9.65841	0.000595	0.0457162	0.250326	lme	296.946	5.12196	26.1816	0.222216
branch count stem 1	BnaA04g01940D	-40.6385	0.0198071	0.0710578	7.89599	0.000595	0.0457162	0.070343	lme	297.272	8.52969	35.0857	0.0791631
branch count stem 1	BnaC09g35410D	54.7631	1.11e-05	0.000185	-5.23239	0.000598	0.0459188	0.249556	lme	299.022	2.54183	228.322	0.933556
branch count stem 1	BnaA08g10010D	-20.5106	0.0332948	0.103568	5.57312	0.0006	0.0459331	0.547535	lme	298.899	2.56959	299.293	0.913555
branch count stem 1	BnaA03g22920D	-13.8073	0.0731867	0.180454	5.30693	0.0006	0.0459331	0.278745	lme	298.993	2.56314	79.4665	0.918027
branch count stem 1	BnaA01g01010D	-11.6354	0.101298	0.225842	3.56582	0.000602	0.0460225	0.0598938	lme	299.796	2.60225	140.253	0.890806
branch count stem 1	BnaA10g06010D	32.0711	6.28e-08	1.84e-06	-2.57057	0.000603	0.0460761	0.436071	lme	300.453	2.55487	93.404	0.924182
branch count stem 1	BnaC01g39760D	57.6408	1.48e-05	0.000237	-5.71478	0.000604	0.0461051	0.313973	lme	298.859	2.55566	108.278	0.923689
branch count stem 1	BnaC02g33880D	-15.0745	0.0617321	0.159432	4.2206	0.000605	0.0461051	0.0866269	lme	299.47	2.54337	296.596	0.932734
branch count stem 1	BnaA09g47090D	37.9203	6.17e-07	1.47e-05	-4.714	0.000605	0.0461051	0.223764	lme	299.246	2.55916	84.8285	0.921174
branch count stem 1	BnaC05g40490D	17.1277	1.29e-21	6.73e-19	-10.9907	0.000606	0.0461051	0.415053	lme	297.632	2.51773	1.75421	0.902631
branch count stem 1	BnaC05g23690D	-30.7389	0.0147194	0.057478	6.22494	0.000607	0.0461187	0.0354549	lme	298.699	2.55205	236.094	0.926512
branch count stem 1	BnaA06g14580D	96.4198	8.84e-05	0.00106138	-7.85025	0.000607	0.0461187	0.12775	lme	298.236	2.56542	238.958	0.916893
branch count stem 1	BnaC07g22150D	-31.9688	0.0136579	0.0544981	6.62471	0.000608	0.0461187	0.357934	lme	298.575	2.56868	122.655	0.91453
branch count stem 1	BnaC09g20670D	32.0841	6.31e-08	1.85e-06	-4.50066	0.00061	0.0461991	0.160139	lme	299.355	2.54398	146.714	0.932507
branch count stem 1	BnaCnng60530D	3.83024	0.172361	0.32928	-13.5142	0.00061	0.0461991	0.173043	lme	297.156	2.5508	102.996	0.927518
branch count stem 1	BnaC04g09270D	72.0385	3.85e-05	0.000534	-7.84229	0.000611	0.0461991	0.408269	lme	298.247	2.54661	163.228	0.930629
branch count stem 1	BnaA03g53830D	66.8993	2.99e-05	0.000432	-7.86179	0.000611	0.0461995	0.850011	lme	298.003	2.55608	2.37953	0.874356
branch count stem 1	BnaA01g22220D	-41.9635	0.00820978	0.0373078	7.255	0.000612	0.0462222	0.83191	lme	298.407	2.56844	126.641	0.914934
branch count stem 1	BnaC01g06000D	-44.5116	0.00738166	0.0344412	6.55195	0.000613	0.0462222	0.127995	lme	298.613	2.55073	250.987	0.927747
branch count stem 1	BnaC03g21540D	50.1788	6.83e-06	0.000122	-5.36506	0.000613	0.0462222	0.297792	lme	299.012	2.54875	96.7214	0.929137
branch count stem 1	BnaAnng11490D	39.8009	1.06e-06	2.39e-05	-4.12354	0.000616	0.0463734	0.634312	lme	299.546	2.55606	108.77	0.92397
branch count stem 1	BnaA03g57590D	-10.6729	0.181575	0.341455	3.34172	0.000616	0.0463734	0.563484	lme	299.209	4.88452	28.04	0.245862
branch count stem 1	BnaA05g01420D	52.6641	9.39e-06	0.00016	-5.40892	0.000618	0.0464173	0.486736	lme	299.009	2.5734	129.3	0.911659
branch count stem 1	BnaC01g25570D	46.6732	4.21e-06	8.02e-05	-4.99038	0.00062	0.0464635	0.0948186	lme	299.179	2.5422	220.939	0.934352
branch count stem 1	BnaCnng14620D	-6.32556	0.257661	0.433702	3.21661	0.000621	0.0464635	0.403182	lme	300.057	2.55613	121.603	0.92416
branch count stem 1	BnaA01g05020D	29.8794	2.11e-08	6.79e-07	-7.09706	0.000621	0.0464635	0.386413	lme	298.409	2.58909	24.6396	0.898964
branch count stem 1	BnaA06g24410D	58.2585	1.63e-05	0.000259	-5.97899	0.000621	0.0464635	0.0876894	lme	298.818	2.5789	137.778	0.907939
branch count stem 1	BnaC07g35070D	68.2474	3.24e-05	0.000461	-6.48355	0.000622	0.0464635	0.342881	lme	298.661	2.54245	283.448	0.934261
branch count stem 1	BnaC05g11260D	38.0382	6.6e-07	1.57e-05	-4.599	0.000623	0.0464635	0.124859	lme	299.35	2.54265	289.596	0.934148
branch count stem 1	BnaA10g15490D	-29.7477	0.0589598	0.155051	6.78541	0.000624	0.0464635	0.719458	lme	297.705	10.1016	53.9931	0.0570953
branch count stem 1	BnaC04g07940D	-1441.11	0.000694	0.00560188	-605.058	0.000624	0.0464635	0.662246	lme	288.907	4.06835	23.9066	0.355877
branch count stem 1	BnaA08g06260D	-19.5042	0.0374367	0.11162	3.83432	0.000625	0.0464635	0.105878	lme	299.719	2.55127	322.678	0.927937
branch count stem 1	BnaC01g41610D	52.5756	9.42e-06	0.000161	-4.65749	0.000625	0.0464635	0.299834	lme	299.325	2.55918	76.9954	0.922069
branch count stem 1	BnaA02g28080D	0.134438	0.979046	0.9877	3.99409	0.000625	0.0464635	0.328946	lme	298.894	4.28271	23.8665	0.320235
branch count stem 1	BnaAnng41430D	40.4556	1.29e-06	2.84e-05	-4.80346	0.000627	0.0465625	0.987864	lme	299.268	2.56028	78.1468	0.921371
branch count stem 1	BnaAnng31150D	-31.2379	0.0331027	0.103154	4.89056	0.000631	0.0467907	0.360443	lme	298.345	7.66814	29.3229	0.0979004
branch count stem 1	BnaC07g35190D	64.6547	2.67e-05	0.000393	-8.06457	0.000631	0.0467907	0.29259	lme	298.246	2.55968	101.059	0.922063
branch count stem 1	BnaA03g39030D	65.019	0.00209201	0.0132745	-7.1157	0.000633	0.0469154	0.337713	lme	297.757	14.4319	45.2708	0.0274109
branch count stem 1	BnaAnng10520D	27.3094	8.29e-09	2.87e-07	-6.35504	0.000635	0.0469637	0.431538	lme	298.107	2.77609	10.2097	0.766326
branch count stem 1	BnaC07g33350D	49.0368	6.35e-06	0.000114	-6.41575	0.000636	0.0469996	0.74511	lme	298.715	2.5927	84.8408	0.898889
branch count stem 1	BnaAnng02840D	89.7687	8.01e-05	0.000979	-8.1852	0.000637	0.0469996	0.863781	lme	297.593	2.55727	3.30629	0.885059
branch count stem 1	BnaC07g45120D	44.5127	3.07e-06	6.08e-05	-4.27092	0.000637	0.0469996	0.330936	lme	299.536	2.55633	176.205	0.924815
branch count stem 1	BnaA09g18190D	-27.8713	0.0183898	0.0672741	5.26708	0.000638	0.0470065	0.227919	lme	299.12	2.56114	173.686	0.921402
branch count stem 1	BnaCnng33260D	-113.892	0.00205955	0.0131074	12.4954	0.000638	0.0470065	0.59802	lme	297.389	2.56698	89.5167	0.917124
branch count stem 1	BnaA04g26150D	33.5946	1.82e-07	4.87e-06	-7.39618	0.000639	0.0470068	0.684648	lme	299.07	2.70181	2.36413	0.76737
branch count stem 1	BnaC01g35480D	42.4151	2.07e-06	4.29e-05	-4.20822	0.000643	0.0472417	0.473589	lme	299.581	2.55092	212.327	0.929014
branch count stem 1	BnaC03g20760D	50.7293	7.95e-06	0.000139	-4.8918	0.000644	0.047292	0.906666	lme	299.28	2.56463	86.2653	0.919057
branch count stem 1	BnaC08g12330D	48.4662	5.88e-06	0.000107	-5.04416	0.000645	0.0472954	0.282684	lme	299.225	2.55244	186.902	0.928019
branch count stem 1	BnaA06g32440D	-18.8211	0.0406852	0.118531	4.94618	0.000645	0.0472954	0.0680773	lme	299.265	2.53674	341.125	0.939561
branch count stem 1	BnaC03g45290D	46.7936	4.64e-06	8.73e-05	-5.45697	0.000646	0.0473046	0.456168	lme	299.064	2.5663	68.5801	0.917888
branch count stem 1	BnaA08g28260D	31.8245	6.18e-08	1.82e-06	-6.33822	0.000647	0.0473046	0.317124	lme	298.772	2.54363	141.43	0.934511
branch count stem 1	BnaA03g02870D	113.547	0.000135	0.00150009	-9.25703	0.000652	0.0476635	0.104961	lme	298.029	2.55067	169.588	0.929619
branch count stem 1	BnaA02g33610D	27.9372	0.00497201	0.0255736	-3.29178	0.000653	0.0476913	0.244915	lme	299.201	9.01288	34.4371	0.0709023
branch count stem 1	BnaA04g22640D	37.9677	7.45e-07	1.74e-05	-3.78937	0.000654	0.0476942	0.657455	lme	299.821	2.59072	167.876	0.901181
branch count stem 1	BnaC09g14160D	44.3642	3.13e-06	6.17e-05	-5.06525	0.000654	0.0476942	0.253351	lme	299.242	2.5563	198.452	0.92564
branch count stem 1	BnaC09g51660D	-25.6661	0.0220425	0.0766705	5.46328	0.000656	0.0477255	0.779972	lme	299.09	2.57799	89.3198	0.910086
branch count stem 1	BnaC04g51220D	-97.5341	0.00248748	0.0151405	12.7506	0.000656	0.0477255	0.178131	lme	297.399	2.55008	136.848	0.930212
branch count stem 1	BnaC08g47170D	-50.1287	0.00632222	0.0306506	8.10752	0.000658	0.0477969	0.285145	lme	298.31	2.56127	140.729	0.922197
branch count stem 1	BnaC01g01930D	-18.2464	0.0437675	0.125054	6.92487	0.000658	0.0477969	0.0167832	lme	298.627	2.55509	318.468	0.926702
branch count stem 1	BnaCnng64630D	-51.7184	0.0061565	0.030052	7.06721	0.00066	0.0478431	0.489956	lme	297.9	3.37229	7.34128	0.501863
branch count stem 1	BnaC05g28330D	60.3302	2.11e-05	0.000322	-5.21099	0.00066	0.0478431	0.659619	lme	299.198	2.57853	104.948	0.909928
branch count stem 1	BnaA08g26140D	-43.779	0.00798502	0.0365242	5.64173	0.000661	0.0478431	0.183543	lme	299.043	2.55038	247.084	0.93024
branch count stem 1	BnaC09g19570D	34.352	2.16e-07	5.69e-06	-5.37204	0.000664	0.0479543	0.713237	lme	298.554	2.52417	3.01557	0.914345
branch count stem 1	BnaA04g20540D	41.0582	1.63e-06	3.48e-05	-4.57884	0.000664	0.0479543	0.552609	lme	299.468	2.55604	198.101	0.926239
branch count stem 1	BnaA07g31630D	40.6409	1.5e-06	3.25e-05	-5.17951	0.000669	0.048237	0.317711	lme	299.231	2.55988	89.1503	0.923587
branch count stem 1	BnaC07g23650D	-30.1721	0.0161791	0.061589	5.51067	0.000669	0.048237	0.439491	lme	299.109	2.59202	112.823	0.900859
branch count stem 1	BnaA06g00870D	-75.9493	0.00343808	0.0193605	8.60372	0.000669	0.048237	0.687959	lme	298.219	2.56792	98.8049	0.917861
branch count stem 1	BnaA04g03190D	19.7858	7.65e-15	5.57e-13	-3.32222	0.000671	0.0482859	0.443123	lme	300.122	2.56011	68.6975	0.923451
branch count stem 1	BnaA02g20270D	-20.0627	0.0364562	0.109872	4.78014	0.000671	0.0482859	0.442424	lme	299.401	2.54948	159.894	0.931341
branch count stem 1	BnaA04g27310D	58.4045	1.84e-05	0.000286	-6.11573	0.000672	0.0482886	0.203806	lme	298.911	2.54364	195.931	0.935664
branch count stem 1	BnaA09g08220D	-43.6671	0.00813512	0.0370475	6.52174	0.000674	0.0483841	0.330605	lme	298.787	2.56716	170.034	0.918674
branch count stem 1	BnaA09g10710D	1.58262	0.865825	0.924459	1.57524	0.000675	0.0483841	0.109028	lme	300.743	9.08147	33.6369	0.0698255
branch count stem 1	BnaA05g02730D	35.9871	4.04e-07	9.99e-06	-4.3149	0.000675	0.0483841	0.304387	lme	299.615	2.55566	120.311	0.926988
branch count stem 1	BnaC01g01320D	39.9848	1.33e-06	2.91e-05	-7.58267	0.000678	0.0485473	0.195616	lme	298.496	2.56781	184.349	0.91839
branch count stem 1	BnaA09g34300D	36.4743	8.38e-06	0.000145	-7.00026	0.000679	0.0485612	0.102945	lme	297.768	4.51509	19.4328	0.285741
branch count stem 1	BnaA01g29690D	-36.7432	0.0112275	0.0470213	6.61606	0.000684	0.0488901	0.751055	lme	298.783	2.57464	137.946	0.913757
branch count stem 1	BnaC02g41150D	36.4378	4.43e-07	1.09e-05	-3.74053	0.000689	0.0491057	0.571255	lme	301.526	2.54464	0.358854	0.0384935
branch count stem 1	BnaC03g61540D	-931.074	0.000809	0.00631625	-402.994	0.000689	0.0491057	0.360604	lme	290.579	2.55287	250.916	0.929665
branch count stem 1	BnaC04g02430D	-10.4595	0.125294	0.262411	2.91488	0.00069	0.0491057	0.0972256	lme	300.438	2.55101	268.884	0.931047
branch count stem 1	BnaA06g15180D	48.2223	6.37e-06	0.000115	-4.97396	0.00069	0.0491057	0.468084	lme	299.369	2.56894	157.647	0.918081
branch count stem 1	BnaA01g14730D	-51.1656	0.00631606	0.0306324	7.91788	0.00069	0.0491057	0.254176	lme	298.44	2.56136	124.87	0.923523
branch count stem 1	BnaC02g42650D	60.1239	2.96e-05	0.000428	-7.01888	0.000691	0.0491162	0.340895	lme	298.219	3.36268	6.26452	0.502406
branch count stem 1	BnaA09g35230D	-65.9825	0.00427673	0.0228927	5.97118	0.000692	0.0491406	0.0898999	lme	299.01	2.53511	413.253	0.942875
branch count stem 1	BnaA01g00280D	-58.217	0.00517762	0.0263873	7.14718	0.000697	0.0493946	0.449522	lme	298.66	2.55473	136.111	0.928592
branch count stem 1	BnaC03g22160D	69.9278	4.16e-05	0.000568	-7.98504	0.000697	0.0493946	0.17317	lme	298.441	2.56188	224.54	0.923463
branch count stem 1	BnaCnng53550D	66.4206	3.43e-05	0.000483	-7.28348	0.000698	0.0494044	0.292998	lme	298.626	2.56839	218.412	0.918821
branch count stem 1	BnaC01g37500D	34.4889	2.41e-07	6.29e-06	-5.04934	0.000699	0.0494499	0.15723	lme	299.363	2.53917	234.764	0.940155
branch count stem 1	BnaA06g30380D	-59.7137	0.00501248	0.0257425	7.84207	0.000701	0.0494499	0.0905713	lme	298.485	2.58644	153.024	0.906141
branch count stem 1	BnaA03g38410D	26.9296	2.72e-09	1.01e-07	-3.02127	0.000702	0.0494499	0.72522	lme	300.372	2.57892	38.6113	0.91083
branch count stem 1	BnaA10g13560D	33.8325	1.91e-07	5.1e-06	-5.12746	0.000702	0.0494499	0.85223	lme	299.337	2.55583	102.759	0.928003
branch count stem 1	BnaA09g40430D	-131.295	0.00194881	0.0125669	13.5464	0.000702	0.0494499	0.196889	lme	297.396	2.55427	156.022	0.92918
branch count stem 1	BnaCnng12360D	-109.708	0.00231297	0.0143212	12.1075	0.000702	0.0494499	0.381415	lme	297.777	2.47643	0.303659	0.120833
branch count stem 1	BnaC04g54210D	32.0466	8.66e-08	2.46e-06	-3.65932	0.000703	0.0494499	0.294113	lme	300.015	2.5697	140.256	0.918079
branch count stem 1	BnaC07g36420D	-21.8623	0.0314141	0.0994376	4.47583	0.000704	0.0494499	0.588262	lme	299.607	2.56838	65.0346	0.918868
branch count stem 1	BnaA09g49740D	-46.9739	0.00738391	0.0344496	7.46226	0.000705	0.0494703	0.388171	lme	298.594	2.56321	178.566	0.922817
branch count stem 1	BnaA07g29090D	-62.711	0.00464079	0.0242946	7.90798	0.000706	0.0494703	0.732673	lme	298.214	2.4945	1.9363	0.938204
branch count stem 1	BnaCnng27910D	53.1363	1.21e-05	0.0002	-4.91246	0.000706	0.0494703	0.476569	lme	299.432	2.57944	117.21	0.911245
branch count stem 1	BnaC01g03110D	60.123	2.28e-05	0.000345	-7.32049	0.000707	0.0494703	0.656939	lme	298.624	2.57077	49.7893	0.917108
branch count stem 1	BnaA01g13370D	41.918	2.22e-06	4.57e-05	-5.7891	0.000709	0.0495856	0.538525	lme	299.11	2.56608	90.7818	0.920852
branch count stem 1	BnaC06g29080D	-21.606	0.0324498	0.101714	3.34489	0.00071	0.0495856	0.620562	lme	299.395	2.71146	5.62779	0.791817
branch count stem 1	BnaA09g29070D	56.6439	1.72e-05	0.00027	-6.88255	0.000711	0.0495856	0.402254	lme	298.769	2.56185	118.096	0.924004
branch count stem 1	BnaA05g12670D	-12.2542	0.115909	0.248457	3.4668	0.000711	0.0495856	0.413239	lme	299.514	3.62554	21.1536	0.451142
branch count stem 1	BnaC08g27050D	-62.7441	0.00470961	0.0245644	7.60992	0.000712	0.0495856	0.765402	lme	298.572	2.5839	115.738	0.908356
branch count stem 1	BnaA06g16330D	-30.3134	0.0177	0.0657178	4.9277	0.000712	0.0495856	0.708964	lme	298.561	3.3231	9.42918	0.524047
branch count stem 1	BnaA05g30850D	-107.691	0.00239197	0.0147037	11.5042	0.000713	0.0495856	0.292344	lme	297.748	2.56274	164.702	0.923481
branch count stem 1	BnaA06g29210D	29.0924	1.41e-08	4.71e-07	-7.26841	0.000715	0.049662	0.219347	lme	298.672	2.54205	202.383	0.938687
branch count stem 1	BnaA03g23750D	-46.9927	0.00745236	0.0346952	7.90406	0.000715	0.049662	0.208181	lme	298.504	2.56539	147.307	0.921662
branch count stem 1	BnaA03g51560D	-4.313	0.394761	0.574889	5.70689	0.000718	0.04979	0.485634	lme	299.162	2.53068	120.924	0.947225
branch count stem 1	BnaC09g36830D	-12.152	0.0978226	0.221145	5.4303	0.00072	0.0498954	0.438797	lme	299.266	2.55488	145.746	0.929455
branch count stem 1	BnaA07g15830D	27.1561	3.37e-09	1.24e-07	-5.059	0.000722	0.0499836	0.275394	lme	299.408	2.56868	75.5813	0.919451
branch count stem 1	BnaA06g34400D	29.7105	3.45e-08	1.07e-06	-8.08493	0.000722	0.0499836	0.799997	lme	298.02	2.67072	10.4643	0.837446
branch count stem 1/length stem 1	BnaAnng11300D	-0.504388	1.64e-05	0.000155	0.0675713	1.07e-07	0.00822319	0.165063	lme	-321.742	0.0427865	36.1709	0.079208
branch count stem 1/length stem 1	BnaA06g35450D	-0.107394	0.00517847	0.0187952	0.0200701	6.67e-07	0.016839	0.215902	lme	-316.456	0.0129939	173.863	0.931318
branch count stem 1/length stem 1	BnaC09g39140D	-0.162938	0.00112894	0.0054368	0.0308572	8.98e-07	0.016839	0.109393	lme	-316.757	0.0130507	169.354	0.932467
branch count stem 1/length stem 1	BnaC05g15590D	-0.0713642	0.0262286	0.0699114	0.0397441	1.1e-06	0.016839	0.491598	lme	-316.875	0.0130828	82.7698	0.93431
branch count stem 1/length stem 1	BnaA01g06800D	-0.592026	2.52e-05	0.000225	0.0584133	1.63e-06	0.016839	0.474077	lme	-316.912	0.0132171	110.436	0.927504
branch count stem 1/length stem 1	BnaC09g36210D	0.519876	1.7e-08	3.28e-07	-0.0607051	1.75e-06	0.016839	0.164225	lme	-316.863	0.0130792	181.07	0.949317
branch count stem 1/length stem 1	BnaA05g29010D	0.657569	5.41e-08	9.49e-07	-0.0438165	1.75e-06	0.016839	0.172378	lme	-316.207	0.013257	245.691	0.924083
branch count stem 1/length stem 1	BnaC05g43490D	0.581937	3.52e-08	6.43e-07	-0.0410606	1.94e-06	0.016839	0.0455665	lme	-315.887	0.0131365	299.69	0.944321
branch count stem 1/length stem 1	BnaCnng33420D	0.259758	1.4e-11	4.14e-10	-0.0194754	2.06e-06	0.016839	0.0479592	lme	-314.282	0.0132939	139.819	0.923964
branch count stem 1/length stem 1	BnaA10g19710D	0.515186	2.17e-08	4.11e-07	-0.0557206	2.19e-06	0.016839	0.0489819	lme	-316.268	0.0132531	215.305	0.931607
branch count stem 1/length stem 1	BnaC06g14320D	-0.665222	3.52e-05	0.0003	0.0836617	3.34e-06	0.0233052	0.0906497	lme	-316.297	0.0132852	252.338	0.940203
branch count stem 1/length stem 1	BnaC07g43940D	-0.308242	0.000274	0.00168372	0.0523839	3.79e-06	0.0242442	0.100422	lme	-315.126	0.0133003	167.504	0.942019
branch count stem 1/length stem 1	BnaC07g45360D	-0.324594	0.000299	0.00180495	0.0362268	5.4e-06	0.0259489	0.0650188	lme	-313.73	0.0133935	207.879	0.939987
branch count stem 1/length stem 1	BnaC08g41150D	0.248538	3.31e-11	9.39e-10	-0.0354328	5.86e-06	0.0259489	0.026261	lme	-313.535	0.0134176	230.406	0.939161
branch count stem 1/length stem 1	BnaA06g02930D	-0.742346	4.76e-05	0.000387	0.0846237	6.13e-06	0.0259489	0.0602497	lme	-315.192	0.0134467	162.183	0.936509
branch count stem 1/length stem 1	BnaA01g18580D	0.316533	1.52e-09	3.49e-08	-0.032802	6.15e-06	0.0259489	0.086985	lme	-313.289	0.0134458	209.787	0.936765
branch count stem 1/length stem 1	BnaA10g29560D	-0.00301752	0.884575	0.928302	0.0158997	6.69e-06	0.0259489	0.0855305	lme	-311.686	0.0134689	306.791	0.93617
branch count stem 1/length stem 1	BnaC01g17020D	-0.0634099	0.0577327	0.130391	0.0145181	6.74e-06	0.0259489	0.0117621	lme	-311.491	0.0134169	315.339	0.943658
branch count stem 1/length stem 1	BnaAnng00720D	0.253759	7.02e-11	1.92e-09	-0.0401956	7.04e-06	0.0259489	0.067494	lme	-313.447	0.0135494	174.428	0.926626
branch count stem 1/length stem 1	BnaA07g06030D	-0.712149	6.03e-05	0.000473	0.0708509	7.43e-06	0.0259489	0.0325156	lme	-314.481	0.0134106	265.284	0.947611
branch count stem 1/length stem 1	BnaA01g14450D	-0.0380276	0.178928	0.308245	0.0115762	8.05e-06	0.0259489	0.0152708	lme	-310.71	0.0134893	282.281	0.939074
branch count stem 1/length stem 1	BnaC09g45710D	-0.134104	0.00658574	0.02284	0.0283269	8.13e-06	0.0259489	0.193922	lme	-312.48	0.0138302	54.8056	0.893477
branch count stem 1/length stem 1	BnaC03g01850D	-0.0446419	0.133094	0.245944	0.0219877	8.16e-06	0.0259489	0.0659643	lme	-311.968	0.0134775	216.219	0.941144
branch count stem 1/length stem 1	BnaA08g10870D	-0.174438	0.00276146	0.0112736	0.0273958	8.39e-06	0.0259489	0.122473	lme	-312.356	0.0134774	169.993	0.942018
branch count stem 1/length stem 1	BnaA01g10020D	-0.169163	0.00314268	0.0125062	0.0384067	8.76e-06	0.0259489	0.0574018	lme	-312.952	0.0136461	181.316	0.920193
branch count stem 1/length stem 1	BnaC01g18690D	0.537996	1.68e-07	2.69e-06	-0.0563088	9.03e-06	0.0259489	0.0540091	lme	-313.662	0.0134662	363.269	0.945903
branch count stem 1/length stem 1	BnaC03g02490D	-0.654401	8.34e-05	0.000623	0.0761777	9.12e-06	0.0259489	0.0402309	lme	-314.247	0.0134839	318.461	0.943755
branch count stem 1/length stem 1	BnaA09g48720D	0.293468	1.17e-09	2.73e-08	-0.0208606	9.48e-06	0.0259786	0.0536075	lme	-311.586	0.0136822	138.616	0.917741
branch count stem 1/length stem 1	BnaC08g42970D	0.34543	8.07e-09	1.65e-07	-0.0255828	9.81e-06	0.0259786	0.0362676	lme	-311.931	0.0135555	184.704	0.936057
branch count stem 1/length stem 1	BnaA10g00110D	-0.154605	0.00469948	0.0173604	-0.209658	1.09e-05	0.0270887	0.346092	lme	-315.938	0.0137127	107.478	0.917988
branch count stem 1/length stem 1	BnaC01g35210D	0.241012	5.37e-11	1.49e-09	-0.017017	1.12e-05	0.0270887	0.393807	lme	-310.87	0.0134743	214.347	0.951574
branch count stem 1/length stem 1	BnaA05g12410D	-0.696992	8.91e-05	0.000659	0.0620732	1.13e-05	0.0270887	0.0265446	lme	-313.437	0.0135978	245.027	0.934732
branch count stem 1/length stem 1	BnaC04g28150D	0.210139	2.32e-12	7.53e-11	-0.0381826	1.16e-05	0.0270887	0.0821889	lme	-312.416	0.0135768	67.9507	0.938371
branch count stem 1/length stem 1	BnaA01g20060D	-0.182182	0.00294745	0.0118808	0.0441106	1.24e-05	0.0275313	0.219134	lme	-312.593	0.0136461	107.751	0.930781
branch count stem 1/length stem 1	BnaC03g56360D	-0.509425	0.000178	0.0011795	0.0710834	1.25e-05	0.0275313	0.193092	lme	-313.521	0.0136985	144.025	0.924117
branch count stem 1/length stem 1	BnaA05g28090D	-0.4435	0.000252	0.00157185	0.060325	1.32e-05	0.0278434	0.199011	lme	-313.105	0.0137613	173.942	0.917177
branch count stem 1/length stem 1	BnaC05g24580D	-0.0326044	0.244608	0.3891	0.0199227	1.36e-05	0.0278434	0.108064	lme	-310.828	0.0137402	105.419	0.920973
branch count stem 1/length stem 1	BnaA03g26120D	-0.653187	0.000118	0.000833	0.0733001	1.38e-05	0.0278434	0.219942	lme	-313.404	0.0138049	183.375	0.912883
branch count stem 1/length stem 1	BnaC03g65530D	-0.111613	0.0147516	0.0438963	0.0224266	1.48e-05	0.0278434	0.114858	lme	-310.916	0.0136158	163.428	0.940432
branch count stem 1/length stem 1	BnaC08g41390D	-0.0433907	0.155829	0.2778	0.0212718	1.51e-05	0.0278434	0.232053	lme	-310.762	0.0137746	87.5717	0.919634
branch count stem 1/length stem 1	BnaA05g11950D	-0.404115	0.000348	0.00204822	0.0541335	1.52e-05	0.0278434	0.103026	lme	-312.627	0.0136333	173.226	0.93889
branch count stem 1/length stem 1	BnaA08g20300D	-0.285668	0.000862	0.00433913	0.0371799	1.52e-05	0.0278434	0.0594379	lme	-311.868	0.0136254	254.585	0.940129
branch count stem 1/length stem 1	BnaA06g14980D	0.382991	4.17e-08	7.48e-07	-0.0479352	1.59e-05	0.0278434	0.171564	lme	-312.301	0.0136706	214.486	0.935181
branch count stem 1/length stem 1	BnaAnng19350D	-0.0779579	0.0423265	0.10222	0.0273516	1.63e-05	0.0278434	0.12488	lme	-311.126	0.0136459	254.068	0.939469
branch count stem 1/length stem 1	BnaC04g21390D	0.196648	7.32e-13	2.51e-11	-0.0161827	1.69e-05	0.0278434	0.112955	lme	-310.013	0.0137442	113.277	0.927107
branch count stem 1/length stem 1	BnaC07g39490D	0.204947	2.3e-12	7.48e-11	-0.0349324	1.69e-05	0.0278434	0.0474437	lme	-311.552	0.0136249	251.478	0.943445
branch count stem 1/length stem 1	BnaC03g17450D	0.302389	4.46e-09	9.56e-08	-0.0254567	1.76e-05	0.0278434	0.0850226	lme	-310.85	0.0136539	189.395	0.940612
branch count stem 1/length stem 1	BnaC03g42230D	-0.0836728	0.0359235	0.0898239	0.0301203	1.79e-05	0.0278434	0.00428699	lme	-311.149	0.0136178	348.398	0.946252
branch count stem 1/length stem 1	BnaC08g39020D	-0.272174	0.0011007	0.00532886	0.0467094	1.81e-05	0.0278434	0.052981	lme	-312.011	0.013662	159.46	0.940379
branch count stem 1/length stem 1	BnaC05g10330D	0.00279132	0.893543	0.933276	0.015101	1.81e-05	0.0278434	0.337766	lme	-309.747	0.0138284	82.6184	0.917927
branch count stem 1/length stem 1	BnaA10g17050D	-0.0337788	0.240722	0.384522	0.0324803	1.9e-05	0.0286507	0.0319504	lme	-311.19	0.0137267	259.394	0.933136
branch count stem 1/length stem 1	BnaC07g09130D	0.267253	9.39e-10	2.22e-08	-0.0364111	1.94e-05	0.0286507	0.0283411	lme	-311.383	0.0137167	245.577	0.935095
branch count stem 1/length stem 1	BnaC05g45800D	0.281645	2.42e-09	5.43e-08	-0.0413659	2.15e-05	0.0311365	0.164599	lme	-311.451	0.0137151	89.9162	0.93845
branch count stem 1/length stem 1	BnaA05g05760D	-0.268246	0.00131835	0.00617926	0.0271396	2.24e-05	0.0314556	0.189709	lme	-310.534	0.0139261	100.81	0.911446
branch count stem 1/length stem 1	BnaC01g08420D	-0.225736	0.00214231	0.00918278	0.0361621	2.25e-05	0.0314556	0.119395	lme	-311.096	0.0137023	156.099	0.941703
branch count stem 1/length stem 1	BnaC05g18900D	-0.203476	0.00293981	0.0118537	0.0346872	2.31e-05	0.0316952	0.0577619	lme	-310.966	0.0137003	373.421	0.942776
branch count stem 1/length stem 1	BnaC06g28800D	-0.545052	0.000257	0.00159628	0.0494607	2.39e-05	0.0322137	0.0309229	lme	-311.614	0.0136955	287.937	0.944494
branch count stem 1/length stem 1	BnaC05g09440D	0.352768	4.18e-08	7.5e-07	-0.0467144	2.58e-05	0.0334552	0.0450859	lme	-311.36	0.0137368	273.66	0.9412
branch count stem 1/length stem 1	BnaC08g48150D	-0.405226	0.000515	0.00283383	0.056099	2.61e-05	0.0334552	0.0838614	lme	-311.704	0.0139254	169.586	0.916229
branch count stem 1/length stem 1	BnaA06g20870D	0.00046	0.983122	0.989771	0.0161704	2.61e-05	0.0334552	0.114891	lme	-309.215	0.0137934	130.076	0.933876
branch count stem 1/length stem 1	BnaA09g47290D	-0.0713803	0.0605507	0.135461	0.0221407	2.71e-05	0.0339311	0.289424	lme	-309.778	0.0137737	159.856	0.937652
branch count stem 1/length stem 1	BnaA06g32720D	0.302624	9.32e-09	1.89e-07	-0.0348077	2.74e-05	0.0339311	0.0572255	lme	-310.66	0.0138214	163.457	0.931583
branch count stem 1/length stem 1	BnaC06g27940D	0.300997	9.6e-09	1.94e-07	-0.0335872	2.89e-05	0.0339311	0.0236992	lme	-310.491	0.0138821	214.788	0.925098
branch count stem 1/length stem 1	BnaA09g42180D	0.777497	2.91e-06	3.43e-05	-0.0518071	2.98e-05	0.0339311	0.0386838	lme	-311.304	0.0137921	337.017	0.938127
branch count stem 1/length stem 1	BnaC05g30740D	-0.319503	0.000999	0.00490692	0.0378209	2.98e-05	0.0339311	0.166317	lme	-310.675	0.0138227	108.938	0.933947
branch count stem 1/length stem 1	BnaA09g28580D	-0.204765	0.00332758	0.0131056	0.0414171	3e-05	0.0339311	0.184388	lme	-310.844	0.013667	135.287	0.955586
branch count stem 1/length stem 1	BnaC09g11560D	-0.428609	0.000503	0.00278088	0.0585411	3e-05	0.0339311	0.0273592	lme	-311.536	0.0139338	74.7677	0.919289
branch count stem 1/length stem 1	BnaC08g25600D	-0.00367241	0.872062	0.920376	0.0179228	3e-05	0.0339311	0.0263786	lme	-309.167	0.0137779	368.921	0.940314
branch count stem 1/length stem 1	BnaC06g40530D	-0.142724	0.0096987	0.0313085	0.032722	3.12e-05	0.0347837	0.0546583	lme	-310.299	0.0137908	307.496	0.939777
branch count stem 1/length stem 1	BnaAnng13720D	-0.0445576	0.166518	0.292467	0.0284946	3.22e-05	0.035199	0.111744	lme	-309.969	0.0138507	210.969	0.932555
branch count stem 1/length stem 1	BnaC05g47740D	-0.155882	0.00763921	0.0257653	0.0348358	3.25e-05	0.035199	0.0824301	lme	-310.35	0.0137462	312.044	0.94716
branch count stem 1/length stem 1	BnaA02g17420D	0.136636	7.43e-21	5.33e-19	-0.110637	3.3e-05	0.035199	0.0374788	lme	-312.636	0.0138179	147.794	0.93776
branch count stem 1/length stem 1	BnaA03g32450D	-0.291114	0.00137647	0.00639703	0.0495647	3.39e-05	0.035675	0.0397728	lme	-310.98	0.0137994	296.711	0.941141
branch count stem 1/length stem 1	BnaA03g39410D	-0.0814158	0.0469782	0.110856	0.0330951	3.49e-05	0.0360098	0.0263262	lme	-310.121	0.0138167	309.033	0.939653
branch count stem 1/length stem 1	BnaC04g38280D	-0.515392	0.00039	0.00224662	0.0677157	3.54e-05	0.0360098	0.37804	lme	-311.527	0.0139242	86.0111	0.925588
branch count stem 1/length stem 1	BnaAnng14550D	-0.464117	0.000483	0.00268772	0.0616856	3.56e-05	0.0360098	0.0237965	lme	-311.328	0.0138211	313.635	0.939722
branch count stem 1/length stem 1	BnaA03g01570D	0.0227052	0.192692	0.326479	0.0136522	3.65e-05	0.0363696	0.101668	lme	-308.268	0.0138651	169.2	0.934485
branch count stem 1/length stem 1	BnaC03g60510D	0.209359	2.28e-11	6.59e-10	-0.0645061	3.69e-05	0.0363696	0.0627554	lme	-311.352	0.013989	84.0655	0.918329
branch count stem 1/length stem 1	BnaAnng17340D	0.458755	5.04e-07	7.2e-06	-0.0487864	3.89e-05	0.0367068	0.0449104	lme	-310.698	0.0138864	146.827	0.933607
branch count stem 1/length stem 1	BnaA09g54640D	0.278514	5.87e-09	1.23e-07	-0.0307682	3.95e-05	0.0367068	0.0806359	lme	-309.748	0.0139311	210.831	0.928115
branch count stem 1/length stem 1	BnaA07g20740D	0.319247	3.07e-08	5.66e-07	-0.0312643	3.98e-05	0.0367068	0.0351178	lme	-309.769	0.0138732	263.739	0.936053
branch count stem 1/length stem 1	BnaA06g32710D	0.219735	7.92e-11	2.15e-09	-0.046406	3.98e-05	0.0367068	0.0734218	lme	-310.556	0.0138461	216.581	0.93977
branch count stem 1/length stem 1	BnaCnng05470D	-0.240293	0.0025568	0.0106055	0.0463495	4.05e-05	0.0367068	0.361398	lme	-310.524	0.014053	66.408	0.912687
branch count stem 1/length stem 1	BnaC03g05780D	-0.379202	0.000821	0.00417574	0.0553889	4.05e-05	0.0367068	0.019568	lme	-310.88	0.0139733	134.628	0.923234
branch count stem 1/length stem 1	BnaA03g09600D	0.40322	2.38e-07	3.67e-06	-0.0385847	4.06e-05	0.0367068	0.257913	lme	-310.151	0.0138876	179.593	0.934768
branch count stem 1/length stem 1	BnaA09g05780D	-0.370563	0.000897	0.00448771	0.0500531	4.26e-05	0.0375319	0.0963788	lme	-310.585	0.0139715	97.3323	0.925
branch count stem 1/length stem 1	BnaC01g17540D	-0.508377	0.000469	0.00263008	0.062142	4.35e-05	0.0375319	0.0215334	lme	-310.978	0.0138601	322.366	0.940639
branch count stem 1/length stem 1	BnaCnng77490D	0.196327	4.57e-12	1.44e-10	-0.0294651	4.36e-05	0.0375319	0.0266543	lme	-309.483	0.0138721	211.9	0.939063
branch count stem 1/length stem 1	BnaA01g01400D	-0.278778	0.00181681	0.008024	0.0396491	4.4e-05	0.0375319	0.0441556	lme	-310.061	0.0138298	303.453	0.945089
branch count stem 1/length stem 1	BnaCnng02630D	0.253532	1.73e-09	3.94e-08	-0.0280004	4.44e-05	0.0375319	0.120751	lme	-309.348	0.0139645	175.465	0.927232
branch count stem 1/length stem 1	BnaC07g07540D	-0.700961	0.000276	0.0016915	0.0670092	4.48e-05	0.0375319	0.038157	lme	-311.077	0.0138416	199.679	0.944052
branch count stem 1/length stem 1	BnaC01g11810D	-0.0786119	0.0551891	0.125804	0.0276902	4.52e-05	0.0375319	0.199246	lme	-309.295	0.0139365	196.657	0.931484
branch count stem 1/length stem 1	BnaC03g05330D	-0.35587	0.00102921	0.00503353	0.0678327	4.54e-05	0.0375319	0.101719	lme	-311.076	0.0139649	117.275	0.92786
branch count stem 1/length stem 1	BnaC01g05230D	-0.482307	0.000545	0.00296478	0.0399712	4.63e-05	0.0378065	0.0832925	lme	-309.985	0.013866	290.856	0.941731
branch count stem 1/length stem 1	BnaA08g14280D	0.298789	1.96e-08	3.74e-07	-0.0345939	4.72e-05	0.0381969	0.171634	lme	-309.658	0.0140057	116.348	0.923643
branch count stem 1/length stem 1	BnaA05g08250D	0.426009	4.3e-07	6.25e-06	-0.0396026	4.79e-05	0.0383349	0.0143179	lme	-309.903	0.0138153	391.517	0.949755
branch count stem 1/length stem 1	BnaA08g12600D	0.24496	1.14e-09	2.68e-08	-0.0295453	4.89e-05	0.0384514	0.0191427	lme	-309.28	0.014006	307.945	0.924695
branch count stem 1/length stem 1	BnaA09g47380D	-0.202035	0.00456015	0.0169329	0.0396533	4.92e-05	0.0384514	0.0500862	lme	-309.859	0.0139968	88.1707	0.926015
branch count stem 1/length stem 1	BnaC04g29380D	-0.0868612	0.0443058	0.105734	0.0247081	4.96e-05	0.0384514	0.191734	lme	-308.899	0.0138361	122.78	0.947942
branch count stem 1/length stem 1	BnaA10g13130D	0.2512	1.85e-09	4.22e-08	-0.0291553	5.05e-05	0.0387358	0.0311822	lme	-309.195	0.0139759	108.294	0.929638
branch count stem 1/length stem 1	BnaA06g14220D	-0.0252022	0.378201	0.534488	0.0267172	5.15e-05	0.0387358	0.0881052	lme	-308.987	0.0139397	142.633	0.935047
branch count stem 1/length stem 1	BnaC07g24750D	-0.339572	0.00124924	0.00591091	0.0536494	5.15e-05	0.0387358	0.0486153	lme	-310.378	0.0138893	380.017	0.941919
branch count stem 1/length stem 1	BnaAnng00210D	-0.543318	0.000479	0.00267187	0.0521459	5.24e-05	0.0387358	0.0429747	lme	-310.29	0.0138314	374.05	0.950363
branch count stem 1/length stem 1	BnaA02g23180D	-0.0974747	0.0338249	0.0855881	0.025478	5.24e-05	0.0387358	0.0209152	lme	-308.857	0.0138915	215.921	0.942162
branch count stem 1/length stem 1	BnaA07g16970D	0.20308	2.13e-11	6.19e-10	-0.0522026	5.6e-05	0.0402153	0.0311661	lme	-310.172	0.01395	155.618	0.936307
branch count stem 1/length stem 1	BnaC05g12820D	0.470791	9.59e-07	1.28e-05	-0.0493188	5.61e-05	0.0402153	0.0313155	lme	-310.055	0.0139737	376.628	0.933192
branch count stem 1/length stem 1	BnaAnng26750D	0.711917	4.92e-06	5.43e-05	-0.0549065	5.63e-05	0.0402153	0.0630788	lme	-310.264	0.0140853	187.022	0.918555
branch count stem 1/length stem 1	BnaA08g08350D	-0.348119	0.00128114	0.00603509	0.0496289	5.8e-05	0.0402153	0.0361008	lme	-310.01	0.0140094	241.215	0.929435
branch count stem 1/length stem 1	BnaC09g10980D	0.0109524	0.595436	0.721281	0.0119265	5.81e-05	0.0402153	0.0693425	lme	-307.153	0.0141493	122.7	0.911185
branch count stem 1/length stem 1	BnaC06g06210D	-0.658694	0.000377	0.00218456	0.0639977	5.81e-05	0.0402153	0.0780589	lme	-310.513	0.0140567	134.123	0.923245
branch count stem 1/length stem 1	BnaA01g29020D	0.372878	2.28e-07	3.54e-06	-0.0455341	5.86e-05	0.0402153	0.0553471	lme	-309.819	0.0139717	187.834	0.934762
branch count stem 1/length stem 1	BnaA06g05150D	0.281852	1.43e-08	2.81e-07	-0.0207329	6.01e-05	0.0402153	0.0495704	lme	-308.198	0.0141386	97.4558	0.913572
branch count stem 1/length stem 1	BnaC07g39340D	0.0211713	0.249351	0.394589	0.00935233	6.03e-05	0.0402153	0.0461551	lme	-306.6	0.0140637	163.412	0.92347
branch count stem 1/length stem 1	BnaC04g17970D	-0.575025	0.000489	0.0027163	0.0725098	6.1e-05	0.0402153	0.0440355	lme	-310.675	0.0138779	406.125	0.948729
branch count stem 1/length stem 1	BnaC01g18310D	0.539658	2.06e-06	2.52e-05	-0.0591792	6.12e-05	0.0402153	0.150516	lme	-310.265	0.0139906	387.555	0.933578
branch count stem 1/length stem 1	BnaA01g29690D	-0.235741	0.00345001	0.0134978	0.0439265	6.18e-05	0.0402153	0.150791	lme	-309.649	0.0140635	214.195	0.924241
branch count stem 1/length stem 1	BnaC07g48390D	0.00878396	0.676595	0.782194	0.017614	6.21e-05	0.0402153	0.0699025	lme	-307.814	0.0139578	152.05	0.938414
branch count stem 1/length stem 1	BnaA05g04510D	-0.317562	0.00165727	0.00743263	0.0502315	6.21e-05	0.0402153	0.0265929	lme	-309.908	0.013946	315.467	0.940045
branch count stem 1/length stem 1	BnaCnng01340D	-0.27281	0.00239812	0.0100664	0.0450657	6.25e-05	0.0402153	0.301989	lme	-309.682	0.0140024	153.092	0.932637
branch count stem 1/length stem 1	BnaC03g60050D	0.630386	3.88e-06	4.43e-05	-0.049434	6.32e-05	0.0402153	0.0992745	lme	-309.845	0.014114	131.813	0.918295
branch count stem 1/length stem 1	BnaC03g05740D	-0.47177	0.000722	0.0037506	0.0617309	6.34e-05	0.0402153	0.0652643	lme	-310.286	0.0139284	241.358	0.943014
branch count stem 1/length stem 1	BnaCnng38590D	0.206286	4.32e-11	1.21e-09	-0.0301216	6.39e-05	0.0402256	0.143168	lme	-308.835	0.013989	170.713	0.935135
branch count stem 1/length stem 1	BnaA09g51980D	-0.00649811	0.791489	0.866313	0.021879	6.44e-05	0.0402256	0.00972576	lme	-308.181	0.0139085	348.422	0.94624
branch count stem 1/length stem 1	BnaC04g07160D	-0.209022	0.00485006	0.0178011	0.0296568	6.5e-05	0.0402632	0.0310467	lme	-308.773	0.0140112	184.884	0.932689
branch count stem 1/length stem 1	BnaCnng02670D	0.69017	5.43e-06	5.93e-05	-0.0661899	6.57e-05	0.0403528	0.154905	lme	-310.358	0.0140825	158.605	0.923618
branch count stem 1/length stem 1	BnaA06g24350D	0.33838	1.29e-07	2.11e-06	-0.0395654	6.85e-05	0.0403528	0.0556068	lme	-309.254	0.0140935	144.332	0.923421
branch count stem 1/length stem 1	BnaA03g35140D	-0.384391	0.001162	0.00557193	0.0419606	6.89e-05	0.0403528	0.064762	lme	-309.363	0.0139943	163.223	0.936726
branch count stem 1/length stem 1	BnaA10g04190D	-0.379371	0.00120179	0.00572801	0.0404124	6.95e-05	0.0403528	0.0224676	lme	-309.272	0.0139559	266.812	0.942164
branch count stem 1/length stem 1	BnaA10g21770D	-0.460017	0.000821	0.00417516	0.0694224	7.05e-05	0.0403528	0.058677	lme	-310.327	0.0139736	205.124	0.940229
branch count stem 1/length stem 1	BnaAnng33720D	0.339153	1.38e-07	2.25e-06	-0.0371681	7.05e-05	0.0403528	0.0414221	lme	-309.077	0.0141541	119.443	0.916387
branch count stem 1/length stem 1	BnaC07g14830D	-0.0547524	0.131168	0.243862	0.0206487	7.06e-05	0.0403528	0.322624	lme	-307.9	0.0138207	181.919	0.961206
branch count stem 1/length stem 1	BnaC01g37260D	0.291567	2.83e-08	5.24e-07	-0.028103	7.06e-05	0.0403528	0.196827	lme	-308.516	0.0140716	123.564	0.927218
branch count stem 1/length stem 1	BnaAnng33240D	-0.328627	0.00167137	0.00748451	0.0548005	7.07e-05	0.0403528	0.0975037	lme	-309.85	0.0140524	149.76	0.929781
branch count stem 1/length stem 1	BnaC01g42060D	-0.00822434	0.744846	0.833602	0.0211075	7.07e-05	0.0403528	0.158679	lme	-307.94	0.0141661	185.359	0.914945
branch count stem 1/length stem 1	BnaA07g08050D	0.185418	2.31e-12	7.5e-11	-0.0744852	7.09e-05	0.0403528	0.12157	lme	-310.458	0.0141142	110.462	0.921746
branch count stem 1/length stem 1	BnaC02g03490D	-0.13964	0.0149254	0.0443135	0.0224663	7.19e-05	0.040535	0.0416875	lme	-308.036	0.0140463	174.57	0.931114
branch count stem 1/length stem 1	BnaC03g27670D	0.349284	1.83e-07	2.9e-06	-0.0407734	7.23e-05	0.040535	0.00504786	lme	-309.218	0.0139846	301.56	0.939531
branch count stem 1/length stem 1	BnaC07g47590D	-0.23193	0.00398741	0.0151759	0.0310174	7.38e-05	0.0406241	0.122466	lme	-308.635	0.0140814	75.2479	0.927205
branch count stem 1/length stem 1	BnaC05g18450D	-0.0388337	0.233425	0.375482	0.0250554	7.4e-05	0.0406241	0.245444	lme	-308.202	0.0140382	247.931	0.933087
branch count stem 1/length stem 1	BnaC07g39230D	0.242152	2.01e-09	4.55e-08	-0.0539478	7.52e-05	0.0406241	0.0597877	lme	-309.707	0.0140295	170.328	0.934729
branch count stem 1/length stem 1	BnaC01g01810D	-0.146734	0.0133972	0.0405843	0.0365583	7.53e-05	0.0406241	0.0748419	lme	-308.927	0.0141533	91.8125	0.91844
branch count stem 1/length stem 1	BnaA10g01410D	-0.0784513	0.0638205	0.141262	0.0172686	7.57e-05	0.0406241	0.021585	lme	-307.417	0.0139765	273.793	0.942045
branch count stem 1/length stem 1	BnaC04g48570D	-0.209523	0.00525354	0.0190229	-0.228655	7.62e-05	0.0406241	0.0966233	lme	-312.573	0.0139663	232.821	0.943606
branch count stem 1/length stem 1	BnaC08g23020D	0.321583	9.44e-08	1.59e-06	-0.0378889	7.66e-05	0.0406241	0.0445782	lme	-308.967	0.0140845	157.471	0.928003
branch count stem 1/length stem 1	BnaA07g18770D	0.381987	4.12e-07	6.02e-06	-0.0424165	7.72e-05	0.0406241	0.0886458	lme	-309.179	0.0140751	132.079	0.929457
branch count stem 1/length stem 1	BnaA05g26660D	0.475765	1.6e-06	2.01e-05	-0.0448234	7.82e-05	0.0406241	0.148264	lme	-309.267	0.0141942	209.502	0.914322
branch count stem 1/length stem 1	BnaC03g45680D	-0.1411	0.0150152	0.0445388	0.0290075	7.83e-05	0.0406241	0.106102	lme	-308.393	0.0139236	195.936	0.950259
branch count stem 1/length stem 1	BnaA09g24330D	-0.0725038	0.0769044	0.162975	0.0198753	7.84e-05	0.0406241	0.0553679	lme	-307.635	0.0140816	158.87	0.929086
branch count stem 1/length stem 1	BnaA09g30330D	-0.516471	0.000721	0.00374986	0.0621304	7.88e-05	0.0406241	0.0989231	lme	-309.905	0.014027	186.345	0.936503
branch count stem 1/length stem 1	BnaA03g53180D	-0.1939	0.00657904	0.0228198	0.0263278	7.95e-05	0.0407287	0.0850866	lme	-308.171	0.0140045	439.142	0.939815
branch count stem 1/length stem 1	BnaA02g06390D	0.276798	1.81e-08	3.49e-07	-0.0325528	8.06e-05	0.0410011	0.169953	lme	-308.572	0.0140514	160.801	0.933943
branch count stem 1/length stem 1	BnaA03g00290D	0.103714	8.48e-35	6.51e-30	-0.104216	8.13e-05	0.0410582	0.326193	lme	-310.884	0.0139213	133.243	0.951733
branch count stem 1/length stem 1	BnaC03g12980D	0.289215	3.36e-08	6.14e-07	-0.0254452	8.35e-05	0.0417461	0.109813	lme	-308.016	0.0140441	284.998	0.935997
branch count stem 1/length stem 1	BnaC05g04530D	-0.186842	0.00749893	0.0253648	0.0357342	8.46e-05	0.0417461	0.0673154	lme	-308.671	0.0141046	128.973	0.928386
branch count stem 1/length stem 1	BnaCnng11870D	0.239326	2.15e-09	4.86e-08	-0.0283258	8.47e-05	0.0417461	0.0842468	lme	-308.203	0.0142269	115.3	0.912525
branch count stem 1/length stem 1	BnaC04g14790D	0.174409	3.12e-13	1.11e-11	-0.035748	8.48e-05	0.0417461	0.0659657	lme	-308.668	0.0140726	82.1465	0.932641
branch count stem 1/length stem 1	BnaA02g31590D	-0.00622689	0.803606	0.875446	0.0213908	8.58e-05	0.0419484	0.0349933	lme	-307.62	0.0140529	261.8	0.935661
branch count stem 1/length stem 1	BnaC03g15540D	-0.131644	0.0188134	0.0534565	0.0290868	8.63e-05	0.0419484	0.125445	lme	-308.224	0.0140552	101.981	0.93551
branch count stem 1/length stem 1	BnaC02g04350D	-0.0684449	0.0892072	0.182759	0.030478	8.76e-05	0.0423026	0.258983	lme	-308.291	0.0140678	163.611	0.934307
branch count stem 1/length stem 1	BnaA01g29960D	0.206469	8.91e-11	2.41e-09	-0.0390406	8.96e-05	0.0424417	0.0113454	lme	-308.744	0.0140568	218.24	0.936485
branch count stem 1/length stem 1	BnaA03g13030D	0.327327	1.44e-07	2.33e-06	-0.036985	8.99e-05	0.0424417	0.200284	lme	-308.631	0.0141103	142.314	0.929472
branch count stem 1/length stem 1	BnaC03g40840D	-0.0214329	0.456725	0.607837	0.0197858	8.99e-05	0.0424417	0.0953158	lme	-307.38	0.0141216	109.64	0.927976
branch count stem 1/length stem 1	BnaCnng28090D	-0.210665	0.00569827	0.020319	0.0418092	9.01e-05	0.0424417	0.14914	lme	-308.872	0.0140977	126.206	0.931198
branch count stem 1/length stem 1	BnaA09g53040D	-0.302889	0.00238735	0.0100256	0.0477552	9.15e-05	0.0426867	0.156569	lme	-309.11	0.0140529	200.966	0.937637
branch count stem 1/length stem 1	BnaA01g03860D	-0.539236	0.000752	0.00388544	0.0432218	9.17e-05	0.0426867	0.0732579	lme	-308.907	0.0140085	290.575	0.94367
branch count stem 1/length stem 1	BnaC09g38920D	0.185805	3.93e-12	1.25e-10	-0.0241838	9.27e-05	0.0427944	0.0601167	lme	-307.726	0.0140388	200.694	0.939919
branch count stem 1/length stem 1	BnaC05g41930D	0.220695	5.2e-10	1.27e-08	-0.020699	9.38e-05	0.0427944	0.119498	lme	-307.394	0.014221	103.604	0.916308
branch count stem 1/length stem 1	BnaC07g16540D	-0.703603	0.000505	0.00278759	0.0745512	9.39e-05	0.0427944	0.272304	lme	-309.955	0.0141648	93.5564	0.923624
branch count stem 1/length stem 1	BnaA10g28890D	0.245747	3.97e-09	8.58e-08	-0.0314666	9.52e-05	0.0427944	0.03173	lme	-308.204	0.0140183	216.813	0.943524
branch count stem 1/length stem 1	BnaA07g26630D	-0.415476	0.0012544	0.00593095	0.0405541	9.56e-05	0.0427944	0.0286197	lme	-308.704	0.0140192	304.49	0.94353
branch count stem 1/length stem 1	BnaC09g35290D	0.764046	1.16e-05	0.000114	-0.0669102	9.75e-05	0.0427944	0.0220757	lme	-309.67	0.0140793	380.911	0.936095
branch count stem 1/length stem 1	BnaC01g39750D	-0.500848	0.000903	0.00451168	0.0700004	9.83e-05	0.0427944	0.0358812	lme	-309.746	0.0140434	356.555	0.941139
branch count stem 1/length stem 1	BnaC07g38650D	-0.1443	0.0158377	0.0465417	0.0337229	9.9e-05	0.0427944	0.0893909	lme	-308.274	0.0142727	133.51	0.911315
branch count stem 1/length stem 1	BnaC03g54410D	-0.446002	0.00112316	0.00541406	0.0609471	9.91e-05	0.0427944	0.0386549	lme	-309.455	0.0140602	208.435	0.939133
branch count stem 1/length stem 1	BnaC03g74630D	-0.535554	0.000812	0.00413471	0.0606842	9.95e-05	0.0427944	0.0402457	lme	-309.439	0.0142082	120.666	0.919761
branch count stem 1/length stem 1	BnaC06g26150D	0.570681	4.86e-06	5.38e-05	-0.0538884	9.99e-05	0.0427944	0.0318214	lme	-309.194	0.0140184	272.86	0.944989
branch count stem 1/length stem 1	BnaA06g31110D	0.205194	9.14e-11	2.47e-09	-0.0287727	0.0001	0.0427944	0.19437	lme	-307.935	0.0140087	156.328	0.946373
branch count stem 1/length stem 1	BnaA04g22900D	0.240585	3.23e-09	7.08e-08	-0.0268936	0.0001	0.0427944	0.0528122	lme	-307.796	0.0142438	148.602	0.915441
branch count stem 1/length stem 1	BnaAnng38080D	0.27531	2.5e-08	4.69e-07	-0.0165046	0.000101	0.0427944	0.495723	lme	-306.811	0.0141323	78.3353	0.930051
branch count stem 1/length stem 1	BnaC06g17050D	-0.00494934	0.8433	0.900915	0.0194139	0.000102	0.0427944	0.106499	lme	-307.112	0.0140933	122.436	0.93565
branch count stem 1/length stem 1	BnaA05g21220D	0.366115	4.6e-07	6.63e-06	-0.0442911	0.000102	0.0427944	0.116213	lme	-308.759	0.0141932	146.993	0.922564
branch count stem 1/length stem 1	BnaA07g39140D	-0.56971	0.00075	0.00387938	0.0620928	0.000103	0.0427944	0.0665261	lme	-309.428	0.0141614	95.5435	0.926801
branch count stem 1/length stem 1	BnaCnng56890D	-0.0386439	0.245689	0.390308	0.0193004	0.000103	0.0427944	0.0632569	lme	-307.085	0.0141155	161.588	0.932972
branch count stem 1/length stem 1	BnaC07g18780D	0.452912	1.8e-06	2.24e-05	-0.0420627	0.000103	0.0427944	0.0549732	lme	-308.639	0.0140532	167.365	0.941326
branch count stem 1/length stem 1	BnaC09g37860D	-0.348465	0.00190659	0.00835708	0.0529143	0.000104	0.0427944	0.0413513	lme	-309.091	0.0141297	157.948	0.931284
branch count stem 1/length stem 1	BnaA06g34330D	-0.0505213	0.163393	0.288265	0.0339491	0.000104	0.0427944	0.0272074	lme	-308.2	0.0140888	300.668	0.936771
branch count stem 1/length stem 1	BnaA01g01700D	-0.266366	0.00350481	0.0136669	0.036391	0.000105	0.0427944	0.115993	lme	-308.327	0.0141443	183.27	0.929626
branch count stem 1/length stem 1	BnaA06g34260D	0.238941	3e-09	6.61e-08	-0.0776885	0.000105	0.0427944	0.065948	lme	-309.831	0.0141244	121.643	0.932449
branch count stem 1/length stem 1	BnaA06g15350D	-0.311687	0.00245502	0.0102632	0.0448842	0.000105	0.0427944	0.0826744	lme	-308.734	0.0140893	226.665	0.937123
branch count stem 1/length stem 1	BnaC06g01910D	-0.270378	0.0034078	0.013371	0.037425	0.000106	0.0428428	0.0378448	lme	-308.359	0.0140595	254.012	0.941302
branch count stem 1/length stem 1	BnaA06g27750D	0.193404	1.92e-11	5.6e-10	-0.0272484	0.000107	0.0429247	0.189017	lme	-307.703	0.0140081	111.246	0.948578
branch count stem 1/length stem 1	BnaA03g05460D	-0.00572661	0.821113	0.887258	0.018396	0.000107	0.0429247	0.0817698	lme	-306.916	0.0141329	174.226	0.931922
branch count stem 1/length stem 1	BnaC02g00140D	-0.224285	0.00545675	0.0195934	0.0402674	0.000109	0.0432678	0.0685492	lme	-308.456	0.0144335	153.539	0.893929
branch count stem 1/length stem 1	BnaA06g39930D	0.214918	3.58e-10	8.94e-09	-0.0320842	0.000109	0.0432678	0.0366653	lme	-307.996	0.0140791	222.24	0.939626
branch count stem 1/length stem 1	BnaC04g44940D	-0.443695	0.00122976	0.00583778	0.0514507	0.000111	0.0434699	0.0153152	lme	-308.92	0.0140575	295.756	0.942877
branch count stem 1/length stem 1	BnaC05g02190D	-0.0275332	0.370707	0.526609	0.0227076	0.000111	0.0434699	0.098392	lme	-307.271	0.0142294	67.4539	0.920362
branch count stem 1/length stem 1	BnaC02g16210D	-0.208339	0.00663661	0.0229874	0.0352679	0.000113	0.0434699	0.0154773	lme	-308.122	0.014057	285.323	0.943674
branch count stem 1/length stem 1	BnaA01g07000D	-0.224984	0.00553272	0.0198263	0.0349048	0.000114	0.0434699	0.206999	lme	-308.089	0.0142101	86.3876	0.923601
branch count stem 1/length stem 1	BnaCnng50700D	0.24836	6.92e-09	1.43e-07	-0.0387707	0.000114	0.0434699	0.0444524	lme	-308.298	0.01421	126.287	0.923667
branch count stem 1/length stem 1	BnaA09g26220D	-0.0367002	0.266247	0.414041	0.0381191	0.000114	0.0434699	0.0211706	lme	-308.261	0.0140603	364.953	0.943516
branch count stem 1/length stem 1	BnaCnng69060D	-0.067918	0.0969327	0.195274	0.0255438	0.000115	0.0434699	0.24266	lme	-307.448	0.0141806	89.2975	0.927734
branch count stem 1/length stem 1	BnaA04g26150D	0.227935	1.44e-09	3.32e-08	-0.0477813	0.000115	0.0434699	0.347839	lme	-307.52	0.0141835	2.24129	0.90721
branch count stem 1/length stem 1	BnaA07g00630D	0.376944	6.9e-07	9.55e-06	-0.0416112	0.000115	0.0434699	0.0359991	lme	-308.418	0.0143712	110.332	0.903408
branch count stem 1/length stem 1	BnaC05g13300D	0.255738	1.09e-08	2.18e-07	-0.0376867	0.000116	0.0434699	0.00553644	lme	-308.215	0.0140607	386.375	0.94387
branch count stem 1/length stem 1	BnaC08g39740D	0.284606	4.84e-08	8.58e-07	-0.0300602	0.000116	0.0434699	0.122852	lme	-307.758	0.0141304	218.251	0.934639
branch count stem 1/length stem 1	BnaC01g07110D	-0.392967	0.00162173	0.00730311	0.0482715	0.000117	0.0436636	0.0225151	lme	-308.689	0.0141297	249.564	0.935022
branch count stem 1/length stem 1	BnaA07g27240D	-0.6606	0.000682	0.00358215	0.0722706	0.000121	0.0449622	0.0545225	lme	-309.435	0.0141101	172.517	0.938664
branch count stem 1/length stem 1	BnaA05g26120D	0.208072	2.17e-10	5.57e-09	-0.0261975	0.000122	0.0450793	0.0516455	lme	-307.392	0.0141966	100.869	0.927466
branch count stem 1/length stem 1	BnaA03g53830D	0.434252	1.86e-06	2.3e-05	-0.0495068	0.000123	0.045091	0.436348	lme	-308.65	0.0143901	116.95	0.902943
branch count stem 1/length stem 1	BnaC09g06230D	0.449769	2.23e-06	2.71e-05	-0.0534862	0.000123	0.045091	0.0505521	lme	-308.802	0.014155	204.845	0.933257
branch count stem 1/length stem 1	BnaCnng51310D	0.283766	5.4e-08	9.49e-07	-0.0297331	0.000126	0.0451548	0.041991	lme	-307.595	0.0142076	123.549	0.926895
branch count stem 1/length stem 1	BnaA02g15390D	0.204231	1.45e-10	3.81e-09	-0.0385535	0.000126	0.0451548	0.163341	lme	-308.109	0.01422	144.578	0.925378
branch count stem 1/length stem 1	BnaA10g22920D	-0.494784	0.00111836	0.00539756	0.0546951	0.000127	0.0451548	0.0953822	lme	-308.8	0.0141084	167.744	0.940229
branch count stem 1/length stem 1	BnaC09g47230D	0.308024	1.37e-07	2.23e-06	-0.0366507	0.000127	0.0451548	0.0764837	lme	-307.999	0.0141699	219.279	0.932104
branch count stem 1/length stem 1	BnaC09g19520D	0.556529	6.04e-06	6.5e-05	-0.0574908	0.000127	0.0451548	0.0710855	lme	-308.898	0.0141438	283.157	0.935574
branch count stem 1/length stem 1	BnaC05g04450D	0.245206	6.71e-09	1.39e-07	-0.022219	0.000127	0.0451548	0.116519	lme	-306.992	0.0141646	262.837	0.93289
branch count stem 1/length stem 1	BnaA04g16310D	0.26912	2.86e-08	5.3e-07	-0.0165248	0.000128	0.0452131	0.0739686	lme	-306.389	0.0143068	92.0638	0.914574
branch count stem 1/length stem 1	BnaA03g31910D	0.164011	4.56e-14	1.77e-12	-0.0760043	0.00013	0.0454548	0.0695849	lme	-309.417	0.0140566	304.085	0.947902
branch count stem 1/length stem 1	BnaA07g28050D	0.0163329	0.423216	0.575577	0.0112011	0.00013	0.0454548	0.213703	lme	-305.586	0.0141622	128.769	0.933824
branch count stem 1/length stem 1	BnaA05g28970D	-0.127426	0.0243284	0.0657955	0.0232692	0.000131	0.0458035	0.0439386	lme	-307.026	0.0142351	125.443	0.924648
branch count stem 1/length stem 1	BnaA01g16090D	-0.172586	0.0114969	0.0359697	0.0352037	0.000133	0.0459029	0.0256817	lme	-307.836	0.014106	287.097	0.941991
branch count stem 1/length stem 1	BnaC08g48460D	-0.314627	0.00280769	0.0114175	0.0399612	0.000133	0.0459029	0.02981	lme	-308.079	0.0140631	380.837	0.947919
branch count stem 1/length stem 1	BnaA03g01300D	-0.0449182	0.206157	0.34334	0.0301913	0.000134	0.0459029	0.130706	lme	-307.516	0.0142872	113.728	0.918432
branch count stem 1/length stem 1	BnaA07g34940D	0.281757	5.51e-08	9.66e-07	-0.027795	0.000134	0.0459029	0.056006	lme	-307.339	0.01416	168.511	0.935235
branch count stem 1/length stem 1	BnaC03g50040D	0.500373	4.21e-06	4.74e-05	-0.0489095	0.000134	0.0459029	0.0277017	lme	-308.468	0.0140877	424.395	0.944878
branch count stem 1/length stem 1	BnaA09g52260D	-0.081405	0.0694565	0.151	0.0285092	0.000137	0.0465383	0.0793746	lme	-307.356	0.0141028	291.462	0.943426
branch count stem 1/length stem 1	BnaC04g08810D	0.385965	1.04e-06	1.38e-05	-0.0305767	0.000138	0.0467272	0.134161	lme	-307.481	0.0140836	160.883	0.94625
branch count stem 1/length stem 1	BnaA04g16180D	-0.0362837	0.277211	0.426762	-0.154381	0.000139	0.0467272	0.0197963	lme	-310.711	0.0141695	114.798	0.934934
branch count stem 1/length stem 1	BnaC08g15350D	-0.364804	0.00214874	0.00920315	0.0393044	0.000142	0.047394	0.0324432	lme	-307.94	0.0141054	255.929	0.944084
branch count stem 1/length stem 1	BnaC09g48860D	-0.0521488	0.164748	0.290136	0.0268032	0.000142	0.047394	0.165061	lme	-307.169	0.0143344	264.689	0.914248
branch count stem 1/length stem 1	BnaA02g22910D	0.229722	2.61e-09	5.8e-08	-0.0349896	0.000144	0.0475789	0.140605	lme	-307.672	0.0141511	130.537	0.938586
branch count stem 1/length stem 1	BnaC06g35210D	-0.14198	0.0194413	0.0549474	0.0387012	0.000145	0.0475789	0.0418209	lme	-307.865	0.0141986	268.629	0.932485
branch count stem 1/length stem 1	BnaC09g10900D	0.253303	1.48e-08	2.9e-07	-0.0257408	0.000145	0.0475789	0.101468	lme	-307.046	0.0142667	103.041	0.923633
branch count stem 1/length stem 1	BnaA02g18860D	-0.000578	0.981277	0.988652	0.0181013	0.000146	0.0475789	0.117033	lme	-306.338	0.0142192	151.035	0.929885
branch count stem 1/length stem 1	BnaA04g28950D	-0.222623	0.00652983	0.0226819	0.0311249	0.000146	0.0475789	0.240499	lme	-307.422	0.0143085	61.2906	0.918222
branch count stem 1/length stem 1	BnaC06g37500D	0.247597	1.04e-08	2.1e-07	-0.0267013	0.000147	0.0479496	0.0452312	lme	-307.094	0.014208	122.504	0.931704
branch count stem 1/length stem 1	BnaC02g23620D	-0.026141	0.398508	0.55323	0.0145952	0.000148	0.0479575	0.134794	lme	-305.879	0.0141339	178.074	0.941654
branch count stem 1/length stem 1	BnaC08g27620D	0.220567	1.26e-09	2.93e-08	-0.0422055	0.000151	0.048667	0.0203236	lme	-307.969	0.0141962	221.037	0.933987
branch count stem 1/length stem 1	BnaC07g07970D	-0.166306	0.0135172	0.0408704	0.0369424	0.000152	0.0490012	0.0786476	lme	-307.683	0.0142346	147.167	0.929283
branch count stem 1/length stem 1	BnaC05g04410D	-0.385895	0.00205292	0.00886044	0.041235	0.000155	0.0496645	0.0278809	lme	-307.871	0.0141825	288.958	0.936675
dry weight stem 1	BnaA05g29010D	2524.92	9.15e-12	1.76e-07	-189.059	3.64e-11	2.79e-06	0.697973	lme	616.988	38.5429	99.9367	0.891921
dry weight stem 1	BnaA01g15820D	-690.752	1.49e-08	2.29e-05	128.099	2.31e-10	8.72e-06	0.362018	lme	621.351	38.688	65.5135	0.941619
dry weight stem 1	BnaC05g43490D	2118.61	8.2e-11	9e-07	-170.357	3.99e-10	8.72e-06	0.831755	lme	621.773	38.6209	0.912978	0.849111
dry weight stem 1	BnaA06g35450D	-721.302	2.21e-08	2.83e-05	81.2176	4.54e-10	8.72e-06	0.729819	lme	623.575	38.7813	118.018	0.958619
dry weight stem 1	BnaA06g20870D	-339.258	8.55e-07	0.000295	74.4975	7.26e-10	1.12e-05	0.735963	lme	624.649	38.9584	60.2222	0.964776
dry weight stem 1	BnaC04g21390D	545.506	2.23e-12	5.72e-08	-71.3612	1.65e-09	2.12e-05	0.882894	lme	626.325	39.2731	79.9588	0.975859
dry weight stem 1	BnaA10g29560D	-317.431	3.33e-06	0.000754	67.2001	2.97e-09	2.92e-05	0.928991	lme	627.574	40.0214	147.496	0.95824
dry weight stem 1	BnaC05g18450D	-531.943	3.24e-07	0.000156	117.452	3.04e-09	2.92e-05	0.960705	lme	625.118	39.3904	1.60105	0.922195
dry weight stem 1	BnaC07g25920D	-382.28	2.38e-06	0.000601	97.4193	4.36e-09	3.72e-05	0.365024	lme	626.245	41.7538	8.24809	0.863478
dry weight stem 1	BnaC08g25600D	-339.632	5.06e-06	0.00102069	79.2953	7.04e-09	5.41e-05	0.395169	lme	628.901	41.5505	225.932	0.9149
dry weight stem 1	BnaA09g53040D	-1756.44	3.61e-08	4.07e-05	222.383	7.75e-09	5.41e-05	0.334558	lme	627.016	41.0164	84.9351	0.941747
dry weight stem 1	BnaC03g60710D	1961.82	2.22e-09	1.06e-05	-198.049	9.92e-09	5.5e-05	0.299527	lme	627.725	41.1347	126.367	0.944149
dry weight stem 1	BnaC01g08420D	-1296.62	7.6e-08	6.56e-05	157.095	9.96e-09	5.5e-05	0.16066	lme	628.191	41.6144	95.0774	0.922524
dry weight stem 1	BnaA09g27580D	-702.97	3.42e-07	0.000161	127.666	1e-08	5.5e-05	0.331509	lme	628.619	41.3703	104.872	0.933665
dry weight stem 1	BnaC01g37260D	992.564	5.19e-10	4.99e-06	-128.089	1.15e-08	5.87e-05	0.872443	lme	628.874	40.9316	147.299	0.958146
dry weight stem 1	BnaA01g02090D	2860.97	4.55e-09	1.46e-05	-255.537	1.24e-08	5.95e-05	0.375045	lme	627.636	41.5861	97.1605	0.930502
dry weight stem 1	BnaA06g05150D	927.616	1.9e-08	2.66e-05	-91.6115	1.69e-08	7.65e-05	0.613715	lme	627.646	79.2056	20.9878	0.241845
dry weight stem 1	BnaC09g35290D	3173.72	7.83e-09	1.67e-05	-307.766	1.9e-08	7.71e-05	0.0698377	lme	628.087	41.5977	308.239	0.943395
dry weight stem 1	BnaC08g03340D	1554.06	3.02e-09	1.36e-05	-117.154	1.91e-08	7.71e-05	0.669377	lme	630.008	42.4309	68.4991	0.906439
dry weight stem 1	BnaC04g33870D	-371.275	6.89e-06	0.00125081	140.085	2.26e-08	8.66e-05	0.637363	lme	629.989	41.7784	152.642	0.940569
dry weight stem 1	BnaC05g15590D	-529.443	1.89e-06	0.000503	150.02	2.86e-08	0.000105	0.586972	lme	630.305	41.1047	57.8066	0.979319
dry weight stem 1	BnaC07g45360D	-1574.19	1.59e-07	0.000102	144.353	3.23e-08	0.000113	0.788122	lme	630.611	41.7265	103.797	0.954151
dry weight stem 1	BnaC06g33250D	798.33	9.6e-10	8.19e-06	-107.916	3.91e-08	0.000131	0.0356183	lme	631.561	42.1431	260.016	0.941394
dry weight stem 1	BnaA09g07800D	-127.236	0.00196045	0.0571239	58.2473	4.44e-08	0.000142	0.642125	lme	633.011	42.2024	45.2021	0.94217
dry weight stem 1	BnaAnng39720D	225.758	3.41e-14	2.62e-09	371.084	4.72e-08	0.000145	0.438614	lme	629.45	42.6891	187.025	0.923216
dry weight stem 1	BnaC04g31300D	823.982	1.74e-09	9.52e-06	-94.2158	5.71e-08	0.000153	0.889391	lme	632.55	42.7156	118.121	0.927817
dry weight stem 1	BnaC08g42970D	1096.27	4.14e-09	1.46e-05	-101.595	5.75e-08	0.000153	0.470034	lme	630.3	41.8308	2.44872	0.895655
dry weight stem 1	BnaCnng10860D	-296.026	3.82e-05	0.00411374	111.672	5.77e-08	0.000153	0.126154	lme	632.227	42.8764	108.958	0.921146
dry weight stem 1	BnaC05g45800D	868.35	1.98e-09	1.01e-05	-169.285	5.78e-08	0.000153	0.934015	lme	631.716	45.2167	1.51413	0.709548
dry weight stem 1	BnaC01g38380D	2492.48	2.04e-08	2.74e-05	-230.143	5.97e-08	0.000153	0.252198	lme	630.85	42.7629	122.288	0.927163
dry weight stem 1	BnaCnng33420D	716.425	1.59e-09	9.39e-06	-72.6803	6.34e-08	0.000157	0.627267	lme	631.11	45.7331	7.5863	0.768282
dry weight stem 1	BnaA09g10600D	690.046	1.2e-09	9.2e-06	-88.9036	7.73e-08	0.000186	0.16343	lme	633.239	43.13	97.1978	0.919191
dry weight stem 1	BnaA09g48720D	875.086	3.99e-09	1.46e-05	-80.8624	8.91e-08	0.000191	0.576264	lme	630.968	45.1732	4.79191	0.775785
dry weight stem 1	BnaA07g28050D	-257.028	9.67e-05	0.00797564	50.3684	8.93e-08	0.000191	0.463699	lme	634.394	43.1166	16.5172	0.91874
dry weight stem 1	BnaA03g01570D	-200.336	0.00806114	0.139796	56.5963	8.95e-08	0.000191	0.821127	lme	631.757	66.2163	15.2645	0.365214
dry weight stem 1	BnaA05g01930D	1047.9	7.17e-09	1.63e-05	-110.79	9.49e-08	0.000191	0.48853	lme	633.141	44.0059	44.997	0.888017
dry weight stem 1	BnaA06g14220D	-416.116	1.4e-05	0.00206955	114.109	9.65e-08	0.000191	0.56681	lme	633.057	44.1179	31.6783	0.882843
dry weight stem 1	BnaC03g01850D	-436.834	1.06e-05	0.00169854	84.8106	9.67e-08	0.000191	0.843046	lme	632.016	42.654	1.87971	0.855893
dry weight stem 1	BnaC03g17450D	937.48	5.46e-09	1.59e-05	-103.019	9.81e-08	0.000191	0.649931	lme	633.14	44.2426	21.0216	0.875264
dry weight stem 1	BnaA08g12050D	-585.631	0.000307	0.0170636	150.389	9.96e-08	0.000191	0.936654	lme	629.896	108.597	28.0513	0.135802
dry weight stem 1	BnaC04g12490D	865.445	4.52e-09	1.46e-05	-127.589	1.09e-07	0.000204	0.872511	lme	633.11	43.5877	35.2403	0.909028
dry weight stem 1	BnaA09g47290D	-581.97	5.33e-06	0.00105539	90.4745	1.44e-07	0.000262	0.882783	lme	634.357	43.1605	45.3471	0.936408
dry weight stem 1	BnaA09g02390D	1117.73	1.49e-08	2.29e-05	-134.757	1.55e-07	0.000277	0.801034	lme	633.215	44.7611	15.2261	0.862939
dry weight stem 1	BnaA10g17050D	-419.997	1.74e-05	0.00239215	130.616	1.63e-07	0.000284	0.101041	lme	633.887	43.2132	370.299	0.938581
dry weight stem 1	BnaC05g34090D	789.795	5.58e-09	1.59e-05	-126.51	1.88e-07	0.00032	0.473243	lme	634.216	42.9771	81.8264	0.953291
dry weight stem 1	BnaAnng02740D	987.294	1.3e-08	2.17e-05	-109.289	1.98e-07	0.00033	0.287592	lme	634.612	43.2564	143.757	0.942734
dry weight stem 1	BnaC08g19430D	2715.17	8.59e-08	6.88e-05	-210.161	2.16e-07	0.000353	0.482	lme	633.469	43.8994	110.67	0.917947
dry weight stem 1	BnaA09g13610D	1991.94	6.96e-08	6.38e-05	-218.721	2.46e-07	0.000383	0.704568	lme	633.633	44.1245	112.175	0.91247
dry weight stem 1	BnaCnng29070D	2320.33	8.69e-08	6.88e-05	-221.084	2.54e-07	0.000383	0.594143	lme	633.585	44.7952	35.2004	0.884556
dry weight stem 1	BnaA10g24470D	674.16	1.5e-07	9.78e-05	-112.287	2.59e-07	0.000383	0.906042	lme	632.98	71.3071	21.6895	0.332259
dry weight stem 1	BnaA04g22900D	722.807	6.15e-09	1.61e-05	-115.555	2.6e-07	0.000383	0.312904	lme	635.013	44.0083	104.954	0.918969
dry weight stem 1	BnaA01g26300D	-241.137	0.000256	0.0153366	102.353	2.64e-07	0.000383	0.390735	lme	635.285	44.4023	101.069	0.903192
dry weight stem 1	BnaC03g69940D	2986	1.18e-07	8.49e-05	-302.509	2.7e-07	0.000383	0.487306	lme	633.163	44.2045	139.629	0.912035
dry weight stem 1	BnaA05g16350D	-386.803	3.26e-05	0.00366369	116.418	2.73e-07	0.000383	0.966504	lme	638.859	46.0254	0.691466	0.60968
dry weight stem 1	BnaC04g41350D	1814.47	6.81e-08	6.38e-05	-177.719	2.81e-07	0.000383	0.854596	lme	633.63	43.0984	1.21275	0.862477
dry weight stem 1	BnaC05g11890D	-540.692	1.16e-05	0.00181732	132.819	2.84e-07	0.000383	0.285972	lme	634.738	43.8722	20.0644	0.923915
dry weight stem 1	BnaC09g39140D	-788.522	2.91e-05	0.00339725	106.185	2.84e-07	0.000383	0.644872	lme	632.548	88.8479	21.0851	0.209745
dry weight stem 1	BnaC04g08810D	1359.51	6.22e-08	5.97e-05	-132.652	2.89e-07	0.000383	0.956324	lme	633.141	57.5105	16.7106	0.516713
dry weight stem 1	BnaA01g20330D	-220.28	0.000389	0.0199307	59.301	3e-07	0.00039	0.0476268	lme	636.62	44.1431	146.529	0.917748
dry weight stem 1	BnaA05g26660D	1703.57	6.98e-08	6.38e-05	-189.066	3.06e-07	0.000391	0.216966	lme	634.339	43.7667	150.937	0.934223
dry weight stem 1	BnaA06g17610D	-1775.04	1.1e-06	0.000346	226.183	3.1e-07	0.000391	0.793919	lme	635.331	43.7563	0.652191	0.751481
dry weight stem 1	BnaC05g16070D	161.746	1.24e-12	4.78e-08	524.732	3.49e-07	0.000432	0.6525	lme	632.514	44.7865	53.8979	0.895391
dry weight stem 1	BnaC01g32580D	-192.577	0.000739	0.0306799	209.781	3.71e-07	0.000453	0.276278	lme	634.501	43.895	464.192	0.934795
dry weight stem 1	BnaA02g06390D	846.975	1.18e-05	0.00183755	-133.994	3.82e-07	0.000457	0.586069	lme	632.469	128.515	29.4799	0.100547
dry weight stem 1	BnaA03g17480D	-537.779	1.55e-05	0.00222309	122.363	3.91e-07	0.000457	0.993126	lme	635.669	44.6214	124.466	0.906011
dry weight stem 1	BnaCnng56890D	-470.573	2.16e-05	0.00273464	81.9231	3.92e-07	0.000457	0.469334	lme	636.481	43.2643	87.0092	0.963915
dry weight stem 1	BnaAnng00720D	695.678	8.8e-09	1.78e-05	-151.197	4e-07	0.000459	0.26836	lme	635.283	44.3821	73.2309	0.916355
dry weight stem 1	BnaC08g36450D	-366.542	5.61e-05	0.00543557	145.711	4.07e-07	0.00046	0.963995	lme	635.399	44.134	113.98	0.927424
dry weight stem 1	BnaA01g10020D	-900.748	4.45e-06	0.000931	145.281	4.36e-07	0.000486	0.22728	lme	635.539	44.1325	311.864	0.929677
dry weight stem 1	BnaC03g65530D	-699.749	8.11e-06	0.00140658	86.5935	4.63e-07	0.000508	0.30857	lme	636.679	43.526	80.7193	0.957509
dry weight stem 1	BnaA03g43320D	1058.16	4.54e-08	4.71e-05	-129.169	5e-07	0.000533	0.897677	lme	636.022	44.0426	82.02	0.937502
dry weight stem 1	BnaC01g27420D	-327.872	0.000275	0.0160289	113.304	5.1e-07	0.000533	0.735737	lme	633.261	53.8509	6.52734	0.569565
dry weight stem 1	BnaC03g46730D	-316.797	0.000115	0.0089694	109.787	5.11e-07	0.000533	0.154278	lme	636.397	44.4603	205.734	0.920802
dry weight stem 1	BnaA08g21690D	2853.33	2.24e-07	0.000124	-215.793	5.17e-07	0.000533	0.253636	lme	635.062	44.4371	124.682	0.922017
dry weight stem 1	BnaA03g02870D	2825.07	2.24e-07	0.000124	-251.325	5.22e-07	0.000533	0.651252	lme	634.776	43.8628	115.495	0.946642
dry weight stem 1	BnaC02g45740D	1225.01	7e-08	6.38e-05	-137.902	5.27e-07	0.000533	0.650012	lme	635.99	44.9105	99.5715	0.903177
dry weight stem 1	BnaC08g41390D	-432.627	3.74e-05	0.00404891	81.6236	5.66e-07	0.000565	0.871216	lme	637.181	43.626	146.105	0.95957
dry weight stem 1	BnaCnng68710D	557.977	4.99e-09	1.53e-05	-162.069	6.07e-07	0.000591	0.429436	lme	635.938	44.6449	144.521	0.918321
dry weight stem 1	BnaC06g11610D	-251.317	0.00386098	0.0879723	163.097	6.08e-07	0.000591	0.704552	lme	633.793	67.5338	19.074	0.38045
dry weight stem 1	BnaAnng29350D	691.983	1.54e-08	2.32e-05	-112.007	6.36e-07	0.000611	0.656822	lme	636.74	45.004	54.457	0.904591
dry weight stem 1	BnaCnng50450D	-209.293	0.00075	0.0310087	61.6854	6.98e-07	0.000658	0.480814	lme	638.135	44.7007	167.894	0.920299
dry weight stem 1	BnaA06g08310D	-574.157	1.99e-05	0.00259412	110.994	7.09e-07	0.000658	0.360262	lme	636.982	44.75	94.0862	0.918595
dry weight stem 1	BnaC05g30800D	756.36	2.16e-08	2.81e-05	-89.5305	7.11e-07	0.000658	0.616647	lme	635.166	44.2255	2.45763	0.857695
dry weight stem 1	BnaA09g42030D	-347.223	0.000102	0.00830222	168.781	7.28e-07	0.000665	0.253318	lme	636.196	44.6423	100.342	0.923877
dry weight stem 1	BnaC04g43190D	-466.251	3.82e-05	0.00411374	88.6575	7.39e-07	0.000668	0.819557	lme	636.407	44.6065	1.58644	0.822999
dry weight stem 1	BnaA10g01410D	-619.989	1.95e-05	0.00256352	71.478	7.48e-07	0.000668	0.634804	lme	636.603	47.3823	10.5734	0.79429
dry weight stem 1	BnaC09g07960D	-136.007	0.00397888	0.089438	79.0702	7.65e-07	0.00067	0.696134	lme	637.812	43.7835	153.014	0.962191
dry weight stem 1	BnaC02g23620D	-418.265	6.18e-05	0.00578489	62.1615	7.68e-07	0.00067	0.748942	lme	637.786	45.9677	15.3663	0.862676
dry weight stem 1	BnaA07g10510D	-281.293	0.00144257	0.0472095	93.3552	7.86e-07	0.000678	0.592408	lme	635.012	61.8128	13.6527	0.452522
dry weight stem 1	BnaAnng14710D	-526.308	6.79e-05	0.00619924	85.4558	7.97e-07	0.00068	0.526007	lme	636.37	59.9579	21.5774	0.497302
dry weight stem 1	BnaA04g22770D	569.815	7.25e-09	1.63e-05	-144.641	9.15e-07	0.000773	0.916539	lme	640.104	46.282	0.67341	0.638145
dry weight stem 1	BnaA04g09080D	908.105	6.19e-08	5.97e-05	-105.913	9.28e-07	0.000775	0.720317	lme	637.563	45.1656	54.9201	0.909404
dry weight stem 1	BnaA03g46410D	-642.216	1.91e-05	0.0025448	111.456	9.81e-07	0.00081	0.337795	lme	637.591	44.9683	169.703	0.919625
dry weight stem 1	BnaA01g35190D	1217.79	1.38e-07	9.31e-05	-125.94	1e-06	0.00082	0.363307	lme	637.385	44.4027	97.145	0.943819
dry weight stem 1	BnaC04g49030D	755.037	4.15e-08	4.49e-05	-120.959	1.02e-06	0.000821	0.412899	lme	636.632	46.4884	12.1573	0.84418
dry weight stem 1	BnaAnng26750D	2590.47	4.26e-07	0.000185	-221.423	1.06e-06	0.000831	0.996172	lme	634.908	44.9676	1.77331	0.821686
dry weight stem 1	BnaA04g28950D	-1204.96	5.97e-06	0.00114407	128.048	1.07e-06	0.000831	0.70765	lme	635.906	45.6828	1.95598	0.791653
dry weight stem 1	BnaC03g27680D	-425.358	7.91e-05	0.00692725	92.475	1.07e-06	0.000831	0.736871	lme	636.702	46.8328	9.31175	0.821341
dry weight stem 1	BnaCnng14900D	-370.996	0.00012	0.00915097	82.4751	1.08e-06	0.000831	0.666811	lme	637.531	46.1362	11.5561	0.859204
dry weight stem 1	BnaA10g19090D	-981.153	8.27e-06	0.00142987	151.645	1.08e-06	0.000831	0.688154	lme	637.154	44.9634	114.317	0.922705
dry weight stem 1	BnaC09g36210D	1544.08	2.48e-07	0.000132	-205.909	1.17e-06	0.000891	0.742356	lme	635.377	44.0628	1.54492	0.874086
dry weight stem 1	BnaA04g16310D	808.524	5.19e-06	0.00104124	-66.5283	1.19e-06	0.000892	0.709194	lme	635.867	106.279	20.5939	0.151442
dry weight stem 1	BnaA05g33370D	-1227.56	6.28e-06	0.00117942	172.831	1.2e-06	0.000892	0.747646	lme	636.993	45.7264	32.7928	0.893317
dry weight stem 1	BnaC08g41150D	643.29	2.66e-08	3.19e-05	-125.439	1.26e-06	0.00093	0.908452	lme	637.801	45.7849	64.5942	0.893981
dry weight stem 1	BnaC06g28730D	-304.137	0.000413	0.0207922	46.5743	1.29e-06	0.000931	0.69259	lme	638.602	50.3349	14.0825	0.718896
dry weight stem 1	BnaC01g41610D	1125.84	5e-07	0.000206	-120.682	1.29e-06	0.000931	0.9642	lme	635.244	78.3063	18.1473	0.284893
dry weight stem 1	BnaA09g14180D	-218.134	0.347213	0.830624	121.269	1.3e-06	0.000931	0.405966	lme	634.845	226.025	48.4028	0.0336466
dry weight stem 1	BnaAnng17340D	1520.15	3.13e-07	0.000153	-190.334	1.48e-06	0.00105291	0.748032	lme	635.254	44.1981	2.20465	0.886946
dry weight stem 1	BnaC03g56360D	-2120	4.03e-06	0.000869	260.973	1.52e-06	0.00106885	0.495434	lme	636.685	46.259	72.3459	0.881154
dry weight stem 1	BnaA08g08350D	-1655.58	5.29e-06	0.00105275	196.365	1.55e-06	0.00107167	0.803515	lme	637.308	45.7058	122.83	0.903542
dry weight stem 1	BnaA02g15280D	1042.37	1.6e-07	0.000102	-109.856	1.55e-06	0.00107167	0.60693	lme	638.48	45.2499	277.58	0.92203
dry weight stem 1	BnaA10g19710D	1547.77	3.59e-07	0.000163	-192.064	1.56e-06	0.00107167	0.705664	lme	637.36	46.0868	80.2543	0.88873
dry weight stem 1	BnaC05g10330D	-247.662	0.00082	0.0329935	56.843	1.59e-06	0.00107773	0.726164	lme	638.691	47.796	11.6119	0.804688
dry weight stem 1	BnaC01g00910D	2480.38	6.54e-07	0.00025	-217.213	1.6e-06	0.00108046	0.864148	lme	637.168	46.5198	108.691	0.873131
dry weight stem 1	BnaAnng37500D	752.092	5.58e-08	5.71e-05	-101.297	1.63e-06	0.00108777	0.912948	lme	640.342	45.0668	0.615285	0.730191
dry weight stem 1	BnaC03g45680D	-836.876	0.000191	0.012783	114.814	1.64e-06	0.00108777	0.883209	lme	635.947	119.974	33.3776	0.123014
dry weight stem 1	BnaC03g59990D	-732.991	2.22e-05	0.00278077	144.325	1.69e-06	0.00110778	0.191161	lme	638.079	46.0712	92.0874	0.89167
dry weight stem 1	BnaC03g64530D	-390.798	0.000126	0.00946109	95.0826	1.72e-06	0.00111787	0.797314	lme	638.957	45.7209	97.5837	0.906084
dry weight stem 1	BnaA06g27750D	504.327	7.41e-09	1.63e-05	-111.808	1.73e-06	0.00111787	0.767295	lme	637.884	44.5043	1.27896	0.857931
dry weight stem 1	BnaA04g17710D	1285.74	3.41e-07	0.000161	-132.122	1.97e-06	0.00125078	0.571815	lme	637.56	47.1627	11.4693	0.835499
dry weight stem 1	BnaA05g07800D	1016.88	1.96e-07	0.000114	-120.804	1.98e-06	0.00125078	0.35686	lme	638.735	45.087	80.0891	0.935962
dry weight stem 1	BnaA02g33900D	-686.358	2.86e-05	0.00335627	121.77	1.99e-06	0.00125078	0.172377	lme	638.732	45.2916	115.194	0.927749
dry weight stem 1	BnaCnng05590D	-604.067	4.04e-05	0.00428096	109.227	2e-06	0.00125078	0.826781	lme	637.258	45.3381	1.91604	0.829641
dry weight stem 1	BnaA03g40890D	561.847	2.47e-08	3.05e-05	-114.408	2.05e-06	0.00126015	0.912682	lme	638.91	45.8067	82.1122	0.907816
dry weight stem 1	BnaC04g42060D	821.82	1.21e-07	8.58e-05	-123.908	2.07e-06	0.00126015	0.649182	lme	638.757	46.4826	70.2004	0.881653
dry weight stem 1	BnaC09g40750D	915.83	1.62e-07	0.000102	-152.243	2.08e-06	0.00126015	0.541878	lme	638.363	45.8984	100.747	0.90461
dry weight stem 1	BnaA09g05500D	942.65	1.72e-07	0.000104	-118.018	2.08e-06	0.00126015	0.177045	lme	638.884	45.345	122.317	0.927022
dry weight stem 1	BnaC02g10170D	1226.2	3.35e-07	0.00016	-152.707	2.18e-06	0.00130636	0.201888	lme	638.454	45.2416	263.355	0.932683
dry weight stem 1	BnaC03g62300D	3597.02	1.21e-06	0.000367	-347.366	2.21e-06	0.00131671	0.310306	lme	636.839	45.4165	270.344	0.925989
dry weight stem 1	BnaC06g28720D	-283.449	0.000514	0.023816	40.0669	2.24e-06	0.00132421	0.716428	lme	640.559	46.9763	14.2674	0.853389
dry weight stem 1	BnaC07g48390D	-236.45	0.00120987	0.0421862	68.6997	2.27e-06	0.00133078	0.697066	lme	638.17	47.9473	7.81674	0.79132
dry weight stem 1	BnaC03g05780D	-1639.8	8.32e-06	0.00143633	202.841	2.41e-06	0.00140376	0.420571	lme	636.091	47.6028	2.42372	0.746993
dry weight stem 1	BnaC04g21990D	-209.015	0.114594	0.559374	180.088	2.45e-06	0.00141045	0.527792	lme	635.405	122.974	27.8829	0.116956
dry weight stem 1	BnaC02g37910D	1409.18	5.04e-07	0.000206	-138.616	2.47e-06	0.00141045	0.954777	lme	638.862	45.8479	62.4444	0.911514
dry weight stem 1	BnaA10g21770D	-2061.53	6.52e-06	0.00120115	270.194	2.48e-06	0.00141045	0.711897	lme	637.528	46.0337	57.4205	0.904152
dry weight stem 1	BnaC03g65340D	1674.75	6.93e-07	0.000261	-214.527	2.58e-06	0.00145457	0.530069	lme	638.018	46.4982	39.7132	0.886437
dry weight stem 1	BnaA02g35660D	-233.636	0.000986	0.0369709	52.2953	2.7e-06	0.00150628	0.421975	lme	640.994	45.6605	128.526	0.922052
dry weight stem 1	BnaA02g18860D	-274.617	0.0844573	0.487403	71.5315	2.71e-06	0.00150628	0.964642	lme	637.357	144.312	31.5385	0.084897
dry weight stem 1	BnaA05g05760D	-1248.63	1.27e-05	0.0019319	100.647	2.74e-06	0.00151682	0.203381	lme	639.716	45.5494	120.287	0.927063
dry weight stem 1	BnaC02g04350D	-520.305	9.04e-05	0.00762609	116.654	2.81e-06	0.00154053	0.719561	lme	636.624	48.429	4.05449	0.744237
dry weight stem 1	BnaAnng23640D	2182.87	1.08e-06	0.000342	-238.607	2.91e-06	0.00158329	0.0525433	lme	638.099	45.656	234.738	0.924541
dry weight stem 1	BnaA07g31480D	-356.31	0.000235	0.0145584	71.3865	3.01e-06	0.00162997	0.720936	lme	638.844	44.5892	1.84776	0.889645
dry weight stem 1	BnaC05g50040D	-557.014	7.35e-05	0.00658453	96.9477	3.05e-06	0.00163532	0.589952	lme	637.354	46.5858	4.00984	0.819702
dry weight stem 1	BnaA05g08140D	1747.56	8.52e-07	0.000295	-216.017	3.07e-06	0.00163532	0.876017	lme	637.845	47.7585	1.7092	0.734417
dry weight stem 1	BnaA09g05810D	-1208.23	1.48e-05	0.00214789	118.151	3.09e-06	0.00163648	0.621837	lme	639.61	45.6282	82.6027	0.927339
dry weight stem 1	BnaA04g18170D	-925.451	2.38e-05	0.00294045	149.547	3.25e-06	0.00170873	0.92783	lme	639.223	46.1525	68.5312	0.907694
dry weight stem 1	BnaA03g43910D	-2198.98	8.09e-06	0.00140607	256.425	3.32e-06	0.00173444	0.80677	lme	638.2	46.326	152.362	0.901852
dry weight stem 1	BnaA01g35490D	-177.032	0.00304355	0.0753364	71.5894	3.52e-06	0.00182838	0.224068	lme	640.865	45.55	236.701	0.934731
dry weight stem 1	BnaC03g60050D	2189.46	1.38e-06	0.000405	-192.787	3.56e-06	0.00183296	0.539989	lme	636.532	52.821	9.41032	0.653844
dry weight stem 1	BnaC07g28990D	694.104	1.32e-07	9.19e-05	-114.485	3.66e-06	0.00186591	0.808037	lme	639.956	46.7257	49.7042	0.888553
dry weight stem 1	BnaA05g08250D	1365.95	7.09e-07	0.000263	-151.395	3.67e-06	0.00186591	0.688186	lme	638.037	44.3423	1.60331	0.91727
dry weight stem 1	BnaC04g45750D	-257.998	0.00237522	0.064238	66.7653	3.88e-06	0.00193703	0.316331	lme	639.008	56.9431	12.6056	0.567886
dry weight stem 1	BnaA08g09860D	-338.917	0.000327	0.0179093	290.646	3.9e-06	0.00193703	0.0792076	lme	638.251	45.5737	229.767	0.936862
dry weight stem 1	BnaC03g15540D	-774.724	3.86e-05	0.00413644	112.407	3.93e-06	0.00193703	0.753864	lme	640.974	46.3911	0.98597	0.763247
dry weight stem 1	BnaC03g61580D	444.114	2.03e-08	2.74e-05	-55.1827	3.96e-06	0.00193703	0.686555	lme	640.374	47.3282	9.53257	0.843815
dry weight stem 1	BnaA09g15990D	-302.508	0.000497	0.0233696	177.234	3.97e-06	0.00193703	0.464794	lme	639.272	46.0093	160.339	0.919713
dry weight stem 1	BnaC06g30850D	1575.13	9.85e-07	0.000326	-204.842	4.01e-06	0.00193703	0.372264	lme	636.754	45.7274	2.41704	0.844931
dry weight stem 1	BnaC06g04820D	-180.622	0.272964	0.761009	63.0553	4.01e-06	0.00193703	0.671252	lme	638.342	158.863	34.8584	0.0709762
dry weight stem 1	BnaA07g11120D	1056.28	4.85e-07	0.000204	-146.211	4.01e-06	0.00193703	0.0485366	lme	639.678	45.7675	187.629	0.929803
dry weight stem 1	BnaC06g21970D	1500.95	9.67e-07	0.000323	-143.575	4.05e-06	0.00193703	0.46089	lme	639.688	46.5303	45.6048	0.898942
dry weight stem 1	BnaA10g04960D	-327.295	0.0147844	0.19804	75.9638	4.06e-06	0.00193703	0.799848	lme	637.83	106.945	19.0084	0.155064
dry weight stem 1	BnaC06g05580D	1462.7	2.8e-06	0.000678	-175.106	4.12e-06	0.00195147	0.990964	lme	636.923	102.778	28.6596	0.173343
dry weight stem 1	BnaA09g34640D	-509.89	0.000129	0.00959034	91.1961	4.14e-06	0.00195147	0.551296	lme	638.719	50.6433	2.76774	0.665708
dry weight stem 1	BnaA03g37160D	1510.62	1.02e-06	0.000333	-197.513	4.24e-06	0.00198585	0.543843	lme	639.123	46.3996	39.6914	0.905128
dry weight stem 1	BnaA07g23890D	-182.454	0.00321816	0.0781475	53.313	4.36e-06	0.00202744	0.399548	lme	641.839	46.2814	89.9344	0.911533
dry weight stem 1	BnaA01g14570D	1980.06	1.51e-06	0.00042	-225.359	4.38e-06	0.00202887	0.827098	lme	638.962	46.1832	69.2005	0.915486
dry weight stem 1	BnaA06g23130D	1636.17	1.2e-06	0.000367	-174.847	4.45e-06	0.00204442	0.936666	lme	639.504	46.0657	93.0143	0.920742
dry weight stem 1	BnaA05g35770D	796.698	2.61e-07	0.000135	-137.193	4.48e-06	0.00204588	0.956104	lme	639.961	46.3505	41.8037	0.908836
dry weight stem 1	BnaA07g11300D	2234.77	1.76e-06	0.00048	-231.894	4.5e-06	0.00204588	0.316333	lme	638.964	46.3342	109.43	0.91051
dry weight stem 1	BnaC06g17040D	-1477.66	1.64e-05	0.0023114	203.531	4.63e-06	0.00209046	0.622213	lme	639.255	46.6806	59.8473	0.897431
dry weight stem 1	BnaA09g51980D	-270.343	0.000932738	0.0359287	80.8884	4.75e-06	0.00213427	0.799159	lme	638.872	47.4717	2.62276	0.775835
dry weight stem 1	BnaA10g30140D	-570.102	8.66e-05	0.00739173	86.9614	4.85e-06	0.00215152	0.883221	lme	641.932	45.5398	0.703433	0.784977
dry weight stem 1	BnaC01g17540D	-2146.11	1.18e-05	0.0018359	231.219	4.86e-06	0.00215152	0.866163	lme	639.109	46.4035	88.9341	0.910008
dry weight stem 1	BnaC03g64590D	-625.667	7.22e-05	0.00650118	122.336	4.89e-06	0.00215152	0.834778	lme	639.778	45.3615	1.23396	0.850375
dry weight stem 1	BnaA04g04310D	814.257	3.11e-07	0.000153	-96.9707	4.9e-06	0.00215152	0.224003	lme	640.868	46.4219	129.528	0.909647
dry weight stem 1	BnaA04g18950D	-294.774	0.000689	0.029347	90.068	5.17e-06	0.00225609	0.406899	lme	639.992	46.6793	8.70802	0.877256
dry weight stem 1	BnaC01g18910D	-524.613	0.00012	0.0091648	111.966	5.35e-06	0.0023022	0.214038	lme	640.734	46.3742	81.7052	0.913965
dry weight stem 1	BnaC03g02490D	-2509.3	1.15e-05	0.00180807	265.148	5.39e-06	0.0023022	0.993008	lme	639.016	46.8725	68.2628	0.894691
dry weight stem 1	BnaA05g11530D	701.657	2.23e-07	0.000124	-97.0361	5.4e-06	0.0023022	0.511223	lme	640.976	47.2208	39.8455	0.880523
dry weight stem 1	BnaCnng49440D	-325.617	0.000471	0.0225321	69.4383	5.42e-06	0.0023022	0.214216	lme	641.723	46.1599	164.999	0.923071
dry weight stem 1	BnaC09g30230D	-229.17	0.00162872	0.0503988	126.336	5.43e-06	0.0023022	0.495572	lme	640.467	46.7346	38.1279	0.899264
dry weight stem 1	BnaA03g00750D	-606.594	0.000143	0.0104015	85.2316	5.46e-06	0.0023022	0.57129	lme	639.972	60.2482	20.4794	0.524703
dry weight stem 1	BnaC04g43040D	-788.02	5.26e-05	0.00518873	97.9404	5.55e-06	0.00232597	0.517888	lme	639.846	47.6962	9.64609	0.839924
dry weight stem 1	BnaA07g27230D	-616.37	8.41e-05	0.00725933	77.3443	5.59e-06	0.00232597	0.551898	lme	641.567	46.2718	185.21	0.91957
dry weight stem 1	BnaC01g41950D	-125.007	0.0128769	0.182448	48.5791	5.64e-06	0.00232597	0.0544236	lme	642.512	46.0546	246.365	0.928529
dry weight stem 1	BnaC07g14830D	-462.876	0.00185824	0.055001	77.6353	5.66e-06	0.00232597	0.900057	lme	638.994	94.117	23.8454	0.207872
dry weight stem 1	BnaA10g17450D	656.245	1.71e-07	0.000104	-140.397	5.67e-06	0.00232597	0.254362	lme	640.378	46.3763	56.9824	0.91538
dry weight stem 1	BnaCnng60010D	588.236	1.1e-07	8.08e-05	-91.1236	5.71e-06	0.00232597	0.848069	lme	641.275	46.5732	132.117	0.908276
dry weight stem 1	BnaC03g46620D	1446.2	1.27e-06	0.000382	-200.662	5.72e-06	0.00232597	0.983197	lme	638.221	46.317	1.80712	0.818177
dry weight stem 1	BnaCnng41590D	-716.09	6.41e-05	0.00596246	126.958	5.78e-06	0.00233458	0.433103	lme	638.599	45.9237	2.15882	0.844474
dry weight stem 1	BnaA04g13850D	-1570.1	1.89e-05	0.00254284	238.976	5.84e-06	0.00234872	0.627191	lme	639.37	46.6131	61.8565	0.907011
dry weight stem 1	BnaC05g47950D	985.765	6.45e-07	0.000248	-123.986	5.91e-06	0.00236016	0.244432	lme	640.721	46.251	107.069	0.921982
dry weight stem 1	BnaAnng24130D	-354.847	0.000378	0.0196063	72.546	5.93e-06	0.00236016	0.31165	lme	641.802	46.0478	128.959	0.930295
dry weight stem 1	BnaA03g07400D	885.95	0.000229	0.0143396	-138.512	5.99e-06	0.00237012	0.57771	lme	637.39	169.337	33.5724	0.0628801
dry weight stem 1	BnaAnng09400D	36425.1	5.97e-06	0.00114407	15495.2	6.29e-06	0.00247698	0.783069	lme	628.122	158.804	33.3801	0.0719149
dry weight stem 1	BnaC04g05640D	-213.762	0.102823	0.5333	61.0283	6.32e-06	0.00247825	0.846963	lme	639.845	119.443	34.2883	0.130245
dry weight stem 1	BnaA08g17020D	2407.58	2.74e-06	0.000669	-214.59	6.38e-06	0.00248868	0.621533	lme	639.77	46.3229	153.817	0.921508
dry weight stem 1	BnaA08g28460D	1310.21	1.23e-06	0.00037	-172.729	6.43e-06	0.00249328	0.876794	lme	640.673	46.9114	1.13607	0.770286
dry weight stem 1	BnaA10g18250D	-234.803	0.00159222	0.0498145	106.316	6.52e-06	0.00250373	0.330804	lme	641.214	46.5323	176.533	0.913871
dry weight stem 1	BnaA03g09600D	1226.65	3.93e-06	0.00085	-141.037	6.55e-06	0.00250373	0.943085	lme	638.489	95.2263	29.0919	0.206716
dry weight stem 1	BnaA08g08500D	-725.983	6.76e-05	0.00617802	112.441	6.56e-06	0.00250373	0.517138	lme	641.112	46.5125	148.756	0.914807
dry weight stem 1	BnaA03g34220D	1049.83	8.04e-07	0.000287	-125.646	6.61e-06	0.00250373	0.927831	lme	638.91	46.8136	2.20804	0.80742
dry weight stem 1	BnaC06g42870D	992.624	7.13e-07	0.000263	-126.852	6.66e-06	0.00250373	0.637722	lme	638.564	46.5934	2.5597	0.82384
dry weight stem 1	BnaA03g33290D	752.262	3.49e-07	0.000163	-115.505	6.7e-06	0.00250373	0.729025	lme	641.087	46.631	73.6475	0.910562
dry weight stem 1	BnaA07g03360D	1364.05	1.39e-06	0.000407	-139.314	6.71e-06	0.00250373	0.910764	lme	640.527	44.845	0.802656	0.894567
dry weight stem 1	BnaA07g28790D	694.213	2.28e-07	0.000124	-114.408	6.72e-06	0.00250373	0.743469	lme	642.414	46.2432	0.71288	0.750658
dry weight stem 1	BnaC06g33980D	1250.8	1.29e-06	0.000384	-154.038	6.84e-06	0.00252592	0.970057	lme	640.371	47.3935	24.5198	0.87851
dry weight stem 1	BnaA04g01730D	-1530.97	2.25e-05	0.00280615	203.327	6.87e-06	0.00252592	0.523176	lme	640.014	46.6479	188.059	0.910903
dry weight stem 1	BnaA09g05650D	1138.59	1.08e-06	0.000342	-163.808	6.87e-06	0.00252592	0.863963	lme	640.415	47.1162	54.9781	0.892252
dry weight stem 1	BnaA03g13620D	1164.27	0.000126	0.00946724	-115.01	6.95e-06	0.00254377	0.474602	lme	638.277	191.817	45.4684	0.0498228
dry weight stem 1	BnaA07g03050D	-354.438	0.000435	0.0215744	130.733	7.05e-06	0.00256501	0.874648	lme	640.935	46.556	80.7821	0.915061
dry weight stem 1	BnaC06g06830D	2246.47	2.88e-06	0.000692	-153.362	7.12e-06	0.00257947	0.292482	lme	640.644	46.4349	158.685	0.92035
dry weight stem 1	BnaC03g03260D	857.681	5.18e-07	0.00021	735.961	7.24e-06	0.00261002	0.852541	lme	636.809	45.8245	1.32036	0.842638
dry weight stem 1	BnaCnng73510D	14771.1	6.46e-06	0.0011993	6775.97	7.33e-06	0.00263022	0.608622	lme	629.882	121.605	18.8744	0.121229
dry weight stem 1	BnaA01g14450D	-333.089	0.00110468	0.0398654	38.3793	7.45e-06	0.00266013	0.874485	lme	640.469	56.4179	7.1913	0.570039
dry weight stem 1	BnaC04g41100D	-1995.3	1.92e-05	0.0025448	226.296	7.53e-06	0.00266919	0.479359	lme	640.686	49.2646	1.44317	0.69703
dry weight stem 1	BnaC06g15440D	483.75	4.26e-08	4.55e-05	-202.385	7.54e-06	0.00266919	0.860495	lme	642.863	48.6829	0.874892	0.6592
dry weight stem 1	BnaAnng13720D	-400.026	0.00724402	0.130794	102.232	7.63e-06	0.00268498	0.86546	lme	639.078	108.466	29.3631	0.158489
dry weight stem 1	BnaAnng39710D	525.221	1.08e-07	7.98e-05	-81.4644	7.66e-06	0.00268498	0.470525	lme	641.634	47.7764	17.3914	0.863255
dry weight stem 1	BnaC06g38300D	-1226.71	3.3e-05	0.00369038	102.777	7.73e-06	0.0026986	0.769402	lme	641.552	47.3769	48.8345	0.885602
dry weight stem 1	BnaA05g28930D	2307.1	3.25e-06	0.000743	-233.89	7.78e-06	0.00270499	0.30377	lme	639.966	46.5946	239.419	0.91675
dry weight stem 1	BnaC01g42890D	-165.818	0.00572756	0.112621	65.5459	7.84e-06	0.00271333	0.155942	lme	642.523	46.5273	180.564	0.919613
dry weight stem 1	BnaC08g26980D	-536.896	0.000155	0.0110616	161.836	7.91e-06	0.00272358	0.937188	lme	640.73	47.0992	167.657	0.897633
dry weight stem 1	BnaC06g37500D	694.534	3.06e-07	0.000151	-104.427	7.96e-06	0.00272823	0.921992	lme	641.612	45.8515	72.3117	0.947215
dry weight stem 1	BnaA01g03040D	1237.81	1.49e-06	0.000419	-135.652	8.08e-06	0.00275072	0.186417	lme	641.126	46.1879	420.241	0.934135
dry weight stem 1	BnaA07g05610D	-723.743	7.99e-05	0.00699324	78.092	8.09e-06	0.00275072	0.792144	lme	642.228	46.2701	106.87	0.93075
dry weight stem 1	BnaC08g09120D	-529.28	0.000164	0.0114868	113.591	8.25e-06	0.00278288	0.73055	lme	641.514	46.888	142.75	0.906961
dry weight stem 1	BnaC01g17020D	-418.996	0.00219332	0.0612152	47.9912	8.26e-06	0.00278288	0.73375	lme	640.299	85.2229	17.0847	0.253172
dry weight stem 1	BnaC04g20880D	-1427.23	2.93e-05	0.00340527	205.776	8.48e-06	0.002843	0.998194	lme	640.081	45.343	0.961098	0.869304
dry weight stem 1	BnaA09g51620D	1590.09	2.4e-06	0.000602	-127.516	8.64e-06	0.00288606	0.869456	lme	641.37	46.6064	144.618	0.919377
dry weight stem 1	BnaC04g14790D	398.56	1.11e-08	2.03e-05	-133.897	8.74e-06	0.00289396	0.826626	lme	640.768	46.0199	1.24349	0.836779
dry weight stem 1	BnaC08g00210D	-273.606	0.00111359	0.0399968	76.1609	8.74e-06	0.00289396	0.331467	lme	642.415	46.6217	83.3551	0.918958
dry weight stem 1	BnaC07g39340D	-150.886	0.155553	0.621016	33.2976	8.9e-06	0.00293294	0.69007	lme	640.889	100.485	15.7604	0.179164
dry weight stem 1	BnaC01g42060D	-287.034	0.0189179	0.228	78.0824	8.96e-06	0.00293962	0.453488	lme	639.871	96.8474	24.9753	0.199557
dry weight stem 1	BnaC02g02150D	1011.11	1.12e-06	0.00035	632.306	9.01e-06	0.00294543	0.742806	lme	638.247	46.7622	208.529	0.914548
dry weight stem 1	BnaA07g23470D	-389.059	0.000385	0.0198077	224.117	9.11e-06	0.00295191	0.492988	lme	640.342	46.3197	247.344	0.932436
dry weight stem 1	BnaA08g23420D	731.4	4.02e-07	0.000178	-92.9444	9.11e-06	0.00295191	0.895018	lme	642.12	45.8185	0.945205	0.834201
dry weight stem 1	BnaA03g45670D	-361.366	0.000489	0.0231824	120.452	9.18e-06	0.00296383	0.543548	lme	641.591	46.727	90.6249	0.916329
dry weight stem 1	BnaA06g00890D	-670.821	0.000105	0.00847445	88.982	9.29e-06	0.00298678	0.983726	lme	642.225	46.8602	166.481	0.911618
dry weight stem 1	BnaA03g18410D	-1778.08	2.56e-05	0.0030941	207.093	9.38e-06	0.0029941	0.228506	lme	640.553	46.5038	146.134	0.925929
dry weight stem 1	BnaC04g42240D	-800.041	7.52e-05	0.00667727	137.135	9.39e-06	0.0029941	0.710702	lme	641.374	46.6177	93.9335	0.92134
dry weight stem 1	BnaA03g39100D	-544.864	0.000168	0.0116129	95.2488	9.5e-06	0.0030154	0.106889	lme	642.131	46.492	221.443	0.926818
dry weight stem 1	BnaC06g01910D	-1296.17	3.75e-05	0.00405168	142.846	9.66e-06	0.00305387	0.681479	lme	641.277	47.7967	40.2352	0.87591
dry weight stem 1	BnaA09g04980D	-913.866	6.51e-05	0.0060185	101.075	9.7e-06	0.00305387	0.400637	lme	639.339	47.8694	3.62946	0.79762
dry weight stem 1	BnaC04g10260D	-852.684	7e-05	0.00635178	121.383	9.93e-06	0.0031132	0.0588615	lme	641.729	46.3522	391.414	0.933783
dry weight stem 1	BnaC06g43530D	1740.18	3.22e-06	0.000743	-185.724	1.01e-05	0.00315573	0.716108	lme	640.904	47.6061	126.019	0.885616
dry weight stem 1	BnaA06g14180D	-279.254	0.00113277	0.0403552	84.4857	1.02e-05	0.00317828	0.737989	lme	642.472	46.6019	45.4454	0.92395
dry weight stem 1	BnaC02g33880D	-584.84	0.000156	0.011074	102.455	1.04e-05	0.00322523	0.466095	lme	642.15	47.2466	136.628	0.900059
dry weight stem 1	BnaA02g36940D	1292.11	2.17e-06	0.000567	-141.241	1.05e-05	0.00323858	0.57472	lme	641.525	46.7064	91.02	0.921252
dry weight stem 1	BnaC09g42460D	-1242.22	4.23e-05	0.00443332	140.928	1.05e-05	0.00323858	0.333095	lme	641.536	46.5941	123.77	0.925828
dry weight stem 1	BnaA07g37120D	-122.649	0.0173993	0.217321	53.601	1.06e-05	0.00325289	0.188269	lme	643.484	46.7241	117.511	0.920916
dry weight stem 1	BnaC04g47850D	-1240.54	0.000117	0.00904863	190.371	1.07e-05	0.00325435	0.616551	lme	638.838	116.555	37.6067	0.140403
dry weight stem 1	BnaA06g34140D	-838.617	0.000281	0.0162082	111.053	1.08e-05	0.00326514	0.557441	lme	639.173	100.629	22.0309	0.183728
dry weight stem 1	BnaC08g39370D	-386.389	0.000448	0.0219266	211.167	1.09e-05	0.00328256	0.326622	lme	640.781	46.7197	123.785	0.921733
dry weight stem 1	BnaA03g39410D	-532.679	0.0002	0.0131832	118.523	1.1e-05	0.00330751	0.98566	lme	641.958	47.0193	154.701	0.910392
dry weight stem 1	BnaC01g28160D	-356.746	0.0213588	0.244054	73.4954	1.12e-05	0.00335209	0.513522	lme	641.304	123.567	49.5019	0.126758
dry weight stem 1	BnaC06g35700D	-168.269	0.00630184	0.119426	90.8781	1.13e-05	0.00335209	0.0943753	lme	642.537	46.7022	220.893	0.923591
dry weight stem 1	BnaC08g48150D	-1623.97	3.42e-05	0.0037667	194.216	1.13e-05	0.00335209	0.782602	lme	639.205	48.6593	2.28106	0.750464
dry weight stem 1	BnaA01g21290D	-325.057	0.000796	0.032352	113.306	1.14e-05	0.00335209	0.407818	lme	642.077	47.4457	50.0635	0.894391
dry weight stem 1	BnaC01g18170D	-364.344	0.000544	0.0248709	116.14	1.14e-05	0.00335209	0.257853	lme	642.067	46.6665	149.929	0.925323
dry weight stem 1	BnaC03g67850D	-730.235	0.000107	0.00857548	129.371	1.15e-05	0.00335209	0.850142	lme	641.854	47.8131	106.053	0.881487
dry weight stem 1	BnaC07g06920D	-286.382	0.00107811	0.0392081	113.029	1.15e-05	0.00335209	0.0229486	lme	642.136	46.1538	393.552	0.946254
dry weight stem 1	BnaA08g03050D	1670.48	3.51e-06	0.000783	-132.15	1.15e-05	0.00335209	0.889506	lme	641.81	47.4689	79.8476	0.89426
dry weight stem 1	BnaC05g12820D	1473.69	3.04e-06	0.000719	-180.432	1.17e-05	0.00340959	0.830685	lme	641.236	47.8384	143.775	0.881309
dry weight stem 1	BnaA07g27330D	-380.015	0.000506	0.0236016	85.3401	1.18e-05	0.00341333	0.973635	lme	642.732	47.1603	74.9448	0.906767
dry weight stem 1	BnaCnng28690D	-353.126	0.000648	0.0281127	53.2888	1.19e-05	0.00342243	0.629649	lme	643.682	47.7516	76.9483	0.88457
dry weight stem 1	BnaC05g29750D	-479.464	0.000363	0.0191028	119.884	1.21e-05	0.00347095	0.45135	lme	639.174	52.345	5.79111	0.674016
dry weight stem 1	BnaC08g22940D	-541.27	0.000213	0.0137901	118.052	1.22e-05	0.00349136	0.976631	lme	642.128	47.7479	58.8812	0.88523
dry weight stem 1	BnaAnng13960D	565.091	2.43e-07	0.000131	-118.116	1.23e-05	0.00351653	0.974976	lme	642.134	47.1696	44.0476	0.907117
dry weight stem 1	BnaCnng21680D	-701.136	0.000123	0.00932614	93.3687	1.27e-05	0.00360154	0.751167	lme	640.722	45.5129	2.26333	0.905851
dry weight stem 1	BnaC08g28800D	1494	3.28e-06	0.000745	-193.412	1.27e-05	0.00361308	0.848636	lme	641.05	45.5994	0.898828	0.869458
dry weight stem 1	BnaA04g03830D	-186.149	0.00482832	0.101492	80.1138	1.33e-05	0.00373717	0.902881	lme	640.934	45.8447	3.11963	0.901679
dry weight stem 1	BnaA03g21840D	918.497	2.84e-05	0.00333953	-97.9498	1.33e-05	0.00373717	0.99426	lme	639.92	118.396	28.3064	0.134212
dry weight stem 1	BnaC04g49940D	3026.36	1.67e-05	0.00231403	-247.725	1.33e-05	0.00373717	0.399988	lme	637.637	206.332	37.762	0.0432648
dry weight stem 1	BnaA02g02930D	1066.67	4.53e-06	0.000946	-138.939	1.34e-05	0.00374799	0.622016	lme	639.154	77.9706	15.6447	0.308353
dry weight stem 1	BnaC04g30190D	948.228	1.26e-05	0.00192403	-146.028	1.35e-05	0.00374799	0.360405	lme	638.893	102.389	20.3585	0.177597
dry weight stem 1	BnaC02g45340D	-472.792	0.000619	0.0272367	105.305	1.35e-05	0.00374799	0.714644	lme	639.687	63.6505	5.72093	0.443531
dry weight stem 1	BnaC09g08970D	-611.295	0.000172	0.0118286	114.546	1.36e-05	0.00376997	0.723754	lme	642.397	46.7795	45.9586	0.925667
dry weight stem 1	BnaC03g60410D	3210.15	7.5e-06	0.00132063	-299.123	1.37e-05	0.00376997	0.795675	lme	637.587	51.1461	4.84591	0.704947
dry weight stem 1	BnaC09g10980D	-177.66	0.0297418	0.29127	41.5235	1.4e-05	0.0038228	0.4513	lme	641.333	68.4847	8.42983	0.389569
dry weight stem 1	BnaC01g03420D	-151.577	0.0104154	0.161418	80.0311	1.4e-05	0.0038228	0.779162	lme	643.11	47.5186	34.6194	0.896801
dry weight stem 1	BnaC07g46780D	-361.964	0.000638	0.0278301	81.2238	1.45e-05	0.00395882	0.0623558	lme	643.235	46.4707	377.727	0.940668
dry weight stem 1	BnaA03g41260D	1988.91	5.52e-06	0.00107626	-220.382	1.46e-05	0.00395882	0.648698	lme	641.24	47.0387	145.892	0.918098
dry weight stem 1	BnaC09g10900D	718.664	6.84e-07	0.000259	-100.094	1.47e-05	0.00398162	0.866663	lme	641.057	46.0166	1.88427	0.873839
dry weight stem 1	BnaA09g35000D	765.085	0.00563533	0.11165	-87.9095	1.49e-05	0.0040062	0.391512	lme	639.891	232.095	41.4479	0.034258
dry weight stem 1	BnaA06g01210D	1297.03	3.22e-06	0.000743	-164.503	1.49e-05	0.0040077	0.193702	lme	641.869	46.8274	190.654	0.927136
dry weight stem 1	BnaC05g39800D	671.803	5.87e-07	0.000231	-82.2978	1.5e-05	0.0040077	0.768219	lme	640.662	47.3902	3.32571	0.82835
dry weight stem 1	BnaC04g25550D	1087.55	2.34e-06	0.000593	-110.988	1.5e-05	0.00401335	0.167829	lme	642.671	46.7359	219.922	0.93103
dry weight stem 1	BnaC05g42270D	607.797	0.129305	0.583099	-190.747	1.53e-05	0.00406603	0.318231	lme	638.493	384.331	48.6945	0.0122881
dry weight stem 1	BnaC03g23160D	570.252	3.56e-07	0.000163	-160.126	1.55e-05	0.00411258	0.629631	lme	641.945	47.7762	45.1127	0.890804
dry weight stem 1	BnaA08g14280D	832.858	1.41e-06	0.000408	-124.642	1.57e-05	0.00413735	0.697678	lme	641.389	48.9427	10.8384	0.827575
dry weight stem 1	BnaA01g12020D	-680.548	0.000424	0.0211673	116.096	1.57e-05	0.00413735	0.813714	lme	639.907	82.8825	18.0792	0.275466
dry weight stem 1	BnaC03g01050D	-733.604	0.000269	0.0158381	96.8851	1.58e-05	0.00414549	0.923044	lme	640.407	74.6183	16.4889	0.341444
dry weight stem 1	BnaA06g00670D	-194.417	0.004555	0.0978084	158.565	1.59e-05	0.00415676	0.323445	lme	642.062	46.853	232.775	0.928098
dry weight stem 1	BnaA01g28810D	-222.201	0.0778702	0.468033	85.9818	1.6e-05	0.00415676	0.486629	lme	640.314	110.808	23.1609	0.152859
dry weight stem 1	BnaCnng46630D	634.3	6.26e-07	0.000242	-138.552	1.64e-05	0.00424192	0.624068	lme	641.406	48.5385	11.1043	0.845722
dry weight stem 1	BnaC01g15850D	-791.86	0.000123	0.00932614	115.608	1.65e-05	0.00424192	0.947329	lme	642.749	47.8302	132.717	0.891411
dry weight stem 1	BnaCnng63770D	-533.737	0.000269	0.0158327	74.5402	1.65e-05	0.00424192	0.408057	lme	643.627	47.1738	115.541	0.916397
dry weight stem 1	BnaA09g19940D	-379.603	0.00112107	0.0401433	72.3366	1.66e-05	0.00425811	0.854917	lme	642.186	58.0854	16.6937	0.582871
dry weight stem 1	BnaA03g04690D	-616.108	0.000197	0.0130624	93.8205	1.67e-05	0.00426716	0.191412	lme	643.193	46.9317	140.79	0.92631
dry weight stem 1	BnaA02g23180D	-591.512	0.000225	0.0141826	91.4115	1.71e-05	0.00436224	0.868524	lme	643.251	47.9004	49.9166	0.889147
dry weight stem 1	BnaC03g35020D	822.737	0.000523	0.0240839	-113.864	1.72e-05	0.00437696	0.3336	lme	639.656	171.145	30.5196	0.0633684
dry weight stem 1	BnaC05g06430D	837.491	2.34e-06	0.000593	-91.6231	1.73e-05	0.00438547	0.888768	lme	640.214	61.8934	6.57815	0.478628
dry weight stem 1	BnaA03g42810D	-1134.81	7.36e-05	0.00658453	133.357	1.74e-05	0.00438547	0.411219	lme	641.163	45.2668	1.7949	0.941649
dry weight stem 1	BnaA04g29330D	-1137.92	7.37e-05	0.00658989	140.239	1.75e-05	0.0043972	0.130717	lme	642.477	46.841	241.492	0.931362
dry weight stem 1	BnaC03g73770D	-339.136	0.0740183	0.457098	140.54	1.78e-05	0.00445587	0.442554	lme	639.67	165.701	39.7773	0.069024
dry weight stem 1	BnaA01g31570D	-2029.4	4.16e-05	0.00438624	239.971	1.79e-05	0.00448599	0.60771	lme	641.447	47.3211	133.699	0.913274
dry weight stem 1	BnaA01g07330D	-563.466	0.00324954	0.0785371	111.152	1.81e-05	0.00450201	0.511324	lme	640.477	121.811	32.8545	0.129172
dry weight stem 1	BnaC04g47680D	1726.45	6.01e-06	0.00114577	-142.833	1.82e-05	0.00452913	0.526334	lme	642.515	47.161	143.019	0.919985
dry weight stem 1	BnaA02g30040D	754.478	1.16e-06	0.000356	-92.9094	1.83e-05	0.00453874	0.35828	lme	643.387	46.8919	163.18	0.930762
dry weight stem 1	BnaC04g01680D	900.347	1.83e-06	0.000491	-138.401	1.85e-05	0.0045547	0.831549	lme	640.284	46.5877	2.62412	0.863884
dry weight stem 1	BnaA03g13610D	1110.51	3.14e-06	0.000732	-139.533	1.85e-05	0.0045547	0.515226	lme	642.583	47.4852	77.2614	0.907746
dry weight stem 1	BnaC01g04340D	820.426	2.15e-05	0.00272771	-110.978	1.86e-05	0.0045547	0.847775	lme	639.846	102.908	16.4211	0.175257
dry weight stem 1	BnaA07g28040D	-1028.58	0.00013	0.00963891	98.0015	1.86e-05	0.0045547	0.846733	lme	640.558	72.0047	14.5248	0.366904
dry weight stem 1	BnaA03g17100D	-852.403	0.000121	0.00920452	94.3623	1.89e-05	0.00460838	0.930146	lme	643.404	47.1943	72.0236	0.919603
dry weight stem 1	BnaA05g12660D	-261.372	0.00211509	0.0598363	84.7586	1.9e-05	0.00460838	0.525863	lme	643.62	47.9566	80.7271	0.890621
dry weight stem 1	BnaA09g00180D	-1990.71	4.46e-05	0.00460364	200.777	1.9e-05	0.00460838	0.210092	lme	641.915	46.9869	185.463	0.928149
dry weight stem 1	BnaA09g37470D	-366.911	0.000755	0.0311439	190.61	1.94e-05	0.00468279	0.365564	lme	642.052	46.9487	140.428	0.93021
dry weight stem 1	BnaC06g14960D	-406.344	0.000632	0.027645	145.105	1.99e-05	0.00479521	0.711537	lme	642.646	48.6027	151.185	0.868706
dry weight stem 1	BnaA04g25760D	-1805.36	5.25e-05	0.00518873	222.703	2e-05	0.00479521	0.609503	lme	639.051	50.9416	5.85507	0.73106
dry weight stem 1	BnaA05g09930D	625.014	0.00362774	0.0843051	-130.346	2.01e-05	0.0048174	0.748137	lme	639.768	179.795	35.8092	0.0581101
dry weight stem 1	BnaC02g35030D	1153.48	3.68e-06	0.000809	-126.519	2.03e-05	0.00484278	0.447708	lme	642.957	46.5812	135.086	0.946378
dry weight stem 1	BnaC08g29400D	1921.21	7.64e-06	0.00133757	-199.146	2.04e-05	0.00485496	0.795839	lme	642.055	46.992	90.0232	0.929958
dry weight stem 1	BnaC03g27790D	1402.46	5.28e-06	0.00105275	-138.071	2.08e-05	0.00492444	0.334839	lme	642.826	47.2385	263.238	0.920945
dry weight stem 1	BnaC01g06010D	-350.12	0.000913	0.0354437	155.415	2.09e-05	0.00493356	0.269965	lme	642.596	47.2924	147.736	0.918944
dry weight stem 1	BnaA06g32070D	169.607	2.43e-11	3.73e-07	363.583	2.11e-05	0.0049681	0.882545	lme	640.911	47.6967	116.802	0.903656
dry weight stem 1	BnaA01g28190D	540.461	3.97e-07	0.000176	-62.0275	2.16e-05	0.00505671	0.911957	lme	644.492	47.4078	151.78	0.91544
dry weight stem 1	BnaA04g01880D	2183.66	9.2e-06	0.00152952	-197.419	2.16e-05	0.00505671	0.217852	lme	642.182	47.1598	207.822	0.925186
dry weight stem 1	BnaC06g35270D	-241.952	0.00279905	0.0714347	60.6718	2.17e-05	0.00505671	0.642969	lme	643.001	47.5032	1.87119	0.811559
dry weight stem 1	BnaA03g26670D	1389.65	5.47e-06	0.00107205	-138.457	2.17e-05	0.00505671	0.369157	lme	642.887	47.2953	67.904	0.919753
dry weight stem 1	BnaA05g32390D	1496.73	6.1e-06	0.00115376	-169.27	2.18e-05	0.00506083	0.201395	lme	642.505	47.1295	141.883	0.926625
dry weight stem 1	BnaA01g16240D	621.818	4.51e-05	0.00462103	-94.3614	2.24e-05	0.00517782	0.768051	lme	641.227	97.7789	25.4183	0.202054
dry weight stem 1	BnaAnng38080D	769.326	1.47e-06	0.000419	-61.1866	2.27e-05	0.005225	0.885859	lme	645.7	47.1362	0.75513	0.762579
dry weight stem 1	BnaC05g42900D	737.776	1.44e-06	0.000412	-147.101	2.28e-05	0.00523037	0.597254	lme	642.867	47.4921	112.496	0.913843
dry weight stem 1	BnaA04g09450D	-963.92	0.000118	0.00908955	122.711	2.29e-05	0.00523037	0.760634	lme	641.63	46.1207	1.73271	0.885837
dry weight stem 1	BnaA02g15390D	505.395	2.55e-07	0.000134	-142.592	2.29e-05	0.00523037	0.766074	lme	640.676	46.7453	2.47522	0.861502
dry weight stem 1	BnaA10g22060D	-242.791	0.00331811	0.0798176	83.4932	2.31e-05	0.00525384	0.975955	lme	642.844	49.2358	10.5202	0.826972
dry weight stem 1	BnaC07g27370D	659.968	0.0458111	0.362243	-149.977	2.32e-05	0.00527631	0.969435	lme	639.624	304.667	44.4915	0.0199548
dry weight stem 1	BnaC09g23220D	-305.51	0.00146278	0.0474899	86.0064	2.37e-05	0.00537919	0.532143	lme	644.006	47.5532	83.8552	0.912528
dry weight stem 1	BnaCnng46650D	1006.73	3.41e-06	0.000766	-97.0393	2.38e-05	0.00538173	0.510613	lme	643.765	47.5145	68.3192	0.913995
dry weight stem 1	BnaC03g51710D	951.157	3.01e-06	0.000714	-75.5027	2.41e-05	0.00541911	0.730937	lme	644.3	47.1275	173.876	0.929692
dry weight stem 1	BnaA01g29960D	503.239	3.44e-07	0.000161	-141.601	2.49e-05	0.00559896	0.38402	lme	643.1	47.6785	92.761	0.909216
dry weight stem 1	BnaA06g35130D	-1339.99	8.36e-05	0.00723305	201.593	2.5e-05	0.00559912	0.970338	lme	642.403	47.884	127.679	0.901604
dry weight stem 1	BnaC09g27000D	457.789	0.00284538	0.0720091	-56.6975	2.53e-05	0.00563955	0.72548	lme	642.111	133.605	30.799	0.107302
dry weight stem 1	BnaC09g49050D	953.908	3.26e-06	0.000743	-132.794	2.53e-05	0.00563955	0.221259	lme	643.264	47.6662	164.883	0.910304
dry weight stem 1	BnaC01g31340D	-317.161	0.00137227	0.045767	115.842	2.54e-05	0.00564627	0.437556	lme	643.542	47.5985	121.668	0.912964
dry weight stem 1	BnaA01g09550D	1224.82	5.35e-06	0.00105559	-162.165	2.57e-05	0.00568482	0.89745	lme	641.311	56.0876	2.96075	0.569856
dry weight stem 1	BnaA10g01610D	99.4778	1.15e-08	2.05e-05	342.018	2.58e-05	0.00568482	0.81925	lme	641.405	47.507	275.611	0.916953
dry weight stem 1	BnaA03g38410D	421.514	0.000174	0.0119264	-69.6328	2.62e-05	0.00577139	0.81252	lme	641.589	91.9931	17.3963	0.224708
dry weight stem 1	BnaC02g04280D	-707.54	0.000221	0.0141072	132.731	2.64e-05	0.00578889	0.836043	lme	643.337	48.0627	139.975	0.896483
dry weight stem 1	BnaC02g42710D	-886.198	0.000155	0.0110616	139.597	2.73e-05	0.00596583	0.288329	lme	643.298	47.5575	100.417	0.916627
dry weight stem 1	BnaA07g00630D	1134.71	9.73e-06	0.001604	-149.588	2.73e-05	0.00596583	0.43651	lme	640.206	86.0937	8.73447	0.248149
dry weight stem 1	BnaC07g34020D	592.468	8.04e-07	0.000287	-110.222	2.76e-05	0.00600062	0.301574	lme	643.793	47.3919	183.035	0.92344
dry weight stem 1	BnaC08g10330D	-67.6336	0.108712	0.546232	229.15	2.77e-05	0.0060093	0.395285	lme	642.337	47.5567	205.879	0.917182
dry weight stem 1	BnaC02g43460D	568.374	7.57e-07	0.000277	-101.101	2.8e-05	0.0060658	0.571732	lme	643.948	48.4169	47.9157	0.884272
dry weight stem 1	BnaC06g32310D	-190.125	0.377854	0.847394	54.9055	2.82e-05	0.00609021	0.353614	lme	642.006	208.685	29.2652	0.0427484
dry weight stem 1	BnaC05g04670D	1312.42	6.58e-06	0.00120826	-135.169	2.86e-05	0.00616164	0.807116	lme	642.274	49.3357	1.92891	0.74647
dry weight stem 1	BnaC01g12510D	1328.39	7.07e-06	0.00126933	-177.039	2.91e-05	0.00623746	0.434526	lme	642.943	47.4816	333.987	0.921564
dry weight stem 1	BnaA10g23330D	1112.21	5.29e-06	0.00105275	-107.122	2.93e-05	0.00627649	0.393532	lme	643.962	47.6123	161.75	0.916728
dry weight stem 1	BnaC07g20100D	998.04	4.09e-06	0.000874	-106.976	2.97e-05	0.00631553	0.606075	lme	641.786	48.4709	2.45754	0.790626
dry weight stem 1	BnaA06g14580D	2031.64	1.22e-05	0.00188044	-182.041	2.97e-05	0.00631553	0.841909	lme	642.912	48.4471	89.8778	0.885524
dry weight stem 1	BnaA04g27230D	-261.033	0.00266644	0.0691904	207.464	2.98e-05	0.00632051	0.917602	lme	642.665	47.9374	125.073	0.90473
dry weight stem 1	BnaC01g04790D	575.05	8.34e-07	0.000294	-110.151	3.02e-05	0.00637001	0.500998	lme	641.318	50.3475	3.29086	0.73424
dry weight stem 1	BnaA03g49250D	325.643	8.49e-09	1.76e-05	-39.1166	3.02e-05	0.00637001	0.839899	lme	645.552	46.3753	1.07742	0.868518
dry weight stem 1	BnaA01g31220D	-194.919	0.00791266	0.138189	64.5375	3.03e-05	0.00637983	0.535297	lme	642.633	49.6156	6.01781	0.792049
dry weight stem 1	BnaCnng31910D	2815.19	1.61e-05	0.00228644	-269.004	3.04e-05	0.00638397	0.601127	lme	642.162	47.9712	57.1826	0.903617
dry weight stem 1	BnaA03g30130D	608.394	1.04e-06	0.000335	-96.4423	3.07e-05	0.00638397	0.740582	lme	644.249	47.6064	105.527	0.9182
dry weight stem 1	BnaC03g35100D	663.481	1.5e-06	0.00042	-116.193	3.07e-05	0.00638397	0.670597	lme	643.858	48.2903	61.8063	0.891992
dry weight stem 1	BnaC04g16640D	1883.58	1.17e-05	0.00182272	-207.425	3.07e-05	0.00638397	0.520241	lme	642.727	47.5555	365.357	0.920355
dry weight stem 1	BnaA03g21570D	-401.151	0.000843	0.0337249	91.7538	3.08e-05	0.00638397	0.464199	lme	644.306	47.9758	41.1156	0.903208
dry weight stem 1	BnaC05g12850D	1262.18	7.04e-06	0.00126554	-118.493	3.12e-05	0.00645979	0.373583	lme	643.874	47.2064	172.582	0.934451
dry weight stem 1	BnaA08g10870D	-767.656	0.00022	0.0140771	88.2023	3.14e-05	0.00647757	0.348842	lme	644.244	48.0152	20.0201	0.898648
dry weight stem 1	BnaC08g14280D	-110.053	0.0329805	0.307349	37.4095	3.15e-05	0.00647844	0.119881	lme	646.196	47.3039	285.296	0.930882
dry weight stem 1	BnaA01g27050D	-363.912	0.001112	0.0399968	215.129	3.16e-05	0.0064801	0.438364	lme	642.695	48.2621	111.768	0.894217
dry weight stem 1	BnaC04g15940D	792.427	2.7e-06	0.000667	-127.41	3.17e-05	0.0064989	0.86376	lme	643.751	48.1623	97.8725	0.898044
dry weight stem 1	BnaC09g45710D	-631.155	0.00141748	0.0467346	90.7237	3.19e-05	0.00651999	0.659018	lme	641.416	101.83	19.7573	0.184591
dry weight stem 1	BnaC06g28430D	697.549	1.81e-06	0.00049	-105.349	3.21e-05	0.00652583	0.21235	lme	644.148	47.647	73.1632	0.917842
dry weight stem 1	BnaC05g18910D	-1114.48	0.000129	0.00960319	139.976	3.21e-05	0.00652583	0.0993706	lme	643.593	47.3537	139.393	0.929509
dry weight stem 1	BnaC08g27620D	557.796	7.1e-07	0.000263	-151.98	3.22e-05	0.00652583	0.793088	lme	640.915	48.2063	2.90194	0.811801
dry weight stem 1	BnaC08g02780D	-427.224	0.000755	0.0311439	134.476	3.25e-05	0.00657275	0.987775	lme	643.681	48.215	77.3625	0.896667
dry weight stem 1	BnaA02g34690D	-581.862	0.000373	0.0194722	111.26	3.28e-05	0.00661586	0.913798	lme	645.005	47.9956	0.946045	0.7598
dry weight stem 1	BnaA05g25500D	-1434.63	0.0001	0.00817679	165.454	3.32e-05	0.00667799	0.525124	lme	643.314	47.8264	108.914	0.912124
dry weight stem 1	BnaA03g37550D	-641.57	0.00113654	0.0404347	92.1111	3.33e-05	0.00668596	0.988998	lme	641.892	95.6008	23.2601	0.213334
dry weight stem 1	BnaA07g33590D	-1314.41	0.00011	0.00870604	133.248	3.34e-05	0.00668666	0.477074	lme	643.759	47.3295	94.4336	0.931571
dry weight stem 1	BnaA03g37150D	-477.766	0.000583	0.0260335	98.3419	3.36e-05	0.00669514	0.768556	lme	642.626	46.5173	1.85942	0.880803
dry weight stem 1	BnaC08g21600D	871.896	3.68e-06	0.000809	-107.059	3.38e-05	0.00672872	0.506715	lme	644.22	47.7199	128.609	0.916783
dry weight stem 1	BnaC06g31770D	643.232	1.49e-06	0.000419	-108.781	3.41e-05	0.00675553	0.971617	lme	644.183	47.9074	60.3647	0.909457
dry weight stem 1	BnaA09g52260D	-544.509	0.000445	0.0218327	104.002	3.41e-05	0.00675553	0.754239	lme	644.294	47.6543	117.524	0.919566
dry weight stem 1	BnaCnng63660D	-211.224	0.00530066	0.10785	85.3594	3.49e-05	0.00687324	0.199679	lme	644.735	47.7431	229.767	0.916918
dry weight stem 1	BnaA10g04530D	-878.307	0.000457	0.0221642	132.107	3.49e-05	0.00687324	0.30957	lme	641.059	96.0257	21.1483	0.210272
dry weight stem 1	BnaC08g20590D	2226.73	1.58e-05	0.0022589	-205.622	3.5e-05	0.00687324	0.522578	lme	642.947	48.9363	60.6643	0.872143
dry weight stem 1	BnaAnng03060D	796.74	2.99e-06	0.000712	-79.3089	3.51e-05	0.00687551	0.450821	lme	642.338	51.2008	3.22192	0.709319
dry weight stem 1	BnaA04g28670D	-538.078	0.000464	0.0223593	100.816	3.53e-05	0.00689247	0.547707	lme	644.417	47.462	119.055	0.928039
dry weight stem 1	BnaC02g29180D	-2387.71	0.000128	0.00957751	281.265	3.55e-05	0.00691832	0.885376	lme	639.133	170.235	27.4088	0.0652339
dry weight stem 1	BnaA05g00970D	-1288.64	0.000188	0.012612	197.046	3.58e-05	0.00694828	0.492851	lme	640.197	91.3531	9.03518	0.221967
dry weight stem 1	BnaC07g38650D	-772.797	0.000449	0.0219673	123.102	3.59e-05	0.00694828	0.935817	lme	641.335	78.6391	16.7397	0.314719
dry weight stem 1	BnaAnng34260D	1284.53	8.53e-06	0.00146944	-112.972	3.6e-05	0.00694828	0.701569	lme	644.227	47.5961	117.819	0.923429
dry weight stem 1	BnaC02g19720D	-311.28	0.00176388	0.0531864	45.2422	3.6e-05	0.00694828	0.250557	lme	646.061	47.5652	192.351	0.924722
dry weight stem 1	BnaC04g05620D	-782.724	0.000236	0.0145876	71.7776	3.61e-05	0.00694828	0.102327	lme	645.142	47.2594	274.079	0.936804
dry weight stem 1	BnaC02g03490D	-721.774	0.000609	0.0269141	78.6943	3.66e-05	0.00703096	0.973778	lme	642.915	83.9368	24.7118	0.28221
dry weight stem 1	BnaC08g08440D	-1372.9	0.000118	0.00910991	193.913	3.67e-05	0.00703168	0.648958	lme	641.868	51.8141	12.2476	0.755483
dry weight stem 1	BnaC04g54210D	535.277	1.2e-06	0.000367	-83.4976	3.68e-05	0.00703168	0.623135	lme	641.978	53.0194	5.93466	0.683302
dry weight stem 1	BnaC05g38910D	749.5	2.73e-06	0.000669	-105.686	3.71e-05	0.00703856	0.249126	lme	644.415	47.8743	145.259	0.913641
dry weight stem 1	BnaA07g05630D	-341.433	0.019453	0.231363	62.3506	3.71e-05	0.00703856	0.520033	lme	642.517	109.24	22.6519	0.161783
dry weight stem 1	BnaC04g07160D	-956.748	0.000214	0.0138133	103.091	3.72e-05	0.00703856	0.62371	lme	641.642	59.5371	9.26996	0.54639
dry weight stem 1	BnaC01g03400D	-492.748	0.00131018	0.0445669	104.581	3.73e-05	0.00703856	0.991496	lme	642.719	71.3945	22.3263	0.393958
dry weight stem 1	BnaA03g16770D	426.374	1.58e-07	0.000102	-70.2857	3.73e-05	0.00703856	0.735485	lme	645.736	47.9835	1.05849	0.778252
dry weight stem 1	BnaA06g32380D	-550.419	0.000465	0.0223593	99.4256	3.74e-05	0.00703856	0.20717	lme	644.552	47.6249	145.226	0.923479
dry weight stem 1	BnaA04g20040D	-1862.36	8.85e-05	0.00748757	201.571	3.76e-05	0.00706535	0.384394	lme	643.111	48.2038	47.5415	0.900816
dry weight stem 1	BnaA06g35460D	-360.793	0.0205566	0.238903	76.6514	3.79e-05	0.00710018	0.324756	lme	642.345	117.45	27.7765	0.14121
dry weight stem 1	BnaA01g06820D	-1449.43	0.000113	0.00887621	137.171	3.84e-05	0.00717446	0.893821	lme	642.482	45.9603	1.74237	0.929331
dry weight stem 1	BnaA02g27010D	-679.545	0.000321	0.0176214	98.942	3.86e-05	0.00718801	0.995616	lme	644.618	48.1547	160.989	0.904171
dry weight stem 1	BnaA06g24410D	1135.21	7.56e-06	0.00132538	-137.112	3.87e-05	0.00718801	0.237694	lme	643.972	47.907	133.894	0.913651
dry weight stem 1	BnaA03g10480D	1359.92	1.01e-05	0.00164256	-152.59	3.88e-05	0.00718801	0.639908	lme	643.764	47.7543	130.889	0.919598
dry weight stem 1	BnaA01g07900D	373.154	0.00156548	0.0495629	-67.3368	3.89e-05	0.00718801	0.997753	lme	643.079	105.698	29.8613	0.176983
dry weight stem 1	BnaC07g41250D	2008.57	1.61e-05	0.00228644	-192.702	3.9e-05	0.00718801	0.594008	lme	643.307	47.795	166.323	0.9182
dry weight stem 1	BnaA05g34410D	-251.336	0.0940801	0.511547	94.5054	3.92e-05	0.00718801	0.598512	lme	642.176	131.176	34.6379	0.114082
dry weight stem 1	BnaAnng06580D	-346.411	0.0014036	0.0464489	137.282	3.92e-05	0.00718801	0.478674	lme	643.993	47.6367	164.66	0.924447
dry weight stem 1	BnaC08g14230D	-151.178	0.0138552	0.190476	91.4231	3.92e-05	0.00718801	0.752236	lme	643.154	46.3053	1.79085	0.902049
dry weight stem 1	BnaC03g20620D	-994.342	0.000183	0.0123808	103.652	3.97e-05	0.00724264	0.750741	lme	644.44	49.1103	30.2819	0.86741
dry weight stem 1	BnaC08g34800D	-47.5692	0.913558	0.981836	377.922	3.97e-05	0.00724264	0.360919	lme	638.913	437.743	52.5438	0.00975569
dry weight stem 1	BnaA08g31100D	-125.884	0.0260584	0.270692	67.681	4.03e-05	0.00733307	0.642238	lme	645.429	48.1	52.9368	0.906935
dry weight stem 1	BnaA07g31630D	731.732	4.64e-06	0.000964	-118.587	4.06e-05	0.00737292	0.962353	lme	642.367	58.2583	13.1809	0.588982
dry weight stem 1	BnaA07g30300D	-907.541	0.00021	0.0136821	160.767	4.08e-05	0.00737292	0.695483	lme	643.74	48.1554	90.9201	0.905613
dry weight stem 1	BnaC05g18900D	-882.406	0.000217	0.0139076	114.232	4.09e-05	0.00737292	0.944612	lme	643.228	45.8922	1.55228	0.941023
dry weight stem 1	BnaC09g35980D	599.359	9.76e-06	0.001604	-87.7062	4.09e-05	0.00737292	0.905133	lme	642.898	71.8528	19.4228	0.38645
dry weight stem 1	BnaC04g00430D	727.713	2.75e-06	0.000671	-88.7212	4.14e-05	0.00744678	0.758297	lme	642.297	49.4426	3.28629	0.775871
dry weight stem 1	BnaA06g06170D	644.915	1.94e-06	0.000514	-98.7384	4.18e-05	0.00748145	0.693076	lme	644.734	48.0785	49.3425	0.908716
dry weight stem 1	BnaA03g48010D	512.892	1.36e-05	0.00202859	-210.841	4.18e-05	0.00748145	0.775713	lme	640.824	73.5976	17.2481	0.364624
dry weight stem 1	BnaC05g36080D	-760.365	0.000282	0.0162181	131.756	4.19e-05	0.00748145	0.475672	lme	644.187	48.0661	86.3123	0.909776
dry weight stem 1	BnaC04g47520D	1296.43	0.000932	0.0359135	-167.272	4.2e-05	0.00748716	0.325133	lme	640.478	262.729	43.8488	0.0275666
dry weight stem 1	BnaA01g11800D	725.845	1.65e-05	0.00231144	-47.8966	4.22e-05	0.0075034	0.589428	lme	643.404	81.5606	16.5417	0.292848
dry weight stem 1	BnaC02g22620D	-378.275	0.00117754	0.0414125	105.494	4.23e-05	0.0075034	0.277833	lme	644.66	47.5876	215.253	0.928679
dry weight stem 1	BnaCnng57490D	1478.29	1.25e-05	0.00192198	-159.955	4.25e-05	0.007516	0.195167	lme	643.835	47.5689	278.64	0.929542
dry weight stem 1	BnaA08g08590D	-296.873	0.00226654	0.0622591	101.485	4.26e-05	0.00752994	0.77014	lme	644.741	48.0745	82.8934	0.909971
dry weight stem 1	BnaA05g18680D	1359.06	1.14e-05	0.00179897	-154.291	4.32e-05	0.00761731	0.551497	lme	643.939	47.9407	223.301	0.915697
dry weight stem 1	BnaC02g48280D	578.082	1.2e-06	0.000367	-94.8006	4.36e-05	0.0076698	0.462365	lme	642.569	48.3515	2.60966	0.810967
dry weight stem 1	BnaCnng65920D	998.211	6.82e-06	0.00124445	-102.979	4.39e-05	0.00770501	0.865666	lme	644.774	47.9944	131.689	0.914057
dry weight stem 1	BnaC06g40530D	-696.261	0.000336	0.0181914	109.729	4.41e-05	0.00771331	0.98277	lme	643.136	46.004	1.90935	0.937648
dry weight stem 1	BnaA07g17230D	-444.67	0.00366674	0.0850202	54.0099	4.45e-05	0.00777573	0.523669	lme	643.398	88.0647	19.8368	0.252977
dry weight stem 1	BnaC08g26550D	-1418.73	0.000134	0.00986938	119.336	4.54e-05	0.00790362	0.308527	lme	644.535	47.8691	101.877	0.919758
dry weight stem 1	BnaA02g32410D	1334.14	7.17e-05	0.0064601	-192.009	4.58e-05	0.00796011	0.397169	lme	640.75	149.541	34.4845	0.0873107
dry weight stem 1	BnaC03g39850D	-461.837	0.000789	0.0321863	73.3895	4.6e-05	0.00796828	0.627899	lme	645.535	47.8932	157.645	0.919311
dry weight stem 1	BnaA06g01520D	1302.7	7.39e-05	0.00660242	-166.32	4.61e-05	0.00796828	0.920847	lme	641.018	148.643	33.6974	0.0882837
dry weight stem 1	BnaC04g33380D	945.999	6.5e-06	0.00120061	-119.059	4.66e-05	0.00803845	0.762941	lme	644.593	47.9656	251.031	0.916959
dry weight stem 1	BnaA09g45580D	-619.012	0.000447	0.0219003	88.5945	4.69e-05	0.00807548	0.490779	lme	645.179	48.565	75.2091	0.894315
dry weight stem 1	BnaC06g27940D	780.992	4.15e-06	0.00088	-111.155	4.71e-05	0.00808296	0.651023	lme	644.745	48.3093	105.207	0.904159
dry weight stem 1	BnaC03g20760D	927.584	6.04e-06	0.00114855	-106.507	4.71e-05	0.00808296	0.356306	lme	642.864	50.8397	2.53395	0.718828
dry weight stem 1	BnaA01g14730D	-1370.58	0.000145	0.010559	181.141	4.75e-05	0.00813308	0.587582	lme	643.774	48.9729	81.8735	0.87988
dry weight stem 1	BnaA08g02470D	-886.478	0.000246	0.0149915	120.198	4.8e-05	0.00819116	0.599756	lme	645.334	47.354	0.771474	0.791662
dry weight stem 1	BnaA03g18420D	1159.49	1.01e-05	0.00164	1107.87	4.81e-05	0.00819116	0.635079	lme	640.183	48.4483	112.189	0.89958
dry weight stem 1	BnaC04g30250D	-1109.57	0.000204	0.0133803	111.319	4.87e-05	0.00827263	0.559781	lme	643.031	56.4111	13.1191	0.635543
dry weight stem 1	BnaC06g00520D	1179.72	1.05e-05	0.00168158	-146.037	4.89e-05	0.00828967	0.304592	lme	644.273	47.728	265.932	0.927576
dry weight stem 1	BnaA03g07390D	1633.95	1.67e-05	0.00231403	-202.186	4.92e-05	0.00832607	0.796365	lme	643.631	47.923	148.091	0.920184
dry weight stem 1	BnaA10g27270D	-967.745	0.000321	0.0176214	133.995	4.98e-05	0.00840294	0.548817	lme	642.332	74.4636	19.8397	0.361357
dry weight stem 1	BnaA08g12600D	598.994	1.86e-06	0.000498	-96.8662	5e-05	0.00841457	0.586823	lme	642.63	51.4044	3.13864	0.711089
dry weight stem 1	BnaA02g32390D	635.671	2.35e-06	0.000593	-63.3298	5.01e-05	0.00841457	0.944617	lme	645.986	48.4243	249.599	0.901774
dry weight stem 1	BnaA09g10720D	-309.008	0.00238635	0.0644482	201.392	5.09e-05	0.0085263	0.918502	lme	642.97	48.899	12.0498	0.869775
dry weight stem 1	BnaAnng19350D	-456.414	0.00731439	0.131776	88.1572	5.1e-05	0.0085263	0.892949	lme	643.133	110.536	32.8136	0.163763
dry weight stem 1	BnaC04g45180D	-219.257	0.513306	0.886613	217.442	5.17e-05	0.00862542	0.419882	lme	640.395	328.145	43.0748	0.0175776
dry weight stem 1	BnaA04g03560D	2344.83	2.49e-05	0.00302707	-260.852	5.19e-05	0.00864192	0.88035	lme	643.209	48.3052	87.8728	0.907056
dry weight stem 1	BnaA02g04450D	1322.43	1.61e-05	0.00228644	-132.183	5.21e-05	0.00865421	0.712922	lme	641.579	65.4864	9.98256	0.452957
dry weight stem 1	BnaC05g01450D	-891.761	0.000275	0.0160289	87.0291	5.22e-05	0.00865421	0.781575	lme	643.372	49.2236	2.36244	0.776807
dry weight stem 1	BnaA06g00200D	1515.34	1.64e-05	0.0023114	-183.033	5.25e-05	0.00868284	0.539215	lme	643.946	48.0153	157.48	0.918553
dry weight stem 1	BnaA10g10420D	222.05	5e-06	0.00101289	535.995	5.27e-05	0.00871249	0.950939	lme	638.774	59.6229	5.65992	0.533679
dry weight stem 1	BnaC04g01850D	855.323	6e-06	0.00114577	-98.054	5.36e-05	0.00882674	0.0269076	lme	645.234	47.7209	242.983	0.930591
dry weight stem 1	BnaC09g50160D	-1432.6	0.000156	0.011074	195.831	5.44e-05	0.00894467	0.280666	lme	643.868	48.564	92.107	0.89879
dry weight stem 1	BnaA07g26810D	1724.58	1.99e-05	0.00259412	-201.628	5.47e-05	0.00897164	0.45347	lme	643.823	48.1381	107.748	0.915017
dry weight stem 1	BnaA01g34720D	-625.299	0.000487	0.0231034	89.8736	5.5e-05	0.00897467	0.183954	lme	645.455	47.7421	279.563	0.930544
dry weight stem 1	BnaC04g43230D	-544.732	0.0793322	0.472133	79.6563	5.5e-05	0.00897467	0.941084	lme	642.629	269.024	55.9505	0.0268901
dry weight stem 1	BnaA07g33690D	-677.271	0.000431	0.0213951	69.3434	5.5e-05	0.00897467	0.871855	lme	645.948	48.7846	60.8751	0.890675
dry weight stem 1	BnaC04g15310D	-362.778	0.0166783	0.212056	57.8246	5.55e-05	0.00903915	0.888885	lme	643.136	108.841	17.0999	0.162279
dry weight stem 1	BnaC05g06260D	814.401	5.5e-06	0.00107586	-89.2851	5.6e-05	0.00907808	0.672679	lme	643.036	51.2955	3.0612	0.716521
dry weight stem 1	BnaA03g22920D	-474.787	0.00908727	0.149049	115.11	5.61e-05	0.00907808	0.60273	lme	641.838	121.68	21.7199	0.130738
dry weight stem 1	BnaA02g26590D	632.728	4.2e-06	0.000888	-71.9046	5.62e-05	0.00907808	0.74652	lme	642.873	58.3521	5.86804	0.561478
dry weight stem 1	BnaA03g06010D	-701.371	0.000404	0.0204714	137.442	5.63e-05	0.00907808	0.944353	lme	643.16	46.1979	1.82069	0.935199
dry weight stem 1	BnaC04g25450D	2000.52	2.4e-05	0.00295094	-230.06	5.67e-05	0.00913285	0.359795	lme	643.626	48.0862	105.881	0.918086
dry weight stem 1	BnaA03g14210D	-998.135	0.000246	0.0149915	100.304	5.7e-05	0.00914765	0.718969	lme	645.266	48.7436	53.2122	0.893024
dry weight stem 1	BnaA03g14390D	1779.17	2.17e-05	0.00273779	-164.515	5.73e-05	0.00914765	0.735485	lme	644.321	47.9877	213.995	0.922278
dry weight stem 1	BnaA09g25140D	-1417.22	0.000173	0.0118558	203.656	5.74e-05	0.00914765	0.867517	lme	641.514	51.4421	2.97174	0.711173
dry weight stem 1	BnaC07g30580D	890.689	7.25e-06	0.00129164	-135.163	5.74e-05	0.00914765	0.363883	lme	644.712	48.1113	113.01	0.917489
dry weight stem 1	BnaCnng32000D	1802.03	2.2e-05	0.00278074	-206.779	5.74e-05	0.00914765	0.801167	lme	643.866	48.3984	178.082	0.906718
dry weight stem 1	BnaC01g35230D	1506.1	1.81e-05	0.00246134	-113.218	5.79e-05	0.00920207	0.214161	lme	645.086	47.8888	187.479	0.926377
dry weight stem 1	BnaA09g48570D	1302.66	1.5e-05	0.00216142	-103.569	5.82e-05	0.00924182	0.277853	lme	645.273	47.9457	128.597	0.924321
dry weight stem 1	BnaC04g15130D	1499.9	1.84e-05	0.00249189	-106.553	5.85e-05	0.00926696	0.333245	lme	645.222	49.2427	131.722	0.876352
dry weight stem 1	BnaCnng47950D	-418.62	0.00117007	0.0412113	77.4426	5.92e-05	0.00935377	0.326827	lme	645.882	47.9439	112.656	0.924847
dry weight stem 1	BnaC03g12980D	765.704	5.3e-06	0.00105275	-87.2458	6.03e-05	0.00951608	0.909381	lme	645.673	48.5446	89.9069	0.902537
dry weight stem 1	BnaA01g07000D	-1001.89	0.000637	0.0277784	120.545	6.1e-05	0.00959844	0.93838	lme	642.101	112.834	23.3877	0.154126
dry weight stem 1	BnaA06g36240D	1629.64	2.11e-05	0.00270083	-208.318	6.14e-05	0.00964106	0.291659	lme	641.174	57.0249	4.39228	0.58113
dry weight stem 1	BnaA03g38590D	1602.33	6.46e-05	0.00598814	-194.336	6.16e-05	0.00966304	0.714194	lme	640.977	147.018	27.4198	0.0899535
dry weight stem 1	BnaA01g06800D	-1966.74	0.000138	0.0101185	175.971	6.23e-05	0.00973804	0.786838	lme	641.844	50.9103	6.23391	0.767804
dry weight stem 1	BnaA07g16970D	465.632	1.12e-06	0.00035	-174.661	6.24e-05	0.00973804	0.903271	lme	642.069	50.9405	6.96815	0.772946
dry weight stem 1	BnaA01g25800D	-1091.9	0.000246	0.0149915	164.468	6.28e-05	0.00978853	0.946895	lme	642.377	49.5045	2.43	0.772823
dry weight stem 1	BnaA07g18770D	1087.49	1.23e-05	0.001892	-146.069	6.3e-05	0.00979057	0.799039	lme	644.719	48.5482	89.2874	0.90365
dry weight stem 1	BnaC06g27290D	535.429	1.58e-06	0.000437	-136.147	6.39e-05	0.00991403	0.972653	lme	643.071	52.1524	2.5689	0.686036
dry weight stem 1	BnaC03g70920D	-914.643	0.000715	0.0300606	125.757	6.42e-05	0.0099436	0.467991	lme	641.875	103.699	17.0105	0.180225
dry weight stem 1	BnaA02g04280D	784.775	1.79e-05	0.00244773	-100.313	6.44e-05	0.0099498	0.911423	lme	643.466	75.4216	20.9026	0.356103
dry weight stem 1	BnaC07g20940D	930.54	8.79e-06	0.00149293	-139.547	6.5e-05	0.0100301	0.589313	lme	642.944	49.2358	2.24788	0.781263
dry weight stem 1	BnaA09g04180D	396.487	2.06e-07	0.000118	-229.14	6.52e-05	0.0100417	0.942219	lme	642.189	46.9247	1.81583	0.886225
dry weight stem 1	BnaC04g13550D	-641.704	0.0011572	0.0409313	91.1363	6.58e-05	0.010108	0.395466	lme	643.021	81.7033	17.336	0.2972
dry weight stem 1	BnaA02g26420D	-688.098	0.000481	0.0228969	110.614	6.62e-05	0.0101556	0.78441	lme	645.372	48.2821	109.118	0.915242
dry weight stem 1	BnaC03g74630D	-2116.76	0.000139	0.0101604	213.497	6.64e-05	0.0101558	0.744833	lme	641.819	51.7863	7.67719	0.750674
dry weight stem 1	BnaA05g02220D	-875.765	0.000345	0.0185369	138.078	6.67e-05	0.0101769	0.950741	lme	643.33	49.4491	2.06773	0.770477
dry weight stem 1	BnaC06g16400D	-399.051	0.0016078	0.05003	-638.944	6.68e-05	0.0101769	0.586306	lme	639.15	50.0445	4.54185	0.784242
dry weight stem 1	BnaC05g12610D	-120.674	0.0332987	0.308978	238.73	6.79e-05	0.0103313	0.84518	lme	643.885	48.0209	373.667	0.92611
dry weight stem 1	BnaA03g26350D	2028.06	2.97e-05	0.00342803	-193.131	6.83e-05	0.0103626	0.447635	lme	644.316	48.3409	198.112	0.914001
dry weight stem 1	BnaC05g00830D	467.214	0.000466	0.0223678	-104.677	6.85e-05	0.0103758	0.545183	lme	642.565	105.22	21.0227	0.177662
dry weight stem 1	BnaA05g28250D	1175.47	1.55e-05	0.00222309	-141.324	6.89e-05	0.0104034	0.59413	lme	644.952	48.3161	98.6278	0.915096
dry weight stem 1	BnaC05g31460D	717.406	8.71e-05	0.00741162	-80.8713	6.89e-05	0.0104034	0.773798	lme	642.986	105.293	19.3873	0.176482
dry weight stem 1	BnaA08g11680D	922.769	9.78e-06	0.001604	-104.279	6.93e-05	0.0104338	0.367316	lme	645.575	48.0966	198.425	0.923755
dry weight stem 1	BnaC03g11580D	605.239	3.06e-06	0.00072	-148.384	6.96e-05	0.0104552	0.7244	lme	644.872	49.0575	130.693	0.887944
dry weight stem 1	BnaA05g14590D	-1165.56	0.000242	0.0148666	145.266	6.98e-05	0.0104752	0.673345	lme	644.918	48.5678	94.2463	0.905978
dry weight stem 1	BnaA09g31730D	-836.7	0.00037	0.0193916	145.251	7.01e-05	0.0104932	0.399263	lme	644.934	48.2309	267.002	0.918979
dry weight stem 1	BnaA05g19630D	2088.31	3.25e-05	0.0036633	-188.22	7.07e-05	0.0105399	0.89875	lme	641.516	60.0104	8.67614	0.546792
dry weight stem 1	BnaA06g07310D	630.337	3.56e-06	0.000791	-122.389	7.07e-05	0.0105399	0.622548	lme	645.106	48.8794	23.3202	0.891191
dry weight stem 1	BnaC01g08190D	-1959.95	0.000152	0.0109412	185.305	7.08e-05	0.0105399	0.775475	lme	644.432	48.4517	49.8247	0.910227
dry weight stem 1	BnaC06g21590D	756.52	6.38e-06	0.00119492	-134.758	7.17e-05	0.0106357	0.774461	lme	645.113	48.8959	90.2648	0.894561
dry weight stem 1	BnaC02g44850D	559.368	0.000377	0.0196063	-65.6755	7.17e-05	0.0106357	0.743395	lme	643.365	114.901	19.0691	0.147257
dry weight stem 1	BnaC04g39580D	621.754	0.000248	0.0150348	-54.2312	7.23e-05	0.0107022	0.893318	lme	643.759	115.498	19.0714	0.145726
dry weight stem 1	BnaC03g64540D	-296.701	0.0119187	0.174626	122.117	7.31e-05	0.0107804	0.867114	lme	643.2	77.7028	20.8957	0.335896
dry weight stem 1	BnaA01g24160D	-1120.78	0.000263	0.0156063	154.103	7.31e-05	0.0107804	0.645887	lme	644.886	48.5691	109.515	0.907338
dry weight stem 1	BnaA01g04840D	-1095.56	0.00027	0.0158935	166.252	7.33e-05	0.0107914	0.366142	lme	644.744	48.1586	150.327	0.923048
dry weight stem 1	BnaC05g20630D	-507.424	0.0129135	0.182831	121.795	7.35e-05	0.0108014	0.325108	lme	642.244	142.017	26.6639	0.0970362
dry weight stem 1	BnaA07g27830D	2384.96	4.37e-05	0.00455706	-229.459	7.42e-05	0.0108635	0.417084	lme	641.264	95.6354	20.0689	0.216747
dry weight stem 1	BnaA03g28720D	583.133	2.71e-06	0.000667	-115.938	7.43e-05	0.0108635	0.586869	lme	645.489	48.1816	153.015	0.92257
dry weight stem 1	BnaC06g06380D	-1028.09	0.0024048	0.0647943	148.667	7.44e-05	0.0108635	0.789382	lme	641.744	188.284	28.7247	0.0544791
dry weight stem 1	BnaC04g18340D	-296.432	0.00309847	0.0761316	91.5185	7.45e-05	0.0108635	0.164912	lme	645.969	47.9696	224.298	0.930865
dry weight stem 1	BnaA01g35090D	-739.602	0.00094	0.0360852	110.354	7.55e-05	0.0109804	0.823684	lme	642.849	84.9756	17.9342	0.275606
dry weight stem 1	BnaC08g12580D	-274.013	0.0139125	0.19082	128.357	7.57e-05	0.0109804	0.699421	lme	642.443	74.5936	13.7969	0.355991
dry weight stem 1	BnaA07g33680D	-768.47	0.000451	0.0219886	74.0119	7.6e-05	0.0109804	0.760777	lme	646.422	48.4773	100.727	0.911902
dry weight stem 1	BnaC03g07520D	-392.576	0.00165446	0.0508915	113.725	7.61e-05	0.0109804	0.968303	lme	645.537	48.9668	54.0388	0.893225
dry weight stem 1	BnaC08g00650D	-257.328	0.0108826	0.165279	107.408	7.62e-05	0.0109804	0.914575	lme	642.854	64.399	10.7974	0.478243
dry weight stem 1	BnaC05g48750D	-370.489	0.00186867	0.0552099	104.775	7.64e-05	0.0109804	0.530006	lme	645.733	48.5444	90.3787	0.90947
dry weight stem 1	BnaCnng15830D	987.622	1.27e-05	0.0019319	-115.243	7.65e-05	0.0109804	0.842436	lme	645.55	48.2809	121.551	0.919578
dry weight stem 1	BnaC05g03010D	-807.072	0.000421	0.0210417	108.325	7.65e-05	0.0109804	0.0815024	lme	645.659	48.4467	63.2507	0.912977
dry weight stem 1	BnaCnng69060D	-460.821	0.00907979	0.149037	88.1628	7.73e-05	0.0110813	0.787237	lme	643.587	114.706	29.8063	0.152716
dry weight stem 1	BnaA08g14220D	-388.206	0.00170725	0.0519534	60.4673	7.78e-05	0.0111332	0.814207	lme	646.868	48.7156	102.181	0.903681
dry weight stem 1	BnaC06g28740D	-114.141	0.130768	0.585555	41.4793	7.83e-05	0.0111828	0.730218	lme	645.688	69.4558	18.9243	0.423777
dry weight stem 1	BnaAnng11620D	-673.769	0.000571	0.0256921	106.986	7.86e-05	0.0111938	0.330217	lme	645.747	48.5001	121.499	0.912063
dry weight stem 1	BnaA03g27140D	-1435.49	0.000223	0.0141544	180.059	7.89e-05	0.0112204	0.883817	lme	642.679	49.9701	2.40766	0.76179
dry weight stem 1	BnaA05g26120D	492.525	2.37e-05	0.00293271	-90.6809	7.95e-05	0.0112826	0.791498	lme	644.013	73.6588	19.7209	0.375528
dry weight stem 1	BnaA02g34600D	-8.01399	0.809489	0.954517	413.733	8e-05	0.0113285	0.857554	lme	643.076	49.4974	182.848	0.876225
dry weight stem 1	BnaA06g38660D	1871.92	3.3e-05	0.00369038	-193.44	8.02e-05	0.0113285	0.703898	lme	644.591	48.9842	86.938	0.894551
dry weight stem 1	BnaA01g27710D	1620.5	2.84e-05	0.00333953	-124.886	8.04e-05	0.0113285	0.231222	lme	645.482	48.2074	172.296	0.923925
dry weight stem 1	BnaA07g25040D	1118.93	1.71e-05	0.00235203	-132.995	8.04e-05	0.0113285	0.400894	lme	645.353	48.6759	126.29	0.906163
dry weight stem 1	BnaAnng33720D	945.605	5.84e-05	0.00558539	-128.728	8.06e-05	0.011336	0.416451	lme	642.344	105.108	19.3763	0.178055
dry weight stem 1	BnaC09g14630D	581.823	0.0349951	0.3169	-133.405	8.1e-05	0.011336	0.397786	lme	642.201	251.217	31.9568	0.0304051
dry weight stem 1	BnaC07g00720D	-1225.38	0.000261	0.0155173	180.834	8.1e-05	0.011336	0.368949	lme	644.726	48.9751	56.2325	0.894812
dry weight stem 1	BnaC01g03040D	1751.16	3.04e-05	0.0034827	-202.786	8.1e-05	0.011336	0.871747	lme	642.535	48.6046	2.18573	0.813824
dry weight stem 1	BnaC06g29080D	-652.696	0.000682	0.0291371	73.3138	8.13e-05	0.0113547	0.792945	lme	644.088	52.15	3.14876	0.700633
dry weight stem 1	BnaCnng41810D	-250.875	0.00508073	0.104985	47.1252	8.16e-05	0.0113809	0.521446	lme	645.353	47.2615	2.30446	0.884008
dry weight stem 1	BnaCnng44540D	658.484	4.97e-06	0.00101002	-89.6721	8.27e-05	0.0114923	0.742018	lme	646.181	48.8122	76.6766	0.901709
dry weight stem 1	BnaA01g33940D	651.999	0.000529	0.0243267	-113.466	8.27e-05	0.0114923	0.442169	lme	642.484	132.961	19.7366	0.109646
dry weight stem 1	BnaA07g15940D	-978.011	0.000349	0.0186597	111.564	8.38e-05	0.0116136	0.488324	lme	645.777	48.4952	110.711	0.914125
dry weight stem 1	BnaA05g37050D	542.557	0.00262557	0.0685702	-102.462	8.4e-05	0.0116141	0.798041	lme	642.768	147.013	25.7869	0.0905467
dry weight stem 1	BnaA01g29650D	972.828	1.31e-05	0.0019772	-130.04	8.41e-05	0.0116141	0.639172	lme	643.503	47.0099	2.19518	0.899407
dry weight stem 1	BnaC09g16390D	2302.08	4.13e-05	0.00436194	-198.384	8.42e-05	0.0116141	0.231826	lme	644.635	48.4896	102.761	0.914473
dry weight stem 1	BnaAnng00330D	2019.75	4.57e-05	0.00467258	-167.779	8.51e-05	0.0117085	0.522162	lme	642.546	89.2867	22.4033	0.253408
dry weight stem 1	BnaA05g23290D	-521.457	0.00181205	0.0541042	114.952	8.66e-05	0.0119053	0.504612	lme	643.588	71.424	17.8454	0.399251
dry weight stem 1	BnaA06g05270D	-361.922	0.00216568	0.0606644	139.009	8.86e-05	0.0121498	0.501961	lme	645.443	48.5458	248.951	0.913979
dry weight stem 1	BnaA04g27310D	1101.58	1.85e-05	0.00250027	-135.213	8.88e-05	0.0121567	0.718678	lme	645.501	48.396	144.426	0.919666
dry weight stem 1	BnaA05g05010D	1297.95	2.41e-05	0.00295094	-134.127	8.9e-05	0.0121687	0.397626	lme	645.524	48.3618	241.017	0.921101
dry weight stem 1	BnaC02g18390D	-239.724	0.00597796	0.115802	57.6905	8.92e-05	0.0121687	0.412662	lme	647.214	48.2621	179.46	0.924946
dry weight stem 1	BnaA02g12330D	2708.72	4.96e-05	0.00495756	-265.888	9e-05	0.0122569	0.97603	lme	644.171	48.8504	132.213	0.902999
dry weight stem 1	BnaC03g09630D	747.031	5.51e-05	0.00536588	-105.127	9.03e-05	0.0122666	0.512465	lme	642.957	93.8076	16.6965	0.224328
dry weight stem 1	BnaAnng25630D	380.176	0.000162	0.0113946	-55.6742	9.05e-05	0.0122666	0.712685	lme	644.451	82.9467	16.3658	0.289866
dry weight stem 1	BnaC03g36620D	1135.47	1.92e-05	0.0025448	-132.164	9.06e-05	0.0122666	0.920483	lme	643.428	47.4437	2.36106	0.87896
dry weight stem 1	BnaCnng55990D	-329.365	0.00303709	0.0752711	58.8884	9.18e-05	0.0124075	0.468349	lme	646.174	50.3335	11.2607	0.830202
dry weight stem 1	BnaC03g54410D	-1749.51	0.000212	0.0137388	208.266	9.24e-05	0.0124602	0.939522	lme	644.688	48.8051	61.0109	0.905055
dry weight stem 1	BnaC04g33430D	-383.335	0.00394117	0.0889456	97.9092	9.25e-05	0.0124602	0.618989	lme	643.965	67.5565	15.7007	0.446361
dry weight stem 1	BnaC07g05280D	-1926.8	0.000203	0.0133655	235.108	9.32e-05	0.0125334	0.684383	lme	642.683	51.2746	2.39596	0.720793
dry weight stem 1	BnaC03g12380D	1105.06	1.99e-05	0.00259412	-128.971	9.34e-05	0.0125474	0.664058	lme	645.671	48.8071	67.5241	0.905396
dry weight stem 1	BnaA03g56130D	-1319.77	0.000281	0.0162082	168.621	9.42e-05	0.012628	0.963857	lme	642.671	48.3077	3.07782	0.848069
dry weight stem 1	BnaC04g13510D	676.763	6.44e-06	0.0011993	-91.2094	9.47e-05	0.0126565	0.81256	lme	646.391	48.9331	73.6123	0.901188
dry weight stem 1	BnaC07g34830D	27178.9	8.95e-05	0.00756236	11549.4	9.47e-05	0.0126565	0.730835	lme	636.723	48.9229	168.424	0.901858
dry weight stem 1	BnaC06g04220D	-579.408	0.000842	0.0337136	101.532	9.55e-05	0.0127322	0.825969	lme	647.668	48.2049	0.656838	0.740758
dry weight stem 1	BnaC03g04230D	2236.18	4.64e-05	0.00471786	-205.636	9.58e-05	0.0127474	0.824029	lme	644.795	48.8011	112.813	0.906602
dry weight stem 1	BnaC04g48440D	-869.913	0.000459	0.0222123	90.2532	9.66e-05	0.0128379	0.625784	lme	646.462	48.6278	189.761	0.913435
dry weight stem 1	BnaA07g28560D	-289.005	0.0039348	0.0889418	55.1996	9.82e-05	0.0130147	0.332359	lme	647.474	48.4192	156.663	0.921797
dry weight stem 1	BnaA08g02910D	727.578	7.52e-06	0.00132245	-114.085	9.83e-05	0.0130147	0.876832	lme	644.181	47.0612	1.99867	0.900707
dry weight stem 1	BnaA03g34770D	1088.85	2.06e-05	0.0026603	773.138	9.9e-05	0.0130896	0.929511	lme	642.209	48.6859	155.281	0.911955
dry weight stem 1	BnaC02g08160D	-372.957	0.0021862	0.0610609	106.747	0.000101	0.0133533	0.561721	lme	646.211	48.3823	253.325	0.924129
dry weight stem 1	BnaC04g56560D	-426.748	0.00164141	0.050571	102.306	0.000102	0.0134045	0.269247	lme	646.302	48.5084	130.426	0.919424
dry weight stem 1	BnaC01g37760D	1089.92	0.00294914	0.0738805	-122.413	0.000102	0.0134739	0.507062	lme	642.703	266.162	41.7658	0.027574
dry weight stem 1	BnaAnng20650D	23239.9	9.6e-05	0.00794329	10126.6	0.000103	0.0134739	0.687191	lme	633.897	110.853	16.2477	0.159013
dry weight stem 1	BnaA07g06080D	-127.442	0.0355018	0.318777	138.687	0.000103	0.0134894	0.930531	lme	645.716	49.2312	154.85	0.892989
dry weight stem 1	BnaC06g25780D	666.885	0.00023	0.0143844	-77.0668	0.000103	0.0134894	0.662565	lme	643.887	114.919	22.8105	0.150747
dry weight stem 1	BnaC07g42460D	1455.34	3.32e-05	0.00371662	-194.523	0.000103	0.0134894	0.731026	lme	645.022	49.2526	63.7525	0.891841
dry weight stem 1	BnaA05g16950D	-273.411	0.0513943	0.383177	175.694	0.000105	0.013636	0.926245	lme	642.676	111.655	27.7182	0.162355
dry weight stem 1	BnaC09g53250D	673.174	6.5e-06	0.00120061	-105.322	0.000105	0.013652	0.42726	lme	644.043	47.5533	2.92798	0.889402
dry weight stem 1	BnaC06g12440D	-419.975	0.168519	0.644385	108.211	0.000105	0.0136996	0.32572	lme	643.017	276.697	39.3883	0.0254099
dry weight stem 1	BnaC04g47110D	-753.872	0.000602	0.0266872	101.428	0.000106	0.0136999	0.288806	lme	646.389	48.289	259.769	0.928982
dry weight stem 1	BnaA05g12850D	4095.65	7.23e-05	0.00650118	-359.479	0.000106	0.0137357	0.565755	lme	643.866	48.3772	190.819	0.925709
dry weight stem 1	BnaA05g34870D	1086.75	2.44e-05	0.00298786	-117.755	0.000107	0.0138339	0.75529	lme	643.094	57.5028	6.6333	0.597696
dry weight stem 1	BnaC03g71900D	1423.67	3.36e-05	0.00372521	-135.572	0.000107	0.0138339	0.402776	lme	645.833	48.7939	125.331	0.910228
dry weight stem 1	BnaA09g56520D	875.837	1.45e-05	0.00213064	-135.931	0.000108	0.0138339	0.343421	lme	645.83	48.0426	91.3014	0.938959
dry weight stem 1	BnaA01g18380D	1016.57	2e-05	0.00259412	-151.382	0.000108	0.0138339	0.473056	lme	645.619	48.6165	173.045	0.917011
dry weight stem 1	BnaA05g19810D	575.833	0.00193011	0.0566098	-70.6699	0.000109	0.0139573	0.674494	lme	643.98	145.459	25.5986	0.0933145
dry weight stem 1	BnaC07g38670D	-693.136	0.00071	0.0299434	96.8749	0.000109	0.0139573	0.857782	lme	646.534	49.0692	184.285	0.900524
dry weight stem 1	BnaC05g16230D	-217.86	0.0087251	0.14594	124.968	0.000109	0.0139573	0.75213	lme	646.021	48.8326	80.0331	0.909158
dry weight stem 1	BnaC02g09760D	855.514	0.000291	0.0165373	-106.284	0.000109	0.0139573	0.863978	lme	643.229	138.983	25.8496	0.102625
dry weight stem 1	BnaA08g08740D	728.655	9.43e-06	0.00156124	-66.28	0.000109	0.0139573	0.955412	lme	647.304	48.602	215.211	0.918106
dry weight stem 1	BnaCnng45430D	-551.791	0.00208777	0.0594798	94.9129	0.00011	0.0139573	0.487956	lme	644.002	77.0883	16.8535	0.34112
dry weight stem 1	BnaC01g39340D	-1097.7	0.00140739	0.0465341	142.579	0.00011	0.0139648	0.685883	lme	642.619	155.741	28.4546	0.0815846
dry weight stem 1	BnaA03g23790D	-546.478	0.00122849	0.0427332	107.834	0.000111	0.0140488	0.536708	lme	644.297	54.475	2.97041	0.639984
dry weight stem 1	BnaC05g20290D	1774.13	4.49e-05	0.00461147	-180.809	0.000112	0.0141516	0.965322	lme	645.33	48.9212	143.958	0.90669
dry weight stem 1	BnaCnng20570D	991.675	1.99e-05	0.00259412	-99.2783	0.000112	0.0141783	0.109629	lme	646.539	48.2672	341.386	0.931616
dry weight stem 1	BnaC07g34770D	1044.31	2.24e-05	0.00279222	-108.355	0.000113	0.0142454	0.758188	lme	646.368	48.8764	89.0761	0.908545
dry weight stem 1	BnaCnng70190D	552.984	3.25e-06	0.000743	-78.6154	0.000113	0.0142454	0.898682	lme	646.909	47.5008	0.935753	0.8506
dry weight stem 1	BnaA10g18740D	-991.561	0.000444	0.0218216	117.474	0.000113	0.0142454	0.843788	lme	646.215	48.8607	95.4105	0.90928
dry weight stem 1	BnaC04g12310D	-1273.05	0.000339	0.0183072	151.708	0.000114	0.0142454	0.959592	lme	645.69	49.7186	68.722	0.877891
dry weight stem 1	BnaC02g35640D	686.255	3.16e-05	0.00358906	-115.926	0.000114	0.0142454	0.573364	lme	643.744	76.5598	17.2758	0.347149
dry weight stem 1	BnaA08g02650D	963.105	1.93e-05	0.00255251	-147.325	0.000114	0.0142454	0.701894	lme	645.768	48.7351	88.7164	0.914064
dry weight stem 1	BnaC07g24030D	-622.063	0.00275678	0.0708408	105.88	0.000114	0.0142454	0.75035	lme	643.807	101.588	24.2124	0.196422
dry weight stem 1	BnaC06g14320D	-2103.65	0.000226	0.0142022	242.564	0.000115	0.0143009	0.753097	lme	644.783	48.6588	93.5543	0.917143
dry weight stem 1	BnaC01g44730D	25897.7	0.000108	0.00862032	10727	0.000115	0.0143173	0.848276	lme	637.216	48.8499	142.247	0.910198
dry weight stem 1	BnaC06g01030D	-1144.1	0.00038	0.0196961	145.787	0.000115	0.0143173	0.175604	lme	645.816	48.4257	215.732	0.926284
dry weight stem 1	BnaAnng38540D	-329.297	0.00303644	0.0752711	113.85	0.000116	0.0143556	0.879037	lme	646.494	47.5547	0.820204	0.836245
dry weight stem 1	BnaA06g11310D	1481.1	3.85e-05	0.00412724	-136.03	0.000116	0.0143807	0.599102	lme	645.963	48.7876	99.0722	0.912686
dry weight stem 1	BnaC01g39760D	1063.09	2.39e-05	0.00294045	-123.551	0.000116	0.0143807	0.794002	lme	646.155	48.9396	88.2773	0.907007
dry weight stem 1	BnaA09g42180D	2270.12	5.79e-05	0.00555569	-164.73	0.000116	0.0143807	0.388158	lme	645.568	49.645	65.5161	0.881171
dry weight stem 1	BnaC03g34370D	924.255	1.83e-05	0.0024845	-103.259	0.000116	0.0143807	0.875856	lme	646.517	48.9313	82.8522	0.907369
dry weight stem 1	BnaC03g54220D	283.946	4.38e-08	4.61e-05	641.879	0.000117	0.0144307	0.524569	lme	642.882	48.7414	171.431	0.914817
dry weight stem 1	BnaC05g27180D	592.775	5.79e-06	0.00111943	-133.883	0.000117	0.014432	0.978743	lme	643.365	54.0029	3.62333	0.661985
dry weight stem 1	BnaC07g08850D	-627.406	0.00838967	0.142968	104.155	0.000117	0.014432	0.309525	lme	643.385	151.426	28.0595	0.086586
dry weight stem 1	BnaA08g27870D	1915.45	5.12e-05	0.00509861	-200.131	0.000118	0.0145051	0.522753	lme	645.227	48.1502	77.7735	0.937616
dry weight stem 1	BnaA03g18570D	-521.618	0.0265689	0.27348	90.4727	0.000119	0.0145051	0.384077	lme	643.715	176.379	34.2005	0.0639735
dry weight stem 1	BnaC05g18100D	-1954.06	0.000247	0.0150239	208.417	0.000119	0.0145051	0.929984	lme	643.015	47.4808	3.12806	0.903194
dry weight stem 1	BnaC05g06280D	-243.172	0.00680228	0.125533	42.3886	0.000119	0.0145056	0.592189	lme	648.34	48.7107	112.645	0.916331
dry weight stem 1	BnaA10g06010D	503.435	0.000111	0.00874698	-53.8727	0.00012	0.0146177	0.934494	lme	644.816	88.627	15.5218	0.253775
dry weight stem 1	BnaA07g15390D	1227.94	3.12e-05	0.00355633	-135.674	0.00012	0.014643	0.306608	lme	646.041	48.6349	223.7	0.919664
dry weight stem 1	BnaA02g05080D	-284.881	0.00477398	0.100776	77.2041	0.000121	0.0146781	0.833938	lme	647.171	49.3777	97.0589	0.892206
dry weight stem 1	BnaC02g03000D	631.539	0.0071055	0.129441	-93.0045	0.000121	0.0146781	0.589424	lme	643.571	194.008	31.9939	0.0523696
dry weight stem 1	BnaA06g31110D	467.176	1.5e-06	0.00042	-95.6821	0.000121	0.0146781	0.795533	lme	646.64	47.6137	0.952285	0.847174
dry weight stem 1	BnaC02g43700D	-879.312	0.000548	0.0249775	116.36	0.000122	0.0146781	0.3018	lme	646.369	48.6798	135.862	0.9183
dry weight stem 1	BnaC07g50110D	-748.5	0.00069	0.0293716	99.2829	0.000122	0.0146781	0.36935	lme	646.672	48.99	65.5342	0.906401
dry weight stem 1	BnaA09g28870D	-755.882	0.00181455	0.054125	153.896	0.000122	0.0146781	0.470135	lme	643.165	106.179	25.309	0.180093
dry weight stem 1	BnaC04g00500D	815.298	1.4e-05	0.00206955	-118.255	0.000122	0.0146781	0.981799	lme	643.98	51.4882	2.87437	0.728672
dry weight stem 1	BnaAnng00090D	-218.226	0.00880053	0.146452	96.5955	0.000123	0.0146781	0.847507	lme	645.023	47.2932	1.84802	0.894007
dry weight stem 1	BnaA07g26340D	1159.12	2.95e-05	0.00341466	-133.664	0.000123	0.0146781	0.578024	lme	646.089	49.4642	81.1826	0.889318
dry weight stem 1	BnaCnng06870D	919.452	0.004731	0.100137	-115.863	0.000123	0.0146781	0.711594	lme	643.435	248.12	54.8409	0.0326114
dry weight stem 1	BnaA09g20120D	1507.53	4.18e-05	0.00439707	-161.673	0.000123	0.0146781	0.646471	lme	645.721	48.7105	117.539	0.917304
dry weight stem 1	BnaA04g24600D	-481.761	0.00146916	0.0476737	54.0853	0.000123	0.0146841	0.565045	lme	647.917	48.7086	164.872	0.917491
dry weight stem 1	BnaC03g39960D	510.314	3.36e-06	0.000756	-168.524	0.000124	0.0147514	0.889473	lme	644.358	55.4197	2.57655	0.613239
dry weight stem 1	BnaC09g35680D	1496.46	4.2e-05	0.00440914	-197.913	0.000124	0.0147514	0.818916	lme	645.306	49.0268	52.6474	0.905228
dry weight stem 1	BnaC08g15370D	-821.018	0.00410001	0.0913323	108.626	0.000125	0.0148135	0.570248	lme	643.565	161.751	34.1976	0.0766713
dry weight stem 1	BnaA03g26340D	581.076	0.00198464	0.0575786	-143.231	0.000125	0.01483	0.648448	lme	642.996	145.857	30.0245	0.0941985
dry weight stem 1	BnaC03g77120D	813.194	1.49e-05	0.00215824	-78.4213	0.000125	0.01483	0.860167	lme	647.206	48.7536	170.303	0.916322
[truncated: 123,749 more rows]
