# Supplementary material for: Predicting yield of individual field-grown rapeseed plants from rosette-stage leaf gene expression
Source: PLoS Comput Biol. 2023 May 30;19(5):e1011161. doi: 10.1371/journal.pcbi.1011161 (PMC10256231; doi:10.1371/journal.pcbi.1011161)
Supplement: S5 Data — (XLSX) [file pcbi.1011161.s017.xlsx]

## Sheet: A. GO enrichments all genes
S5 Data A. GO enrichment of gene sets significantly associated with phenotypes. p-values were computed with hypergeometric tests using the BiNGO tool, q-values are Benjamini-Hochberg (BH) adjusted p-values (adjusted per phenotype). Only GO Biological Process terms were tested. The overlap column shows how many genes in the given gene set (test set) are annotated to the given GO category. The set …
Phenotype	GO ID	p	q	overlap	GO category size	test set size	reference set size	GO term definition
branch count stem 1	44710	2.46e-14	5.6531e-11	287	13932	816	59302	single-organism metabolic process
branch count stem 1	55114	8.7235e-14	1.0023e-10	136	5115	816	59302	oxidation-reduction process
branch count stem 1	10035	3.4352e-10	2.6314e-07	133	5589	816	59302	response to inorganic substance
branch count stem 1	44281	2.6796e-09	1.4299e-06	144	6412	816	59302	small molecule metabolic process
branch count stem 1	72350	3.1112e-09	1.4299e-06	18	225	816	59302	tricarboxylic acid metabolic process
branch count stem 1	42126	5.1365e-09	1.6862e-06	11	73	816	59302	nitrate metabolic process
branch count stem 1	42128	5.1365e-09	1.6862e-06	11	73	816	59302	nitrate assimilation
branch count stem 1	71941	6.8962e-09	1.9809e-06	11	75	816	59302	nitrogen cycle metabolic process
branch count stem 1	55081	1.3485e-08	3.4433e-06	20	306	816	59302	anion homeostasis
branch count stem 1	6801	1.855e-08	4.2628e-06	12	102	816	59302	superoxide metabolic process
branch count stem 1	43436	2.7014e-08	4.9968e-06	106	4450	816	59302	oxoacid metabolic process
branch count stem 1	50801	2.824e-08	4.9968e-06	36	914	816	59302	ion homeostasis
branch count stem 1	6082	2.8268e-08	4.9968e-06	106	4454	816	59302	organic acid metabolic process
branch count stem 1	42221	1.099e-07	1.804e-05	255	13830	816	59302	response to chemical
branch count stem 1	6101	1.2934e-07	1.9815e-05	15	198	816	59302	citrate metabolic process
branch count stem 1	19752	1.4238e-07	2.045e-05	93	3869	816	59302	carboxylic acid metabolic process
branch count stem 1	10038	1.9345e-07	2.6149e-05	72	2752	816	59302	response to metal ion
branch count stem 1	9060	2.1528e-07	2.7485e-05	16	235	816	59302	aerobic respiration
branch count stem 1	2001057	6.0905e-07	7.3663e-05	11	115	816	59302	reactive nitrogen species metabolic process
branch count stem 1	51234	6.5334e-07	7.4237e-05	163	8190	816	59302	establishment of localization
branch count stem 1	48878	6.8309e-07	7.4237e-05	44	1415	816	59302	chemical homeostasis
branch count stem 1	6950	7.3479e-07	7.4237e-05	259	14406	816	59302	response to stress
branch count stem 1	6810	7.4302e-07	7.4237e-05	162	8145	816	59302	transport
branch count stem 1	50879	1.1434e-06	0.0001051	7	40	816	59302	multicellular organismal movement
branch count stem 1	10031	1.1434e-06	0.0001051	7	40	816	59302	circumnutation
branch count stem 1	6099	1.4181e-06	0.00012534	13	179	816	59302	tricarboxylic acid cycle
branch count stem 1	51179	1.6646e-06	0.00014168	168	8632	816	59302	localization
branch count stem 1	9628	3.1377e-06	0.00025751	205	11097	816	59302	response to abiotic stimulus
branch count stem 1	6979	4.194e-06	0.00033234	58	2239	816	59302	response to oxidative stress
branch count stem 1	46686	4.6534e-06	0.00035645	56	2141	816	59302	response to cadmium ion
branch count stem 1	6878	4.8284e-06	0.00035792	5	19	816	59302	cellular copper ion homeostasis
branch count stem 1	6811	5.1384e-06	0.000369	64	2577	816	59302	ion transport
branch count stem 1	72593	5.7174e-06	0.00039814	29	825	816	59302	reactive oxygen species metabolic process
branch count stem 1	50896	6.7247e-06	0.00044385	399	24513	816	59302	response to stimulus
branch count stem 1	44711	6.76e-06	0.00044385	125	6155	816	59302	single-organism biosynthetic process
branch count stem 1	71457	6.9964e-06	0.00044661	4	10	816	59302	cellular response to ozone
branch count stem 1	10167	1.3349e-05	0.00082907	12	188	816	59302	response to nitrate
branch count stem 1	98771	1.7274e-05	0.0010446	26	740	816	59302	inorganic ion homeostasis
branch count stem 1	6970	1.9349e-05	0.0011401	83	3772	816	59302	response to osmotic stress
branch count stem 1	6972	2.583e-05	0.0014839	19	458	816	59302	hyperosmotic response
branch count stem 1	1904143	5.0334e-05	0.0022734	3	6	816	59302	positive regulation of carotenoid biosynthetic process
branch count stem 1	75136	5.1443e-05	0.0022734	7	70	816	59302	response to host
branch count stem 1	52031	5.1443e-05	0.0022734	7	70	816	59302	modulation by symbiont of host defense response
branch count stem 1	52173	5.1443e-05	0.0022734	7	70	816	59302	response to defenses of other organism involved in symbiotic interaction
branch count stem 1	52200	5.1443e-05	0.0022734	7	70	816	59302	response to host defenses
branch count stem 1	52255	5.1443e-05	0.0022734	7	70	816	59302	modulation by organism of defense response of other organism involved in symbiotic interaction
branch count stem 1	52552	5.1443e-05	0.0022734	7	70	816	59302	modulation by organism of immune response of other organism involved in symbiotic interaction
branch count stem 1	52553	5.1443e-05	0.0022734	7	70	816	59302	modulation by symbiont of host immune response
branch count stem 1	52555	5.1443e-05	0.0022734	7	70	816	59302	positive regulation by organism of immune response of other organism involved in symbiotic interaction
branch count stem 1	52556	5.1443e-05	0.0022734	7	70	816	59302	positive regulation by symbiont of host immune response
branch count stem 1	52564	5.1443e-05	0.0022734	7	70	816	59302	response to immune response of other organism involved in symbiotic interaction
branch count stem 1	52572	5.1443e-05	0.0022734	7	70	816	59302	response to host immune response
branch count stem 1	6995	7.5912e-05	0.0032914	8	100	816	59302	cellular response to nitrogen starvation
branch count stem 1	9970	8.0272e-05	0.003416	7	75	816	59302	cellular response to sulfate starvation
branch count stem 1	1902171	8.718e-05	0.0035349	3	7	816	59302	regulation of tocopherol cyclase activity
branch count stem 1	31279	8.718e-05	0.0035349	3	7	816	59302	regulation of cyclase activity
branch count stem 1	51701	8.768e-05	0.0035349	12	228	816	59302	interaction with host
branch count stem 1	45333	9.6313e-05	0.003816	17	422	816	59302	cellular respiration
branch count stem 1	15980	0.00010034	0.003908	18	465	816	59302	energy derivation by oxidation of organic compounds
branch count stem 1	55062	0.00011731	0.0044193	10	167	816	59302	phosphate ion homeostasis
branch count stem 1	72506	0.00011731	0.0044193	10	167	816	59302	trivalent inorganic anion homeostasis
branch count stem 1	9266	0.00013409	0.0049698	72	3343	816	59302	response to temperature stimulus
branch count stem 1	42538	0.00014096	0.0051416	15	354	816	59302	hyperosmotic salinity response
branch count stem 1	30001	0.00016331	0.0058054	29	996	816	59302	metal ion transport
branch count stem 1	55083	0.00016421	0.0058054	10	174	816	59302	monovalent inorganic anion homeostasis
branch count stem 1	72505	0.0001802	0.0060887	10	176	816	59302	divalent inorganic anion homeostasis
branch count stem 1	2000185	0.00018911	0.0060887	2	2	816	59302	regulation of phosphate transmembrane transport
branch count stem 1	80177	0.00018911	0.0060887	2	2	816	59302	plastoglobule organization
branch count stem 1	1903795	0.00018911	0.0060887	2	2	816	59302	regulation of inorganic anion transmembrane transport
branch count stem 1	71451	0.00019077	0.0060887	7	86	816	59302	cellular response to superoxide
branch count stem 1	71450	0.00019077	0.0060887	7	86	816	59302	cellular response to oxygen radical
branch count stem 1	19430	0.00019077	0.0060887	7	86	816	59302	removal of superoxide radicals
branch count stem 1	6739	0.00023854	0.0072198	9	149	816	59302	NADP metabolic process
branch count stem 1	80185	0.0002423	0.0072198	5	41	816	59302	effector dependent induction by symbiont of host immune response
branch count stem 1	52558	0.0002423	0.0072198	5	41	816	59302	induction by organism of immune response of other organism involved in symbiotic interaction
branch count stem 1	52559	0.0002423	0.0072198	5	41	816	59302	induction by symbiont of host immune response
branch count stem 1	10039	0.00024562	0.0072198	11	218	816	59302	response to iron ion
branch count stem 1	9651	0.00024695	0.0072198	72	3414	816	59302	response to salt stress
branch count stem 1	9631	0.0002482	0.0072198	12	255	816	59302	cold acclimation
branch count stem 1	10109	0.00031957	0.0090695	9	155	816	59302	regulation of photosynthesis
branch count stem 1	80144	0.000326	0.0090695	6	67	816	59302	amino acid homeostasis
branch count stem 1	51169	0.00032997	0.0090695	13	302	816	59302	nuclear transport
branch count stem 1	6913	0.00032997	0.0090695	13	302	816	59302	nucleocytoplasmic transport
branch count stem 1	15766	0.00033941	0.0090695	5	44	816	59302	disaccharide transport
branch count stem 1	15770	0.00033941	0.0090695	5	44	816	59302	sucrose transport
branch count stem 1	15772	0.00033941	0.0090695	5	44	816	59302	oligosaccharide transport
branch count stem 1	46916	0.00035117	0.0092498	9	157	816	59302	cellular transition metal ion homeostasis
branch count stem 1	10304	0.00035762	0.0092498	4	25	816	59302	PSII associated light-harvesting complex II catabolic process
branch count stem 1	44283	0.00036453	0.0092498	54	2408	816	59302	small molecule biosynthetic process
branch count stem 1	16108	0.00036791	0.0092498	9	158	816	59302	tetraterpenoid metabolic process
branch count stem 1	16116	0.00036791	0.0092498	9	158	816	59302	carotenoid metabolic process
branch count stem 1	55065	0.00037032	0.0092498	19	563	816	59302	metal ion homeostasis
branch count stem 1	42594	0.00038774	0.009581	25	850	816	59302	response to starvation
branch count stem 1	98869	0.00040052	0.0096989	7	97	816	59302	cellular oxidant detoxification
branch count stem 1	9267	0.00040096	0.0096989	24	803	816	59302	cellular response to starvation
branch count stem 1	55070	0.00041882	0.010026	5	46	816	59302	copper ion homeostasis
branch count stem 1	1901700	0.00043674	0.010162	153	8588	816	59302	response to oxygen-containing compound
branch count stem 1	9605	0.00043713	0.010162	127	6906	816	59302	response to external stimulus
branch count stem 1	46148	0.0004378	0.010162	20	617	816	59302	pigment biosynthetic process
branch count stem 1	55080	0.00044675	0.010266	20	618	816	59302	cation homeostasis
branch count stem 1	1990748	0.00051154	0.011542	7	101	816	59302	cellular detoxification
branch count stem 1	1101	0.00051231	0.011542	126	6870	816	59302	response to acid chemical
branch count stem 1	15706	0.00053826	0.012009	8	133	816	59302	nitrate transport
branch count stem 1	51186	0.00060521	0.013373	36	1451	816	59302	cofactor metabolic process
branch count stem 1	6820	0.00064321	0.014077	28	1033	816	59302	anion transport
branch count stem 1	31669	0.00065804	0.014232	25	882	816	59302	cellular response to nutrient levels
branch count stem 1	43207	0.00066889	0.014232	92	4765	816	59302	response to external biotic stimulus
branch count stem 1	51707	0.00066889	0.014232	92	4765	816	59302	response to other organism
branch count stem 1	31667	0.00070638	0.014892	27	988	816	59302	response to nutrient levels
branch count stem 1	1901566	0.00074481	0.01556	101	5345	816	59302	organonitrogen compound biosynthetic process
branch count stem 1	34614	0.00077901	0.016128	12	290	816	59302	cellular response to reactive oxygen species
branch count stem 1	9607	0.00081281	0.016572	92	4795	816	59302	response to biotic stimulus
branch count stem 1	42592	0.0008149	0.016572	51	2320	816	59302	homeostatic process
branch count stem 1	44763	0.00084376	0.016875	302	18861	816	59302	single-organism cellular process
branch count stem 1	55069	0.00084447	0.016875	6	80	816	59302	zinc ion homeostasis
branch count stem 1	46688	0.00090154	0.017803	6	81	816	59302	response to copper ion
branch count stem 1	43562	0.00090642	0.017803	8	144	816	59302	cellular response to nitrogen levels
branch count stem 1	6733	0.0009473	0.018448	15	425	816	59302	oxidoreduction coenzyme metabolic process
branch count stem 1	303	0.00099731	0.019098	7	113	816	59302	response to superoxide
branch count stem 1	305	0.00099731	0.019098	7	113	816	59302	response to oxygen radical
branch count stem 1	71280	0.0010438	0.019824	3	15	816	59302	cellular response to copper ion
branch count stem 1	1901698	0.0010876	0.020298	31	1229	816	59302	response to nitrogen compound
branch count stem 1	1905200	0.001114	0.020298	2	4	816	59302	gibberellic acid transmembrane transport
branch count stem 1	70544	0.001114	0.020298	2	4	816	59302	histone H3-K36 demethylation
branch count stem 1	51639	0.001114	0.020298	2	4	816	59302	actin filament network formation
branch count stem 1	10966	0.001114	0.020298	2	4	816	59302	regulation of phosphate transport
branch count stem 1	17148	0.0011306	0.020298	11	262	816	59302	negative regulation of translation
branch count stem 1	34249	0.0011306	0.020298	11	262	816	59302	negative regulation of cellular amide metabolic process
branch count stem 1	44699	0.0011463	0.020318	495	32825	816	59302	single-organism process
branch count stem 1	72524	0.0011494	0.020318	14	389	816	59302	pyridine-containing compound metabolic process
branch count stem 1	71493	0.0011887	0.020838	4	34	816	59302	cellular response to UV-B
branch count stem 1	55076	0.0012212	0.020838	13	348	816	59302	transition metal ion homeostasis
branch count stem 1	72525	0.0012227	0.020838	5	58	816	59302	pyridine-containing compound biosynthetic process
branch count stem 1	70417	0.0012305	0.020838	8	151	816	59302	cellular response to cold
branch count stem 1	51170	0.0012305	0.020838	8	151	816	59302	nuclear import
branch count stem 1	15698	0.0012332	0.020838	16	482	816	59302	inorganic anion transport
branch count stem 1	32787	0.0012463	0.020879	41	1792	816	59302	monocarboxylic acid metabolic process
branch count stem 1	51188	0.0012538	0.020879	23	822	816	59302	cofactor biosynthetic process
branch count stem 1	34599	0.0013182	0.021531	13	351	816	59302	cellular response to oxidative stress
branch count stem 1	6102	0.001321	0.021531	5	59	816	59302	isocitrate metabolic process
branch count stem 1	6812	0.0013211	0.021531	38	1629	816	59302	cation transport
branch count stem 1	6091	0.0013632	0.022061	31	1247	816	59302	generation of precursor metabolites and energy
branch count stem 1	9416	0.0014633	0.023515	72	3646	816	59302	response to light stimulus
branch count stem 1	6284	0.0015348	0.024493	5	61	816	59302	base-excision repair
branch count stem 1	9414	0.0015974	0.025152	53	2513	816	59302	response to water deprivation
branch count stem 1	6732	0.0016014	0.025152	25	941	816	59302	coenzyme metabolic process
branch count stem 1	44403	0.0016089	0.025152	13	359	816	59302	symbiosis, encompassing mutualism through parasitism
branch count stem 1	19359	0.0016386	0.025442	4	37	816	59302	nicotinamide nucleotide biosynthetic process
branch count stem 1	9052	0.0018154	0.027266	3	18	816	59302	pentose-phosphate shunt, non-oxidative branch
branch count stem 1	30417	0.0018154	0.027266	3	18	816	59302	nicotianamine metabolic process
branch count stem 1	30418	0.0018154	0.027266	3	18	816	59302	nicotianamine biosynthetic process
branch count stem 1	72351	0.0018154	0.027266	3	18	816	59302	tricarboxylic acid biosynthetic process
branch count stem 1	15684	0.0018154	0.027266	3	18	816	59302	ferrous iron transport
branch count stem 1	6007	0.0018397	0.027452	2	5	816	59302	glucose catabolic process
branch count stem 1	9415	0.0018707	0.027735	53	2532	816	59302	response to water
branch count stem 1	9617	0.0019113	0.028155	54	2594	816	59302	response to bacterium
branch count stem 1	6561	0.0019969	0.029228	4	39	816	59302	proline biosynthetic process
branch count stem 1	6457	0.0020853	0.030257	18	604	816	59302	protein folding
branch count stem 1	46496	0.0020935	0.030257	13	370	816	59302	nicotinamide nucleotide metabolic process
branch count stem 1	44003	0.0021524	0.030914	8	165	816	59302	modification by symbiont of host morphology or physiology
branch count stem 1	19362	0.0022971	0.032787	13	374	816	59302	pyridine nucleotide metabolic process
branch count stem 1	51817	0.0023195	0.032837	8	167	816	59302	modification of morphology or physiology of other organism involved in symbiotic interaction
branch count stem 1	71324	0.0023292	0.032837	5	67	816	59302	cellular response to disaccharide stimulus
branch count stem 1	9642	0.0023739	0.033107	20	711	816	59302	response to light intensity
branch count stem 1	9314	0.0023878	0.033107	72	3718	816	59302	response to radiation
branch count stem 1	71329	0.0024059	0.033107	4	41	816	59302	cellular response to sucrose stimulus
branch count stem 1	19363	0.0024059	0.033107	4	41	816	59302	pyridine nucleotide biosynthetic process
branch count stem 1	46741	0.0024849	0.033393	3	20	816	59302	transport of virus in host, tissue to tissue
branch count stem 1	80149	0.0024849	0.033393	3	20	816	59302	sucrose induced translational repression
branch count stem 1	43555	0.0024849	0.033393	3	20	816	59302	regulation of translation in response to stress
branch count stem 1	32055	0.0024849	0.033393	3	20	816	59302	negative regulation of translation in response to stress
branch count stem 1	35821	0.002684	0.035859	8	171	816	59302	modification of morphology or physiology of other organism
branch count stem 1	10248	0.0027344	0.036322	2	6	816	59302	establishment or maintenance of transmembrane electrochemical gradient
branch count stem 1	10232	0.002796	0.036716	6	101	816	59302	vascular transport
branch count stem 1	10233	0.002796	0.036716	6	101	816	59302	phloem transport
branch count stem 1	71484	0.0028692	0.037156	4	43	816	59302	cellular response to light intensity
branch count stem 1	16109	0.0028781	0.037156	7	136	816	59302	tetraterpenoid biosynthetic process
branch count stem 1	16117	0.0028781	0.037156	7	136	816	59302	carotenoid biosynthetic process
branch count stem 1	44419	0.0030739	0.039462	13	387	816	59302	interspecies interaction between organisms
branch count stem 1	10205	0.0031904	0.040506	5	72	816	59302	photoinhibition
branch count stem 1	43155	0.0031904	0.040506	5	72	816	59302	negative regulation of photosynthesis, light reaction
branch count stem 1	42548	0.0032343	0.040664	6	104	816	59302	regulation of photosynthesis, light reaction
branch count stem 1	42440	0.0032383	0.040664	20	731	816	59302	pigment metabolic process
branch count stem 1	35195	0.0033129	0.041375	8	177	816	59302	gene silencing by miRNA
branch count stem 1	70988	0.0033869	0.041844	5	73	816	59302	demethylation
branch count stem 1	1887	0.0033869	0.041844	5	73	816	59302	selenium compound metabolic process
branch count stem 1	72507	0.003428	0.042126	8	178	816	59302	divalent inorganic cation homeostasis
branch count stem 1	46394	0.0036592	0.044492	42	1963	816	59302	carboxylic acid biosynthetic process
branch count stem 1	16053	0.0036592	0.044492	42	1963	816	59302	organic acid biosynthetic process
branch count stem 1	70922	0.0037439	0.045044	3	23	816	59302	small RNA loading onto RISC
branch count stem 1	35280	0.0037439	0.045044	3	23	816	59302	miRNA loading onto RISC involved in gene silencing by miRNA
branch count stem 1	6544	0.0038056	0.045548	5	75	816	59302	glycine metabolic process
branch count stem 1	1901605	0.0038683	0.046058	28	1171	816	59302	alpha-amino acid metabolic process
branch count stem 1	42775	0.0040283	0.047716	5	76	816	59302	mitochondrial ATP synthesis coupled electron transport
branch count stem 1	9991	0.0041791	0.049249	37	1687	816	59302	response to extracellular stimulus
branch count stem 1	6629	0.0042288	0.049581	63	3248	816	59302	lipid metabolic process
branch count stem 1	31668	0.0042609	0.049703	35	1574	816	59302	cellular response to extracellular stimulus
branch count stem 1/length stem 1	6801	3.3924e-13	4.193e-10	10	102	164	59302	superoxide metabolic process
branch count stem 1/length stem 1	50801	1.0903e-10	6.7384e-08	18	914	164	59302	ion homeostasis
branch count stem 1/length stem 1	72593	1.8596e-10	7.6615e-08	17	825	164	59302	reactive oxygen species metabolic process
branch count stem 1/length stem 1	48878	4.8361e-10	1.4944e-07	21	1415	164	59302	chemical homeostasis
branch count stem 1/length stem 1	55081	1.1763e-09	2.6792e-07	11	306	164	59302	anion homeostasis
branch count stem 1/length stem 1	55114	1.3006e-09	2.6792e-07	40	5115	164	59302	oxidation-reduction process
branch count stem 1/length stem 1	19430	4.8634e-09	6.679e-07	7	86	164	59302	removal of superoxide radicals
branch count stem 1/length stem 1	71451	4.8634e-09	6.679e-07	7	86	164	59302	cellular response to superoxide
branch count stem 1/length stem 1	71450	4.8634e-09	6.679e-07	7	86	164	59302	cellular response to oxygen radical
branch count stem 1/length stem 1	34614	1.0124e-08	1.2038e-06	10	290	164	59302	cellular response to reactive oxygen species
branch count stem 1/length stem 1	98869	1.1335e-08	1.2038e-06	7	97	164	59302	cellular oxidant detoxification
branch count stem 1/length stem 1	71457	1.1688e-08	1.2038e-06	4	10	164	59302	cellular response to ozone
branch count stem 1/length stem 1	1990748	1.5036e-08	1.3301e-06	7	101	164	59302	cellular detoxification
branch count stem 1/length stem 1	6979	1.5066e-08	1.3301e-06	24	2239	164	59302	response to oxidative stress
branch count stem 1/length stem 1	44710	1.7327e-08	1.4277e-06	71	13932	164	59302	single-organism metabolic process
branch count stem 1/length stem 1	303	3.2838e-08	2.3875e-06	7	113	164	59302	response to superoxide
branch count stem 1/length stem 1	305	3.2838e-08	2.3875e-06	7	113	164	59302	response to oxygen radical
branch count stem 1/length stem 1	10038	4.4627e-08	3.0644e-06	26	2752	164	59302	response to metal ion
branch count stem 1/length stem 1	34599	6.0796e-08	3.9549e-06	10	351	164	59302	cellular response to oxidative stress
branch count stem 1/length stem 1	46688	1.1155e-07	6.85e-06	6	81	164	59302	response to copper ion
branch count stem 1/length stem 1	302	1.1638e-07	6.85e-06	15	982	164	59302	response to reactive oxygen species
branch count stem 1/length stem 1	10039	1.957e-07	1.0995e-05	8	218	164	59302	response to iron ion
branch count stem 1/length stem 1	6995	3.9236e-07	2.1085e-05	6	100	164	59302	cellular response to nitrogen starvation
branch count stem 1/length stem 1	10304	6.8161e-07	3.5103e-05	4	25	164	59302	PSII associated light-harvesting complex II catabolic process
branch count stem 1/length stem 1	98771	1.2165e-06	5.856e-05	12	740	164	59302	inorganic ion homeostasis
branch count stem 1/length stem 1	10035	1.2666e-06	5.856e-05	36	5589	164	59302	response to inorganic substance
branch count stem 1/length stem 1	80144	1.2792e-06	5.856e-05	5	67	164	59302	amino acid homeostasis
branch count stem 1/length stem 1	42592	1.9764e-06	8.7244e-05	21	2320	164	59302	homeostatic process
branch count stem 1/length stem 1	9970	2.2457e-06	9.5714e-05	5	75	164	59302	cellular response to sulfate starvation
branch count stem 1/length stem 1	71493	2.4508e-06	0.00010097	4	34	164	59302	cellular response to UV-B
branch count stem 1/length stem 1	6810	2.9413e-06	0.00011727	45	8145	164	59302	transport
branch count stem 1/length stem 1	43562	3.318e-06	0.00012774	6	144	164	59302	cellular response to nitrogen levels
branch count stem 1/length stem 1	51234	3.4105e-06	0.00012774	45	8190	164	59302	establishment of localization
branch count stem 1/length stem 1	71329	5.2716e-06	0.00018851	4	41	164	59302	cellular response to sucrose stimulus
branch count stem 1/length stem 1	9642	5.3381e-06	0.00018851	11	711	164	59302	response to light intensity
branch count stem 1/length stem 1	71484	6.3965e-06	0.00021961	4	43	164	59302	cellular response to light intensity
branch count stem 1/length stem 1	71280	9.2205e-06	0.00030802	3	15	164	59302	cellular response to copper ion
branch count stem 1/length stem 1	42221	1.0687e-05	0.00034762	63	13830	164	59302	response to chemical
branch count stem 1/length stem 1	51179	1.355e-05	0.00042942	45	8632	164	59302	localization
branch count stem 1/length stem 1	10193	1.7677e-05	0.00054622	6	193	164	59302	response to ozone
branch count stem 1/length stem 1	6878	1.9478e-05	0.00058718	3	19	164	59302	cellular copper ion homeostasis
branch count stem 1/length stem 1	98754	2.0495e-05	0.00060315	7	296	164	59302	detoxification
branch count stem 1/length stem 1	71324	3.7727e-05	0.0010844	4	67	164	59302	cellular response to disaccharide stimulus
branch count stem 1/length stem 1	55080	6.1937e-05	0.0017399	9	618	164	59302	cation homeostasis
branch count stem 1/length stem 1	9416	7.0399e-05	0.0019336	24	3646	164	59302	response to light stimulus
branch count stem 1/length stem 1	46916	8.0818e-05	0.0021715	5	157	164	59302	cellular transition metal ion homeostasis
branch count stem 1/length stem 1	34644	8.7393e-05	0.0022983	4	83	164	59302	cellular response to UV
branch count stem 1/length stem 1	9314	9.5101e-05	0.0024488	24	3718	164	59302	response to radiation
branch count stem 1/length stem 1	46686	0.00010023	0.0025161	17	2141	164	59302	response to cadmium ion
branch count stem 1/length stem 1	6811	0.00010179	0.0025161	19	2577	164	59302	ion transport
branch count stem 1/length stem 1	72506	0.00010805	0.0025684	5	167	164	59302	trivalent inorganic anion homeostasis
branch count stem 1/length stem 1	55062	0.00010805	0.0025684	5	167	164	59302	phosphate ion homeostasis
branch count stem 1/length stem 1	1904143	0.00011319	0.0026219	2	6	164	59302	positive regulation of carotenoid biosynthetic process
branch count stem 1/length stem 1	42360	0.00011667	0.0026219	3	34	164	59302	vitamin E metabolic process
branch count stem 1/length stem 1	10189	0.00011667	0.0026219	3	34	164	59302	vitamin E biosynthetic process
branch count stem 1/length stem 1	55083	0.00013096	0.0028904	5	174	164	59302	monovalent inorganic anion homeostasis
branch count stem 1/length stem 1	72505	0.00013814	0.0029045	5	176	164	59302	divalent inorganic anion homeostasis
branch count stem 1/length stem 1	6775	0.00013864	0.0029045	3	36	164	59302	fat-soluble vitamin metabolic process
branch count stem 1/length stem 1	42362	0.00013864	0.0029045	3	36	164	59302	fat-soluble vitamin biosynthetic process
branch count stem 1/length stem 1	9636	0.0001438	0.0029623	7	404	164	59302	response to toxic substance
branch count stem 1/length stem 1	71248	0.00015262	0.0030924	6	285	164	59302	cellular response to metal ion
branch count stem 1/length stem 1	10232	0.00018682	0.0036312	4	101	164	59302	vascular transport
branch count stem 1/length stem 1	10233	0.00018682	0.0036312	4	101	164	59302	phloem transport
branch count stem 1/length stem 1	55065	0.00018802	0.0036312	8	563	164	59302	metal ion homeostasis
branch count stem 1/length stem 1	42744	0.00020854	0.0038267	6	302	164	59302	hydrogen peroxide catabolic process
branch count stem 1/length stem 1	10597	0.00021053	0.0038267	2	8	164	59302	green leaf volatile biosynthetic process
branch count stem 1/length stem 1	6690	0.00021053	0.0038267	2	8	164	59302	icosanoid metabolic process
branch count stem 1/length stem 1	19372	0.00021053	0.0038267	2	8	164	59302	lipoxygenase pathway
branch count stem 1/length stem 1	30003	0.00022378	0.0040086	6	306	164	59302	cellular cation homeostasis
branch count stem 1/length stem 1	55070	0.00028885	0.0051002	3	46	164	59302	copper ion homeostasis
branch count stem 1/length stem 1	44281	0.00032639	0.005682	33	6412	164	59302	small molecule metabolic process
branch count stem 1/length stem 1	10224	0.000398	0.0067865	6	341	164	59302	response to UV-B
branch count stem 1/length stem 1	65008	0.00040082	0.0067865	23	3845	164	59302	regulation of biological quality
branch count stem 1/length stem 1	55076	0.00044295	0.0073985	6	348	164	59302	transition metal ion homeostasis
branch count stem 1/length stem 1	30001	0.00049084	0.008089	10	996	164	59302	metal ion transport
branch count stem 1/length stem 1	1901700	0.00053269	0.0085514	40	8588	164	59302	response to oxygen-containing compound
branch count stem 1/length stem 1	1101	0.00053273	0.0085514	34	6870	164	59302	response to acid chemical
branch count stem 1/length stem 1	43436	0.00055666	0.0088209	25	4450	164	59302	oxoacid metabolic process
branch count stem 1/length stem 1	6082	0.00056397	0.0088236	25	4454	164	59302	organic acid metabolic process
branch count stem 1/length stem 1	44763	0.00075885	0.011724	72	18861	164	59302	single-organism cellular process
branch count stem 1/length stem 1	71241	0.00079143	0.012077	6	389	164	59302	cellular response to inorganic substance
branch count stem 1/length stem 1	19725	0.00089018	0.013418	11	1273	164	59302	cellular homeostasis
branch count stem 1/length stem 1	16108	0.0010122	0.014856	4	158	164	59302	tetraterpenoid metabolic process
branch count stem 1/length stem 1	16116	0.0010122	0.014856	4	158	164	59302	carotenoid metabolic process
branch count stem 1/length stem 1	9110	0.0010217	0.014856	5	273	164	59302	vitamin biosynthetic process
branch count stem 1/length stem 1	19752	0.0010506	0.0151	22	3869	164	59302	carboxylic acid metabolic process
branch count stem 1/length stem 1	6766	0.0010897	0.015343	5	277	164	59302	vitamin metabolic process
branch count stem 1/length stem 1	72351	0.0011297	0.015343	2	18	164	59302	tricarboxylic acid biosynthetic process
branch count stem 1/length stem 1	15684	0.0011297	0.015343	2	18	164	59302	ferrous iron transport
branch count stem 1/length stem 1	30417	0.0011297	0.015343	2	18	164	59302	nicotianamine metabolic process
branch count stem 1/length stem 1	30418	0.0011297	0.015343	2	18	164	59302	nicotianamine biosynthetic process
branch count stem 1/length stem 1	42743	0.0012013	0.016139	6	422	164	59302	hydrogen peroxide metabolic process
branch count stem 1/length stem 1	6873	0.0012305	0.016354	6	424	164	59302	cellular ion homeostasis
branch count stem 1/length stem 1	6875	0.0012744	0.016757	5	287	164	59302	cellular metal ion homeostasis
branch count stem 1/length stem 1	44711	0.0015215	0.019792	30	6155	164	59302	single-organism biosynthetic process
branch count stem 1/length stem 1	35195	0.0015373	0.019792	4	177	164	59302	gene silencing by miRNA
branch count stem 1/length stem 1	31667	0.0018232	0.023232	9	988	164	59302	response to nutrient levels
branch count stem 1/length stem 1	9267	0.001877	0.023673	8	803	164	59302	cellular response to starvation
branch count stem 1/length stem 1	33554	0.001908	0.023821	22	4056	164	59302	cellular response to stress
branch count stem 1/length stem 1	46890	0.0019901	0.024597	4	190	164	59302	regulation of lipid biosynthetic process
branch count stem 1/length stem 1	6812	0.002024	0.024769	12	1629	164	59302	cation transport
branch count stem 1/length stem 1	44699	0.0024227	0.029357	109	32825	164	59302	single-organism process
branch count stem 1/length stem 1	42594	0.0026603	0.031924	8	850	164	59302	response to starvation
branch count stem 1/length stem 1	44283	0.0029329	0.034857	15	2408	164	59302	small molecule biosynthetic process
branch count stem 1/length stem 1	16036	0.0030318	0.035688	6	508	164	59302	cellular response to phosphate starvation
branch count stem 1/length stem 1	31669	0.0033257	0.038779	8	882	164	59302	cellular response to nutrient levels
branch count stem 1/length stem 1	71472	0.0033708	0.038938	4	220	164	59302	cellular response to salt stress
branch count stem 1/length stem 1	16441	0.003599	0.041188	5	365	164	59302	posttranscriptional gene silencing
branch count stem 1/length stem 1	72350	0.0036512	0.041402	4	225	164	59302	tricarboxylic acid metabolic process
branch count stem 1/length stem 1	19216	0.0037676	0.042244	4	227	164	59302	regulation of lipid metabolic process
branch count stem 1/length stem 1	6546	0.0037938	0.042244	2	33	164	59302	glycine catabolic process
branch count stem 1/length stem 1	44255	0.0040259	0.044428	15	2492	164	59302	cellular lipid metabolic process
branch count stem 1/length stem 1	50896	0.0042165	0.04612	85	24513	164	59302	response to stimulus
dry weight stem 1	55081	6.0995e-15	1.5121e-11	33	306	1185	59302	anion homeostasis
dry weight stem 1	50801	7.7742e-10	8.2817e-07	49	914	1185	59302	ion homeostasis
dry weight stem 1	55062	1.3363e-09	8.2817e-07	19	167	1185	59302	phosphate ion homeostasis
dry weight stem 1	72506	1.3363e-09	8.2817e-07	19	167	1185	59302	trivalent inorganic anion homeostasis
dry weight stem 1	6801	2.0455e-09	1.0142e-06	15	102	1185	59302	superoxide metabolic process
dry weight stem 1	55083	2.6731e-09	1.1045e-06	19	174	1185	59302	monovalent inorganic anion homeostasis
dry weight stem 1	72505	3.2379e-09	1.1467e-06	19	176	1185	59302	divalent inorganic anion homeostasis
dry weight stem 1	48878	4.9051e-09	1.52e-06	63	1415	1185	59302	chemical homeostasis
dry weight stem 1	71457	1.2327e-08	3.3955e-06	6	10	1185	59302	cellular response to ozone
dry weight stem 1	42592	4.3058e-08	1.0674e-05	86	2320	1185	59302	homeostatic process
dry weight stem 1	6811	7.9414e-08	1.7897e-05	92	2577	1185	59302	ion transport
dry weight stem 1	9628	9.2039e-08	1.9014e-05	294	11097	1185	59302	response to abiotic stimulus
dry weight stem 1	10035	1.7042e-07	3.2498e-05	166	5589	1185	59302	response to inorganic substance
dry weight stem 1	42126	2.2243e-07	3.4628e-05	11	73	1185	59302	nitrate metabolic process
dry weight stem 1	42128	2.2243e-07	3.4628e-05	11	73	1185	59302	nitrate assimilation
dry weight stem 1	6950	2.2349e-07	3.4628e-05	364	14406	1185	59302	response to stress
dry weight stem 1	71941	2.9525e-07	3.8813e-05	11	75	1185	59302	nitrogen cycle metabolic process
dry weight stem 1	48511	2.9747e-07	3.8813e-05	40	817	1185	59302	rhythmic process
dry weight stem 1	7623	2.9747e-07	3.8813e-05	40	817	1185	59302	circadian rhythm
dry weight stem 1	32104	5.9181e-07	6.9861e-05	9	50	1185	59302	regulation of response to extracellular stimulus
dry weight stem 1	32107	5.9181e-07	6.9861e-05	9	50	1185	59302	regulation of response to nutrient levels
dry weight stem 1	42221	7.3772e-07	8.3128e-05	348	13830	1185	59302	response to chemical
dry weight stem 1	9648	7.754e-07	8.3575e-05	37	754	1185	59302	photoperiodism
dry weight stem 1	50896	8.843e-07	9.1341e-05	571	24513	1185	59302	response to stimulus
dry weight stem 1	50879	1.0827e-06	0.00010323	8	40	1185	59302	multicellular organismal movement
dry weight stem 1	10031	1.0827e-06	0.00010323	8	40	1185	59302	circumnutation
dry weight stem 1	71451	1.2077e-06	0.00010323	11	86	1185	59302	cellular response to superoxide
dry weight stem 1	71450	1.2077e-06	0.00010323	11	86	1185	59302	cellular response to oxygen radical
dry weight stem 1	19430	1.2077e-06	0.00010323	11	86	1185	59302	removal of superoxide radicals
dry weight stem 1	71329	1.3216e-06	0.00010921	8	41	1185	59302	cellular response to sucrose stimulus
dry weight stem 1	10452	1.6039e-06	0.00012826	8	42	1185	59302	histone H3-K36 methylation
dry weight stem 1	9266	2.2742e-06	0.00017618	106	3343	1185	59302	response to temperature stimulus
dry weight stem 1	51179	2.4741e-06	0.00018585	230	8632	1185	59302	localization
dry weight stem 1	6820	3.1632e-06	0.00023063	44	1033	1185	59302	anion transport
dry weight stem 1	98771	3.4417e-06	0.00024377	35	740	1185	59302	inorganic ion homeostasis
dry weight stem 1	48579	4.0029e-06	0.0002695	14	158	1185	59302	negative regulation of long-day photoperiodism, flowering
dry weight stem 1	98869	4.0224e-06	0.0002695	11	97	1185	59302	cellular oxidant detoxification
dry weight stem 1	10038	4.1682e-06	0.00027192	90	2752	1185	59302	response to metal ion
dry weight stem 1	1990748	5.9783e-06	0.00038001	11	101	1185	59302	cellular detoxification
dry weight stem 1	55085	6.55e-06	0.00040465	98	3103	1185	59302	transmembrane transport
dry weight stem 1	30001	6.6924e-06	0.00040465	42	996	1185	59302	metal ion transport
dry weight stem 1	65008	7.4397e-06	0.00043912	116	3845	1185	59302	regulation of biological quality
dry weight stem 1	6810	1.0634e-05	0.00060141	215	8145	1185	59302	transport
dry weight stem 1	51234	1.0675e-05	0.00060141	216	8190	1185	59302	establishment of localization
dry weight stem 1	9416	1.2959e-05	0.00071388	110	3646	1185	59302	response to light stimulus
dry weight stem 1	72350	1.4277e-05	0.00076942	16	225	1185	59302	tricarboxylic acid metabolic process
dry weight stem 1	16036	1.5898e-05	0.0008373	26	508	1185	59302	cellular response to phosphate starvation
dry weight stem 1	1101	1.6212e-05	0.0008373	185	6870	1185	59302	response to acid chemical
dry weight stem 1	6457	1.7454e-05	0.00085555	29	604	1185	59302	protein folding
dry weight stem 1	303	1.7601e-05	0.00085555	11	113	1185	59302	response to superoxide
dry weight stem 1	305	1.7601e-05	0.00085555	11	113	1185	59302	response to oxygen radical
dry weight stem 1	2001057	2.0777e-05	0.00099049	11	115	1185	59302	reactive nitrogen species metabolic process
dry weight stem 1	71484	2.1495e-05	0.0010054	7	43	1185	59302	cellular response to light intensity
dry weight stem 1	1901698	2.3793e-05	0.0010923	47	1229	1185	59302	response to nitrogen compound
dry weight stem 1	48574	2.6747e-05	0.0012055	17	263	1185	59302	long-day photoperiodism, flowering
dry weight stem 1	48586	2.7763e-05	0.001229	15	212	1185	59302	regulation of long-day photoperiodism, flowering
dry weight stem 1	9314	2.9209e-05	0.0012703	110	3718	1185	59302	response to radiation
dry weight stem 1	1901073	3.1361e-05	0.0012957	3	4	1185	59302	glucosamine-containing compound biosynthetic process
dry weight stem 1	6041	3.1361e-05	0.0012957	3	4	1185	59302	glucosamine metabolic process
dry weight stem 1	6042	3.1361e-05	0.0012957	3	4	1185	59302	glucosamine biosynthetic process
dry weight stem 1	72593	3.3692e-05	0.0013692	35	825	1185	59302	reactive oxygen species metabolic process
dry weight stem 1	2000028	3.6314e-05	0.001452	20	353	1185	59302	regulation of photoperiodism, flowering
dry weight stem 1	55089	4.3878e-05	0.0017266	6	33	1185	59302	fatty acid homeostasis
dry weight stem 1	48571	5.1234e-05	0.0019845	17	277	1185	59302	long-day photoperiodism
dry weight stem 1	71493	5.2381e-05	0.0019977	6	34	1185	59302	cellular response to UV-B
dry weight stem 1	71324	5.706e-05	0.0021112	8	67	1185	59302	cellular response to disaccharide stimulus
dry weight stem 1	80144	5.706e-05	0.0021112	8	67	1185	59302	amino acid homeostasis
dry weight stem 1	35195	6.3715e-05	0.002293	13	177	1185	59302	gene silencing by miRNA
dry weight stem 1	6979	6.4594e-05	0.002293	72	2239	1185	59302	response to oxidative stress
dry weight stem 1	45454	6.4747e-05	0.002293	29	650	1185	59302	cell redox homeostasis
dry weight stem 1	48573	7.1662e-05	0.0025021	30	687	1185	59302	photoperiodism, flowering
dry weight stem 1	70922	7.8783e-05	0.0026754	5	23	1185	59302	small RNA loading onto RISC
dry weight stem 1	35280	7.8783e-05	0.0026754	5	23	1185	59302	miRNA loading onto RISC involved in gene silencing by miRNA
dry weight stem 1	46686	8.5627e-05	0.0028685	69	2141	1185	59302	response to cadmium ion
dry weight stem 1	17148	8.92e-05	0.0029096	16	262	1185	59302	negative regulation of translation
dry weight stem 1	34249	8.92e-05	0.0029096	16	262	1185	59302	negative regulation of cellular amide metabolic process
dry weight stem 1	71482	9.0869e-05	0.0029255	23	469	1185	59302	cellular response to light stimulus
dry weight stem 1	55114	9.6488e-05	0.0030666	140	5115	1185	59302	oxidation-reduction process
dry weight stem 1	1901700	0.00010311	0.0032356	218	8588	1185	59302	response to oxygen-containing compound
dry weight stem 1	71478	0.00012018	0.0037239	23	478	1185	59302	cellular response to radiation
dry weight stem 1	6970	0.00012372	0.0037583	108	3772	1185	59302	response to osmotic stress
dry weight stem 1	9605	0.00012432	0.0037583	180	6906	1185	59302	response to external stimulus
dry weight stem 1	42594	0.00013338	0.0039838	34	850	1185	59302	response to starvation
dry weight stem 1	46349	0.00015216	0.0044447	3	6	1185	59302	amino sugar biosynthetic process
dry weight stem 1	10193	0.0001524	0.0044447	13	193	1185	59302	response to ozone
dry weight stem 1	61077	0.00015467	0.0044586	7	58	1185	59302	chaperone-mediated protein folding
dry weight stem 1	9409	0.00015874	0.0045231	76	2469	1185	59302	response to cold
dry weight stem 1	71280	0.00018159	0.0051156	4	15	1185	59302	cellular response to copper ion
dry weight stem 1	6995	0.00018462	0.0051423	9	100	1185	59302	cellular response to nitrogen starvation
dry weight stem 1	6101	0.00019614	0.0054024	13	198	1185	59302	citrate metabolic process
dry weight stem 1	9610	0.0002131	0.0058052	7	61	1185	59302	response to symbiotic fungus
dry weight stem 1	9631	0.0002196	0.0058303	15	255	1185	59302	cold acclimation
dry weight stem 1	46688	0.00022015	0.0058303	8	81	1185	59302	response to copper ion
dry weight stem 1	9267	0.00022108	0.0058303	32	803	1185	59302	cellular response to starvation
dry weight stem 1	9739	0.00025516	0.0066583	33	845	1185	59302	response to gibberellin
dry weight stem 1	34614	0.00028333	0.0072759	16	290	1185	59302	cellular response to reactive oxygen species
dry weight stem 1	43207	0.00028763	0.0072759	129	4765	1185	59302	response to external biotic stimulus
dry weight stem 1	51707	0.00028763	0.0072759	129	4765	1185	59302	response to other organism
dry weight stem 1	9642	0.00029291	0.0073346	29	711	1185	59302	response to light intensity
dry weight stem 1	34599	0.00029736	0.0073716	18	351	1185	59302	cellular response to oxidative stress
dry weight stem 1	90701	0.00033915	0.0083244	10	132	1185	59302	specification of plant organ identity
dry weight stem 1	160	0.00035536	0.0086367	22	483	1185	59302	phosphorelay signal transduction system
dry weight stem 1	9607	0.00036895	0.0088799	129	4795	1185	59302	response to biotic stimulus
dry weight stem 1	34976	0.00038193	0.009104	11	159	1185	59302	response to endoplasmic reticulum stress
dry weight stem 1	32780	0.00039897	0.0092434	2	2	1185	59302	negative regulation of ATPase activity
dry weight stem 1	2000185	0.00039897	0.0092434	2	2	1185	59302	regulation of phosphate transmembrane transport
dry weight stem 1	1903795	0.00039897	0.0092434	2	2	1185	59302	regulation of inorganic anion transmembrane transport
dry weight stem 1	10167	0.00043961	0.010091	12	188	1185	59302	response to nitrate
dry weight stem 1	33559	0.00045335	0.010217	8	90	1185	59302	unsaturated fatty acid metabolic process
dry weight stem 1	6636	0.00045335	0.010217	8	90	1185	59302	unsaturated fatty acid biosynthetic process
dry weight stem 1	6878	0.00048382	0.010805	4	19	1185	59302	cellular copper ion homeostasis
dry weight stem 1	35194	0.00054563	0.012077	15	278	1185	59302	posttranscriptional gene silencing by RNA
dry weight stem 1	10033	0.00056161	0.012321	248	10238	1185	59302	response to organic substance
dry weight stem 1	70509	0.00061094	0.013285	3	9	1185	59302	calcium ion import
dry weight stem 1	19725	0.0007122	0.015353	43	1273	1185	59302	cellular homeostasis
dry weight stem 1	9970	0.00076179	0.01628	7	75	1185	59302	cellular response to sulfate starvation
dry weight stem 1	9651	0.00079301	0.016802	95	3414	1185	59302	response to salt stress
dry weight stem 1	10228	0.00082382	0.017182	42	1244	1185	59302	vegetative to reproductive phase transition of meristem
dry weight stem 1	2000014	0.00082478	0.017182	7	76	1185	59302	regulation of endosperm development
dry weight stem 1	15711	0.00085006	0.017561	22	516	1185	59302	organic anion transport
dry weight stem 1	42752	0.00097185	0.019911	14	264	1185	59302	regulation of circadian rhythm
dry weight stem 1	9060	0.00099228	0.019966	13	235	1185	59302	aerobic respiration
dry weight stem 1	46942	0.00099872	0.019966	16	326	1185	59302	carboxylic acid transport
dry weight stem 1	15849	0.00099872	0.019966	16	326	1185	59302	organic acid transport
dry weight stem 1	6099	0.0010234	0.020275	11	179	1185	59302	tricarboxylic acid cycle
dry weight stem 1	98754	0.0010311	0.020275	15	296	1185	59302	detoxification
dry weight stem 1	9608	0.0010387	0.020275	7	79	1185	59302	response to symbiont
dry weight stem 1	15977	0.0010499	0.020334	6	58	1185	59302	carbon fixation
dry weight stem 1	31669	0.0010663	0.020491	32	882	1185	59302	cellular response to nutrient levels
dry weight stem 1	9719	0.0010758	0.020515	209	8550	1185	59302	response to endogenous stimulus
dry weight stem 1	71431	0.0011647	0.021873	3	11	1185	59302	tRNA-containing ribonucleoprotein complex export from nucleus
dry weight stem 1	6409	0.0011647	0.021873	3	11	1185	59302	tRNA export from nucleus
dry weight stem 1	16441	0.0012475	0.023253	17	365	1185	59302	posttranscriptional gene silencing
dry weight stem 1	48449	0.0012577	0.023267	12	212	1185	59302	floral organ formation
dry weight stem 1	32101	0.0013253	0.024337	24	604	1185	59302	regulation of response to external stimulus
dry weight stem 1	9819	0.0013693	0.02496	6	61	1185	59302	drought recovery
dry weight stem 1	34644	0.0013891	0.025136	7	83	1185	59302	cellular response to UV
dry weight stem 1	1902578	0.0014257	0.02561	94	3437	1185	59302	single-organism localization
dry weight stem 1	48580	0.001518	0.026891	63	2132	1185	59302	regulation of post-embryonic development
dry weight stem 1	71370	0.0015266	0.026891	17	372	1185	59302	cellular response to gibberellin stimulus
dry weight stem 1	32269	0.0015295	0.026891	21	506	1185	59302	negative regulation of cellular protein metabolic process
dry weight stem 1	9617	0.0015638	0.027228	74	2594	1185	59302	response to bacterium
dry weight stem 1	44765	0.0015849	0.027228	92	3363	1185	59302	single-organism transport
dry weight stem 1	6333	0.0015858	0.027228	16	341	1185	59302	chromatin assembly or disassembly
dry weight stem 1	10039	0.0015926	0.027228	12	218	1185	59302	response to iron ion
dry weight stem 1	51248	0.0016039	0.027234	21	508	1185	59302	negative regulation of protein metabolic process
dry weight stem 1	9725	0.0016184	0.027293	207	8530	1185	59302	response to hormone
dry weight stem 1	31667	0.0018142	0.030388	34	988	1185	59302	response to nutrient levels
dry weight stem 1	72511	0.0018367	0.030402	16	346	1185	59302	divalent inorganic cation transport
dry weight stem 1	34968	0.0018396	0.030402	15	314	1185	59302	histone lysine methylation
dry weight stem 1	80022	0.0018882	0.030999	10	165	1185	59302	primary root development
dry weight stem 1	34504	0.0019045	0.03106	9	138	1185	59302	protein localization to nucleus
dry weight stem 1	6809	0.0019904	0.032249	5	45	1185	59302	nitric oxide biosynthetic process
dry weight stem 1	90333	0.0020803	0.033272	7	89	1185	59302	regulation of stomatal closure
dry weight stem 1	55088	0.0020803	0.033272	7	89	1185	59302	lipid homeostasis
dry weight stem 1	6812	0.0021204	0.033695	50	1629	1185	59302	cation transport
dry weight stem 1	55070	0.0021968	0.034687	5	46	1185	59302	copper ion homeostasis
dry weight stem 1	18022	0.0022718	0.035445	15	321	1185	59302	peptidyl-lysine methylation
dry weight stem 1	1905200	0.0023306	0.035445	2	4	1185	59302	gibberellic acid transmembrane transport
dry weight stem 1	51639	0.0023306	0.035445	2	4	1185	59302	actin filament network formation
dry weight stem 1	43462	0.0023306	0.035445	2	4	1185	59302	regulation of ATPase activity
dry weight stem 1	10966	0.0023306	0.035445	2	4	1185	59302	regulation of phosphate transport
dry weight stem 1	7263	0.0023306	0.035445	2	4	1185	59302	nitric oxide mediated signal transduction
dry weight stem 1	16571	0.0025072	0.037899	16	357	1185	59302	histone methylation
dry weight stem 1	43650	0.0025303	0.03798	4	29	1185	59302	dicarboxylic acid biosynthetic process
dry weight stem 1	43562	0.0025433	0.03798	9	144	1185	59302	cellular response to nitrogen levels
dry weight stem 1	46209	0.0029096	0.043191	5	49	1185	59302	nitric oxide metabolic process
dry weight stem 1	33993	0.0029387	0.043364	118	4583	1185	59302	response to lipid
dry weight stem 1	72507	0.0032709	0.04782	10	178	1185	59302	divalent inorganic cation homeostasis
dry weight stem 1	9740	0.0032978	0.04782	15	334	1185	59302	gibberellic acid mediated signaling pathway
dry weight stem 1	1905039	0.0033411	0.04782	9	150	1185	59302	carboxylic acid transmembrane transport
dry weight stem 1	1903825	0.0033411	0.04782	9	150	1185	59302	organic acid transmembrane transport
dry weight stem 1	51169	0.0033565	0.04782	14	302	1185	59302	nuclear transport
dry weight stem 1	6913	0.0033565	0.04782	14	302	1185	59302	nucleocytoplasmic transport
dry weight stem 1	51170	0.0034913	0.049457	9	151	1185	59302	nuclear import
dry weight stem 1 (w/o seeds)	55081	1.3313e-15	3.2591e-12	34	306	1198	59302	anion homeostasis
dry weight stem 1 (w/o seeds)	50801	1.2826e-10	1.2746e-07	51	914	1198	59302	ion homeostasis
dry weight stem 1 (w/o seeds)	55062	2.3802e-10	1.2746e-07	20	167	1198	59302	phosphate ion homeostasis
dry weight stem 1 (w/o seeds)	72506	2.3802e-10	1.2746e-07	20	167	1198	59302	trivalent inorganic anion homeostasis
dry weight stem 1 (w/o seeds)	6801	2.6034e-10	1.2746e-07	16	102	1198	59302	superoxide metabolic process
dry weight stem 1 (w/o seeds)	55083	4.9777e-10	2.0309e-07	20	174	1198	59302	monovalent inorganic anion homeostasis
dry weight stem 1 (w/o seeds)	72505	6.104e-10	2.1346e-07	20	176	1198	59302	divalent inorganic anion homeostasis
dry weight stem 1 (w/o seeds)	48878	1.2647e-09	3.8701e-07	65	1415	1198	59302	chemical homeostasis
dry weight stem 1 (w/o seeds)	42592	2.0075e-09	5.4603e-07	91	2320	1198	59302	homeostatic process
dry weight stem 1 (w/o seeds)	6811	4.5865e-09	1.1228e-06	97	2577	1198	59302	ion transport
dry weight stem 1 (w/o seeds)	71457	1.3153e-08	2.9272e-06	6	10	1198	59302	cellular response to ozone
dry weight stem 1 (w/o seeds)	42221	1.8118e-08	3.4057e-06	362	13830	1198	59302	response to chemical
dry weight stem 1 (w/o seeds)	48511	1.9477e-08	3.4057e-06	43	817	1198	59302	rhythmic process
dry weight stem 1 (w/o seeds)	7623	1.9477e-08	3.4057e-06	43	817	1198	59302	circadian rhythm
dry weight stem 1 (w/o seeds)	6820	5.2587e-08	8.5822e-06	49	1033	1198	59302	anion transport
dry weight stem 1 (w/o seeds)	10035	8.3328e-08	1.2749e-05	169	5589	1198	59302	response to inorganic substance
dry weight stem 1 (w/o seeds)	10452	1.3324e-07	1.869e-05	9	42	1198	59302	histone H3-K36 methylation
dry weight stem 1 (w/o seeds)	9648	1.3743e-07	1.869e-05	39	754	1198	59302	photoperiodism
dry weight stem 1 (w/o seeds)	71451	1.6938e-07	1.9745e-05	12	86	1198	59302	cellular response to superoxide
dry weight stem 1 (w/o seeds)	71450	1.6938e-07	1.9745e-05	12	86	1198	59302	cellular response to oxygen radical
dry weight stem 1 (w/o seeds)	19430	1.6938e-07	1.9745e-05	12	86	1198	59302	removal of superoxide radicals
dry weight stem 1 (w/o seeds)	1101	2.7249e-07	3.0321e-05	197	6870	1198	59302	response to acid chemical
dry weight stem 1 (w/o seeds)	65008	6.2703e-07	6.099e-05	122	3845	1198	59302	regulation of biological quality
dry weight stem 1 (w/o seeds)	98869	6.4443e-07	6.099e-05	12	97	1198	59302	cellular oxidant detoxification
dry weight stem 1 (w/o seeds)	32104	6.4777e-07	6.099e-05	9	50	1198	59302	regulation of response to extracellular stimulus
dry weight stem 1 (w/o seeds)	32107	6.4777e-07	6.099e-05	9	50	1198	59302	regulation of response to nutrient levels
dry weight stem 1 (w/o seeds)	1901698	6.98e-07	6.3285e-05	52	1229	1198	59302	response to nitrogen compound
dry weight stem 1 (w/o seeds)	6950	7.2751e-07	6.3605e-05	364	14406	1198	59302	response to stress
dry weight stem 1 (w/o seeds)	50896	8.3508e-07	6.9048e-05	577	24513	1198	59302	response to stimulus
dry weight stem 1 (w/o seeds)	1901700	8.636e-07	6.9048e-05	234	8588	1198	59302	response to oxygen-containing compound
dry weight stem 1 (w/o seeds)	48579	8.7439e-07	6.9048e-05	15	158	1198	59302	negative regulation of long-day photoperiodism, flowering
dry weight stem 1 (w/o seeds)	1990748	1.0009e-06	7.657e-05	12	101	1198	59302	cellular detoxification
dry weight stem 1 (w/o seeds)	2000028	1.1591e-06	8.2134e-05	23	353	1198	59302	regulation of photoperiodism, flowering
dry weight stem 1 (w/o seeds)	50879	1.1743e-06	8.2134e-05	8	40	1198	59302	multicellular organismal movement
dry weight stem 1 (w/o seeds)	10031	1.1743e-06	8.2134e-05	8	40	1198	59302	circumnutation
dry weight stem 1 (w/o seeds)	55085	1.2097e-06	8.2262e-05	102	3103	1198	59302	transmembrane transport
dry weight stem 1 (w/o seeds)	71329	1.4331e-06	9.482e-05	8	41	1198	59302	cellular response to sucrose stimulus
dry weight stem 1 (w/o seeds)	98771	1.6983e-06	0.00010941	36	740	1198	59302	inorganic ion homeostasis
dry weight stem 1 (w/o seeds)	42126	2.1406e-06	0.000131	10	73	1198	59302	nitrate metabolic process
dry weight stem 1 (w/o seeds)	42128	2.1406e-06	0.000131	10	73	1198	59302	nitrate assimilation
dry weight stem 1 (w/o seeds)	71941	2.7537e-06	0.00016442	10	75	1198	59302	nitrogen cycle metabolic process
dry weight stem 1 (w/o seeds)	303	3.3256e-06	0.00018933	12	113	1198	59302	response to superoxide
dry weight stem 1 (w/o seeds)	305	3.3256e-06	0.00018933	12	113	1198	59302	response to oxygen radical
dry weight stem 1 (w/o seeds)	30001	3.8235e-06	0.00021273	43	996	1198	59302	metal ion transport
dry weight stem 1 (w/o seeds)	72350	4.0137e-06	0.00021835	17	225	1198	59302	tricarboxylic acid metabolic process
dry weight stem 1 (w/o seeds)	71482	4.7623e-06	0.00025344	26	469	1198	59302	cellular response to light stimulus
dry weight stem 1 (w/o seeds)	45454	4.928e-06	0.00025668	32	650	1198	59302	cell redox homeostasis
dry weight stem 1 (w/o seeds)	71478	6.6668e-06	0.00033988	26	478	1198	59302	cellular response to radiation
dry weight stem 1 (w/o seeds)	16036	6.8031e-06	0.00033988	27	508	1198	59302	cellular response to phosphate starvation
dry weight stem 1 (w/o seeds)	51179	7.7262e-06	0.00037191	229	8632	1198	59302	localization
dry weight stem 1 (w/o seeds)	48586	7.7481e-06	0.00037191	16	212	1198	59302	regulation of long-day photoperiodism, flowering
dry weight stem 1 (w/o seeds)	6457	8.1169e-06	0.00038212	30	604	1198	59302	protein folding
dry weight stem 1 (w/o seeds)	48574	8.372e-06	0.00038669	18	263	1198	59302	long-day photoperiodism, flowering
dry weight stem 1 (w/o seeds)	34614	8.8661e-06	0.00040193	19	290	1198	59302	cellular response to reactive oxygen species
dry weight stem 1 (w/o seeds)	9628	1.0959e-05	0.00047935	283	11097	1198	59302	response to abiotic stimulus
dry weight stem 1 (w/o seeds)	10038	1.0966e-05	0.00047935	89	2752	1198	59302	response to metal ion
dry weight stem 1 (w/o seeds)	34599	1.2266e-05	0.00052679	21	351	1198	59302	cellular response to oxidative stress
dry weight stem 1 (w/o seeds)	48573	1.4901e-05	0.00061477	32	687	1198	59302	photoperiodism, flowering
dry weight stem 1 (w/o seeds)	6098	1.5068e-05	0.00061477	11	110	1198	59302	pentose-phosphate shunt
dry weight stem 1 (w/o seeds)	51156	1.5068e-05	0.00061477	11	110	1198	59302	glucose 6-phosphate metabolic process
dry weight stem 1 (w/o seeds)	9266	1.6589e-05	0.00066574	103	3343	1198	59302	response to temperature stimulus
dry weight stem 1 (w/o seeds)	48571	1.6881e-05	0.00066654	18	277	1198	59302	long-day photoperiodism
dry weight stem 1 (w/o seeds)	9605	2.0004e-05	0.0007773	187	6906	1198	59302	response to external stimulus
dry weight stem 1 (w/o seeds)	9416	2.0568e-05	0.00078672	110	3646	1198	59302	response to light stimulus
dry weight stem 1 (w/o seeds)	71484	2.3044e-05	0.00086788	7	43	1198	59302	cellular response to light intensity
dry weight stem 1 (w/o seeds)	15711	2.4907e-05	0.00092382	26	516	1198	59302	organic anion transport
dry weight stem 1 (w/o seeds)	1901073	3.24e-05	0.0011495	3	4	1198	59302	glucosamine-containing compound biosynthetic process
dry weight stem 1 (w/o seeds)	6041	3.24e-05	0.0011495	3	4	1198	59302	glucosamine metabolic process
dry weight stem 1 (w/o seeds)	6042	3.24e-05	0.0011495	3	4	1198	59302	glucosamine biosynthetic process
dry weight stem 1 (w/o seeds)	19725	3.6358e-05	0.0012694	48	1273	1198	59302	cellular homeostasis
dry weight stem 1 (w/o seeds)	19682	3.6816e-05	0.0012694	12	143	1198	59302	glyceraldehyde-3-phosphate metabolic process
dry weight stem 1 (w/o seeds)	72593	4.1898e-05	0.0014245	35	825	1198	59302	reactive oxygen species metabolic process
dry weight stem 1 (w/o seeds)	9314	4.5618e-05	0.0015015	110	3718	1198	59302	response to radiation
dry weight stem 1 (w/o seeds)	43207	4.6062e-05	0.0015015	135	4765	1198	59302	response to external biotic stimulus
dry weight stem 1 (w/o seeds)	51707	4.6062e-05	0.0015015	135	4765	1198	59302	response to other organism
dry weight stem 1 (w/o seeds)	55089	4.6614e-05	0.0015015	6	33	1198	59302	fatty acid homeostasis
dry weight stem 1 (w/o seeds)	10033	5.1631e-05	0.0016415	259	10238	1198	59302	response to organic substance
dry weight stem 1 (w/o seeds)	6739	5.5076e-05	0.001724	12	149	1198	59302	NADP metabolic process
dry weight stem 1 (w/o seeds)	71493	5.5637e-05	0.001724	6	34	1198	59302	cellular response to UV-B
dry weight stem 1 (w/o seeds)	6810	5.8508e-05	0.0017746	212	8145	1198	59302	transport
dry weight stem 1 (w/o seeds)	51234	5.8719e-05	0.0017746	213	8190	1198	59302	establishment of localization
dry weight stem 1 (w/o seeds)	9607	6.1083e-05	0.0017942	135	4795	1198	59302	response to biotic stimulus
dry weight stem 1 (w/o seeds)	71324	6.1566e-05	0.0017942	8	67	1198	59302	cellular response to disaccharide stimulus
dry weight stem 1 (w/o seeds)	80144	6.1566e-05	0.0017942	8	67	1198	59302	amino acid homeostasis
dry weight stem 1 (w/o seeds)	35195	7.1063e-05	0.0020466	13	177	1198	59302	gene silencing by miRNA
dry weight stem 1 (w/o seeds)	9667	7.9776e-05	0.0022708	3	5	1198	59302	plastid inner membrane organization
dry weight stem 1 (w/o seeds)	90701	8.1879e-05	0.0022811	11	132	1198	59302	specification of plant organ identity
dry weight stem 1 (w/o seeds)	70922	8.2932e-05	0.0022811	5	23	1198	59302	small RNA loading onto RISC
dry weight stem 1 (w/o seeds)	35280	8.2932e-05	0.0022811	5	23	1198	59302	miRNA loading onto RISC involved in gene silencing by miRNA
dry weight stem 1 (w/o seeds)	9719	0.00011214	0.0030503	219	8550	1198	59302	response to endogenous stimulus
dry weight stem 1 (w/o seeds)	2001057	0.00011988	0.003225	10	115	1198	59302	reactive nitrogen species metabolic process
dry weight stem 1 (w/o seeds)	46942	0.00013786	0.0036289	18	326	1198	59302	carboxylic acid transport
dry weight stem 1 (w/o seeds)	15849	0.00013786	0.0036289	18	326	1198	59302	organic acid transport
dry weight stem 1 (w/o seeds)	46349	0.00015715	0.0040925	3	6	1198	59302	amino sugar biosynthetic process
dry weight stem 1 (w/o seeds)	61077	0.00016535	0.0042609	7	58	1198	59302	chaperone-mediated protein folding
dry weight stem 1 (w/o seeds)	10193	0.00016944	0.0043207	13	193	1198	59302	response to ozone
dry weight stem 1 (w/o seeds)	6733	0.00018812	0.0047295	21	425	1198	59302	oxidoreduction coenzyme metabolic process
dry weight stem 1 (w/o seeds)	71280	0.00018934	0.0047295	4	15	1198	59302	cellular response to copper ion
dry weight stem 1 (w/o seeds)	33993	0.00019672	0.0048643	127	4583	1198	59302	response to lipid
dry weight stem 1 (w/o seeds)	48768	0.0002051	0.0050209	7	60	1198	59302	root hair cell tip growth
dry weight stem 1 (w/o seeds)	6101	0.00021785	0.0052801	13	198	1198	59302	citrate metabolic process
dry weight stem 1 (w/o seeds)	9819	0.00022768	0.0054643	7	61	1198	59302	drought recovery
dry weight stem 1 (w/o seeds)	9617	0.00023022	0.0054715	79	2594	1198	59302	response to bacterium
dry weight stem 1 (w/o seeds)	46688	0.0002369	0.0055763	8	81	1198	59302	response to copper ion
dry weight stem 1 (w/o seeds)	9725	0.00024127	0.0056251	216	8530	1198	59302	response to hormone
dry weight stem 1 (w/o seeds)	9631	0.00024648	0.0056922	15	255	1198	59302	cold acclimation
dry weight stem 1 (w/o seeds)	6979	0.00025118	0.005701	70	2239	1198	59302	response to oxidative stress
dry weight stem 1 (w/o seeds)	1905039	0.00025385	0.005701	11	150	1198	59302	carboxylic acid transmembrane transport
dry weight stem 1 (w/o seeds)	1903825	0.00025385	0.005701	11	150	1198	59302	organic acid transmembrane transport
dry weight stem 1 (w/o seeds)	34644	0.00028042	0.0062406	8	83	1198	59302	cellular response to UV
dry weight stem 1 (w/o seeds)	17148	0.00032878	0.0071863	15	262	1198	59302	negative regulation of translation
dry weight stem 1 (w/o seeds)	34249	0.00032878	0.0071863	15	262	1198	59302	negative regulation of cellular amide metabolic process
dry weight stem 1 (w/o seeds)	42594	0.00034271	0.0074244	33	850	1198	59302	response to starvation
dry weight stem 1 (w/o seeds)	9642	0.00034914	0.0074974	29	711	1198	59302	response to light intensity
dry weight stem 1 (w/o seeds)	1901699	0.00039384	0.0081157	23	514	1198	59302	cellular response to nitrogen compound
dry weight stem 1 (w/o seeds)	98754	0.00039981	0.0081157	16	296	1198	59302	detoxification
dry weight stem 1 (w/o seeds)	30417	0.00040442	0.0081157	4	18	1198	59302	nicotianamine metabolic process
dry weight stem 1 (w/o seeds)	30418	0.00040442	0.0081157	4	18	1198	59302	nicotianamine biosynthetic process
dry weight stem 1 (w/o seeds)	72351	0.00040442	0.0081157	4	18	1198	59302	tricarboxylic acid biosynthetic process
dry weight stem 1 (w/o seeds)	15684	0.00040442	0.0081157	4	18	1198	59302	ferrous iron transport
dry weight stem 1 (w/o seeds)	32780	0.00040777	0.0081157	2	2	1198	59302	negative regulation of ATPase activity
dry weight stem 1 (w/o seeds)	2000185	0.00040777	0.0081157	2	2	1198	59302	regulation of phosphate transmembrane transport
dry weight stem 1 (w/o seeds)	1903795	0.00040777	0.0081157	2	2	1198	59302	regulation of inorganic anion transmembrane transport
dry weight stem 1 (w/o seeds)	34976	0.00041828	0.0082577	11	159	1198	59302	response to endoplasmic reticulum stress
dry weight stem 1 (w/o seeds)	55114	0.0004548	0.0089067	137	5115	1198	59302	oxidation-reduction process
dry weight stem 1 (w/o seeds)	10167	0.00048395	0.009223	12	188	1198	59302	response to nitrate
dry weight stem 1 (w/o seeds)	33559	0.00048701	0.009223	8	90	1198	59302	unsaturated fatty acid metabolic process
dry weight stem 1 (w/o seeds)	6636	0.00048701	0.009223	8	90	1198	59302	unsaturated fatty acid biosynthetic process
dry weight stem 1 (w/o seeds)	6835	0.00048701	0.009223	8	90	1198	59302	dicarboxylic acid transport
dry weight stem 1 (w/o seeds)	15740	0.00048978	0.009223	7	69	1198	59302	C4-dicarboxylate transport
dry weight stem 1 (w/o seeds)	6878	0.0005041	0.0094201	4	19	1198	59302	cellular copper ion homeostasis
dry weight stem 1 (w/o seeds)	10039	0.00054764	0.010156	13	218	1198	59302	response to iron ion
dry weight stem 1 (w/o seeds)	9267	0.00055927	0.010236	31	803	1198	59302	cellular response to starvation
dry weight stem 1 (w/o seeds)	10228	0.00056028	0.010236	43	1244	1198	59302	vegetative to reproductive phase transition of meristem
dry weight stem 1 (w/o seeds)	80022	0.00057138	0.010361	11	165	1198	59302	primary root development
dry weight stem 1 (w/o seeds)	35194	0.00060961	0.010899	15	278	1198	59302	posttranscriptional gene silencing by RNA
dry weight stem 1 (w/o seeds)	6970	0.00060997	0.010899	105	3772	1198	59302	response to osmotic stress
dry weight stem 1 (w/o seeds)	46496	0.00062742	0.011003	18	370	1198	59302	nicotinamide nucleotide metabolic process
dry weight stem 1 (w/o seeds)	90559	0.00063066	0.011003	3	9	1198	59302	regulation of membrane permeability
dry weight stem 1 (w/o seeds)	70509	0.00063066	0.011003	3	9	1198	59302	calcium ion import
dry weight stem 1 (w/o seeds)	9739	0.00063377	0.011003	32	845	1198	59302	response to gibberellin
dry weight stem 1 (w/o seeds)	71370	0.0006676	0.011509	18	372	1198	59302	cellular response to gibberellin stimulus
dry weight stem 1 (w/o seeds)	9636	0.00067587	0.011534	19	404	1198	59302	response to toxic substance
dry weight stem 1 (w/o seeds)	98542	0.00067845	0.011534	99	3529	1198	59302	defense response to other organism
dry weight stem 1 (w/o seeds)	32101	0.00070138	0.011841	25	604	1198	59302	regulation of response to external stimulus
dry weight stem 1 (w/o seeds)	19362	0.00070997	0.011904	18	374	1198	59302	pyridine nucleotide metabolic process
dry weight stem 1 (w/o seeds)	34968	0.0007545	0.012565	16	314	1198	59302	histone lysine methylation
dry weight stem 1 (w/o seeds)	48580	0.00078283	0.012948	65	2132	1198	59302	regulation of post-embryonic development
dry weight stem 1 (w/o seeds)	9970	0.00081178	0.013337	7	75	1198	59302	cellular response to sulfate starvation
dry weight stem 1 (w/o seeds)	2000014	0.00087875	0.014291	7	76	1198	59302	regulation of endosperm development
dry weight stem 1 (w/o seeds)	9409	0.00088153	0.014291	73	2469	1198	59302	response to cold
dry weight stem 1 (w/o seeds)	18022	0.00095138	0.015322	16	321	1198	59302	peptidyl-lysine methylation
dry weight stem 1 (w/o seeds)	6995	0.00098028	0.015684	8	100	1198	59302	cellular response to nitrogen starvation
dry weight stem 1 (w/o seeds)	160	0.00098847	0.015713	21	483	1198	59302	phosphorelay signal transduction system
dry weight stem 1 (w/o seeds)	72507	0.0010669	0.016851	11	178	1198	59302	divalent inorganic cation homeostasis
dry weight stem 1 (w/o seeds)	16571	0.0011045	0.017189	17	357	1198	59302	histone methylation
dry weight stem 1 (w/o seeds)	72524	0.0011079	0.017189	18	389	1198	59302	pyridine-containing compound metabolic process
dry weight stem 1 (w/o seeds)	15977	0.0011102	0.017189	6	58	1198	59302	carbon fixation
dry weight stem 1 (w/o seeds)	6099	0.0011164	0.017189	11	179	1198	59302	tricarboxylic acid cycle
dry weight stem 1 (w/o seeds)	71431	0.0012019	0.018274	3	11	1198	59302	tRNA-containing ribonucleoprotein complex export from nucleus
dry weight stem 1 (w/o seeds)	6409	0.0012019	0.018274	3	11	1198	59302	tRNA export from nucleus
dry weight stem 1 (w/o seeds)	70887	0.0013081	0.019767	137	5256	1198	59302	cellular response to chemical stimulus
dry weight stem 1 (w/o seeds)	48449	0.0013781	0.020522	12	212	1198	59302	floral organ formation
dry weight stem 1 (w/o seeds)	46686	0.0013791	0.020522	64	2141	1198	59302	response to cadmium ion
dry weight stem 1 (w/o seeds)	2000241	0.0013868	0.020522	54	1737	1198	59302	regulation of reproductive process
dry weight stem 1 (w/o seeds)	9414	0.0013976	0.020522	73	2513	1198	59302	response to water deprivation
dry weight stem 1 (w/o seeds)	16441	0.0014	0.020522	17	365	1198	59302	posttranscriptional gene silencing
dry weight stem 1 (w/o seeds)	9740	0.0014335	0.020888	16	334	1198	59302	gibberellic acid mediated signaling pathway
dry weight stem 1 (w/o seeds)	9610	0.0014472	0.020963	6	61	1198	59302	response to symbiotic fungus
dry weight stem 1 (w/o seeds)	97305	0.0014608	0.021036	100	3659	1198	59302	response to alcohol
dry weight stem 1 (w/o seeds)	50821	0.0015752	0.022551	6	62	1198	59302	protein stabilization
dry weight stem 1 (w/o seeds)	9415	0.0016933	0.0241	73	2532	1198	59302	response to water
dry weight stem 1 (w/o seeds)	6333	0.0017689	0.025031	16	341	1198	59302	chromatin assembly or disassembly
dry weight stem 1 (w/o seeds)	34504	0.0020494	0.028832	9	138	1198	59302	protein localization to nucleus
dry weight stem 1 (w/o seeds)	6809	0.0020869	0.029193	5	45	1198	59302	nitric oxide biosynthetic process
dry weight stem 1 (w/o seeds)	90333	0.0022111	0.030755	7	89	1198	59302	regulation of stomatal closure
dry weight stem 1 (w/o seeds)	90332	0.0022655	0.031333	12	225	1198	59302	stomatal closure
dry weight stem 1 (w/o seeds)	9737	0.0023012	0.031649	98	3628	1198	59302	response to abscisic acid
dry weight stem 1 (w/o seeds)	1905200	0.0023813	0.031855	2	4	1198	59302	gibberellic acid transmembrane transport
dry weight stem 1 (w/o seeds)	51639	0.0023813	0.031855	2	4	1198	59302	actin filament network formation
dry weight stem 1 (w/o seeds)	43462	0.0023813	0.031855	2	4	1198	59302	regulation of ATPase activity
dry weight stem 1 (w/o seeds)	10966	0.0023813	0.031855	2	4	1198	59302	regulation of phosphate transport
dry weight stem 1 (w/o seeds)	7263	0.0023813	0.031855	2	4	1198	59302	nitric oxide mediated signal transduction
dry weight stem 1 (w/o seeds)	31669	0.0024165	0.03215	31	882	1198	59302	cellular response to nutrient levels
dry weight stem 1 (w/o seeds)	42742	0.0025017	0.032374	65	2238	1198	59302	defense response to bacterium
dry weight stem 1 (w/o seeds)	61572	0.0025092	0.032374	7	91	1198	59302	actin filament bundle organization
dry weight stem 1 (w/o seeds)	51017	0.0025092	0.032374	7	91	1198	59302	actin filament bundle assembly
dry weight stem 1 (w/o seeds)	71323	0.0025341	0.032374	3	14	1198	59302	cellular response to chitin
dry weight stem 1 (w/o seeds)	6812	0.0026312	0.032374	50	1629	1198	59302	cation transport
dry weight stem 1 (w/o seeds)	52033	0.0026317	0.032374	4	29	1198	59302	pathogen-associated molecular pattern dependent induction by symbiont of host innate immune response
dry weight stem 1 (w/o seeds)	52166	0.0026317	0.032374	4	29	1198	59302	positive regulation by symbiont of host innate immune response
dry weight stem 1 (w/o seeds)	52167	0.0026317	0.032374	4	29	1198	59302	modulation by symbiont of host innate immune response
dry weight stem 1 (w/o seeds)	52169	0.0026317	0.032374	4	29	1198	59302	pathogen-associated molecular pattern dependent modulation by symbiont of host innate immune response
dry weight stem 1 (w/o seeds)	52257	0.0026317	0.032374	4	29	1198	59302	pathogen-associated molecular pattern dependent induction by organism of innate immune response of other organism involved in symbiotic interaction
dry weight stem 1 (w/o seeds)	52305	0.0026317	0.032374	4	29	1198	59302	positive regulation by organism of innate immune response in other organism involved in symbiotic interaction
dry weight stem 1 (w/o seeds)	52306	0.0026317	0.032374	4	29	1198	59302	modulation by organism of innate immune response in other organism involved in symbiotic interaction
dry weight stem 1 (w/o seeds)	52308	0.0026317	0.032374	4	29	1198	59302	pathogen-associated molecular pattern dependent modulation by organism of innate immune response in other organism involved in symbiotic interaction
dry weight stem 1 (w/o seeds)	52509	0.0026317	0.032374	4	29	1198	59302	positive regulation by symbiont of host defense response
dry weight stem 1 (w/o seeds)	52510	0.0026317	0.032374	4	29	1198	59302	positive regulation by organism of defense response of other organism involved in symbiotic interaction
dry weight stem 1 (w/o seeds)	71489	0.0027371	0.033503	14	292	1198	59302	cellular response to red or far red light
dry weight stem 1 (w/o seeds)	1902578	0.0028115	0.034242	93	3437	1198	59302	single-organism localization
dry weight stem 1 (w/o seeds)	42752	0.0030401	0.036583	13	264	1198	59302	regulation of circadian rhythm
dry weight stem 1 (w/o seeds)	71310	0.003048	0.036583	118	4538	1198	59302	cellular response to organic substance
dry weight stem 1 (w/o seeds)	46209	0.0030485	0.036583	5	49	1198	59302	nitric oxide metabolic process
dry weight stem 1 (w/o seeds)	31647	0.00315	0.037616	6	71	1198	59302	regulation of protein stability
dry weight stem 1 (w/o seeds)	9060	0.003227	0.038222	12	235	1198	59302	aerobic respiration
dry weight stem 1 (w/o seeds)	71214	0.003232	0.038222	42	1326	1198	59302	cellular response to abiotic stimulus
dry weight stem 1 (w/o seeds)	1901701	0.0033117	0.038976	98	3674	1198	59302	cellular response to oxygen-containing compound
dry weight stem 1 (w/o seeds)	10476	0.0033663	0.039367	16	364	1198	59302	gibberellin mediated signaling pathway
dry weight stem 1 (w/o seeds)	9051	0.0033771	0.039367	4	31	1198	59302	pentose-phosphate shunt, oxidative branch
dry weight stem 1 (w/o seeds)	6081	0.0034541	0.040074	12	237	1198	59302	cellular aldehyde metabolic process
dry weight stem 1 (w/o seeds)	302	0.003561	0.04112	33	982	1198	59302	response to reactive oxygen species
dry weight stem 1 (w/o seeds)	9611	0.0036785	0.042277	37	1139	1198	59302	response to wounding
dry weight stem 1 (w/o seeds)	32269	0.0038202	0.0437	20	506	1198	59302	negative regulation of cellular protein metabolic process
dry weight stem 1 (w/o seeds)	31667	0.0038991	0.043971	33	988	1198	59302	response to nutrient levels
dry weight stem 1 (w/o seeds)	6952	0.0039146	0.043971	124	4840	1198	59302	defense response
dry weight stem 1 (w/o seeds)	15810	0.0039157	0.043971	2	5	1198	59302	aspartate transport
dry weight stem 1 (w/o seeds)	15827	0.0039157	0.043971	2	5	1198	59302	tryptophan transport
dry weight stem 1 (w/o seeds)	51248	0.0039889	0.044282	20	508	1198	59302	negative regulation of protein metabolic process
dry weight stem 1 (w/o seeds)	1902593	0.0039977	0.044282	8	125	1198	59302	single-organism nuclear import
dry weight stem 1 (w/o seeds)	6606	0.0039977	0.044282	8	125	1198	59302	protein import into nucleus
dry weight stem 1 (w/o seeds)	9644	0.00404	0.044549	16	371	1198	59302	response to high light intensity
dry weight stem 1 (w/o seeds)	2000242	0.0041714	0.045633	19	475	1198	59302	negative regulation of reproductive process
dry weight stem 1 (w/o seeds)	70838	0.0041756	0.045633	15	339	1198	59302	divalent metal ion transport
dry weight stem 1 (w/o seeds)	71495	0.0042884	0.046658	101	3839	1198	59302	cellular response to endogenous stimulus
dry weight stem 1 (w/o seeds)	44765	0.0043868	0.047517	90	3363	1198	59302	single-organism transport
dry weight stem 1 (w/o seeds)	46864	0.0045251	0.048585	3	17	1198	59302	isoprenoid transport
dry weight stem 1 (w/o seeds)	46865	0.0045251	0.048585	3	17	1198	59302	terpenoid transport
dry weight stem 1 (w/o seeds)	9651	0.004655	0.04955	91	3414	1198	59302	response to salt stress
dry weight stem 1 (w/o seeds)	15914	0.0046554	0.04955	5	54	1198	59302	phospholipid transport
leaf 6 length (74 DAS)	7017	2.6178e-15	6.1466e-12	48	793	924	59302	microtubule-based process
leaf 6 length (74 DAS)	5976	7.4364e-13	8.7303e-10	66	1575	924	59302	polysaccharide metabolic process
leaf 6 length (74 DAS)	6073	5.974e-12	3.3689e-09	48	981	924	59302	cellular glucan metabolic process
leaf 6 length (74 DAS)	44042	5.974e-12	3.3689e-09	48	981	924	59302	glucan metabolic process
leaf 6 length (74 DAS)	5975	7.1739e-12	3.3689e-09	116	3832	924	59302	carbohydrate metabolic process
leaf 6 length (74 DAS)	44264	1.3906e-11	5.4419e-09	52	1149	924	59302	cellular polysaccharide metabolic process
leaf 6 length (74 DAS)	44403	3.5443e-09	1.1889e-06	24	359	924	59302	symbiosis, encompassing mutualism through parasitism
leaf 6 length (74 DAS)	72708	7.9508e-09	2.3336e-06	8	28	924	59302	response to sorbitol
leaf 6 length (74 DAS)	44419	1.513e-08	3.9472e-06	24	387	924	59302	interspecies interaction between organisms
leaf 6 length (74 DAS)	51701	2.5521e-08	5.9924e-06	18	228	924	59302	interaction with host
leaf 6 length (74 DAS)	51273	4.7157e-08	1.0066e-05	24	411	924	59302	beta-glucan metabolic process
leaf 6 length (74 DAS)	44262	5.2392e-08	1.0251e-05	54	1549	924	59302	cellular carbohydrate metabolic process
leaf 6 length (74 DAS)	42546	6.9199e-08	1.2498e-05	36	837	924	59302	cell wall biogenesis
leaf 6 length (74 DAS)	31109	1.8803e-07	3.1536e-05	13	133	924	59302	microtubule polymerization or depolymerization
leaf 6 length (74 DAS)	71554	2.3061e-07	3.6032e-05	68	2252	924	59302	cell wall organization or biogenesis
leaf 6 length (74 DAS)	7018	2.4553e-07	3.6032e-05	17	237	924	59302	microtubule-based movement
leaf 6 length (74 DAS)	46785	2.983e-07	4.1201e-05	12	116	924	59302	microtubule polymerization
leaf 6 length (74 DAS)	43622	3.4204e-07	4.4617e-05	13	140	924	59302	cortical microtubule organization
leaf 6 length (74 DAS)	226	5.0445e-07	5.9452e-05	24	468	924	59302	microtubule cytoskeleton organization
leaf 6 length (74 DAS)	9834	5.064e-07	5.9452e-05	19	308	924	59302	plant-type secondary cell wall biogenesis
leaf 6 length (74 DAS)	30243	5.9375e-07	6.6387e-05	20	342	924	59302	cellulose metabolic process
leaf 6 length (74 DAS)	80165	6.2562e-07	6.6771e-05	6	21	924	59302	callose deposition in phloem sieve plate
leaf 6 length (74 DAS)	30865	8.1618e-07	8.1527e-05	13	151	924	59302	cortical cytoskeleton organization
leaf 6 length (74 DAS)	9251	8.6805e-07	8.1527e-05	12	128	924	59302	glucan catabolic process
leaf 6 length (74 DAS)	44247	8.6805e-07	8.1527e-05	12	128	924	59302	cellular polysaccharide catabolic process
leaf 6 length (74 DAS)	272	1.3395e-06	0.00012097	21	393	924	59302	polysaccharide catabolic process
leaf 6 length (74 DAS)	51258	1.8508e-06	0.00016095	19	336	924	59302	protein polymerization
leaf 6 length (74 DAS)	98869	2.9785e-06	0.00024663	10	97	924	59302	cellular oxidant detoxification
leaf 6 length (74 DAS)	9413	3.1511e-06	0.00024663	6	27	924	59302	response to flooding
leaf 6 length (74 DAS)	10599	3.1511e-06	0.00024663	6	27	924	59302	production of lsiRNA involved in RNA interference
leaf 6 length (74 DAS)	30245	3.6571e-06	0.00026834	7	42	924	59302	cellulose catabolic process
leaf 6 length (74 DAS)	51275	3.6571e-06	0.00026834	7	42	924	59302	beta-glucan catabolic process
leaf 6 length (74 DAS)	6928	4.129e-06	0.00029378	17	291	924	59302	movement of cell or subcellular component
leaf 6 length (74 DAS)	1990748	4.3029e-06	0.00029715	10	101	924	59302	cellular detoxification
leaf 6 length (74 DAS)	6801	4.7044e-06	0.0003156	10	102	924	59302	superoxide metabolic process
leaf 6 length (74 DAS)	31122	5.7896e-06	0.00037761	13	180	924	59302	cytoplasmic microtubule organization
leaf 6 length (74 DAS)	71451	8.2045e-06	0.00049395	9	86	924	59302	cellular response to superoxide
leaf 6 length (74 DAS)	71450	8.2045e-06	0.00049395	9	86	924	59302	cellular response to oxygen radical
leaf 6 length (74 DAS)	19430	8.2045e-06	0.00049395	9	86	924	59302	removal of superoxide radicals
leaf 6 length (74 DAS)	44723	8.5426e-06	0.00049923	56	1929	924	59302	single-organism carbohydrate metabolic process
leaf 6 length (74 DAS)	46794	8.7174e-06	0.00049923	8	66	924	59302	transport of virus
leaf 6 length (74 DAS)	16032	1.0163e-05	0.00056816	12	162	924	59302	viral process
leaf 6 length (74 DAS)	46741	1.1597e-05	0.00063327	5	20	924	59302	transport of virus in host, tissue to tissue
leaf 6 length (74 DAS)	44003	1.2236e-05	0.00064874	12	165	924	59302	modification by symbiont of host morphology or physiology
leaf 6 length (74 DAS)	7010	1.2754e-05	0.00064874	32	883	924	59302	cytoskeleton organization
leaf 6 length (74 DAS)	98795	1.3047e-05	0.00064874	6	34	924	59302	mRNA cleavage involved in gene silencing
leaf 6 length (74 DAS)	35279	1.3047e-05	0.00064874	6	34	924	59302	mRNA cleavage involved in gene silencing by miRNA
leaf 6 length (74 DAS)	1902579	1.3565e-05	0.00064874	8	70	924	59302	multi-organism localization
leaf 6 length (74 DAS)	44766	1.3565e-05	0.00064874	8	70	924	59302	multi-organism transport
leaf 6 length (74 DAS)	51817	1.3815e-05	0.00064874	12	167	924	59302	modification of morphology or physiology of other organism involved in symbiotic interaction
leaf 6 length (74 DAS)	71669	1.459e-05	0.00066041	37	1101	924	59302	plant-type cell wall organization or biogenesis
leaf 6 length (74 DAS)	7638	1.4907e-05	0.00066041	3	4	924	59302	mechanosensory behavior
leaf 6 length (74 DAS)	44708	1.4907e-05	0.00066041	3	4	924	59302	single-organism behavior
leaf 6 length (74 DAS)	31110	1.5844e-05	0.00068892	7	52	924	59302	regulation of microtubule polymerization or depolymerization
leaf 6 length (74 DAS)	51274	1.676e-05	0.00071552	17	324	924	59302	beta-glucan biosynthetic process
leaf 6 length (74 DAS)	9832	1.7415e-05	0.00072147	26	654	924	59302	plant-type cell wall biogenesis
leaf 6 length (74 DAS)	35821	1.7514e-05	0.00072147	12	171	924	59302	modification of morphology or physiology of other organism
leaf 6 length (74 DAS)	97435	1.9359e-05	0.00078372	25	619	924	59302	supramolecular fiber organization
leaf 6 length (74 DAS)	10555	2.0504e-05	0.00081597	8	74	924	59302	response to mannitol
leaf 6 length (74 DAS)	9636	2.5122e-05	0.00097765	19	404	924	59302	response to toxic substance
leaf 6 length (74 DAS)	31113	2.5399e-05	0.00097765	6	38	924	59302	regulation of microtubule polymerization
leaf 6 length (74 DAS)	44275	2.7575e-05	0.0010443	12	179	924	59302	cellular carbohydrate catabolic process
leaf 6 length (74 DAS)	16052	2.8206e-05	0.0010512	26	673	924	59302	carbohydrate catabolic process
leaf 6 length (74 DAS)	9250	3.0891e-05	0.0011333	23	559	924	59302	glucan biosynthetic process
leaf 6 length (74 DAS)	44089	4.4576e-05	0.0016102	12	188	924	59302	positive regulation of cellular component biogenesis
leaf 6 length (74 DAS)	10088	4.5774e-05	0.0016194	6	42	924	59302	phloem development
leaf 6 length (74 DAS)	1902905	4.69e-05	0.0016194	11	160	924	59302	positive regulation of supramolecular fiber organization
leaf 6 length (74 DAS)	51495	4.69e-05	0.0016194	11	160	924	59302	positive regulation of cytoskeleton organization
leaf 6 length (74 DAS)	271	5.3385e-05	0.0018167	30	866	924	59302	polysaccharide biosynthetic process
leaf 6 length (74 DAS)	30001	5.4517e-05	0.0018286	33	996	924	59302	metal ion transport
leaf 6 length (74 DAS)	72330	6.5328e-05	0.0021604	32	962	924	59302	monocarboxylic acid biosynthetic process
leaf 6 length (74 DAS)	31112	6.8309e-05	0.0022276	6	45	924	59302	positive regulation of microtubule polymerization or depolymerization
leaf 6 length (74 DAS)	33692	7.0469e-05	0.0022666	27	753	924	59302	cellular polysaccharide biosynthetic process
leaf 6 length (74 DAS)	303	7.337e-05	0.002297	9	113	924	59302	response to superoxide
leaf 6 length (74 DAS)	305	7.337e-05	0.002297	9	113	924	59302	response to oxygen radical
leaf 6 length (74 DAS)	9615	8.0977e-05	0.0025018	18	404	924	59302	response to virus
leaf 6 length (74 DAS)	32271	8.4795e-05	0.0025857	12	201	924	59302	regulation of protein polymerization
leaf 6 length (74 DAS)	46394	9.7067e-05	0.002885	53	1963	924	59302	carboxylic acid biosynthetic process
leaf 6 length (74 DAS)	16053	9.7067e-05	0.002885	53	1963	924	59302	organic acid biosynthetic process
leaf 6 length (74 DAS)	43254	0.00010222	0.0030001	12	205	924	59302	regulation of protein complex assembly
leaf 6 length (74 DAS)	10087	0.00013211	0.0038296	17	383	924	59302	phloem or xylem histogenesis
leaf 6 length (74 DAS)	52545	0.0001348	0.0038599	11	180	924	59302	callose localization
leaf 6 length (74 DAS)	911	0.00014612	0.0041337	15	314	924	59302	cytokinesis by cell plate formation
leaf 6 length (74 DAS)	1578	0.00015055	0.0042081	4	18	924	59302	microtubule bundle formation
leaf 6 length (74 DAS)	281	0.00016253	0.0044689	16	353	924	59302	mitotic cytokinesis
leaf 6 length (74 DAS)	910	0.00016368	0.0044689	17	390	924	59302	cytokinesis
leaf 6 length (74 DAS)	51607	0.00016781	0.004529	13	249	924	59302	defense response to virus
leaf 6 length (74 DAS)	6379	0.00017324	0.0046224	6	53	924	59302	mRNA cleavage
leaf 6 length (74 DAS)	1902410	0.00018552	0.0048399	15	321	924	59302	mitotic cytokinetic process
leaf 6 length (74 DAS)	32506	0.00018552	0.0048399	15	321	924	59302	cytokinetic process
leaf 6 length (74 DAS)	44087	0.00020275	0.0051577	16	360	924	59302	regulation of cellular component biogenesis
leaf 6 length (74 DAS)	30244	0.00021175	0.0051577	13	255	924	59302	cellulose biosynthetic process
leaf 6 length (74 DAS)	46739	0.00021307	0.0051577	6	55	924	59302	transport of virus in multicellular host
leaf 6 length (74 DAS)	51814	0.00021307	0.0051577	6	55	924	59302	movement in other organism involved in symbiotic interaction
leaf 6 length (74 DAS)	52126	0.00021307	0.0051577	6	55	924	59302	movement in host environment
leaf 6 length (74 DAS)	44000	0.00021307	0.0051577	6	55	924	59302	movement in host
leaf 6 length (74 DAS)	52192	0.00021307	0.0051577	6	55	924	59302	movement in environment of other organism involved in symbiotic interaction
leaf 6 length (74 DAS)	61640	0.00021573	0.0051686	16	362	924	59302	cytoskeleton-dependent cytokinesis
leaf 6 length (74 DAS)	33037	0.00025859	0.0061331	11	194	924	59302	polysaccharide localization
leaf 6 length (74 DAS)	98754	0.00026563	0.006237	14	296	924	59302	detoxification
leaf 6 length (74 DAS)	10410	0.00027277	0.0063412	18	446	924	59302	hemicellulose metabolic process
leaf 6 length (74 DAS)	46688	0.00027882	0.0064184	7	81	924	59302	response to copper ion
leaf 6 length (74 DAS)	1902589	0.00029275	0.0066664	30	956	924	59302	single-organism organelle organization
leaf 6 length (74 DAS)	70509	0.00029527	0.0066664	3	9	924	59302	calcium ion import
leaf 6 length (74 DAS)	1903047	0.00030202	0.0067175	23	653	924	59302	mitotic cell cycle process
leaf 6 length (74 DAS)	9616	0.00031418	0.0067175	6	59	924	59302	virus induced gene silencing
leaf 6 length (74 DAS)	52018	0.00031418	0.0067175	6	59	924	59302	modulation by symbiont of RNA levels in host
leaf 6 length (74 DAS)	52249	0.00031418	0.0067175	6	59	924	59302	modulation of RNA levels in other organism involved in symbiotic interaction
leaf 6 length (74 DAS)	48317	0.00031418	0.0067175	6	59	924	59302	seed morphogenesis
leaf 6 length (74 DAS)	34637	0.00031471	0.0067175	28	871	924	59302	cellular carbohydrate biosynthetic process
leaf 6 length (74 DAS)	31053	0.00034453	0.0072878	6	60	924	59302	primary miRNA processing
leaf 6 length (74 DAS)	6633	0.0003713	0.007784	20	538	924	59302	fatty acid biosynthetic process
leaf 6 length (74 DAS)	10267	0.00037712	0.007836	6	61	924	59302	production of ta-siRNAs involved in RNA interference
leaf 6 length (74 DAS)	32273	0.00041203	0.0084134	9	142	924	59302	positive regulation of protein polymerization
leaf 6 length (74 DAS)	48830	0.00041207	0.0084134	6	62	924	59302	adventitious root development
leaf 6 length (74 DAS)	71457	0.00041693	0.0084392	3	10	924	59302	cellular response to ozone
leaf 6 length (74 DAS)	302	0.00045394	0.0090804	30	982	924	59302	response to reactive oxygen species
leaf 6 length (74 DAS)	31334	0.00045634	0.0090804	9	144	924	59302	positive regulation of protein complex assembly
leaf 6 length (74 DAS)	2000034	0.00054679	0.010789	8	118	924	59302	regulation of seed maturation
leaf 6 length (74 DAS)	278	0.00056697	0.011094	24	727	924	59302	mitotic cell cycle
leaf 6 length (74 DAS)	9607	0.00061451	0.011924	103	4795	924	59302	response to biotic stimulus
leaf 6 length (74 DAS)	1560	0.00066251	0.012751	5	45	924	59302	regulation of cell growth by extracellular stimulus
leaf 6 length (74 DAS)	1902903	0.00067007	0.012791	12	252	924	59302	regulation of supramolecular fiber organization
leaf 6 length (74 DAS)	6631	0.00067651	0.01281	26	825	924	59302	fatty acid metabolic process
leaf 6 length (74 DAS)	10037	0.00068976	0.012956	7	94	924	59302	response to carbon dioxide
leaf 6 length (74 DAS)	44710	0.00073182	0.01327	259	13932	924	59302	single-organism metabolic process
leaf 6 length (74 DAS)	98586	0.00073298	0.01327	6	69	924	59302	cellular response to virus
leaf 6 length (74 DAS)	43207	0.00073322	0.01327	102	4765	924	59302	response to external biotic stimulus
leaf 6 length (74 DAS)	51707	0.00073322	0.01327	102	4765	924	59302	response to other organism
leaf 6 length (74 DAS)	16051	0.00073473	0.01327	36	1295	924	59302	carbohydrate biosynthetic process
leaf 6 length (74 DAS)	31116	0.00077245	0.013845	4	27	924	59302	positive regulation of microtubule polymerization
leaf 6 length (74 DAS)	32787	0.00079291	0.014104	46	1792	924	59302	monocarboxylic acid metabolic process
leaf 6 length (74 DAS)	90501	0.00079966	0.014117	8	125	924	59302	RNA phosphodiester bond hydrolysis
leaf 6 length (74 DAS)	44283	0.00082251	0.014412	58	2408	924	59302	small molecule biosynthetic process
leaf 6 length (74 DAS)	1902222	0.00085304	0.014727	6	71	924	59302	erythrose 4-phosphate/phosphoenolpyruvate family amino acid catabolic process
leaf 6 length (74 DAS)	6559	0.00085304	0.014727	6	71	924	59302	L-phenylalanine catabolic process
leaf 6 length (74 DAS)	1902221	0.00093843	0.015751	7	99	924	59302	erythrose 4-phosphate/phosphoenolpyruvate family amino acid metabolic process
leaf 6 length (74 DAS)	6558	0.00093843	0.015751	7	99	924	59302	L-phenylalanine metabolic process
leaf 6 length (74 DAS)	17148	0.00093913	0.015751	12	262	924	59302	negative regulation of translation
leaf 6 length (74 DAS)	34249	0.00093913	0.015751	12	262	924	59302	negative regulation of cellular amide metabolic process
leaf 6 length (74 DAS)	48731	0.00097173	0.016182	182	9400	924	59302	system development
leaf 6 length (74 DAS)	71555	0.00098241	0.016244	38	1414	924	59302	cell wall organization
leaf 6 length (74 DAS)	10431	0.0010364	0.017017	15	379	924	59302	seed maturation
leaf 6 length (74 DAS)	6572	0.0010777	0.017573	5	50	924	59302	tyrosine catabolic process
leaf 6 length (74 DAS)	51262	0.0011381	0.01843	6	75	924	59302	protein tetramerization
leaf 6 length (74 DAS)	10383	0.0011501	0.018496	20	590	924	59302	cell wall polysaccharide metabolic process
leaf 6 length (74 DAS)	42547	0.0012072	0.019282	3	14	924	59302	cell wall modification involved in multidimensional cell growth
leaf 6 length (74 DAS)	51493	0.0013091	0.020769	13	310	924	59302	regulation of cytoskeleton organization
leaf 6 length (74 DAS)	44711	0.0013382	0.021088	125	6155	924	59302	single-organism biosynthetic process
leaf 6 length (74 DAS)	70507	0.0013994	0.021905	7	106	924	59302	regulation of microtubule cytoskeleton organization
leaf 6 length (74 DAS)	1905200	0.0014251	0.022014	2	4	924	59302	gibberellic acid transmembrane transport
leaf 6 length (74 DAS)	1900366	0.0014251	0.022014	2	4	924	59302	negative regulation of defense response to insect
leaf 6 length (74 DAS)	19752	0.0014579	0.022374	84	3869	924	59302	carboxylic acid metabolic process
leaf 6 length (74 DAS)	71280	0.0014915	0.022741	3	15	924	59302	cellular response to copper ion
leaf 6 length (74 DAS)	90698	0.0015599	0.02363	30	1063	924	59302	post-embryonic plant morphogenesis
leaf 6 length (74 DAS)	31407	0.0016601	0.024987	5	55	924	59302	oxylipin metabolic process
leaf 6 length (74 DAS)	10214	0.0017139	0.025631	15	399	924	59302	seed coat development
leaf 6 length (74 DAS)	2252	0.0017334	0.025759	13	320	924	59302	immune effector process
leaf 6 length (74 DAS)	30422	0.0018128	0.026628	8	142	924	59302	production of siRNA involved in RNA interference
leaf 6 length (74 DAS)	7610	0.0018145	0.026628	3	16	924	59302	behavior
leaf 6 length (74 DAS)	32886	0.0019207	0.028012	7	112	924	59302	regulation of microtubule-based process
leaf 6 length (74 DAS)	35195	0.0019544	0.028326	9	177	924	59302	gene silencing by miRNA
leaf 6 length (74 DAS)	10411	0.0020014	0.028672	11	249	924	59302	xyloglucan metabolic process
leaf 6 length (74 DAS)	16441	0.0020026	0.028672	14	365	924	59302	posttranscriptional gene silencing
leaf 6 length (74 DAS)	72525	0.0021047	0.02995	5	58	924	59302	pyridine-containing compound biosynthetic process
leaf 6 length (74 DAS)	9074	0.0021691	0.03044	6	85	924	59302	aromatic amino acid family catabolic process
leaf 6 length (74 DAS)	1901348	0.002178	0.03044	3	17	924	59302	positive regulation of secondary cell wall biogenesis
leaf 6 length (74 DAS)	1903340	0.002178	0.03044	3	17	924	59302	positive regulation of cell wall organization or biogenesis
leaf 6 length (74 DAS)	34614	0.0022043	0.030625	12	290	924	59302	cellular response to reactive oxygen species
leaf 6 length (74 DAS)	31333	0.0022704	0.030871	5	59	924	59302	negative regulation of protein complex assembly
leaf 6 length (74 DAS)	7020	0.0022704	0.030871	5	59	924	59302	microtubule nucleation
leaf 6 length (74 DAS)	32272	0.0022704	0.030871	5	59	924	59302	negative regulation of protein polymerization
leaf 6 length (74 DAS)	16458	0.0022746	0.030871	23	761	924	59302	gene silencing
leaf 6 length (74 DAS)	45717	0.0023506	0.03172	2	5	924	59302	negative regulation of fatty acid biosynthetic process
leaf 6 length (74 DAS)	48528	0.0024663	0.033091	23	766	924	59302	post-embryonic root development
leaf 6 length (74 DAS)	7231	0.0025834	0.034466	3	18	924	59302	osmosensory signaling pathway
leaf 6 length (74 DAS)	10188	0.0026302	0.034733	5	61	924	59302	response to microbial phytotoxin
leaf 6 length (74 DAS)	52386	0.0026331	0.034733	9	185	924	59302	cell wall thickening
leaf 6 length (74 DAS)	16246	0.002768	0.036308	8	152	924	59302	RNA interference
leaf 6 length (74 DAS)	2000068	0.0028248	0.036848	5	62	924	59302	regulation of defense response to insect
leaf 6 length (74 DAS)	9653	0.0029718	0.038551	102	4983	924	59302	anatomical structure morphogenesis
leaf 6 length (74 DAS)	1902904	0.0032448	0.041263	5	64	924	59302	negative regulation of supramolecular fiber organization
leaf 6 length (74 DAS)	51494	0.0032448	0.041263	5	64	924	59302	negative regulation of cytoskeleton organization
leaf 6 length (74 DAS)	6570	0.0032448	0.041263	5	64	924	59302	tyrosine metabolic process
leaf 6 length (74 DAS)	34285	0.0032511	0.041263	15	427	924	59302	response to disaccharide
leaf 6 length (74 DAS)	44036	0.003397	0.042698	21	694	924	59302	cell wall macromolecule metabolic process
leaf 6 length (74 DAS)	50879	0.0034282	0.042698	4	40	924	59302	multicellular organismal movement
leaf 6 length (74 DAS)	10031	0.0034282	0.042698	4	40	924	59302	circumnutation
leaf 6 length (74 DAS)	9605	0.0034369	0.042698	135	6906	924	59302	response to external stimulus
leaf 6 length (74 DAS)	55073	0.0034895	0.043123	2	6	924	59302	cadmium ion homeostasis
leaf 6 length (74 DAS)	72524	0.0035429	0.043553	14	389	924	59302	pyridine-containing compound metabolic process
leaf 6 length (74 DAS)	45229	0.0035959	0.043975	40	1628	924	59302	external encapsulating structure organization
leaf 6 length (74 DAS)	2213	0.0036424	0.044312	8	159	924	59302	defense response to insect
leaf 6 length (74 DAS)	9072	0.0037141	0.044726	11	270	924	59302	aromatic amino acid family metabolic process
leaf 6 length (74 DAS)	90305	0.0037397	0.044726	10	232	924	59302	nucleic acid phosphodiester bond hydrolysis
leaf 6 length (74 DAS)	6564	0.0037526	0.044726	4	41	924	59302	L-serine biosynthetic process
leaf 6 length (74 DAS)	19363	0.0037526	0.044726	4	41	924	59302	pyridine nucleotide biosynthetic process
leaf 6 length (74 DAS)	34599	0.0038229	0.045335	13	351	924	59302	cellular response to oxidative stress
leaf 6 length (74 DAS)	71324	0.0039565	0.046683	5	67	924	59302	cellular response to disaccharide stimulus
leaf 6 length (74 DAS)	31047	0.0040342	0.047043	17	524	924	59302	gene silencing by RNA
leaf 6 length (74 DAS)	5985	0.0040534	0.047043	7	128	924	59302	sucrose metabolic process
leaf 6 length (74 DAS)	10154	0.0040665	0.047043	79	3741	924	59302	fruit development
leaf 6 length (74 DAS)	48759	0.0040671	0.047043	3	21	924	59302	xylem vessel member cell differentiation
leaf 6 width (74 DAS)	7017	1.1027e-16	3.8893e-13	114	793	3705	59302	microtubule-based process
leaf 6 width (74 DAS)	5975	4.4222e-16	7.7986e-13	364	3832	3705	59302	carbohydrate metabolic process
leaf 6 width (74 DAS)	44042	1.9775e-12	1.7436e-09	120	981	3705	59302	glucan metabolic process
leaf 6 width (74 DAS)	6073	1.9775e-12	1.7436e-09	120	981	3705	59302	cellular glucan metabolic process
leaf 6 width (74 DAS)	5976	5.6505e-12	3.9107e-09	169	1575	3705	59302	polysaccharide metabolic process
leaf 6 width (74 DAS)	44264	6.6528e-12	3.9107e-09	133	1149	3705	59302	cellular polysaccharide metabolic process
leaf 6 width (74 DAS)	7018	2.2788e-11	1.1482e-08	45	237	3705	59302	microtubule-based movement
leaf 6 width (74 DAS)	72708	2.3446e-10	9.9151e-08	14	28	3705	59302	response to sorbitol
leaf 6 width (74 DAS)	71554	2.5301e-10	9.9151e-08	216	2252	3705	59302	cell wall organization or biogenesis
leaf 6 width (74 DAS)	44419	1.7923e-09	6.3214e-07	57	387	3705	59302	interspecies interaction between organisms
leaf 6 width (74 DAS)	44403	2.2195e-09	6.9124e-07	54	359	3705	59302	symbiosis, encompassing mutualism through parasitism
leaf 6 width (74 DAS)	6928	2.3518e-09	6.9124e-07	47	291	3705	59302	movement of cell or subcellular component
leaf 6 width (74 DAS)	51701	3.1804e-09	8.6286e-07	40	228	3705	59302	interaction with host
leaf 6 width (74 DAS)	42546	4.266e-09	1.0747e-06	97	837	3705	59302	cell wall biogenesis
leaf 6 width (74 DAS)	44262	9.8643e-09	2.3194e-06	154	1549	3705	59302	cellular carbohydrate metabolic process
leaf 6 width (74 DAS)	30001	1.1381e-08	2.5087e-06	109	996	3705	59302	metal ion transport
leaf 6 width (74 DAS)	51273	4.0045e-08	7.6966e-06	56	411	3705	59302	beta-glucan metabolic process
leaf 6 width (74 DAS)	46785	4.4341e-08	7.6966e-06	25	116	3705	59302	microtubule polymerization
leaf 6 width (74 DAS)	1902222	4.6609e-08	7.6966e-06	19	71	3705	59302	erythrose 4-phosphate/phosphoenolpyruvate family amino acid catabolic process
leaf 6 width (74 DAS)	6559	4.6609e-08	7.6966e-06	19	71	3705	59302	L-phenylalanine catabolic process
leaf 6 width (74 DAS)	31109	4.9393e-08	7.6966e-06	27	133	3705	59302	microtubule polymerization or depolymerization
leaf 6 width (74 DAS)	71280	5.0898e-08	7.6966e-06	9	15	3705	59302	cellular response to copper ion
leaf 6 width (74 DAS)	80167	5.1386e-08	7.6966e-06	108	1013	3705	59302	response to karrikin
leaf 6 width (74 DAS)	9636	5.4165e-08	7.6966e-06	55	404	3705	59302	response to toxic substance
leaf 6 width (74 DAS)	10087	5.4555e-08	7.6966e-06	53	383	3705	59302	phloem or xylem histogenesis
leaf 6 width (74 DAS)	9653	9.5849e-08	1.3002e-05	400	4983	3705	59302	anatomical structure morphogenesis
leaf 6 width (74 DAS)	10088	1.3429e-07	1.7543e-05	14	42	3705	59302	phloem development
leaf 6 width (74 DAS)	9888	1.4849e-07	1.8704e-05	270	3175	3705	59302	tissue development
leaf 6 width (74 DAS)	80165	1.6663e-07	2.0266e-05	10	21	3705	59302	callose deposition in phloem sieve plate
leaf 6 width (74 DAS)	9074	2.12e-07	2.4924e-05	20	85	3705	59302	aromatic amino acid family catabolic process
leaf 6 width (74 DAS)	44699	2.5527e-07	2.9043e-05	2198	32825	3705	59302	single-organism process
leaf 6 width (74 DAS)	226	2.7185e-07	2.9962e-05	59	468	3705	59302	microtubule cytoskeleton organization
leaf 6 width (74 DAS)	1560	3.548e-07	3.7921e-05	14	45	3705	59302	regulation of cell growth by extracellular stimulus
leaf 6 width (74 DAS)	10065	4.0091e-07	4.1005e-05	18	73	3705	59302	primary meristem tissue development
leaf 6 width (74 DAS)	44712	4.1846e-07	4.1005e-05	149	1580	3705	59302	single-organism catabolic process
leaf 6 width (74 DAS)	44003	4.1854e-07	4.1005e-05	29	165	3705	59302	modification by symbiont of host morphology or physiology
leaf 6 width (74 DAS)	48508	5.2726e-07	5.0261e-05	30	176	3705	59302	embryonic meristem development
leaf 6 width (74 DAS)	51817	5.4308e-07	5.0407e-05	29	167	3705	59302	modification of morphology or physiology of other organism involved in symbiotic interaction
leaf 6 width (74 DAS)	71669	5.616e-07	5.0789e-05	111	1101	3705	59302	plant-type cell wall organization or biogenesis
leaf 6 width (74 DAS)	9615	7.1403e-07	6.1531e-05	52	404	3705	59302	response to virus
leaf 6 width (74 DAS)	7010	7.1527e-07	6.1531e-05	93	883	3705	59302	cytoskeleton organization
leaf 6 width (74 DAS)	30243	8.9346e-07	7.2366e-05	46	342	3705	59302	cellulose metabolic process
leaf 6 width (74 DAS)	35821	9.0094e-07	7.2366e-05	29	171	3705	59302	modification of morphology or physiology of other organism
leaf 6 width (74 DAS)	48830	9.0278e-07	7.2366e-05	16	62	3705	59302	adventitious root development
leaf 6 width (74 DAS)	10016	1.149e-06	9.0059e-05	103	1017	3705	59302	shoot system morphogenesis
leaf 6 width (74 DAS)	10067	1.304e-06	9.9984e-05	17	71	3705	59302	procambium histogenesis
leaf 6 width (74 DAS)	10051	1.3504e-06	0.00010058	63	537	3705	59302	xylem and phloem pattern formation
leaf 6 width (74 DAS)	42221	1.3688e-06	0.00010058	983	13830	3705	59302	response to chemical
leaf 6 width (74 DAS)	6572	1.4826e-06	0.00010672	14	50	3705	59302	tyrosine catabolic process
leaf 6 width (74 DAS)	32787	1.6964e-06	0.00011966	162	1792	3705	59302	monocarboxylic acid metabolic process
leaf 6 width (74 DAS)	9834	1.8187e-06	0.00012577	42	308	3705	59302	plant-type secondary cell wall biogenesis
leaf 6 width (74 DAS)	44710	1.8741e-06	0.00012712	988	13932	3705	59302	single-organism metabolic process
leaf 6 width (74 DAS)	31113	2.0346e-06	0.0001354	12	38	3705	59302	regulation of microtubule polymerization
leaf 6 width (74 DAS)	46794	2.2255e-06	0.00014517	16	66	3705	59302	transport of virus
leaf 6 width (74 DAS)	48598	2.2638e-06	0.00014517	44	332	3705	59302	embryonic morphogenesis
leaf 6 width (74 DAS)	42538	2.3288e-06	0.00014667	46	354	3705	59302	hyperosmotic salinity response
leaf 6 width (74 DAS)	31110	2.4843e-06	0.00015372	14	52	3705	59302	regulation of microtubule polymerization or depolymerization
leaf 6 width (74 DAS)	1902221	2.7831e-06	0.00016552	20	99	3705	59302	erythrose 4-phosphate/phosphoenolpyruvate family amino acid metabolic process
leaf 6 width (74 DAS)	6558	2.7831e-06	0.00016552	20	99	3705	59302	L-phenylalanine metabolic process
leaf 6 width (74 DAS)	9413	2.8158e-06	0.00016552	10	27	3705	59302	response to flooding
leaf 6 width (74 DAS)	10188	3.7898e-06	0.00021913	15	61	3705	59302	response to microbial phytotoxin
leaf 6 width (74 DAS)	7389	4.248e-06	0.00023623	110	1137	3705	59302	pattern specification process
leaf 6 width (74 DAS)	9251	4.2866e-06	0.00023623	23	128	3705	59302	glucan catabolic process
leaf 6 width (74 DAS)	44247	4.2866e-06	0.00023623	23	128	3705	59302	cellular polysaccharide catabolic process
leaf 6 width (74 DAS)	6801	4.5043e-06	0.00024441	20	102	3705	59302	superoxide metabolic process
leaf 6 width (74 DAS)	9832	4.9639e-06	0.00025988	71	654	3705	59302	plant-type cell wall biogenesis
leaf 6 width (74 DAS)	9063	4.9733e-06	0.00025988	37	267	3705	59302	cellular amino acid catabolic process
leaf 6 width (74 DAS)	1902579	5.0841e-06	0.00025988	16	70	3705	59302	multi-organism localization
leaf 6 width (74 DAS)	44766	5.0841e-06	0.00025988	16	70	3705	59302	multi-organism transport
leaf 6 width (74 DAS)	51274	6.628e-06	0.00033396	42	324	3705	59302	beta-glucan biosynthetic process
leaf 6 width (74 DAS)	51511	6.7499e-06	0.00033509	13	49	3705	59302	negative regulation of unidimensional cell growth
leaf 6 width (74 DAS)	3002	6.8924e-06	0.00033509	101	1034	3705	59302	regionalization
leaf 6 width (74 DAS)	44763	7.0063e-06	0.00033509	1299	18861	3705	59302	single-organism cellular process
leaf 6 width (74 DAS)	10374	7.0304e-06	0.00033509	35	250	3705	59302	stomatal complex development
leaf 6 width (74 DAS)	6570	7.1728e-06	0.00033731	15	64	3705	59302	tyrosine metabolic process
leaf 6 width (74 DAS)	90698	7.9051e-06	0.00036686	103	1063	3705	59302	post-embryonic plant morphogenesis
leaf 6 width (74 DAS)	22402	8.0375e-06	0.00036816	125	1349	3705	59302	cell cycle process
leaf 6 width (74 DAS)	9683	8.4672e-06	0.00038287	18	89	3705	59302	indoleacetic acid metabolic process
leaf 6 width (74 DAS)	46688	8.896e-06	0.00039717	17	81	3705	59302	response to copper ion
leaf 6 width (74 DAS)	71457	9.9906e-06	0.00044046	6	10	3705	59302	cellular response to ozone
leaf 6 width (74 DAS)	10555	1.0867e-05	0.0004732	16	74	3705	59302	response to mannitol
leaf 6 width (74 DAS)	48826	1.1342e-05	0.00048786	26	164	3705	59302	cotyledon morphogenesis
leaf 6 width (74 DAS)	9880	1.2216e-05	0.0005191	25	155	3705	59302	embryonic pattern specification
leaf 6 width (74 DAS)	34637	1.263e-05	0.00053032	87	871	3705	59302	cellular carbohydrate biosynthetic process
leaf 6 width (74 DAS)	1901606	1.4068e-05	0.00058375	35	258	3705	59302	alpha-amino acid catabolic process
leaf 6 width (74 DAS)	31112	1.4348e-05	0.00058843	12	45	3705	59302	positive regulation of microtubule polymerization or depolymerization
leaf 6 width (74 DAS)	46741	1.4691e-05	0.00058963	8	20	3705	59302	transport of virus in host, tissue to tissue
leaf 6 width (74 DAS)	42430	1.4722e-05	0.00058963	44	357	3705	59302	indole-containing compound metabolic process
leaf 6 width (74 DAS)	9965	1.4894e-05	0.00058963	68	639	3705	59302	leaf morphogenesis
leaf 6 width (74 DAS)	44708	1.5213e-05	0.00058963	4	4	3705	59302	single-organism behavior
leaf 6 width (74 DAS)	7638	1.5213e-05	0.00058963	4	4	3705	59302	mechanosensory behavior
leaf 6 width (74 DAS)	50801	1.5627e-05	0.00059909	90	914	3705	59302	ion homeostasis
leaf 6 width (74 DAS)	51607	1.6115e-05	0.00061115	34	249	3705	59302	defense response to virus
leaf 6 width (74 DAS)	9250	1.8924e-05	0.00071004	61	559	3705	59302	glucan biosynthetic process
leaf 6 width (74 DAS)	32886	1.9379e-05	0.00071948	20	112	3705	59302	regulation of microtubule-based process
leaf 6 width (74 DAS)	6468	2.3291e-05	0.0008557	367	4790	3705	59302	protein phosphorylation
leaf 6 width (74 DAS)	9684	2.3958e-05	0.00086229	17	87	3705	59302	indoleacetic acid biosynthetic process
leaf 6 width (74 DAS)	10599	2.3959e-05	0.00086229	9	27	3705	59302	production of lsiRNA involved in RNA interference
leaf 6 width (74 DAS)	98795	2.9226e-05	0.0010138	10	34	3705	59302	mRNA cleavage involved in gene silencing
leaf 6 width (74 DAS)	35279	2.9226e-05	0.0010138	10	34	3705	59302	mRNA cleavage involved in gene silencing by miRNA
leaf 6 width (74 DAS)	910	2.9239e-05	0.0010138	46	390	3705	59302	cytokinesis
leaf 6 width (74 DAS)	70507	2.9318e-05	0.0010138	19	106	3705	59302	regulation of microtubule cytoskeleton organization
leaf 6 width (74 DAS)	10038	3.1015e-05	0.001062	224	2752	3705	59302	response to metal ion
leaf 6 width (74 DAS)	10098	3.3577e-05	0.0011387	19	107	3705	59302	suspensor development
leaf 6 width (74 DAS)	22622	3.764e-05	0.0012504	245	3058	3705	59302	root system development
leaf 6 width (74 DAS)	6082	3.7875e-05	0.0012504	342	4454	3705	59302	organic acid metabolic process
leaf 6 width (74 DAS)	51301	3.8244e-05	0.0012504	93	975	3705	59302	cell division
leaf 6 width (74 DAS)	51275	3.9089e-05	0.0012504	11	42	3705	59302	beta-glucan catabolic process
leaf 6 width (74 DAS)	30245	3.9089e-05	0.0012504	11	42	3705	59302	cellulose catabolic process
leaf 6 width (74 DAS)	10411	3.9111e-05	0.0012504	33	249	3705	59302	xyloglucan metabolic process
leaf 6 width (74 DAS)	46395	3.9707e-05	0.0012504	53	477	3705	59302	carboxylic acid catabolic process
leaf 6 width (74 DAS)	16054	3.9707e-05	0.0012504	53	477	3705	59302	organic acid catabolic process
leaf 6 width (74 DAS)	44723	4.2286e-05	0.0013198	164	1929	3705	59302	single-organism carbohydrate metabolic process
leaf 6 width (74 DAS)	19752	4.4679e-05	0.0013823	301	3869	3705	59302	carboxylic acid metabolic process
leaf 6 width (74 DAS)	271	4.9721e-05	0.0015162	84	866	3705	59302	polysaccharide biosynthetic process
leaf 6 width (74 DAS)	98754	4.9867e-05	0.0015162	37	296	3705	59302	detoxification
leaf 6 width (74 DAS)	6972	5.1836e-05	0.0015626	51	458	3705	59302	hyperosmotic response
leaf 6 width (74 DAS)	33692	5.2683e-05	0.0015718	75	753	3705	59302	cellular polysaccharide biosynthetic process
leaf 6 width (74 DAS)	9970	5.3457e-05	0.0015718	15	75	3705	59302	cellular response to sulfate starvation
leaf 6 width (74 DAS)	44275	5.3476e-05	0.0015718	26	179	3705	59302	cellular carbohydrate catabolic process
leaf 6 width (74 DAS)	9616	5.7846e-05	0.0016587	13	59	3705	59302	virus induced gene silencing
leaf 6 width (74 DAS)	52018	5.7846e-05	0.0016587	13	59	3705	59302	modulation by symbiont of RNA levels in host
leaf 6 width (74 DAS)	52249	5.7846e-05	0.0016587	13	59	3705	59302	modulation of RNA levels in other organism involved in symbiotic interaction
leaf 6 width (74 DAS)	43436	5.8433e-05	0.00166	340	4450	3705	59302	oxoacid metabolic process
leaf 6 width (74 DAS)	52545	5.8832e-05	0.00166	26	180	3705	59302	callose localization
leaf 6 width (74 DAS)	43622	5.9324e-05	0.0016606	22	140	3705	59302	cortical microtubule organization
leaf 6 width (74 DAS)	30865	6.7051e-05	0.0018621	23	151	3705	59302	cortical cytoskeleton organization
leaf 6 width (74 DAS)	15706	8.0464e-05	0.0022172	21	133	3705	59302	nitrate transport
leaf 6 width (74 DAS)	9799	8.2049e-05	0.0022286	9	31	3705	59302	specification of symmetry
leaf 6 width (74 DAS)	33037	8.2143e-05	0.0022286	27	194	3705	59302	polysaccharide localization
leaf 6 width (74 DAS)	9072	8.4916e-05	0.0022862	34	270	3705	59302	aromatic amino acid family metabolic process
leaf 6 width (74 DAS)	98771	8.8647e-05	0.0023686	73	740	3705	59302	inorganic ion homeostasis
leaf 6 width (74 DAS)	48364	9.0894e-05	0.0024104	241	3044	3705	59302	root development
leaf 6 width (74 DAS)	9953	9.5144e-05	0.0024674	8	25	3705	59302	dorsal/ventral pattern formation
leaf 6 width (74 DAS)	48262	9.5144e-05	0.0024674	8	25	3705	59302	determination of dorsal/ventral asymmetry
leaf 6 width (74 DAS)	48263	9.5144e-05	0.0024674	8	25	3705	59302	determination of dorsal identity
leaf 6 width (74 DAS)	71555	9.9074e-05	0.0025506	124	1414	3705	59302	cell wall organization
leaf 6 width (74 DAS)	281	0.00010765	0.0027512	41	353	3705	59302	mitotic cytokinesis
leaf 6 width (74 DAS)	10588	0.00010915	0.0027515	20	126	3705	59302	cotyledon vascular tissue pattern formation
leaf 6 width (74 DAS)	97435	0.00010922	0.0027515	63	619	3705	59302	supramolecular fiber organization
leaf 6 width (74 DAS)	72524	0.00011396	0.0028507	44	389	3705	59302	pyridine-containing compound metabolic process
leaf 6 width (74 DAS)	10444	0.00011908	0.0029578	11	47	3705	59302	guard mother cell differentiation
leaf 6 width (74 DAS)	46916	0.00012291	0.0030314	23	157	3705	59302	cellular transition metal ion homeostasis
leaf 6 width (74 DAS)	16052	0.00012927	0.0031662	67	673	3705	59302	carbohydrate catabolic process
leaf 6 width (74 DAS)	50879	0.00013384	0.0032211	10	40	3705	59302	multicellular organismal movement
leaf 6 width (74 DAS)	10031	0.00013384	0.0032211	10	40	3705	59302	circumnutation
leaf 6 width (74 DAS)	9956	0.00013425	0.0032211	16	90	3705	59302	radial pattern formation
leaf 6 width (74 DAS)	272	0.00014363	0.0034022	44	393	3705	59302	polysaccharide catabolic process
leaf 6 width (74 DAS)	30244	0.00014373	0.0034022	32	255	3705	59302	cellulose biosynthetic process
leaf 6 width (74 DAS)	51445	0.00015354	0.0036102	16	91	3705	59302	regulation of meiotic cell cycle
leaf 6 width (74 DAS)	42435	0.00015567	0.0036361	31	245	3705	59302	indole-containing compound biosynthetic process
leaf 6 width (74 DAS)	51258	0.0001581	0.0036685	39	336	3705	59302	protein polymerization
leaf 6 width (74 DAS)	10383	0.00016005	0.0036894	60	590	3705	59302	cell wall polysaccharide metabolic process
leaf 6 width (74 DAS)	44087	0.00016467	0.0037713	41	360	3705	59302	regulation of cellular component biogenesis
leaf 6 width (74 DAS)	10232	0.00016847	0.003809	17	101	3705	59302	vascular transport
leaf 6 width (74 DAS)	10233	0.00016847	0.003809	17	101	3705	59302	phloem transport
leaf 6 width (74 DAS)	6811	0.00017353	0.0038983	206	2577	3705	59302	ion transport
leaf 6 width (74 DAS)	10072	0.00017891	0.0039937	18	111	3705	59302	primary shoot apical meristem specification
leaf 6 width (74 DAS)	61640	0.00018534	0.0041113	41	362	3705	59302	cytoskeleton-dependent cytokinesis
leaf 6 width (74 DAS)	10410	0.00019008	0.0041902	48	446	3705	59302	hemicellulose metabolic process
leaf 6 width (74 DAS)	44767	0.0001951	0.0042739	965	14003	3705	59302	single-organism developmental process
leaf 6 width (74 DAS)	16032	0.0001977	0.0043042	23	162	3705	59302	viral process
leaf 6 width (74 DAS)	55114	0.00019963	0.0043196	380	5115	3705	59302	oxidation-reduction process
leaf 6 width (74 DAS)	72525	0.00020864	0.0044626	12	58	3705	59302	pyridine-containing compound biosynthetic process
leaf 6 width (74 DAS)	48856	0.00020877	0.0044626	969	14072	3705	59302	anatomical structure development
leaf 6 width (74 DAS)	48532	0.00022029	0.0046805	49	461	3705	59302	anatomical structure arrangement
leaf 6 width (74 DAS)	80144	0.00022716	0.0047976	13	67	3705	59302	amino acid homeostasis
leaf 6 width (74 DAS)	9943	0.00023519	0.0049376	25	185	3705	59302	adaxial/abaxial axis specification
leaf 6 width (74 DAS)	10039	0.00024559	0.0051254	28	218	3705	59302	response to iron ion
leaf 6 width (74 DAS)	72330	0.00025003	0.0051875	88	962	3705	59302	monocarboxylic acid biosynthetic process
leaf 6 width (74 DAS)	45597	0.00025492	0.005258	10	43	3705	59302	positive regulation of cell differentiation
leaf 6 width (74 DAS)	2000652	0.00027061	0.0055169	14	77	3705	59302	regulation of secondary cell wall biogenesis
leaf 6 width (74 DAS)	40020	0.00027061	0.0055169	14	77	3705	59302	regulation of meiotic nuclear division
leaf 6 width (74 DAS)	1901332	0.00027469	0.0055681	6	16	3705	59302	negative regulation of lateral root development
leaf 6 width (74 DAS)	90421	0.00028329	0.0057095	20	135	3705	59302	embryonic meristem initiation
leaf 6 width (74 DAS)	9855	0.00030159	0.0060439	8	29	3705	59302	determination of bilateral symmetry
leaf 6 width (74 DAS)	98586	0.00030795	0.0060784	13	69	3705	59302	cellular response to virus
leaf 6 width (74 DAS)	55080	0.00031423	0.0060784	61	618	3705	59302	cation homeostasis
leaf 6 width (74 DAS)	75733	0.00031883	0.0060784	5	11	3705	59302	intracellular transport of virus
leaf 6 width (74 DAS)	10350	0.00031883	0.0060784	5	11	3705	59302	cellular response to magnesium starvation
leaf 6 width (74 DAS)	71286	0.00031883	0.0060784	5	11	3705	59302	cellular response to magnesium ion
leaf 6 width (74 DAS)	71325	0.00031883	0.0060784	5	11	3705	59302	cellular response to mannitol stimulus
leaf 6 width (74 DAS)	31115	0.00031883	0.0060784	5	11	3705	59302	negative regulation of microtubule polymerization
leaf 6 width (74 DAS)	72709	0.00031883	0.0060784	5	11	3705	59302	cellular response to sorbitol
leaf 6 width (74 DAS)	32026	0.00031883	0.0060784	5	11	3705	59302	response to magnesium ion
leaf 6 width (74 DAS)	7049	0.00032536	0.0061696	142	1705	3705	59302	cell cycle
leaf 6 width (74 DAS)	32502	0.00033308	0.0062616	989	14432	3705	59302	developmental process
leaf 6 width (74 DAS)	9607	0.00033376	0.0062616	356	4795	3705	59302	response to biotic stimulus
leaf 6 width (74 DAS)	90558	0.0003394	0.0063337	124	1458	3705	59302	plant epidermis development
leaf 6 width (74 DAS)	10267	0.00034247	0.0063573	12	61	3705	59302	production of ta-siRNAs involved in RNA interference
leaf 6 width (74 DAS)	16310	0.00035605	0.0065747	395	5378	3705	59302	phosphorylation
leaf 6 width (74 DAS)	6814	0.00039213	0.0072033	15	89	3705	59302	sodium ion transport
leaf 6 width (74 DAS)	35864	0.00040211	0.0073483	6	17	3705	59302	response to potassium ion
leaf 6 width (74 DAS)	43207	0.00041165	0.0074456	353	4765	3705	59302	response to external biotic stimulus
leaf 6 width (74 DAS)	51707	0.00041165	0.0074456	353	4765	3705	59302	response to other organism
leaf 6 width (74 DAS)	16049	0.00042292	0.0076105	195	2464	3705	59302	cell growth
leaf 6 width (74 DAS)	55081	0.00043686	0.0078214	35	306	3705	59302	anion homeostasis
leaf 6 width (74 DAS)	1902171	0.00045677	0.0080956	4	7	3705	59302	regulation of tocopherol cyclase activity
leaf 6 width (74 DAS)	31279	0.00045677	0.0080956	4	7	3705	59302	regulation of cyclase activity
leaf 6 width (74 DAS)	6970	0.00046639	0.0082248	285	3772	3705	59302	response to osmotic stress
leaf 6 width (74 DAS)	9933	0.0004707	0.0082595	36	319	3705	59302	meristem structural organization
leaf 6 width (74 DAS)	1903338	0.00050362	0.0087485	22	162	3705	59302	regulation of cell wall organization or biogenesis
leaf 6 width (74 DAS)	51814	0.00051581	0.0087485	11	55	3705	59302	movement in other organism involved in symbiotic interaction
leaf 6 width (74 DAS)	52126	0.00051581	0.0087485	11	55	3705	59302	movement in host environment
leaf 6 width (74 DAS)	44000	0.00051581	0.0087485	11	55	3705	59302	movement in host
leaf 6 width (74 DAS)	52192	0.00051581	0.0087485	11	55	3705	59302	movement in environment of other organism involved in symbiotic interaction
leaf 6 width (74 DAS)	46739	0.00051581	0.0087485	11	55	3705	59302	transport of virus in multicellular host
leaf 6 width (74 DAS)	6631	0.00051668	0.0087485	76	825	3705	59302	fatty acid metabolic process
leaf 6 width (74 DAS)	35865	0.00051841	0.0087485	5	12	3705	59302	cellular response to potassium ion
leaf 6 width (74 DAS)	1902410	0.00052885	0.0088401	36	321	3705	59302	mitotic cytokinetic process
leaf 6 width (74 DAS)	32506	0.00052885	0.0088401	36	321	3705	59302	cytokinetic process
leaf 6 width (74 DAS)	1905392	0.0006103	0.010153	193	2454	3705	59302	plant organ morphogenesis
leaf 6 width (74 DAS)	1736	0.0006248	0.010202	8	32	3705	59302	establishment of planar polarity
leaf 6 width (74 DAS)	1738	0.0006248	0.010202	8	32	3705	59302	morphogenesis of a polarized epithelium
leaf 6 width (74 DAS)	2009	0.0006248	0.010202	8	32	3705	59302	morphogenesis of an epithelium
leaf 6 width (74 DAS)	48729	0.0006248	0.010202	8	32	3705	59302	tissue morphogenesis
leaf 6 width (74 DAS)	303	0.00065502	0.010597	17	113	3705	59302	response to superoxide
leaf 6 width (74 DAS)	305	0.00065502	0.010597	17	113	3705	59302	response to oxygen radical
leaf 6 width (74 DAS)	2000023	0.00066795	0.010757	9	40	3705	59302	regulation of lateral root development
leaf 6 width (74 DAS)	6820	0.00067241	0.01078	91	1033	3705	59302	anion transport
leaf 6 width (74 DAS)	911	0.00069907	0.011157	35	314	3705	59302	cytokinesis by cell plate formation
leaf 6 width (74 DAS)	9628	0.00070573	0.011212	768	11097	3705	59302	response to abiotic stimulus
leaf 6 width (74 DAS)	1901605	0.00072254	0.011428	101	1171	3705	59302	alpha-amino acid metabolic process
leaf 6 width (74 DAS)	1903047	0.00076415	0.012032	62	653	3705	59302	mitotic cell cycle process
leaf 6 width (74 DAS)	6878	0.00079105	0.0124	6	19	3705	59302	cellular copper ion homeostasis
leaf 6 width (74 DAS)	19430	0.00086376	0.013256	14	86	3705	59302	removal of superoxide radicals
leaf 6 width (74 DAS)	71451	0.00086376	0.013256	14	86	3705	59302	cellular response to superoxide
leaf 6 width (74 DAS)	71450	0.00086376	0.013256	14	86	3705	59302	cellular response to oxygen radical
leaf 6 width (74 DAS)	10597	0.00086823	0.013256	4	8	3705	59302	green leaf volatile biosynthetic process
leaf 6 width (74 DAS)	19372	0.00086823	0.013256	4	8	3705	59302	lipoxygenase pathway
leaf 6 width (74 DAS)	6690	0.00086823	0.013256	4	8	3705	59302	icosanoid metabolic process
leaf 6 width (74 DAS)	30003	0.00087233	0.013262	34	306	3705	59302	cellular cation homeostasis
leaf 6 width (74 DAS)	31122	0.00089938	0.013614	23	180	3705	59302	cytoplasmic microtubule organization
leaf 6 width (74 DAS)	10154	0.00090612	0.013658	280	3741	3705	59302	fruit development
leaf 6 width (74 DAS)	2000603	0.0009291	0.013827	3	4	3705	59302	regulation of secondary growth
leaf 6 width (74 DAS)	15808	0.0009291	0.013827	3	4	3705	59302	L-alanine transport
leaf 6 width (74 DAS)	32328	0.0009291	0.013827	3	4	3705	59302	alanine transport
leaf 6 width (74 DAS)	48869	0.00094465	0.013999	302	4068	3705	59302	cellular developmental process
leaf 6 width (74 DAS)	8283	0.00095507	0.01409	64	685	3705	59302	cell proliferation
leaf 6 width (74 DAS)	48317	0.0009588	0.01409	11	59	3705	59302	seed morphogenesis
leaf 6 width (74 DAS)	71493	0.0009645	0.014115	8	34	3705	59302	cellular response to UV-B
leaf 6 width (74 DAS)	2252	0.00097839	0.014259	35	320	3705	59302	immune effector process
leaf 6 width (74 DAS)	98869	0.00099441	0.014433	15	97	3705	59302	cellular oxidant detoxification
leaf 6 width (74 DAS)	44282	0.0010192	0.014733	56	583	3705	59302	small molecule catabolic process
leaf 6 width (74 DAS)	1902905	0.001042	0.01494	21	160	3705	59302	positive regulation of supramolecular fiber organization
leaf 6 width (74 DAS)	51495	0.001042	0.01494	21	160	3705	59302	positive regulation of cytoskeleton organization
leaf 6 width (74 DAS)	17148	0.0010533	0.01498	30	262	3705	59302	negative regulation of translation
leaf 6 width (74 DAS)	34249	0.0010533	0.01498	30	262	3705	59302	negative regulation of cellular amide metabolic process
leaf 6 width (74 DAS)	31116	0.0010797	0.015293	7	27	3705	59302	positive regulation of microtubule polymerization
leaf 6 width (74 DAS)	15740	0.001091	0.015392	12	69	3705	59302	C4-dicarboxylate transport
leaf 6 width (74 DAS)	10148	0.0011629	0.016276	9	43	3705	59302	transpiration
leaf 6 width (74 DAS)	71484	0.0011629	0.016276	9	43	3705	59302	cellular response to light intensity
leaf 6 width (74 DAS)	55076	0.0011982	0.016704	37	348	3705	59302	transition metal ion homeostasis
leaf 6 width (74 DAS)	48481	0.0012035	0.016712	31	276	3705	59302	plant ovule development
leaf 6 width (74 DAS)	9944	0.0012462	0.017236	18	130	3705	59302	polarity specification of adaxial/abaxial axis
leaf 6 width (74 DAS)	55065	0.0012779	0.017606	54	563	3705	59302	metal ion homeostasis
leaf 6 width (74 DAS)	19362	0.0012921	0.017733	39	374	3705	59302	pyridine nucleotide metabolic process
leaf 6 width (74 DAS)	44036	0.0013172	0.018006	64	694	3705	59302	cell wall macromolecule metabolic process
leaf 6 width (74 DAS)	1901361	0.0013472	0.018346	66	721	3705	59302	organic cyclic compound catabolic process
leaf 6 width (74 DAS)	6835	0.0013624	0.018457	14	90	3705	59302	dicarboxylic acid transport
leaf 6 width (74 DAS)	6995	0.0013658	0.018457	15	100	3705	59302	cellular response to nitrogen starvation
leaf 6 width (74 DAS)	10338	0.0013818	0.018602	9	44	3705	59302	leaf formation
leaf 6 width (74 DAS)	45229	0.0014198	0.018923	132	1628	3705	59302	external encapsulating structure organization
leaf 6 width (74 DAS)	48759	0.0014201	0.018923	6	21	3705	59302	xylem vessel member cell differentiation
leaf 6 width (74 DAS)	35670	0.0014313	0.018923	31	279	3705	59302	plant-type ovary development
leaf 6 width (74 DAS)	42362	0.0014379	0.018923	8	36	3705	59302	fat-soluble vitamin biosynthetic process
leaf 6 width (74 DAS)	60919	0.0014379	0.018923	8	36	3705	59302	auxin influx
leaf 6 width (74 DAS)	6775	0.0014379	0.018923	8	36	3705	59302	fat-soluble vitamin metabolic process
leaf 6 width (74 DAS)	6379	0.0014656	0.019217	10	53	3705	59302	mRNA cleavage
leaf 6 width (74 DAS)	48640	0.0014798	0.01933	16	111	3705	59302	negative regulation of developmental growth
leaf 6 width (74 DAS)	16051	0.0015058	0.019598	108	1295	3705	59302	carbohydrate biosynthetic process
leaf 6 width (74 DAS)	1990748	0.0015129	0.019618	15	101	3705	59302	cellular detoxification
leaf 6 width (74 DAS)	10224	0.0015632	0.020196	36	341	3705	59302	response to UV-B
leaf 6 width (74 DAS)	1901659	0.0016453	0.021179	39	379	3705	59302	glycosyl compound biosynthetic process
leaf 6 width (74 DAS)	7349	0.0016775	0.021292	11	63	3705	59302	cellularization
leaf 6 width (74 DAS)	42822	0.0016782	0.021292	5	15	3705	59302	pyridoxal phosphate metabolic process
leaf 6 width (74 DAS)	42823	0.0016782	0.021292	5	15	3705	59302	pyridoxal phosphate biosynthetic process
leaf 6 width (74 DAS)	44210	0.0016782	0.021292	5	15	3705	59302	'de novo' CTP biosynthetic process
leaf 6 width (74 DAS)	9850	0.0016953	0.021389	32	294	3705	59302	auxin metabolic process
leaf 6 width (74 DAS)	10035	0.001698	0.021389	401	5589	3705	59302	response to inorganic substance
leaf 6 width (74 DAS)	9733	0.0018145	0.022775	170	2181	3705	59302	response to auxin
leaf 6 width (74 DAS)	19439	0.0018725	0.02342	63	691	3705	59302	aromatic compound catabolic process
leaf 6 width (74 DAS)	10440	0.0020361	0.025375	12	74	3705	59302	stomatal lineage progression
leaf 6 width (74 DAS)	9605	0.0020563	0.025538	487	6906	3705	59302	response to external stimulus
leaf 6 width (74 DAS)	9955	0.0020751	0.025681	27	238	3705	59302	adaxial/abaxial pattern specification
leaf 6 width (74 DAS)	34484	0.0022143	0.027295	3	5	3705	59302	raffinose catabolic process
leaf 6 width (74 DAS)	9267	0.002221	0.027295	71	803	3705	59302	cellular response to starvation
leaf 6 width (74 DAS)	51259	0.0022637	0.027723	25	216	3705	59302	protein oligomerization
leaf 6 width (74 DAS)	10089	0.0022798	0.027822	23	193	3705	59302	xylem development
leaf 6 width (74 DAS)	51262	0.0022884	0.027832	12	75	3705	59302	protein tetramerization
leaf 6 width (74 DAS)	51513	0.0023162	0.027977	5	16	3705	59302	regulation of monopolar cell growth
leaf 6 width (74 DAS)	31111	0.0023162	0.027977	5	16	3705	59302	negative regulation of microtubule polymerization or depolymerization
leaf 6 width (74 DAS)	34214	0.0023535	0.028139	4	10	3705	59302	protein hexamerization
leaf 6 width (74 DAS)	97438	0.0023535	0.028139	4	10	3705	59302	exit from dormancy
leaf 6 width (74 DAS)	48838	0.0023535	0.028139	4	10	3705	59302	release of seed from dormancy
leaf 6 width (74 DAS)	1905177	0.0023721	0.028265	6	23	3705	59302	tracheary element differentiation
leaf 6 width (74 DAS)	65001	0.0024539	0.02914	18	138	3705	59302	specification of axis polarity
leaf 6 width (74 DAS)	80188	0.002462	0.02914	15	106	3705	59302	RNA-directed DNA methylation
leaf 6 width (74 DAS)	46686	0.0025151	0.029668	166	2141	3705	59302	response to cadmium ion
leaf 6 width (74 DAS)	902	0.002549	0.029926	169	2185	3705	59302	cell morphogenesis
leaf 6 width (74 DAS)	278	0.0025539	0.029926	65	727	3705	59302	mitotic cell cycle
leaf 6 width (74 DAS)	80060	0.0025867	0.03021	10	57	3705	59302	integument development
leaf 6 width (74 DAS)	51321	0.0028387	0.033043	50	532	3705	59302	meiotic cell cycle
leaf 6 width (74 DAS)	10103	0.0028753	0.033346	18	140	3705	59302	stomatal complex morphogenesis
leaf 6 width (74 DAS)	9826	0.0028836	0.033346	136	1718	3705	59302	unidimensional cell growth
leaf 6 width (74 DAS)	5984	0.0028972	0.033393	25	220	3705	59302	disaccharide metabolic process
leaf 6 width (74 DAS)	48825	0.0029812	0.03425	39	392	3705	59302	cotyledon development
leaf 6 width (74 DAS)	48316	0.0030158	0.034535	264	3587	3705	59302	seed development
leaf 6 width (74 DAS)	31669	0.0031028	0.035313	76	882	3705	59302	cellular response to nutrient levels
leaf 6 width (74 DAS)	42816	0.0031138	0.035313	5	17	3705	59302	vitamin B6 metabolic process
leaf 6 width (74 DAS)	42819	0.0031138	0.035313	5	17	3705	59302	vitamin B6 biosynthetic process
leaf 6 width (74 DAS)	9753	0.0032177	0.036302	96	1159	3705	59302	response to jasmonic acid
leaf 6 width (74 DAS)	9651	0.0032216	0.036302	252	3414	3705	59302	response to salt stress
leaf 6 width (74 DAS)	48731	0.0032427	0.036423	647	9400	3705	59302	system development
leaf 6 width (74 DAS)	30422	0.0033553	0.037156	18	142	3705	59302	production of siRNA involved in RNA interference
leaf 6 width (74 DAS)	31333	0.0033606	0.037156	10	59	3705	59302	negative regulation of protein complex assembly
leaf 6 width (74 DAS)	7020	0.0033606	0.037156	10	59	3705	59302	microtubule nucleation
leaf 6 width (74 DAS)	32272	0.0033606	0.037156	10	59	3705	59302	negative regulation of protein polymerization
leaf 6 width (74 DAS)	15996	0.0033606	0.037156	10	59	3705	59302	chlorophyll catabolic process
leaf 6 width (74 DAS)	46496	0.0034396	0.037894	37	370	3705	59302	nicotinamide nucleotide metabolic process
leaf 6 width (74 DAS)	40008	0.0034488	0.037894	94	1134	3705	59302	regulation of growth
leaf 6 width (74 DAS)	9311	0.0034811	0.03813	28	259	3705	59302	oligosaccharide metabolic process
leaf 6 width (74 DAS)	48878	0.0034971	0.038186	114	1415	3705	59302	chemical homeostasis
leaf 6 width (74 DAS)	9612	0.0035652	0.03881	12	79	3705	59302	response to mechanical stimulus
leaf 6 width (74 DAS)	1902589	0.0036146	0.039227	81	956	3705	59302	single-organism organelle organization
leaf 6 width (74 DAS)	35195	0.0036275	0.039246	21	177	3705	59302	gene silencing by miRNA
leaf 6 width (74 DAS)	9798	0.0036895	0.039731	27	248	3705	59302	axis specification
leaf 6 width (74 DAS)	48528	0.0037169	0.039731	67	766	3705	59302	post-embryonic root development
leaf 6 width (74 DAS)	10305	0.0037338	0.039731	22	189	3705	59302	leaf vascular tissue pattern formation
leaf 6 width (74 DAS)	77	0.0037384	0.039731	7	33	3705	59302	DNA damage checkpoint
leaf 6 width (74 DAS)	8284	0.0037399	0.039731	20	166	3705	59302	positive regulation of cell proliferation
leaf 6 width (74 DAS)	10014	0.0037399	0.039731	20	166	3705	59302	meristem initiation
leaf 6 width (74 DAS)	51128	0.0037727	0.039895	110	1362	3705	59302	regulation of cellular component organization
leaf 6 width (74 DAS)	32271	0.0038116	0.039895	23	201	3705	59302	regulation of protein polymerization
leaf 6 width (74 DAS)	42178	0.0039024	0.039895	2	2	3705	59302	xenobiotic catabolic process
leaf 6 width (74 DAS)	2000185	0.0039024	0.039895	2	2	3705	59302	regulation of phosphate transmembrane transport
leaf 6 width (74 DAS)	2000605	0.0039024	0.039895	2	2	3705	59302	positive regulation of secondary growth
leaf 6 width (74 DAS)	9971	0.0039024	0.039895	2	2	3705	59302	anastral spindle assembly involved in male meiosis
leaf 6 width (74 DAS)	1903795	0.0039024	0.039895	2	2	3705	59302	regulation of inorganic anion transmembrane transport
leaf 6 width (74 DAS)	70778	0.0039024	0.039895	2	2	3705	59302	L-aspartate transport
leaf 6 width (74 DAS)	55048	0.0039024	0.039895	2	2	3705	59302	anastral spindle assembly
leaf 6 width (74 DAS)	80177	0.0039024	0.039895	2	2	3705	59302	plastoglobule organization
leaf 6 width (74 DAS)	7053	0.0039024	0.039895	2	2	3705	59302	spindle assembly involved in male meiosis
leaf 6 width (74 DAS)	72722	0.0039024	0.039895	2	2	3705	59302	response to amitrole
leaf 6 width (74 DAS)	89712	0.0039024	0.039895	2	2	3705	59302	L-aspartate transmembrane transport
leaf 6 width (74 DAS)	40007	0.0039265	0.040025	247	3354	3705	59302	growth
leaf 6 width (74 DAS)	10214	0.0040275	0.040916	39	399	3705	59302	seed coat development
leaf 6 width (74 DAS)	1901881	0.0040916	0.040916	5	18	3705	59302	positive regulation of protein depolymerization
leaf 6 width (74 DAS)	18377	0.0040916	0.040916	5	18	3705	59302	protein myristoylation
leaf 6 width (74 DAS)	6498	0.0040916	0.040916	5	18	3705	59302	N-terminal protein lipidation
leaf 6 width (74 DAS)	6499	0.0040916	0.040916	5	18	3705	59302	N-terminal protein myristoylation
leaf 6 width (74 DAS)	31117	0.0040916	0.040916	5	18	3705	59302	positive regulation of microtubule depolymerization
leaf 6 width (74 DAS)	9404	0.0041246	0.040916	25	226	3705	59302	toxin metabolic process
leaf 6 width (74 DAS)	42044	0.0041984	0.040916	18	145	3705	59302	fluid transport
leaf 6 width (74 DAS)	6833	0.0041984	0.040916	18	145	3705	59302	water transport
leaf 6 width (74 DAS)	6875	0.0041987	0.040916	30	287	3705	59302	cellular metal ion homeostasis
leaf 6 width (74 DAS)	98712	0.0042227	0.040916	3	6	3705	59302	L-glutamate import across plasma membrane
leaf 6 width (74 DAS)	1902475	0.0042227	0.040916	3	6	3705	59302	L-alpha-amino acid transmembrane transport
leaf 6 width (74 DAS)	1903802	0.0042227	0.040916	3	6	3705	59302	L-glutamate(1-) import across plasma membrane
leaf 6 width (74 DAS)	60774	0.0042227	0.040916	3	6	3705	59302	auxin mediated signaling pathway involved in phyllotactic patterning
leaf 6 width (74 DAS)	1904143	0.0042227	0.040916	3	6	3705	59302	positive regulation of carotenoid biosynthetic process
leaf 6 width (74 DAS)	44745	0.0042227	0.040916	3	6	3705	59302	amino acid transmembrane import
leaf 6 width (74 DAS)	55073	0.0042227	0.040916	3	6	3705	59302	cadmium ion homeostasis
leaf 6 width (74 DAS)	89718	0.0042227	0.040916	3	6	3705	59302	amino acid import across plasma membrane
leaf 6 width (74 DAS)	60560	0.004254	0.041107	150	1939	3705	59302	developmental growth involved in morphogenesis
leaf 6 width (74 DAS)	9610	0.0043078	0.041287	10	61	3705	59302	response to symbiotic fungus
leaf 6 width (74 DAS)	46149	0.0043078	0.041287	10	61	3705	59302	pigment catabolic process
leaf 6 width (74 DAS)	6284	0.0043078	0.041287	10	61	3705	59302	base-excision repair
leaf 6 width (74 DAS)	10033	0.0044213	0.04226	699	10238	3705	59302	response to organic substance
leaf 6 width (74 DAS)	34285	0.0044387	0.042263	41	427	3705	59302	response to disaccharide
leaf 6 width (74 DAS)	42360	0.0044575	0.042263	7	34	3705	59302	vitamin E metabolic process
leaf 6 width (74 DAS)	10189	0.0044575	0.042263	7	34	3705	59302	vitamin E biosynthetic process
leaf 6 width (74 DAS)	6793	0.0045805	0.043312	531	7657	3705	59302	phosphorus metabolic process
leaf 6 width (74 DAS)	51601	0.0046056	0.043317	6	26	3705	59302	exocyst localization
leaf 6 width (74 DAS)	60178	0.0046056	0.043317	6	26	3705	59302	regulation of exocyst localization
leaf 6 width (74 DAS)	7164	0.004672	0.043825	8	43	3705	59302	establishment of tissue polarity
leaf 6 width (74 DAS)	1903046	0.0047669	0.044597	48	520	3705	59302	meiotic cell cycle process
leaf 6 width (74 DAS)	43254	0.0048544	0.045197	23	205	3705	59302	regulation of protein complex assembly
leaf 6 width (74 DAS)	6829	0.0048568	0.045197	12	82	3705	59302	zinc II ion transport
leaf 6 width (74 DAS)	71585	0.0050152	0.046426	4	12	3705	59302	detoxification of cadmium ion
leaf 6 width (74 DAS)	1990170	0.0050152	0.046426	4	12	3705	59302	stress response to cadmium ion
leaf 6 width (74 DAS)	46394	0.0050539	0.046541	151	1963	3705	59302	carboxylic acid biosynthetic process
leaf 6 width (74 DAS)	16053	0.0050539	0.046541	151	1963	3705	59302	organic acid biosynthetic process
leaf 6 width (74 DAS)	10431	0.0050794	0.046654	37	379	3705	59302	seed maturation
leaf 6 width (74 DAS)	51704	0.00518	0.047455	501	7211	3705	59302	multi-organism process
leaf 6 width (74 DAS)	43090	0.0052704	0.047909	5	19	3705	59302	amino acid import
leaf 6 width (74 DAS)	46184	0.0052704	0.047909	5	19	3705	59302	aldehyde biosynthetic process
leaf 6 width (74 DAS)	6166	0.0052704	0.047909	5	19	3705	59302	purine ribonucleoside salvage
leaf 6 width (74 DAS)	48509	0.0053577	0.04849	51	563	3705	59302	regulation of meristem development
leaf 6 width (74 DAS)	34644	0.0053618	0.04849	12	83	3705	59302	cellular response to UV
leaf 6 width (74 DAS)	19748	0.0054598	0.04925	122	1550	3705	59302	secondary metabolic process
leaf 8 area (81 DAS)	9607	8.4446e-21	1.6906e-17	941	4795	8823	59302	response to biotic stimulus
leaf 8 area (81 DAS)	43207	1.1877e-20	1.6906e-17	935	4765	8823	59302	response to external biotic stimulus
leaf 8 area (81 DAS)	51707	1.1877e-20	1.6906e-17	935	4765	8823	59302	response to other organism
leaf 8 area (81 DAS)	19752	5.7385e-17	5.8032e-14	760	3869	8823	59302	carboxylic acid metabolic process
leaf 8 area (81 DAS)	9765	6.7953e-17	5.8032e-14	64	147	8823	59302	photosynthesis, light harvesting
leaf 8 area (81 DAS)	44712	1.4538e-15	1.0346e-12	352	1580	8823	59302	single-organism catabolic process
leaf 8 area (81 DAS)	6082	3.0603e-15	1.8668e-12	847	4454	8823	59302	organic acid metabolic process
leaf 8 area (81 DAS)	43436	6.5273e-15	3.484e-12	844	4450	8823	59302	oxoacid metabolic process
leaf 8 area (81 DAS)	32787	3.21e-14	1.523e-11	384	1792	8823	59302	monocarboxylic acid metabolic process
leaf 8 area (81 DAS)	9605	5.6786e-14	2.4248e-11	1239	6906	8823	59302	response to external stimulus
leaf 8 area (81 DAS)	15979	1.6077e-13	5.8726e-11	194	781	8823	59302	photosynthesis
leaf 8 area (81 DAS)	51704	1.6504e-13	5.8726e-11	1284	7211	8823	59302	multi-organism process
leaf 8 area (81 DAS)	98542	2.2423e-13	7.365e-11	679	3529	8823	59302	defense response to other organism
leaf 8 area (81 DAS)	5975	1.4581e-12	4.4472e-10	724	3832	8823	59302	carbohydrate metabolic process
leaf 8 area (81 DAS)	9636	1.6743e-12	4.7661e-10	115	404	8823	59302	response to toxic substance
leaf 8 area (81 DAS)	51701	7.0127e-12	1.8715e-09	75	228	8823	59302	interaction with host
leaf 8 area (81 DAS)	9617	9.0621e-12	2.2762e-09	510	2594	8823	59302	response to bacterium
leaf 8 area (81 DAS)	44710	2.1851e-11	5.1835e-09	2318	13932	8823	59302	single-organism metabolic process
leaf 8 area (81 DAS)	44419	2.9006e-11	6.5187e-09	108	387	8823	59302	interspecies interaction between organisms
leaf 8 area (81 DAS)	44403	3.2733e-11	6.9884e-09	102	359	8823	59302	symbiosis, encompassing mutualism through parasitism
leaf 8 area (81 DAS)	46395	3.9858e-11	7.7223e-09	126	477	8823	59302	carboxylic acid catabolic process
leaf 8 area (81 DAS)	16054	3.9858e-11	7.7223e-09	126	477	8823	59302	organic acid catabolic process
leaf 8 area (81 DAS)	44282	4.1595e-11	7.7223e-09	147	583	8823	59302	small molecule catabolic process
leaf 8 area (81 DAS)	42221	1.1166e-10	1.9867e-08	2293	13830	8823	59302	response to chemical
leaf 8 area (81 DAS)	7018	1.5105e-10	2.5799e-08	74	237	8823	59302	microtubule-based movement
leaf 8 area (81 DAS)	19684	2.2461e-10	3.6888e-08	127	494	8823	59302	photosynthesis, light reaction
leaf 8 area (81 DAS)	44264	3.4364e-10	5.4347e-08	249	1149	8823	59302	cellular polysaccharide metabolic process
leaf 8 area (81 DAS)	32544	4.4782e-10	6.8293e-08	27	52	8823	59302	plastid translation
leaf 8 area (81 DAS)	50896	4.9678e-10	7.3147e-08	3909	24513	8823	59302	response to stimulus
leaf 8 area (81 DAS)	44262	5.3768e-10	7.653e-08	319	1549	8823	59302	cellular carbohydrate metabolic process
leaf 8 area (81 DAS)	9063	6.4954e-10	8.9468e-08	79	267	8823	59302	cellular amino acid catabolic process
leaf 8 area (81 DAS)	1901605	8.6466e-10	1.1538e-07	251	1171	8823	59302	alpha-amino acid metabolic process
leaf 8 area (81 DAS)	5976	1.521e-09	1.9681e-07	321	1575	8823	59302	polysaccharide metabolic process
leaf 8 area (81 DAS)	7017	1.5771e-09	1.9807e-07	181	793	8823	59302	microtubule-based process
leaf 8 area (81 DAS)	1901606	1.6856e-09	2.0564e-07	76	258	8823	59302	alpha-amino acid catabolic process
leaf 8 area (81 DAS)	44042	2.0098e-09	2.3195e-07	215	981	8823	59302	glucan metabolic process
leaf 8 area (81 DAS)	6073	2.0098e-09	2.3195e-07	215	981	8823	59302	cellular glucan metabolic process
leaf 8 area (81 DAS)	18298	4.7445e-09	5.3313e-07	30	67	8823	59302	protein-chromophore linkage
leaf 8 area (81 DAS)	42742	7.8988e-09	8.6482e-07	430	2238	8823	59302	defense response to bacterium
leaf 8 area (81 DAS)	51817	1.1039e-08	1.1784e-06	54	167	8823	59302	modification of morphology or physiology of other organism involved in symbiotic interaction
leaf 8 area (81 DAS)	6520	2.1506e-08	2.2398e-06	342	1737	8823	59302	cellular amino acid metabolic process
leaf 8 area (81 DAS)	9628	2.4229e-08	2.4633e-06	1838	11097	8823	59302	response to abiotic stimulus
leaf 8 area (81 DAS)	35821	2.7467e-08	2.7276e-06	54	171	8823	59302	modification of morphology or physiology of other organism
leaf 8 area (81 DAS)	72524	3.4649e-08	3.3625e-06	99	389	8823	59302	pyridine-containing compound metabolic process
leaf 8 area (81 DAS)	10188	3.7263e-08	3.5358e-06	27	61	8823	59302	response to microbial phytotoxin
leaf 8 area (81 DAS)	6928	4.4209e-08	4.1038e-06	79	291	8823	59302	movement of cell or subcellular component
leaf 8 area (81 DAS)	44003	5.2873e-08	4.8035e-06	52	165	8823	59302	modification by symbiont of host morphology or physiology
leaf 8 area (81 DAS)	10038	8.3927e-08	7.466e-06	508	2752	8823	59302	response to metal ion
leaf 8 area (81 DAS)	98754	9.6671e-08	8.4242e-06	79	296	8823	59302	detoxification
leaf 8 area (81 DAS)	80167	1.1621e-07	9.9241e-06	212	1013	8823	59302	response to karrikin
leaf 8 area (81 DAS)	19362	1.408e-07	1.1788e-05	94	374	8823	59302	pyridine nucleotide metabolic process
leaf 8 area (81 DAS)	6952	2.0873e-07	1.714e-05	843	4840	8823	59302	defense response
leaf 8 area (81 DAS)	9615	2.4371e-07	1.9419e-05	99	404	8823	59302	response to virus
leaf 8 area (81 DAS)	44281	2.4559e-07	1.9419e-05	1092	6412	8823	59302	small molecule metabolic process
leaf 8 area (81 DAS)	10410	2.5317e-07	1.9655e-05	107	446	8823	59302	hemicellulose metabolic process
leaf 8 area (81 DAS)	30001	2.7506e-07	2.0716e-05	207	996	8823	59302	metal ion transport
leaf 8 area (81 DAS)	1902579	2.8516e-07	2.0716e-05	28	70	8823	59302	multi-organism localization
leaf 8 area (81 DAS)	44766	2.8516e-07	2.0716e-05	28	70	8823	59302	multi-organism transport
leaf 8 area (81 DAS)	72708	2.8623e-07	2.0716e-05	16	28	8823	59302	response to sorbitol
leaf 8 area (81 DAS)	9314	2.9158e-07	2.075e-05	661	3718	8823	59302	response to radiation
leaf 8 area (81 DAS)	42546	3.9134e-07	2.7394e-05	178	837	8823	59302	cell wall biogenesis
leaf 8 area (81 DAS)	16032	5.0381e-07	3.4698e-05	49	162	8823	59302	viral process
leaf 8 area (81 DAS)	6091	5.5418e-07	3.7561e-05	249	1247	8823	59302	generation of precursor metabolites and energy
leaf 8 area (81 DAS)	46496	6.1204e-07	4.0835e-05	91	370	8823	59302	nicotinamide nucleotide metabolic process
leaf 8 area (81 DAS)	72330	6.4616e-07	4.2448e-05	199	962	8823	59302	monocarboxylic acid biosynthetic process
leaf 8 area (81 DAS)	44699	7.6753e-07	4.9626e-05	5091	32825	8823	59302	single-organism process
leaf 8 area (81 DAS)	1901566	7.7867e-07	4.9626e-05	917	5345	8823	59302	organonitrogen compound biosynthetic process
leaf 8 area (81 DAS)	9416	8.0381e-07	5.0475e-05	645	3646	8823	59302	response to light stimulus
leaf 8 area (81 DAS)	44711	9.6879e-07	5.9952e-05	1044	6155	8823	59302	single-organism biosynthetic process
leaf 8 area (81 DAS)	46794	1.0626e-06	6.4817e-05	26	66	8823	59302	transport of virus
leaf 8 area (81 DAS)	9413	1.11e-06	6.6758e-05	15	27	8823	59302	response to flooding
leaf 8 area (81 DAS)	10411	1.3462e-06	7.984e-05	66	249	8823	59302	xyloglucan metabolic process
leaf 8 area (81 DAS)	9612	1.4643e-06	8.3965e-05	29	79	8823	59302	response to mechanical stimulus
leaf 8 area (81 DAS)	6979	1.4702e-06	8.3965e-05	413	2239	8823	59302	response to oxidative stress
leaf 8 area (81 DAS)	9970	1.494e-06	8.3965e-05	28	75	8823	59302	cellular response to sulfate starvation
leaf 8 area (81 DAS)	34637	1.4945e-06	8.3965e-05	181	871	8823	59302	cellular carbohydrate biosynthetic process
leaf 8 area (81 DAS)	9404	1.7384e-06	9.6404e-05	61	226	8823	59302	toxin metabolic process
leaf 8 area (81 DAS)	44763	1.9083e-06	0.00010447	2994	18861	8823	59302	single-organism cellular process
leaf 8 area (81 DAS)	51179	2.1095e-06	0.00011402	1427	8632	8823	59302	localization
leaf 8 area (81 DAS)	6631	2.1829e-06	0.00011651	172	825	8823	59302	fatty acid metabolic process
leaf 8 area (81 DAS)	9683	2.3734e-06	0.00012511	31	89	8823	59302	indoleacetic acid metabolic process
leaf 8 area (81 DAS)	51607	2.8229e-06	0.000147	65	249	8823	59302	defense response to virus
leaf 8 area (81 DAS)	9072	3.2001e-06	0.00016298	69	270	8823	59302	aromatic amino acid family metabolic process
leaf 8 area (81 DAS)	46686	3.2062e-06	0.00016298	394	2141	8823	59302	response to cadmium ion
leaf 8 area (81 DAS)	10035	3.2483e-06	0.00016318	948	5589	8823	59302	response to inorganic substance
leaf 8 area (81 DAS)	44272	3.4116e-06	0.0001688	142	662	8823	59302	sulfur compound biosynthetic process
leaf 8 area (81 DAS)	6810	3.4748e-06	0.0001688	1348	8145	8823	59302	transport
leaf 8 area (81 DAS)	71554	3.4788e-06	0.0001688	412	2252	8823	59302	cell wall organization or biogenesis
leaf 8 area (81 DAS)	80158	3.6791e-06	0.00017651	15	29	8823	59302	chloroplast ribulose bisphosphate carboxylase complex biogenesis
leaf 8 area (81 DAS)	6820	3.7474e-06	0.00017779	207	1033	8823	59302	anion transport
leaf 8 area (81 DAS)	51234	4.0505e-06	0.00019006	1354	8190	8823	59302	establishment of localization
leaf 8 area (81 DAS)	10051	4.1143e-06	0.00019032	119	537	8823	59302	xylem and phloem pattern formation
leaf 8 area (81 DAS)	44723	4.1451e-06	0.00019032	358	1929	8823	59302	single-organism carbohydrate metabolic process
leaf 8 area (81 DAS)	9684	4.3356e-06	0.00019694	30	87	8823	59302	indoleacetic acid biosynthetic process
leaf 8 area (81 DAS)	90487	4.8505e-06	0.00021414	45	155	8823	59302	secondary metabolite catabolic process
leaf 8 area (81 DAS)	9407	4.8505e-06	0.00021414	45	155	8823	59302	toxin catabolic process
leaf 8 area (81 DAS)	6733	4.9189e-06	0.00021414	98	425	8823	59302	oxidoreduction coenzyme metabolic process
leaf 8 area (81 DAS)	46394	4.9648e-06	0.00021414	363	1963	8823	59302	carboxylic acid biosynthetic process
leaf 8 area (81 DAS)	16053	4.9648e-06	0.00021414	363	1963	8823	59302	organic acid biosynthetic process
leaf 8 area (81 DAS)	44275	5.0308e-06	0.00021481	50	179	8823	59302	cellular carbohydrate catabolic process
leaf 8 area (81 DAS)	50879	5.1654e-06	0.00021624	18	40	8823	59302	multicellular organismal movement
leaf 8 area (81 DAS)	10031	5.1654e-06	0.00021624	18	40	8823	59302	circumnutation
leaf 8 area (81 DAS)	16052	5.3418e-06	0.00022145	143	673	8823	59302	carbohydrate catabolic process
leaf 8 area (81 DAS)	44550	6.2759e-06	0.00025768	151	720	8823	59302	secondary metabolite biosynthetic process
leaf 8 area (81 DAS)	9074	7.8876e-06	0.00032076	29	85	8823	59302	aromatic amino acid family catabolic process
leaf 8 area (81 DAS)	302	8.6073e-06	0.00034673	196	982	8823	59302	response to reactive oxygen species
leaf 8 area (81 DAS)	80165	9.1571e-06	0.00036543	12	21	8823	59302	callose deposition in phloem sieve plate
leaf 8 area (81 DAS)	42430	1.0062e-05	0.00039781	84	357	8823	59302	indole-containing compound metabolic process
leaf 8 area (81 DAS)	51186	1.0998e-05	0.00043083	275	1451	8823	59302	cofactor metabolic process
leaf 8 area (81 DAS)	44283	1.1298e-05	0.00043856	433	2408	8823	59302	small molecule biosynthetic process
leaf 8 area (81 DAS)	15711	1.2337e-05	0.0004746	113	516	8823	59302	organic anion transport
leaf 8 area (81 DAS)	6572	1.3883e-05	0.00052927	20	50	8823	59302	tyrosine catabolic process
leaf 8 area (81 DAS)	43603	1.4155e-05	0.00053487	519	2944	8823	59302	cellular amide metabolic process
leaf 8 area (81 DAS)	10383	1.4483e-05	0.00054249	126	590	8823	59302	cell wall polysaccharide metabolic process
leaf 8 area (81 DAS)	17148	1.6849e-05	0.00062021	65	262	8823	59302	negative regulation of translation
leaf 8 area (81 DAS)	34249	1.6849e-05	0.00062021	65	262	8823	59302	negative regulation of cellular amide metabolic process
leaf 8 area (81 DAS)	44036	1.7826e-05	0.00065057	144	694	8823	59302	cell wall macromolecule metabolic process
leaf 8 area (81 DAS)	6801	1.9771e-05	0.00069008	32	102	8823	59302	superoxide metabolic process
leaf 8 area (81 DAS)	51814	1.9878e-05	0.00069008	21	55	8823	59302	movement in other organism involved in symbiotic interaction
leaf 8 area (81 DAS)	52126	1.9878e-05	0.00069008	21	55	8823	59302	movement in host environment
leaf 8 area (81 DAS)	44000	1.9878e-05	0.00069008	21	55	8823	59302	movement in host
leaf 8 area (81 DAS)	52192	1.9878e-05	0.00069008	21	55	8823	59302	movement in environment of other organism involved in symbiotic interaction
leaf 8 area (81 DAS)	46739	1.9878e-05	0.00069008	21	55	8823	59302	transport of virus in multicellular host
leaf 8 area (81 DAS)	6811	2.0548e-05	0.00070757	458	2577	8823	59302	ion transport
leaf 8 area (81 DAS)	10193	2.1844e-05	0.00074271	51	193	8823	59302	response to ozone
leaf 8 area (81 DAS)	9069	2.1916e-05	0.00074271	54	208	8823	59302	serine family amino acid metabolic process
leaf 8 area (81 DAS)	55081	2.252e-05	0.00075716	73	306	8823	59302	anion homeostasis
leaf 8 area (81 DAS)	15766	2.578e-05	0.00084678	18	44	8823	59302	disaccharide transport
leaf 8 area (81 DAS)	15770	2.578e-05	0.00084678	18	44	8823	59302	sucrose transport
leaf 8 area (81 DAS)	15772	2.578e-05	0.00084678	18	44	8823	59302	oligosaccharide transport
leaf 8 area (81 DAS)	6468	2.6829e-05	0.00087452	810	4790	8823	59302	protein phosphorylation
leaf 8 area (81 DAS)	9768	3.1696e-05	0.0010253	16	37	8823	59302	photosynthesis, light harvesting in photosystem I
leaf 8 area (81 DAS)	2376	4.095e-05	0.0013147	354	1956	8823	59302	immune system process
leaf 8 area (81 DAS)	10087	4.9724e-05	0.0015845	86	383	8823	59302	phloem or xylem histogenesis
leaf 8 area (81 DAS)	1902222	5.4932e-05	0.0017121	24	71	8823	59302	erythrose 4-phosphate/phosphoenolpyruvate family amino acid catabolic process
leaf 8 area (81 DAS)	10067	5.4932e-05	0.0017121	24	71	8823	59302	procambium histogenesis
leaf 8 area (81 DAS)	6559	5.4932e-05	0.0017121	24	71	8823	59302	L-phenylalanine catabolic process
leaf 8 area (81 DAS)	271	5.5907e-05	0.0017299	171	866	8823	59302	polysaccharide biosynthetic process
leaf 8 area (81 DAS)	96	5.7001e-05	0.001751	69	293	8823	59302	sulfur amino acid metabolic process
leaf 8 area (81 DAS)	52545	6.1591e-05	0.0018785	47	180	8823	59302	callose localization
leaf 8 area (81 DAS)	16051	6.6823e-05	0.0020236	243	1295	8823	59302	carbohydrate biosynthetic process
leaf 8 area (81 DAS)	10033	7.3988e-05	0.0022248	1649	10238	8823	59302	response to organic substance
leaf 8 area (81 DAS)	71280	7.5539e-05	0.0022556	9	15	8823	59302	cellular response to copper ion
leaf 8 area (81 DAS)	35195	8.2711e-05	0.0024486	46	177	8823	59302	gene silencing by miRNA
leaf 8 area (81 DAS)	6570	8.3151e-05	0.0024486	22	64	8823	59302	tyrosine metabolic process
leaf 8 area (81 DAS)	9251	8.461e-05	0.0024577	36	128	8823	59302	glucan catabolic process
leaf 8 area (81 DAS)	44247	8.461e-05	0.0024577	36	128	8823	59302	cellular polysaccharide catabolic process
leaf 8 area (81 DAS)	10065	9.0758e-05	0.0026185	24	73	8823	59302	primary meristem tissue development
leaf 8 area (81 DAS)	10089	9.3289e-05	0.0026735	49	193	8823	59302	xylem development
leaf 8 area (81 DAS)	42435	9.8005e-05	0.0027899	59	245	8823	59302	indole-containing compound biosynthetic process
leaf 8 area (81 DAS)	9620	0.00010287	0.0029088	316	1746	8823	59302	response to fungus
leaf 8 area (81 DAS)	2252	0.00010443	0.0029336	73	320	8823	59302	immune effector process
leaf 8 area (81 DAS)	16310	0.00010627	0.002966	894	5378	8823	59302	phosphorylation
leaf 8 area (81 DAS)	43604	0.00010722	0.0029728	476	2735	8823	59302	amide biosynthetic process
leaf 8 area (81 DAS)	6970	0.00011205	0.0030868	641	3772	8823	59302	response to osmotic stress
leaf 8 area (81 DAS)	80060	0.00012476	0.0034149	20	57	8823	59302	integument development
leaf 8 area (81 DAS)	1560	0.00014037	0.0038176	17	45	8823	59302	regulation of cell growth by extracellular stimulus
leaf 8 area (81 DAS)	6090	0.00014133	0.0038195	68	296	8823	59302	pyruvate metabolic process
leaf 8 area (81 DAS)	6950	0.0001486	0.0039908	2279	14406	8823	59302	response to stress
leaf 8 area (81 DAS)	48830	0.00015192	0.0040544	21	62	8823	59302	adventitious root development
leaf 8 area (81 DAS)	7010	0.00015611	0.0041402	171	883	8823	59302	cytoskeleton organization
leaf 8 area (81 DAS)	1901659	0.00016094	0.0042422	83	379	8823	59302	glycosyl compound biosynthetic process
leaf 8 area (81 DAS)	50801	0.00017036	0.0044629	176	914	8823	59302	ion homeostasis
leaf 8 area (81 DAS)	15994	0.00017768	0.0046002	70	309	8823	59302	chlorophyll metabolic process
leaf 8 area (81 DAS)	34754	0.00017812	0.0046002	50	203	8823	59302	cellular hormone metabolic process
leaf 8 area (81 DAS)	80144	0.00017884	0.0046002	22	67	8823	59302	amino acid homeostasis
leaf 8 area (81 DAS)	9769	0.00018566	0.004747	11	23	8823	59302	photosynthesis, light harvesting in photosystem II
leaf 8 area (81 DAS)	10088	0.00019544	0.0049675	16	42	8823	59302	phloem development
leaf 8 area (81 DAS)	33692	0.00020914	0.0052841	148	753	8823	59302	cellular polysaccharide biosynthetic process
leaf 8 area (81 DAS)	33037	0.00021131	0.0053075	48	194	8823	59302	polysaccharide localization
leaf 8 area (81 DAS)	19748	0.0002153	0.0053499	281	1550	8823	59302	secondary metabolic process
leaf 8 area (81 DAS)	34440	0.0002155	0.0053499	47	189	8823	59302	lipid oxidation
leaf 8 area (81 DAS)	33013	0.00022841	0.0056324	85	394	8823	59302	tetrapyrrole metabolic process
leaf 8 area (81 DAS)	44724	0.00022952	0.0056324	71	317	8823	59302	single-organism carbohydrate catabolic process
leaf 8 area (81 DAS)	46741	0.00023114	0.0056399	10	20	8823	59302	transport of virus in host, tissue to tissue
leaf 8 area (81 DAS)	6865	0.00023271	0.0056458	37	139	8823	59302	amino acid transport
leaf 8 area (81 DAS)	71248	0.00024182	0.0058336	65	285	8823	59302	cellular response to metal ion
leaf 8 area (81 DAS)	51259	0.00024572	0.0058946	52	216	8823	59302	protein oligomerization
leaf 8 area (81 DAS)	6778	0.00026152	0.0062386	84	390	8823	59302	porphyrin-containing compound metabolic process
leaf 8 area (81 DAS)	9719	0.00026365	0.0062543	1379	8550	8823	59302	response to endogenous stimulus
leaf 8 area (81 DAS)	9725	0.00029442	0.0069456	1375	8530	8823	59302	response to hormone
leaf 8 area (81 DAS)	33481	0.00030499	0.0071555	7	11	8823	59302	galacturonate biosynthetic process
leaf 8 area (81 DAS)	9958	0.00030932	0.0072175	48	197	8823	59302	positive gravitropism
leaf 8 area (81 DAS)	10039	0.0003118	0.0072358	52	218	8823	59302	response to iron ion
leaf 8 area (81 DAS)	30865	0.00031438	0.0072562	39	151	8823	59302	cortical cytoskeleton organization
leaf 8 area (81 DAS)	43043	0.00032567	0.0074763	451	2613	8823	59302	peptide biosynthetic process
leaf 8 area (81 DAS)	7389	0.00035751	0.0081635	211	1137	8823	59302	pattern specification process
leaf 8 area (81 DAS)	50829	0.00036825	0.0083276	13	32	8823	59302	defense response to Gram-negative bacterium
leaf 8 area (81 DAS)	19758	0.0003725	0.0083276	62	273	8823	59302	glycosinolate biosynthetic process
leaf 8 area (81 DAS)	19761	0.0003725	0.0083276	62	273	8823	59302	glucosinolate biosynthetic process
leaf 8 area (81 DAS)	16144	0.0003725	0.0083276	62	273	8823	59302	S-glycoside biosynthetic process
leaf 8 area (81 DAS)	55085	0.00039366	0.0087548	528	3103	8823	59302	transmembrane transport
leaf 8 area (81 DAS)	6544	0.00039882	0.0088236	23	75	8823	59302	glycine metabolic process
leaf 8 area (81 DAS)	55114	0.0004031	0.0088723	844	5115	8823	59302	oxidation-reduction process
leaf 8 area (81 DAS)	19682	0.00042467	0.0092992	37	143	8823	59302	glyceraldehyde-3-phosphate metabolic process
leaf 8 area (81 DAS)	9953	0.00045886	0.0098845	11	25	8823	59302	dorsal/ventral pattern formation
leaf 8 area (81 DAS)	48262	0.00045886	0.0098845	11	25	8823	59302	determination of dorsal/ventral asymmetry
leaf 8 area (81 DAS)	48263	0.00045886	0.0098845	11	25	8823	59302	determination of dorsal identity
leaf 8 area (81 DAS)	3002	0.00046066	0.0098845	193	1034	8823	59302	regionalization
leaf 8 area (81 DAS)	9052	0.0004795	0.010151	9	18	8823	59302	pentose-phosphate shunt, non-oxidative branch
leaf 8 area (81 DAS)	19464	0.0004795	0.010151	9	18	8823	59302	glycine decarboxylation via glycine cleavage system
leaf 8 area (81 DAS)	42594	0.00048712	0.010151	162	850	8823	59302	response to starvation
leaf 8 area (81 DAS)	9651	0.00048738	0.010151	576	3414	8823	59302	response to salt stress
leaf 8 area (81 DAS)	2000603	0.00048971	0.010151	4	4	8823	59302	regulation of secondary growth
leaf 8 area (81 DAS)	44708	0.00048971	0.010151	4	4	8823	59302	single-organism behavior
leaf 8 area (81 DAS)	7638	0.00048971	0.010151	4	4	8823	59302	mechanosensory behavior
leaf 8 area (81 DAS)	6546	0.0005253	0.010836	13	33	8823	59302	glycine catabolic process
leaf 8 area (81 DAS)	46942	0.00053508	0.010932	71	326	8823	59302	carboxylic acid transport
leaf 8 area (81 DAS)	15849	0.00053508	0.010932	71	326	8823	59302	organic acid transport
leaf 8 area (81 DAS)	9735	0.00055439	0.011273	280	1567	8823	59302	response to cytokinin
leaf 8 area (81 DAS)	19586	0.00057491	0.01158	8	15	8823	59302	galacturonate metabolic process
leaf 8 area (81 DAS)	6063	0.00057491	0.01158	8	15	8823	59302	uronic acid metabolic process
leaf 8 area (81 DAS)	6412	0.00058715	0.011771	440	2563	8823	59302	translation
leaf 8 area (81 DAS)	9616	0.00063311	0.012516	19	59	8823	59302	virus induced gene silencing
leaf 8 area (81 DAS)	52018	0.00063311	0.012516	19	59	8823	59302	modulation by symbiont of RNA levels in host
leaf 8 area (81 DAS)	52249	0.00063311	0.012516	19	59	8823	59302	modulation of RNA levels in other organism involved in symbiotic interaction
leaf 8 area (81 DAS)	6972	0.00066247	0.013036	94	458	8823	59302	hyperosmotic response
leaf 8 area (81 DAS)	42549	0.00068889	0.013493	11	26	8823	59302	photosystem II stabilization
leaf 8 area (81 DAS)	5984	0.00071412	0.01388	51	220	8823	59302	disaccharide metabolic process
leaf 8 area (81 DAS)	6518	0.0007151	0.01388	466	2733	8823	59302	peptide metabolic process
leaf 8 area (81 DAS)	98869	0.00073052	0.014115	27	97	8823	59302	cellular oxidant detoxification
leaf 8 area (81 DAS)	9834	0.00077643	0.014934	67	308	8823	59302	plant-type secondary cell wall biogenesis
leaf 8 area (81 DAS)	43090	0.00079102	0.015146	9	19	8823	59302	amino acid import
leaf 8 area (81 DAS)	5991	0.00084289	0.016021	22	74	8823	59302	trehalose metabolic process
leaf 8 area (81 DAS)	10444	0.00084418	0.016021	16	47	8823	59302	guard mother cell differentiation
leaf 8 area (81 DAS)	42538	0.00087656	0.016562	75	354	8823	59302	hyperosmotic salinity response
leaf 8 area (81 DAS)	226	0.00090278	0.016918	95	468	8823	59302	microtubule cytoskeleton organization
leaf 8 area (81 DAS)	9611	0.0009075	0.016918	208	1139	8823	59302	response to wounding
leaf 8 area (81 DAS)	48826	0.00091067	0.016918	40	164	8823	59302	cotyledon morphogenesis
leaf 8 area (81 DAS)	9071	0.00091129	0.016918	15	43	8823	59302	serine family amino acid catabolic process
leaf 8 area (81 DAS)	35280	0.00093284	0.017169	10	23	8823	59302	miRNA loading onto RISC involved in gene silencing by miRNA
leaf 8 area (81 DAS)	70922	0.00093284	0.017169	10	23	8823	59302	small RNA loading onto RISC
leaf 8 area (81 DAS)	6955	0.00095094	0.017427	317	1810	8823	59302	immune response
leaf 8 area (81 DAS)	71241	0.00096257	0.017565	81	389	8823	59302	cellular response to inorganic substance
leaf 8 area (81 DAS)	6739	0.00097584	0.017657	37	149	8823	59302	NADP metabolic process
leaf 8 area (81 DAS)	6814	0.00097591	0.017657	25	89	8823	59302	sodium ion transport
leaf 8 area (81 DAS)	9610	0.00099993	0.018016	19	61	8823	59302	response to symbiotic fungus
leaf 8 area (81 DAS)	10599	0.0010071	0.018069	11	27	8823	59302	production of lsiRNA involved in RNA interference
leaf 8 area (81 DAS)	33014	0.0010137	0.01811	67	311	8823	59302	tetrapyrrole biosynthetic process
leaf 8 area (81 DAS)	1902221	0.0010256	0.018148	27	99	8823	59302	erythrose 4-phosphate/phosphoenolpyruvate family amino acid metabolic process
leaf 8 area (81 DAS)	6558	0.0010256	0.018148	27	99	8823	59302	L-phenylalanine metabolic process
leaf 8 area (81 DAS)	9799	0.0010285	0.018148	12	31	8823	59302	specification of symmetry
leaf 8 area (81 DAS)	6779	0.0010746	0.018883	64	295	8823	59302	porphyrin-containing compound biosynthetic process
leaf 8 area (81 DAS)	9809	0.0011404	0.019958	50	219	8823	59302	lignin biosynthetic process
leaf 8 area (81 DAS)	43622	0.0011586	0.020177	35	140	8823	59302	cortical microtubule organization
leaf 8 area (81 DAS)	15995	0.0011624	0.020177	52	230	8823	59302	chlorophyll biosynthetic process
leaf 8 area (81 DAS)	90307	0.0011745	0.020305	5	7	8823	59302	mitotic spindle assembly
leaf 8 area (81 DAS)	72593	0.0011805	0.020325	155	825	8823	59302	reactive oxygen species metabolic process
leaf 8 area (81 DAS)	50832	0.001196	0.020509	241	1347	8823	59302	defense response to fungus
leaf 8 area (81 DAS)	6995	0.0012085	0.020641	27	100	8823	59302	cellular response to nitrogen starvation
leaf 8 area (81 DAS)	55080	0.001222	0.020788	120	618	8823	59302	cation homeostasis
leaf 8 area (81 DAS)	6575	0.0012428	0.021058	61	280	8823	59302	cellular modified amino acid metabolic process
leaf 8 area (81 DAS)	6732	0.0012958	0.02187	174	941	8823	59302	coenzyme metabolic process
leaf 8 area (81 DAS)	34214	0.0013219	0.022135	6	10	8823	59302	protein hexamerization
leaf 8 area (81 DAS)	71457	0.0013219	0.022135	6	10	8823	59302	cellular response to ozone
leaf 8 area (81 DAS)	5992	0.0013451	0.022436	20	67	8823	59302	trehalose biosynthetic process
leaf 8 area (81 DAS)	6081	0.0013597	0.022592	53	237	8823	59302	cellular aldehyde metabolic process
leaf 8 area (81 DAS)	19048	0.00137	0.022674	13	36	8823	59302	modulation by virus of host morphology or physiology
leaf 8 area (81 DAS)	72507	0.0013881	0.02281	42	178	8823	59302	divalent inorganic cation homeostasis
leaf 8 area (81 DAS)	46916	0.0013976	0.02281	38	157	8823	59302	cellular transition metal ion homeostasis
leaf 8 area (81 DAS)	72329	0.0014032	0.02281	50	221	8823	59302	monocarboxylic acid catabolic process
leaf 8 area (81 DAS)	1990748	0.0014189	0.02281	27	101	8823	59302	cellular detoxification
leaf 8 area (81 DAS)	1736	0.0014247	0.02281	12	32	8823	59302	establishment of planar polarity
leaf 8 area (81 DAS)	1738	0.0014247	0.02281	12	32	8823	59302	morphogenesis of a polarized epithelium
leaf 8 area (81 DAS)	2009	0.0014247	0.02281	12	32	8823	59302	morphogenesis of an epithelium
leaf 8 area (81 DAS)	48729	0.0014247	0.02281	12	32	8823	59302	tissue morphogenesis
leaf 8 area (81 DAS)	46351	0.0014263	0.02281	29	111	8823	59302	disaccharide biosynthetic process
leaf 8 area (81 DAS)	45491	0.0014335	0.02284	47	205	8823	59302	xylan metabolic process
leaf 8 area (81 DAS)	98771	0.0014973	0.023767	140	740	8823	59302	inorganic ion homeostasis
leaf 8 area (81 DAS)	6629	0.0015125	0.023919	543	3248	8823	59302	lipid metabolic process
leaf 8 area (81 DAS)	55083	0.0016131	0.025417	41	174	8823	59302	monovalent inorganic anion homeostasis
leaf 8 area (81 DAS)	46148	0.0016295	0.025426	119	617	8823	59302	pigment biosynthetic process
leaf 8 area (81 DAS)	9687	0.0016423	0.025426	30	117	8823	59302	abscisic acid metabolic process
leaf 8 area (81 DAS)	1902644	0.0016423	0.025426	30	117	8823	59302	tertiary alcohol metabolic process
leaf 8 area (81 DAS)	43288	0.0016423	0.025426	30	117	8823	59302	apocarotenoid metabolic process
leaf 8 area (81 DAS)	46466	0.0016434	0.025426	8	17	8823	59302	membrane lipid catabolic process
leaf 8 area (81 DAS)	6102	0.0017467	0.026926	18	59	8823	59302	isocitrate metabolic process
leaf 8 area (81 DAS)	34976	0.0017834	0.027392	38	159	8823	59302	response to endoplasmic reticulum stress
leaf 8 area (81 DAS)	71669	0.0018819	0.028802	199	1101	8823	59302	plant-type cell wall organization or biogenesis
leaf 8 area (81 DAS)	303	0.0019149	0.029099	29	113	8823	59302	response to superoxide
leaf 8 area (81 DAS)	305	0.0019149	0.029099	29	113	8823	59302	response to oxygen radical
leaf 8 area (81 DAS)	19395	0.0019417	0.029401	39	165	8823	59302	fatty acid oxidation
leaf 8 area (81 DAS)	272	0.0019953	0.030074	80	393	8823	59302	polysaccharide catabolic process
leaf 8 area (81 DAS)	51091	0.0020061	0.030074	10	25	8823	59302	positive regulation of sequence-specific DNA binding transcription factor activity
leaf 8 area (81 DAS)	9855	0.0020072	0.030074	11	29	8823	59302	determination of bilateral symmetry
leaf 8 area (81 DAS)	9880	0.0020757	0.03099	37	155	8823	59302	embryonic pattern specification
leaf 8 area (81 DAS)	16441	0.0020855	0.031028	75	365	8823	59302	posttranscriptional gene silencing
leaf 8 area (81 DAS)	6556	0.0020997	0.031131	7	14	8823	59302	S-adenosylmethionine biosynthetic process
leaf 8 area (81 DAS)	31667	0.0021166	0.031273	180	988	8823	59302	response to nutrient levels
leaf 8 area (81 DAS)	9608	0.0021516	0.031593	22	79	8823	59302	response to symbiont
leaf 8 area (81 DAS)	31053	0.0021531	0.031593	18	60	8823	59302	primary miRNA processing
leaf 8 area (81 DAS)	8652	0.002272	0.033182	144	772	8823	59302	cellular amino acid biosynthetic process
leaf 8 area (81 DAS)	9311	0.0022769	0.033182	56	259	8823	59302	oligosaccharide metabolic process
leaf 8 area (81 DAS)	75136	0.0024071	0.033734	20	70	8823	59302	response to host
leaf 8 area (81 DAS)	52031	0.0024071	0.033734	20	70	8823	59302	modulation by symbiont of host defense response
leaf 8 area (81 DAS)	52173	0.0024071	0.033734	20	70	8823	59302	response to defenses of other organism involved in symbiotic interaction
leaf 8 area (81 DAS)	52200	0.0024071	0.033734	20	70	8823	59302	response to host defenses
leaf 8 area (81 DAS)	52255	0.0024071	0.033734	20	70	8823	59302	modulation by organism of defense response of other organism involved in symbiotic interaction
leaf 8 area (81 DAS)	52552	0.0024071	0.033734	20	70	8823	59302	modulation by organism of immune response of other organism involved in symbiotic interaction
leaf 8 area (81 DAS)	52553	0.0024071	0.033734	20	70	8823	59302	modulation by symbiont of host immune response
leaf 8 area (81 DAS)	52555	0.0024071	0.033734	20	70	8823	59302	positive regulation by organism of immune response of other organism involved in symbiotic interaction
leaf 8 area (81 DAS)	52556	0.0024071	0.033734	20	70	8823	59302	positive regulation by symbiont of host immune response
leaf 8 area (81 DAS)	52564	0.0024071	0.033734	20	70	8823	59302	response to immune response of other organism involved in symbiotic interaction
leaf 8 area (81 DAS)	52572	0.0024071	0.033734	20	70	8823	59302	response to host immune response
leaf 8 area (81 DAS)	44255	0.0024096	0.033734	421	2492	8823	59302	cellular lipid metabolic process
leaf 8 area (81 DAS)	55062	0.0024423	0.03397	39	167	8823	59302	phosphate ion homeostasis
leaf 8 area (81 DAS)	72506	0.0024423	0.03397	39	167	8823	59302	trivalent inorganic anion homeostasis
leaf 8 area (81 DAS)	9832	0.002464	0.03416	124	654	8823	59302	plant-type cell wall biogenesis
leaf 8 area (81 DAS)	51262	0.0024939	0.034411	21	75	8823	59302	protein tetramerization
leaf 8 area (81 DAS)	19377	0.0025422	0.034411	6	11	8823	59302	glycolipid catabolic process
leaf 8 area (81 DAS)	46477	0.0025422	0.034411	6	11	8823	59302	glycosylceramide catabolic process
leaf 8 area (81 DAS)	46479	0.0025422	0.034411	6	11	8823	59302	glycosphingolipid catabolic process
leaf 8 area (81 DAS)	46514	0.0025422	0.034411	6	11	8823	59302	ceramide catabolic process
leaf 8 area (81 DAS)	6680	0.0025422	0.034411	6	11	8823	59302	glucosylceramide catabolic process
leaf 8 area (81 DAS)	7031	0.0025724	0.034411	34	141	8823	59302	peroxisome organization
leaf 8 area (81 DAS)	9652	0.0025746	0.034411	8	18	8823	59302	thigmotropism
leaf 8 area (81 DAS)	72334	0.0025746	0.034411	8	18	8823	59302	UDP-galactose transmembrane transport
leaf 8 area (81 DAS)	98795	0.002595	0.034411	12	34	8823	59302	mRNA cleavage involved in gene silencing
leaf 8 area (81 DAS)	42360	0.002595	0.034411	12	34	8823	59302	vitamin E metabolic process
leaf 8 area (81 DAS)	10189	0.002595	0.034411	12	34	8823	59302	vitamin E biosynthetic process
leaf 8 area (81 DAS)	10351	0.002595	0.034411	12	34	8823	59302	lithium ion transport
leaf 8 area (81 DAS)	35279	0.002595	0.034411	12	34	8823	59302	mRNA cleavage involved in gene silencing by miRNA
leaf 8 area (81 DAS)	9956	0.0026233	0.03468	24	90	8823	59302	radial pattern formation
leaf 8 area (81 DAS)	9081	0.0027208	0.035339	36	152	8823	59302	branched-chain amino acid metabolic process
leaf 8 area (81 DAS)	33240	0.0027471	0.035339	5	8	8823	59302	positive regulation of cellular amine metabolic process
leaf 8 area (81 DAS)	10597	0.0027471	0.035339	5	8	8823	59302	green leaf volatile biosynthetic process
leaf 8 area (81 DAS)	19372	0.0027471	0.035339	5	8	8823	59302	lipoxygenase pathway
leaf 8 area (81 DAS)	45764	0.0027471	0.035339	5	8	8823	59302	positive regulation of cellular amino acid metabolic process
leaf 8 area (81 DAS)	6690	0.0027471	0.035339	5	8	8823	59302	icosanoid metabolic process
leaf 8 area (81 DAS)	9727	0.0027477	0.035339	11	30	8823	59302	detection of ethylene stimulus
leaf 8 area (81 DAS)	46500	0.0027477	0.035339	11	30	8823	59302	S-adenosylmethionine metabolic process
leaf 8 area (81 DAS)	15804	0.0027477	0.035339	11	30	8823	59302	neutral amino acid transport
leaf 8 area (81 DAS)	19405	0.0027929	0.035673	9	22	8823	59302	alditol catabolic process
leaf 8 area (81 DAS)	19563	0.0027929	0.035673	9	22	8823	59302	glycerol catabolic process
leaf 8 area (81 DAS)	9720	0.0028154	0.035673	14	43	8823	59302	detection of hormone stimulus
leaf 8 area (81 DAS)	9726	0.0028154	0.035673	14	43	8823	59302	detection of endogenous stimulus
leaf 8 area (81 DAS)	10148	0.0028154	0.035673	14	43	8823	59302	transpiration
leaf 8 area (81 DAS)	2833	0.0028905	0.036516	53	245	8823	59302	positive regulation of response to biotic stimulus
leaf 8 area (81 DAS)	6165	0.0029133	0.036695	51	234	8823	59302	nucleoside diphosphate phosphorylation
leaf 8 area (81 DAS)	6857	0.0029665	0.037255	28	111	8823	59302	oligopeptide transport
leaf 8 area (81 DAS)	46688	0.0030254	0.037885	22	81	8823	59302	response to copper ion
leaf 8 area (81 DAS)	19430	0.0030571	0.037947	23	86	8823	59302	removal of superoxide radicals
leaf 8 area (81 DAS)	71451	0.0030571	0.037947	23	86	8823	59302	cellular response to superoxide
leaf 8 area (81 DAS)	71450	0.0030571	0.037947	23	86	8823	59302	cellular response to oxygen radical
leaf 8 area (81 DAS)	43487	0.0031207	0.038624	13	39	8823	59302	regulation of RNA stability
leaf 8 area (81 DAS)	51273	0.0031357	0.038698	82	411	8823	59302	beta-glucan metabolic process
leaf 8 area (81 DAS)	6714	0.0031923	0.039283	51	235	8823	59302	sesquiterpenoid metabolic process
leaf 8 area (81 DAS)	6096	0.0032177	0.039368	47	213	8823	59302	glycolytic process
leaf 8 area (81 DAS)	6757	0.0032177	0.039368	47	213	8823	59302	ATP generation from ADP
leaf 8 area (81 DAS)	9250	0.0034233	0.041615	107	559	8823	59302	glucan biosynthetic process
leaf 8 area (81 DAS)	44210	0.0034338	0.041615	7	15	8823	59302	'de novo' CTP biosynthetic process
leaf 8 area (81 DAS)	30149	0.0034338	0.041615	7	15	8823	59302	sphingolipid catabolic process
leaf 8 area (81 DAS)	70271	0.0034403	0.041615	201	1128	8823	59302	protein complex biogenesis
leaf 8 area (81 DAS)	9753	0.0034732	0.041894	206	1159	8823	59302	response to jasmonic acid
leaf 8 area (81 DAS)	10030	0.0035216	0.042093	21	77	8823	59302	positive regulation of seed germination
leaf 8 area (81 DAS)	9135	0.003539	0.042093	47	214	8823	59302	purine nucleoside diphosphate metabolic process
leaf 8 area (81 DAS)	9179	0.003539	0.042093	47	214	8823	59302	purine ribonucleoside diphosphate metabolic process
leaf 8 area (81 DAS)	9185	0.003539	0.042093	47	214	8823	59302	ribonucleoside diphosphate metabolic process
leaf 8 area (81 DAS)	46031	0.003539	0.042093	47	214	8823	59302	ADP metabolic process
leaf 8 area (81 DAS)	10338	0.0035719	0.042367	14	44	8823	59302	leaf formation
leaf 8 area (81 DAS)	48508	0.0036252	0.04288	40	176	8823	59302	embryonic meristem development
leaf 8 area (81 DAS)	6635	0.0036891	0.043515	34	144	8823	59302	fatty acid beta-oxidation
leaf 8 area (81 DAS)	6793	0.0037276	0.043848	1218	7657	8823	59302	phosphorus metabolic process
leaf 8 area (81 DAS)	34605	0.0037843	0.044393	39	171	8823	59302	cellular response to heat
leaf 8 area (81 DAS)	9699	0.0038331	0.044842	77	385	8823	59302	phenylpropanoid biosynthetic process
leaf 8 area (81 DAS)	60	0.0038717	0.044925	8	19	8823	59302	protein import into nucleus, translocation
leaf 8 area (81 DAS)	46184	0.0038717	0.044925	8	19	8823	59302	aldehyde biosynthetic process
leaf 8 area (81 DAS)	6878	0.0038717	0.044925	8	19	8823	59302	cellular copper ion homeostasis
leaf 8 area (81 DAS)	9850	0.0040596	0.046977	61	294	8823	59302	auxin metabolic process
leaf 8 area (81 DAS)	71702	0.0041025	0.047345	495	2983	8823	59302	organic substance transport
leaf 8 area (81 DAS)	44242	0.0041543	0.047628	56	266	8823	59302	cellular lipid catabolic process
leaf 8 area (81 DAS)	6534	0.0041552	0.047628	21	78	8823	59302	cysteine metabolic process
leaf 8 area (81 DAS)	43902	0.0041605	0.047628	62	300	8823	59302	positive regulation of multi-organism process
leaf 8 area (81 DAS)	9267	0.004218	0.048157	147	803	8823	59302	cellular response to starvation
leaf 8 area (81 DAS)	15914	0.0042472	0.048361	16	54	8823	59302	phospholipid transport
leaf 8 area (81 DAS)	8219	0.004338	0.049264	173	962	8823	59302	cell death
leaf 8 area (81 DAS)	46777	0.0043614	0.049322	82	416	8823	59302	protein autophosphorylation
leaf 8 area (81 DAS)	35194	0.0043981	0.049322	58	278	8823	59302	posttranscriptional gene silencing by RNA
leaf 8 area (81 DAS)	42362	0.0044464	0.049322	12	36	8823	59302	fat-soluble vitamin biosynthetic process
leaf 8 area (81 DAS)	10111	0.0044464	0.049322	12	36	8823	59302	glyoxysome organization
leaf 8 area (81 DAS)	6775	0.0044464	0.049322	12	36	8823	59302	fat-soluble vitamin metabolic process
leaf 8 area (81 DAS)	90156	0.0044467	0.049322	6	12	8823	59302	cellular sphingolipid homeostasis
leaf 8 area (81 DAS)	9102	0.0044467	0.049322	6	12	8823	59302	biotin biosynthetic process
leaf 8 area (81 DAS)	6768	0.0044467	0.049322	6	12	8823	59302	biotin metabolic process
leaf 8 area (81 DAS)	5982	0.0044471	0.049322	65	318	8823	59302	starch metabolic process
leaf 8 area (81 DAS)	51170	0.0044642	0.049383	35	151	8823	59302	nuclear import
leaf 8 area (81 DAS)	6809	0.0044861	0.049497	14	45	8823	59302	nitric oxide biosynthetic process
leaf 8 area (81 DAS)	9132	0.0045513	0.049943	51	239	8823	59302	nucleoside diphosphate metabolic process
leaf 8 area (81 DAS)	46939	0.0045513	0.049943	51	239	8823	59302	nucleotide phosphorylation
leaf 8 area (81 DAS)	45087	0.0045615	0.049943	301	1758	8823	59302	innate immune response
leaf 8 fresh weight (81 DAS)	9607	8.1693e-21	2.2341e-17	967	4795	9109	59302	response to biotic stimulus
leaf 8 fresh weight (81 DAS)	43207	1.5609e-20	2.2341e-17	960	4765	9109	59302	response to external biotic stimulus
leaf 8 fresh weight (81 DAS)	51707	1.5609e-20	2.2341e-17	960	4765	9109	59302	response to other organism
leaf 8 fresh weight (81 DAS)	9765	3.3247e-16	3.5691e-13	64	147	9109	59302	photosynthesis, light harvesting
leaf 8 fresh weight (81 DAS)	44712	1.4426e-15	1.2389e-12	361	1580	9109	59302	single-organism catabolic process
leaf 8 fresh weight (81 DAS)	19752	2.6953e-15	1.9289e-12	770	3869	9109	59302	carboxylic acid metabolic process
leaf 8 fresh weight (81 DAS)	32787	2.0467e-14	1.2555e-11	395	1792	9109	59302	monocarboxylic acid metabolic process
leaf 8 fresh weight (81 DAS)	9605	9.3916e-14	5.0409e-11	1273	6906	9109	59302	response to external stimulus
leaf 8 fresh weight (81 DAS)	6082	2.2398e-13	1.0686e-10	857	4454	9109	59302	organic acid metabolic process
leaf 8 fresh weight (81 DAS)	43436	4.486e-13	1.9263e-10	854	4450	9109	59302	oxoacid metabolic process
leaf 8 fresh weight (81 DAS)	15979	8.7338e-13	3.4094e-10	196	781	9109	59302	photosynthesis
leaf 8 fresh weight (81 DAS)	51704	2.0752e-12	7.0741e-10	1311	7211	9109	59302	multi-organism process
leaf 8 fresh weight (81 DAS)	98542	2.1417e-12	7.0741e-10	691	3529	9109	59302	defense response to other organism
leaf 8 fresh weight (81 DAS)	44282	3.7294e-12	1.1439e-09	154	583	9109	59302	small molecule catabolic process
leaf 8 fresh weight (81 DAS)	9636	5.9274e-12	1.6968e-09	116	404	9109	59302	response to toxic substance
leaf 8 fresh weight (81 DAS)	9617	9.1266e-12	2.4494e-09	524	2594	9109	59302	response to bacterium
leaf 8 fresh weight (81 DAS)	46395	1.7727e-11	4.1892e-09	130	477	9109	59302	carboxylic acid catabolic process
leaf 8 fresh weight (81 DAS)	16054	1.7727e-11	4.1892e-09	130	477	9109	59302	organic acid catabolic process
leaf 8 fresh weight (81 DAS)	42221	1.8536e-11	4.1892e-09	2373	13830	9109	59302	response to chemical
leaf 8 fresh weight (81 DAS)	51701	3.3113e-11	7.1094e-09	75	228	9109	59302	interaction with host
leaf 8 fresh weight (81 DAS)	44419	8.9184e-11	1.7866e-08	109	387	9109	59302	interspecies interaction between organisms
leaf 8 fresh weight (81 DAS)	44403	9.1537e-11	1.7866e-08	103	359	9109	59302	symbiosis, encompassing mutualism through parasitism
leaf 8 fresh weight (81 DAS)	50896	1.2618e-10	2.3557e-08	4040	24513	9109	59302	response to stimulus
leaf 8 fresh weight (81 DAS)	44710	1.3222e-10	2.3657e-08	2378	13932	9109	59302	single-organism metabolic process
leaf 8 fresh weight (81 DAS)	5975	1.875e-10	3.2205e-08	728	3832	9109	59302	carbohydrate metabolic process
leaf 8 fresh weight (81 DAS)	7018	2.5365e-10	4.1892e-08	75	237	9109	59302	microtubule-based movement
leaf 8 fresh weight (81 DAS)	9628	2.8068e-10	4.4638e-08	1920	11097	9109	59302	response to abiotic stimulus
leaf 8 fresh weight (81 DAS)	32544	9.2684e-10	1.4214e-07	27	52	9109	59302	plastid translation
leaf 8 fresh weight (81 DAS)	9063	1.2043e-09	1.7833e-07	80	267	9109	59302	cellular amino acid catabolic process
leaf 8 fresh weight (81 DAS)	1901606	2.9531e-09	4.2269e-07	77	258	9109	59302	alpha-amino acid catabolic process
leaf 8 fresh weight (81 DAS)	19684	3.2933e-09	4.5618e-07	126	494	9109	59302	photosynthesis, light reaction
leaf 8 fresh weight (81 DAS)	10038	5.3806e-09	7.2201e-07	532	2752	9109	59302	response to metal ion
leaf 8 fresh weight (81 DAS)	42742	5.6573e-09	7.3614e-07	443	2238	9109	59302	defense response to bacterium
leaf 8 fresh weight (81 DAS)	6928	7.6891e-09	9.7108e-07	83	291	9109	59302	movement of cell or subcellular component
leaf 8 fresh weight (81 DAS)	9314	1.0004e-08	1.2077e-06	694	3718	9109	59302	response to radiation
leaf 8 fresh weight (81 DAS)	18298	1.0125e-08	1.2077e-06	30	67	9109	59302	protein-chromophore linkage
leaf 8 fresh weight (81 DAS)	44262	1.0629e-08	1.2336e-06	320	1549	9109	59302	cellular carbohydrate metabolic process
leaf 8 fresh weight (81 DAS)	10188	1.5889e-08	1.7955e-06	28	61	9109	59302	response to microbial phytotoxin
leaf 8 fresh weight (81 DAS)	1901605	2.4334e-08	2.6174e-06	250	1171	9109	59302	alpha-amino acid metabolic process
leaf 8 fresh weight (81 DAS)	44264	2.4382e-08	2.6174e-06	246	1149	9109	59302	cellular polysaccharide metabolic process
leaf 8 fresh weight (81 DAS)	80167	2.6125e-08	2.7361e-06	221	1013	9109	59302	response to karrikin
leaf 8 fresh weight (81 DAS)	51817	3.3354e-08	3.41e-06	54	167	9109	59302	modification of morphology or physiology of other organism involved in symbiotic interaction
leaf 8 fresh weight (81 DAS)	72524	4.345e-08	4.3389e-06	101	389	9109	59302	pyridine-containing compound metabolic process
leaf 8 fresh weight (81 DAS)	9416	4.4686e-08	4.361e-06	676	3646	9109	59302	response to light stimulus
leaf 8 fresh weight (81 DAS)	51179	6.5006e-08	6.1931e-06	1492	8632	9109	59302	localization
leaf 8 fresh weight (81 DAS)	44042	6.7787e-08	6.1931e-06	213	981	9109	59302	glucan metabolic process
leaf 8 fresh weight (81 DAS)	6073	6.7787e-08	6.1931e-06	213	981	9109	59302	cellular glucan metabolic process
leaf 8 fresh weight (81 DAS)	7017	7.6506e-08	6.8441e-06	178	793	9109	59302	microtubule-based process
leaf 8 fresh weight (81 DAS)	35821	8.1215e-08	7.117e-06	54	171	9109	59302	modification of morphology or physiology of other organism
leaf 8 fresh weight (81 DAS)	42546	1.3399e-07	1.1507e-05	185	837	9109	59302	cell wall biogenesis
leaf 8 fresh weight (81 DAS)	44003	1.5e-07	1.2629e-05	52	165	9109	59302	modification by symbiont of host morphology or physiology
leaf 8 fresh weight (81 DAS)	19362	1.642e-07	1.3559e-05	96	374	9109	59302	pyridine nucleotide metabolic process
leaf 8 fresh weight (81 DAS)	5976	1.7055e-07	1.3818e-05	317	1575	9109	59302	polysaccharide metabolic process
leaf 8 fresh weight (81 DAS)	98754	1.7623e-07	1.4013e-05	80	296	9109	59302	detoxification
leaf 8 fresh weight (81 DAS)	6810	2.2932e-07	1.7904e-05	1406	8145	9109	59302	transport
leaf 8 fresh weight (81 DAS)	51234	3.3454e-07	2.5652e-05	1411	8190	9109	59302	establishment of localization
leaf 8 fresh weight (81 DAS)	46686	3.5439e-07	2.6698e-05	413	2141	9109	59302	response to cadmium ion
leaf 8 fresh weight (81 DAS)	6952	4.6775e-07	3.4629e-05	864	4840	9109	59302	defense response
leaf 8 fresh weight (81 DAS)	72330	4.8301e-07	3.5153e-05	205	962	9109	59302	monocarboxylic acid biosynthetic process
leaf 8 fresh weight (81 DAS)	30001	5.1567e-07	3.6905e-05	211	996	9109	59302	metal ion transport
leaf 8 fresh weight (81 DAS)	9615	5.8058e-07	4.0869e-05	100	404	9109	59302	response to virus
leaf 8 fresh weight (81 DAS)	10410	6.634e-07	4.5946e-05	108	446	9109	59302	hemicellulose metabolic process
leaf 8 fresh weight (81 DAS)	46496	6.9e-07	4.7029e-05	93	370	9109	59302	nicotinamide nucleotide metabolic process
leaf 8 fresh weight (81 DAS)	6631	7.5489e-07	5.0648e-05	179	825	9109	59302	fatty acid metabolic process
leaf 8 fresh weight (81 DAS)	44281	8.2508e-07	5.4336e-05	1118	6412	9109	59302	small molecule metabolic process
leaf 8 fresh weight (81 DAS)	9612	8.3516e-07	5.4336e-05	30	79	9109	59302	response to mechanical stimulus
leaf 8 fresh weight (81 DAS)	80158	8.5608e-07	5.4866e-05	16	29	9109	59302	chloroplast ribulose bisphosphate carboxylase complex biogenesis
leaf 8 fresh weight (81 DAS)	10035	9.807e-07	6.1928e-05	983	5589	9109	59302	response to inorganic substance
leaf 8 fresh weight (81 DAS)	6520	1.3319e-06	8.2886e-05	339	1737	9109	59302	cellular amino acid metabolic process
leaf 8 fresh weight (81 DAS)	1901566	1.463e-06	8.9747e-05	941	5345	9109	59302	organonitrogen compound biosynthetic process
leaf 8 fresh weight (81 DAS)	6091	1.532e-06	9.2657e-05	253	1247	9109	59302	generation of precursor metabolites and energy
leaf 8 fresh weight (81 DAS)	9413	1.6831e-06	0.00010038	15	27	9109	59302	response to flooding
leaf 8 fresh weight (81 DAS)	1902579	2.042e-06	0.00011849	27	70	9109	59302	multi-organism localization
leaf 8 fresh weight (81 DAS)	44766	2.042e-06	0.00011849	27	70	9109	59302	multi-organism transport
leaf 8 fresh weight (81 DAS)	44699	2.125e-06	0.00012167	5243	32825	9109	59302	single-organism process
leaf 8 fresh weight (81 DAS)	9970	2.8386e-06	0.00016038	28	75	9109	59302	cellular response to sulfate starvation
leaf 8 fresh weight (81 DAS)	72708	3.1082e-06	0.00017333	15	28	9109	59302	response to sorbitol
leaf 8 fresh weight (81 DAS)	16032	3.1503e-06	0.00017343	48	162	9109	59302	viral process
leaf 8 fresh weight (81 DAS)	43603	3.7854e-06	0.00020575	540	2944	9109	59302	cellular amide metabolic process
leaf 8 fresh weight (81 DAS)	302	4.5887e-06	0.0002463	203	982	9109	59302	response to reactive oxygen species
leaf 8 fresh weight (81 DAS)	6820	4.7374e-06	0.00025114	212	1033	9109	59302	anion transport
leaf 8 fresh weight (81 DAS)	9404	4.9439e-06	0.00025889	61	226	9109	59302	toxin metabolic process
leaf 8 fresh weight (81 DAS)	6979	5.3222e-06	0.00027534	420	2239	9109	59302	response to oxidative stress
leaf 8 fresh weight (81 DAS)	44275	5.5149e-06	0.00028192	51	179	9109	59302	cellular carbohydrate catabolic process
leaf 8 fresh weight (81 DAS)	71554	5.6092e-06	0.00028336	422	2252	9109	59302	cell wall organization or biogenesis
leaf 8 fresh weight (81 DAS)	6733	6.3093e-06	0.00031502	100	425	9109	59302	oxidoreduction coenzyme metabolic process
leaf 8 fresh weight (81 DAS)	46794	7.045e-06	0.00034772	25	66	9109	59302	transport of virus
leaf 8 fresh weight (81 DAS)	44272	7.43e-06	0.00036255	144	662	9109	59302	sulfur compound biosynthetic process
leaf 8 fresh weight (81 DAS)	10411	8.2151e-06	0.00039636	65	249	9109	59302	xyloglucan metabolic process
leaf 8 fresh weight (81 DAS)	44711	9.4793e-06	0.00045227	1062	6155	9109	59302	single-organism biosynthetic process
leaf 8 fresh weight (81 DAS)	90487	1.1229e-05	0.00052412	45	155	9109	59302	secondary metabolite catabolic process
leaf 8 fresh weight (81 DAS)	9407	1.1229e-05	0.00052412	45	155	9109	59302	toxin catabolic process
leaf 8 fresh weight (81 DAS)	9069	1.274e-05	0.00058589	56	208	9109	59302	serine family amino acid metabolic process
leaf 8 fresh weight (81 DAS)	80165	1.2826e-05	0.00058589	12	21	9109	59302	callose deposition in phloem sieve plate
leaf 8 fresh weight (81 DAS)	6801	1.4134e-05	0.00063884	33	102	9109	59302	superoxide metabolic process
leaf 8 fresh weight (81 DAS)	44763	1.4919e-05	0.00066732	3069	18861	9109	59302	single-organism cellular process
leaf 8 fresh weight (81 DAS)	46394	1.6148e-05	0.00070609	369	1963	9109	59302	carboxylic acid biosynthetic process
leaf 8 fresh weight (81 DAS)	16053	1.6148e-05	0.00070609	369	1963	9109	59302	organic acid biosynthetic process
leaf 8 fresh weight (81 DAS)	51607	1.6279e-05	0.00070609	64	249	9109	59302	defense response to virus
leaf 8 fresh weight (81 DAS)	44723	1.7168e-05	0.0007372	363	1929	9109	59302	single-organism carbohydrate metabolic process
leaf 8 fresh weight (81 DAS)	9610	1.7677e-05	0.00075153	23	61	9109	59302	response to symbiotic fungus
leaf 8 fresh weight (81 DAS)	10051	1.8317e-05	0.0007711	119	537	9109	59302	xylem and phloem pattern formation
leaf 8 fresh weight (81 DAS)	51186	1.8603e-05	0.00077555	281	1451	9109	59302	cofactor metabolic process
leaf 8 fresh weight (81 DAS)	15711	1.9233e-05	0.00079409	115	516	9109	59302	organic anion transport
leaf 8 fresh weight (81 DAS)	55081	1.978e-05	0.00080889	75	306	9109	59302	anion homeostasis
leaf 8 fresh weight (81 DAS)	9620	2.177e-05	0.00088189	331	1746	9109	59302	response to fungus
leaf 8 fresh weight (81 DAS)	6811	2.2335e-05	0.00089221	471	2577	9109	59302	ion transport
leaf 8 fresh weight (81 DAS)	6572	2.244e-05	0.00089221	20	50	9109	59302	tyrosine catabolic process
leaf 8 fresh weight (81 DAS)	10193	2.4845e-05	0.00097827	52	193	9109	59302	response to ozone
leaf 8 fresh weight (81 DAS)	9834	2.506e-05	0.00097827	75	308	9109	59302	plant-type secondary cell wall biogenesis
leaf 8 fresh weight (81 DAS)	44283	2.6459e-05	0.0010171	442	2408	9109	59302	small molecule biosynthetic process
leaf 8 fresh weight (81 DAS)	6970	2.6529e-05	0.0010171	668	3772	9109	59302	response to osmotic stress
leaf 8 fresh weight (81 DAS)	6468	2.8448e-05	0.001081	834	4790	9109	59302	protein phosphorylation
leaf 8 fresh weight (81 DAS)	43604	3.0236e-05	0.0011389	496	2735	9109	59302	amide biosynthetic process
leaf 8 fresh weight (81 DAS)	10067	3.0518e-05	0.0011395	25	71	9109	59302	procambium histogenesis
leaf 8 fresh weight (81 DAS)	10033	3.1436e-05	0.0011524	1707	10238	9109	59302	response to organic substance
leaf 8 fresh weight (81 DAS)	51814	3.2473e-05	0.0011524	21	55	9109	59302	movement in other organism involved in symbiotic interaction
leaf 8 fresh weight (81 DAS)	52126	3.2473e-05	0.0011524	21	55	9109	59302	movement in host environment
leaf 8 fresh weight (81 DAS)	44000	3.2473e-05	0.0011524	21	55	9109	59302	movement in host
leaf 8 fresh weight (81 DAS)	52192	3.2473e-05	0.0011524	21	55	9109	59302	movement in environment of other organism involved in symbiotic interaction
leaf 8 fresh weight (81 DAS)	46739	3.2473e-05	0.0011524	21	55	9109	59302	transport of virus in multicellular host
leaf 8 fresh weight (81 DAS)	44550	3.3527e-05	0.0011801	151	720	9109	59302	secondary metabolite biosynthetic process
leaf 8 fresh weight (81 DAS)	9072	3.508e-05	0.0012247	67	270	9109	59302	aromatic amino acid family metabolic process
leaf 8 fresh weight (81 DAS)	44036	3.8151e-05	0.0013211	146	694	9109	59302	cell wall macromolecule metabolic process
leaf 8 fresh weight (81 DAS)	15766	3.9963e-05	0.0013413	18	44	9109	59302	disaccharide transport
leaf 8 fresh weight (81 DAS)	15770	3.9963e-05	0.0013413	18	44	9109	59302	sucrose transport
leaf 8 fresh weight (81 DAS)	15772	3.9963e-05	0.0013413	18	44	9109	59302	oligosaccharide transport
leaf 8 fresh weight (81 DAS)	6546	3.9982e-05	0.0013413	15	33	9109	59302	glycine catabolic process
leaf 8 fresh weight (81 DAS)	50801	4.1385e-05	0.0013776	185	914	9109	59302	ion homeostasis
leaf 8 fresh weight (81 DAS)	9074	4.2491e-05	0.0014035	28	85	9109	59302	aromatic amino acid family catabolic process
leaf 8 fresh weight (81 DAS)	2376	4.3253e-05	0.0014178	364	1956	9109	59302	immune system process
leaf 8 fresh weight (81 DAS)	9958	4.5111e-05	0.0014659	52	197	9109	59302	positive gravitropism
leaf 8 fresh weight (81 DAS)	17148	4.5744e-05	0.0014659	65	262	9109	59302	negative regulation of translation
leaf 8 fresh weight (81 DAS)	34249	4.5744e-05	0.0014659	65	262	9109	59302	negative regulation of cellular amide metabolic process
leaf 8 fresh weight (81 DAS)	9768	4.7352e-05	0.0015062	16	37	9109	59302	photosynthesis, light harvesting in photosystem I
leaf 8 fresh weight (81 DAS)	34637	4.7835e-05	0.0015103	177	871	9109	59302	cellular carbohydrate biosynthetic process
leaf 8 fresh weight (81 DAS)	10065	5.1965e-05	0.0016287	25	73	9109	59302	primary meristem tissue development
leaf 8 fresh weight (81 DAS)	80060	6.0261e-05	0.0018751	21	57	9109	59302	integument development
leaf 8 fresh weight (81 DAS)	16052	6.2567e-05	0.0019192	141	673	9109	59302	carbohydrate catabolic process
leaf 8 fresh weight (81 DAS)	10383	6.2574e-05	0.0019192	126	590	9109	59302	cell wall polysaccharide metabolic process
leaf 8 fresh weight (81 DAS)	44724	6.9162e-05	0.0021062	75	317	9109	59302	single-organism carbohydrate catabolic process
leaf 8 fresh weight (81 DAS)	9719	7.3228e-05	0.0022144	1432	8550	9109	59302	response to endogenous stimulus
leaf 8 fresh weight (81 DAS)	9735	7.474e-05	0.0022443	296	1567	9109	59302	response to cytokinin
leaf 8 fresh weight (81 DAS)	16310	7.9824e-05	0.0023662	923	5378	9109	59302	phosphorylation
leaf 8 fresh weight (81 DAS)	9608	7.9903e-05	0.0023662	26	79	9109	59302	response to symbiont
leaf 8 fresh weight (81 DAS)	43043	8.4233e-05	0.0024774	471	2613	9109	59302	peptide biosynthetic process
leaf 8 fresh weight (81 DAS)	6544	8.6062e-05	0.0025	25	75	9109	59302	glycine metabolic process
leaf 8 fresh weight (81 DAS)	55114	8.6167e-05	0.0025	880	5115	9109	59302	oxidation-reduction process
leaf 8 fresh weight (81 DAS)	6950	9.1031e-05	0.0026073	2355	14406	9109	59302	response to stress
leaf 8 fresh weight (81 DAS)	1902222	9.2117e-05	0.0026073	24	71	9109	59302	erythrose 4-phosphate/phosphoenolpyruvate family amino acid catabolic process
leaf 8 fresh weight (81 DAS)	6559	9.2117e-05	0.0026073	24	71	9109	59302	L-phenylalanine catabolic process
leaf 8 fresh weight (81 DAS)	9725	9.2294e-05	0.0026073	1427	8530	9109	59302	response to hormone
leaf 8 fresh weight (81 DAS)	19464	9.6377e-05	0.0027049	10	18	9109	59302	glycine decarboxylation via glycine cleavage system
leaf 8 fresh weight (81 DAS)	9651	0.00010451	0.0029141	602	3414	9109	59302	response to salt stress
leaf 8 fresh weight (81 DAS)	9683	0.00010599	0.0029362	28	89	9109	59302	indoleacetic acid metabolic process
leaf 8 fresh weight (81 DAS)	6102	0.00010748	0.002953	21	59	9109	59302	isocitrate metabolic process
leaf 8 fresh weight (81 DAS)	9071	0.00010838	0.002953	17	43	9109	59302	serine family amino acid catabolic process
leaf 8 fresh weight (81 DAS)	42594	0.00010866	0.002953	171	850	9109	59302	response to starvation
leaf 8 fresh weight (81 DAS)	34440	0.00011859	0.0031507	49	189	9109	59302	lipid oxidation
leaf 8 fresh weight (81 DAS)	50829	0.00012033	0.0031507	14	32	9109	59302	defense response to Gram-negative bacterium
leaf 8 fresh weight (81 DAS)	1736	0.00012033	0.0031507	14	32	9109	59302	establishment of planar polarity
leaf 8 fresh weight (81 DAS)	1738	0.00012033	0.0031507	14	32	9109	59302	morphogenesis of a polarized epithelium
leaf 8 fresh weight (81 DAS)	2009	0.00012033	0.0031507	14	32	9109	59302	morphogenesis of an epithelium
leaf 8 fresh weight (81 DAS)	48729	0.00012033	0.0031507	14	32	9109	59302	tissue morphogenesis
leaf 8 fresh weight (81 DAS)	52545	0.00013436	0.0034782	47	180	9109	59302	callose localization
leaf 8 fresh weight (81 DAS)	6570	0.00013446	0.0034782	22	64	9109	59302	tyrosine metabolic process
leaf 8 fresh weight (81 DAS)	50879	0.00014591	0.0037295	16	40	9109	59302	multicellular organismal movement
leaf 8 fresh weight (81 DAS)	10031	0.00014591	0.0037295	16	40	9109	59302	circumnutation
leaf 8 fresh weight (81 DAS)	19405	0.00015038	0.0037983	11	22	9109	59302	alditol catabolic process
leaf 8 fresh weight (81 DAS)	19563	0.00015038	0.0037983	11	22	9109	59302	glycerol catabolic process
leaf 8 fresh weight (81 DAS)	43090	0.00017541	0.0044047	10	19	9109	59302	amino acid import
leaf 8 fresh weight (81 DAS)	35195	0.00017679	0.0044137	46	177	9109	59302	gene silencing by miRNA
leaf 8 fresh weight (81 DAS)	9684	0.00017984	0.0044637	27	87	9109	59302	indoleacetic acid biosynthetic process
leaf 8 fresh weight (81 DAS)	6412	0.00018322	0.0045215	459	2563	9109	59302	translation
leaf 8 fresh weight (81 DAS)	6518	0.0001863	0.0045713	487	2733	9109	59302	peptide metabolic process
leaf 8 fresh weight (81 DAS)	6865	0.00020702	0.0050508	38	139	9109	59302	amino acid transport
leaf 8 fresh weight (81 DAS)	1560	0.00020877	0.0050647	17	45	9109	59302	regulation of cell growth by extracellular stimulus
leaf 8 fresh weight (81 DAS)	31667	0.00021771	0.0052519	193	988	9109	59302	response to nutrient levels
leaf 8 fresh weight (81 DAS)	34976	0.0002258	0.0054166	42	159	9109	59302	response to endoplasmic reticulum stress
leaf 8 fresh weight (81 DAS)	9727	0.00023592	0.0056281	13	30	9109	59302	detection of ethylene stimulus
leaf 8 fresh weight (81 DAS)	48830	0.0002394	0.0056794	21	62	9109	59302	adventitious root development
leaf 8 fresh weight (81 DAS)	9769	0.00024824	0.0058568	11	23	9109	59302	photosynthesis, light harvesting in photosystem II
leaf 8 fresh weight (81 DAS)	9880	0.00025783	0.0060498	41	155	9109	59302	embryonic pattern specification
leaf 8 fresh weight (81 DAS)	42430	0.00026881	0.0062731	80	357	9109	59302	indole-containing compound metabolic process
leaf 8 fresh weight (81 DAS)	2252	0.00027854	0.0064652	73	320	9109	59302	immune effector process
leaf 8 fresh weight (81 DAS)	71702	0.0002807	0.0064736	526	2983	9109	59302	organic substance transport
leaf 8 fresh weight (81 DAS)	271	0.00028192	0.0064736	171	866	9109	59302	polysaccharide biosynthetic process
leaf 8 fresh weight (81 DAS)	46942	0.00029754	0.0067599	74	326	9109	59302	carboxylic acid transport
leaf 8 fresh weight (81 DAS)	15849	0.00029754	0.0067599	74	326	9109	59302	organic acid transport
leaf 8 fresh weight (81 DAS)	46741	0.00030252	0.0068369	10	20	9109	59302	transport of virus in host, tissue to tissue
leaf 8 fresh weight (81 DAS)	55085	0.00031743	0.0071363	545	3103	9109	59302	transmembrane transport
leaf 8 fresh weight (81 DAS)	55080	0.00032013	0.0071596	127	618	9109	59302	cation homeostasis
leaf 8 fresh weight (81 DAS)	71248	0.00034184	0.0076055	66	285	9109	59302	cellular response to metal ion
leaf 8 fresh weight (81 DAS)	6090	0.00035728	0.0078694	68	296	9109	59302	pyruvate metabolic process
leaf 8 fresh weight (81 DAS)	7389	0.00035737	0.0078694	217	1137	9109	59302	pattern specification process
leaf 8 fresh weight (81 DAS)	10039	0.0003681	0.0080644	53	218	9109	59302	response to iron ion
leaf 8 fresh weight (81 DAS)	33481	0.00037404	0.008153	7	11	9109	59302	galacturonate biosynthetic process
leaf 8 fresh weight (81 DAS)	6995	0.0003855	0.008331	29	100	9109	59302	cellular response to nitrogen starvation
leaf 8 fresh weight (81 DAS)	9720	0.00038913	0.008331	16	43	9109	59302	detection of hormone stimulus
leaf 8 fresh weight (81 DAS)	9726	0.00038913	0.008331	16	43	9109	59302	detection of endogenous stimulus
leaf 8 fresh weight (81 DAS)	98771	0.00039126	0.008331	148	740	9109	59302	inorganic ion homeostasis
leaf 8 fresh weight (81 DAS)	10089	0.00039191	0.008331	48	193	9109	59302	xylem development
leaf 8 fresh weight (81 DAS)	10087	0.00039863	0.0084321	84	383	9109	59302	phloem or xylem histogenesis
leaf 8 fresh weight (81 DAS)	33037	0.00044413	0.0093484	48	194	9109	59302	polysaccharide localization
leaf 8 fresh weight (81 DAS)	96	0.00044911	0.0093967	67	293	9109	59302	sulfur amino acid metabolic process
leaf 8 fresh weight (81 DAS)	1901659	0.0004508	0.0093967	83	379	9109	59302	glycosyl compound biosynthetic process
leaf 8 fresh weight (81 DAS)	48759	0.00049815	0.010334	10	21	9109	59302	xylem vessel member cell differentiation
leaf 8 fresh weight (81 DAS)	72329	0.00052149	0.010735	53	221	9109	59302	monocarboxylic acid catabolic process
leaf 8 fresh weight (81 DAS)	98869	0.00052249	0.010735	28	97	9109	59302	cellular oxidant detoxification
leaf 8 fresh weight (81 DAS)	3002	0.00052811	0.010799	198	1034	9109	59302	regionalization
leaf 8 fresh weight (81 DAS)	51259	0.00053159	0.010818	52	216	9109	59302	protein oligomerization
leaf 8 fresh weight (81 DAS)	2000603	0.00055637	0.010959	4	4	9109	59302	regulation of secondary growth
leaf 8 fresh weight (81 DAS)	44708	0.00055637	0.010959	4	4	9109	59302	single-organism behavior
leaf 8 fresh weight (81 DAS)	46166	0.00055637	0.010959	4	4	9109	59302	glyceraldehyde-3-phosphate biosynthetic process
leaf 8 fresh weight (81 DAS)	6642	0.00055637	0.010959	4	4	9109	59302	triglyceride mobilization
leaf 8 fresh weight (81 DAS)	15808	0.00055637	0.010959	4	4	9109	59302	L-alanine transport
leaf 8 fresh weight (81 DAS)	7638	0.00055637	0.010959	4	4	9109	59302	mechanosensory behavior
leaf 8 fresh weight (81 DAS)	32328	0.00055637	0.010959	4	4	9109	59302	alanine transport
leaf 8 fresh weight (81 DAS)	51170	0.00059819	0.011729	39	151	9109	59302	nuclear import
leaf 8 fresh weight (81 DAS)	9953	0.00060751	0.011751	11	25	9109	59302	dorsal/ventral pattern formation
leaf 8 fresh weight (81 DAS)	48262	0.00060751	0.011751	11	25	9109	59302	determination of dorsal/ventral asymmetry
leaf 8 fresh weight (81 DAS)	48263	0.00060751	0.011751	11	25	9109	59302	determination of dorsal identity
leaf 8 fresh weight (81 DAS)	303	0.00070912	0.013416	31	113	9109	59302	response to superoxide
leaf 8 fresh weight (81 DAS)	305	0.00070912	0.013416	31	113	9109	59302	response to oxygen radical
leaf 8 fresh weight (81 DAS)	72593	0.00071309	0.013416	161	825	9109	59302	reactive oxygen species metabolic process
leaf 8 fresh weight (81 DAS)	19586	0.00071719	0.013416	8	15	9109	59302	galacturonate metabolic process
leaf 8 fresh weight (81 DAS)	71280	0.00071719	0.013416	8	15	9109	59302	cellular response to copper ion
leaf 8 fresh weight (81 DAS)	6063	0.00071719	0.013416	8	15	9109	59302	uronic acid metabolic process
leaf 8 fresh weight (81 DAS)	77	0.0007184	0.013416	13	33	9109	59302	DNA damage checkpoint
leaf 8 fresh weight (81 DAS)	7010	0.0007186	0.013416	171	883	9109	59302	cytoskeleton organization
leaf 8 fresh weight (81 DAS)	44242	0.0007253	0.013482	61	266	9109	59302	cellular lipid catabolic process
leaf 8 fresh weight (81 DAS)	2833	0.00073417	0.013588	57	245	9109	59302	positive regulation of response to biotic stimulus
leaf 8 fresh weight (81 DAS)	15994	0.00074559	0.013699	69	309	9109	59302	chlorophyll metabolic process
leaf 8 fresh weight (81 DAS)	9809	0.0007465	0.013699	52	219	9109	59302	lignin biosynthetic process
leaf 8 fresh weight (81 DAS)	9251	0.00076032	0.013834	34	128	9109	59302	glucan catabolic process
leaf 8 fresh weight (81 DAS)	44247	0.00076032	0.013834	34	128	9109	59302	cellular polysaccharide catabolic process
leaf 8 fresh weight (81 DAS)	9753	0.00076581	0.013875	218	1159	9109	59302	response to jasmonic acid
leaf 8 fresh weight (81 DAS)	16051	0.00077306	0.013948	241	1295	9109	59302	carbohydrate biosynthetic process
leaf 8 fresh weight (81 DAS)	80144	0.00077805	0.013979	21	67	9109	59302	amino acid homeostasis
leaf 8 fresh weight (81 DAS)	19682	0.00078395	0.014026	37	143	9109	59302	glyceraldehyde-3-phosphate metabolic process
leaf 8 fresh weight (81 DAS)	6955	0.0008224	0.014653	327	1810	9109	59302	immune response
leaf 8 fresh weight (81 DAS)	42538	0.00086443	0.015338	77	354	9109	59302	hyperosmotic salinity response
leaf 8 fresh weight (81 DAS)	43902	0.00087607	0.015481	67	300	9109	59302	positive regulation of multi-organism process
leaf 8 fresh weight (81 DAS)	42549	0.0009076	0.015972	11	26	9109	59302	photosystem II stabilization
leaf 8 fresh weight (81 DAS)	2000652	0.00094764	0.016582	23	77	9109	59302	regulation of secondary cell wall biogenesis
leaf 8 fresh weight (81 DAS)	19748	0.00094996	0.016582	283	1550	9109	59302	secondary metabolic process
leaf 8 fresh weight (81 DAS)	10088	0.00096539	0.016783	15	42	9109	59302	phloem development
leaf 8 fresh weight (81 DAS)	33013	0.00098692	0.017088	84	394	9109	59302	tetrapyrrole metabolic process
leaf 8 fresh weight (81 DAS)	46184	0.0010035	0.017305	9	19	9109	59302	aldehyde biosynthetic process
leaf 8 fresh weight (81 DAS)	19395	0.0010113	0.017371	41	165	9109	59302	fatty acid oxidation
leaf 8 fresh weight (81 DAS)	71241	0.0010273	0.017575	83	389	9109	59302	cellular response to inorganic substance
leaf 8 fresh weight (81 DAS)	1990748	0.0010487	0.01787	28	101	9109	59302	cellular detoxification
leaf 8 fresh weight (81 DAS)	55065	0.0010771	0.018281	114	563	9109	59302	metal ion homeostasis
leaf 8 fresh weight (81 DAS)	6778	0.0011114	0.018744	83	390	9109	59302	porphyrin-containing compound metabolic process
leaf 8 fresh weight (81 DAS)	6857	0.0011131	0.018744	30	111	9109	59302	oligopeptide transport
leaf 8 fresh weight (81 DAS)	33692	0.0011572	0.01941	147	753	9109	59302	cellular polysaccharide biosynthetic process
leaf 8 fresh weight (81 DAS)	6629	0.0011761	0.01965	561	3248	9109	59302	lipid metabolic process
leaf 8 fresh weight (81 DAS)	31053	0.0011832	0.019693	19	60	9109	59302	primary miRNA processing
leaf 8 fresh weight (81 DAS)	10444	0.0011991	0.019719	16	47	9109	59302	guard mother cell differentiation
leaf 8 fresh weight (81 DAS)	35280	0.0012031	0.019719	10	23	9109	59302	miRNA loading onto RISC involved in gene silencing by miRNA
leaf 8 fresh weight (81 DAS)	1905177	0.0012031	0.019719	10	23	9109	59302	tracheary element differentiation
leaf 8 fresh weight (81 DAS)	70922	0.0012031	0.019719	10	23	9109	59302	small RNA loading onto RISC
leaf 8 fresh weight (81 DAS)	6972	0.0012284	0.020056	95	458	9109	59302	hyperosmotic response
leaf 8 fresh weight (81 DAS)	42435	0.001259	0.020477	56	245	9109	59302	indole-containing compound biosynthetic process
leaf 8 fresh weight (81 DAS)	1901616	0.0012717	0.020497	29	107	9109	59302	organic hydroxy compound catabolic process
leaf 8 fresh weight (81 DAS)	31570	0.0012741	0.020497	15	43	9109	59302	DNA integrity checkpoint
leaf 8 fresh weight (81 DAS)	34754	0.0012745	0.020497	48	203	9109	59302	cellular hormone metabolic process
leaf 8 fresh weight (81 DAS)	6732	0.00128	0.020508	179	941	9109	59302	coenzyme metabolic process
leaf 8 fresh weight (81 DAS)	3333	0.0012954	0.020678	22	74	9109	59302	amino acid transmembrane transport
leaf 8 fresh weight (81 DAS)	6101	0.0013045	0.020722	47	198	9109	59302	citrate metabolic process
leaf 8 fresh weight (81 DAS)	10599	0.0013204	0.020722	11	27	9109	59302	production of lsiRNA involved in RNA interference
leaf 8 fresh weight (81 DAS)	9687	0.0013223	0.020722	31	117	9109	59302	abscisic acid metabolic process
leaf 8 fresh weight (81 DAS)	1902644	0.0013223	0.020722	31	117	9109	59302	tertiary alcohol metabolic process
leaf 8 fresh weight (81 DAS)	43288	0.0013223	0.020722	31	117	9109	59302	apocarotenoid metabolic process
leaf 8 fresh weight (81 DAS)	44255	0.0013386	0.020901	437	2492	9109	59302	cellular lipid metabolic process
leaf 8 fresh weight (81 DAS)	71669	0.0013595	0.021151	206	1101	9109	59302	plant-type cell wall organization or biogenesis
leaf 8 fresh weight (81 DAS)	90307	0.0013651	0.021162	5	7	9109	59302	mitotic spindle assembly
leaf 8 fresh weight (81 DAS)	9799	0.0013705	0.021169	12	31	9109	59302	specification of symmetry
leaf 8 fresh weight (81 DAS)	72507	0.0014168	0.021326	43	178	9109	59302	divalent inorganic cation homeostasis
leaf 8 fresh weight (81 DAS)	19758	0.0014238	0.021326	61	273	9109	59302	glycosinolate biosynthetic process
leaf 8 fresh weight (81 DAS)	19761	0.0014238	0.021326	61	273	9109	59302	glucosinolate biosynthetic process
leaf 8 fresh weight (81 DAS)	16144	0.0014238	0.021326	61	273	9109	59302	S-glycoside biosynthetic process
leaf 8 fresh weight (81 DAS)	75136	0.0014552	0.021326	21	70	9109	59302	response to host
leaf 8 fresh weight (81 DAS)	52031	0.0014552	0.021326	21	70	9109	59302	modulation by symbiont of host defense response
leaf 8 fresh weight (81 DAS)	52173	0.0014552	0.021326	21	70	9109	59302	response to defenses of other organism involved in symbiotic interaction
leaf 8 fresh weight (81 DAS)	52200	0.0014552	0.021326	21	70	9109	59302	response to host defenses
leaf 8 fresh weight (81 DAS)	52255	0.0014552	0.021326	21	70	9109	59302	modulation by organism of defense response of other organism involved in symbiotic interaction
leaf 8 fresh weight (81 DAS)	52552	0.0014552	0.021326	21	70	9109	59302	modulation by organism of immune response of other organism involved in symbiotic interaction
leaf 8 fresh weight (81 DAS)	52553	0.0014552	0.021326	21	70	9109	59302	modulation by symbiont of host immune response
leaf 8 fresh weight (81 DAS)	52555	0.0014552	0.021326	21	70	9109	59302	positive regulation by organism of immune response of other organism involved in symbiotic interaction
leaf 8 fresh weight (81 DAS)	52556	0.0014552	0.021326	21	70	9109	59302	positive regulation by symbiont of host immune response
leaf 8 fresh weight (81 DAS)	52564	0.0014552	0.021326	21	70	9109	59302	response to immune response of other organism involved in symbiotic interaction
leaf 8 fresh weight (81 DAS)	52572	0.0014552	0.021326	21	70	9109	59302	response to host immune response
leaf 8 fresh weight (81 DAS)	9832	0.0015026	0.021947	129	654	9109	59302	plant-type cell wall biogenesis
leaf 8 fresh weight (81 DAS)	9611	0.0015197	0.022052	212	1139	9109	59302	response to wounding
leaf 8 fresh weight (81 DAS)	50832	0.0015201	0.022052	247	1347	9109	59302	defense response to fungus
leaf 8 fresh weight (81 DAS)	55088	0.0015472	0.022294	25	89	9109	59302	lipid homeostasis
leaf 8 fresh weight (81 DAS)	6814	0.0015472	0.022294	25	89	9109	59302	sodium ion transport
leaf 8 fresh weight (81 DAS)	15706	0.0015566	0.022355	34	133	9109	59302	nitrate transport
[truncated: 4,363 more rows]

## Sheet: B. GO enrichments TFs
S5 Data B. GO enrichment of transcription factor (TF) sets significantly associated with phenotypes. p-values were computed with hypergeometric tests using the BiNGO tool, q-values are Benjamini-Hochberg (BH) adjusted p-values (adjusted per phenotype). Only GO Biological Process terms were tested. The overlap column shows how many TFs in the given TF set (test set) are annotated to the given GO c…
Phenotype	GO ID	p	q	overlap	GO term size	test set size	reference set size	GO term definition
dry weight stem 1	55062	6.0359e-08	1.1468e-05	9	35	72	3043	phosphate ion homeostasis
dry weight stem 1	55083	6.0359e-08	1.1468e-05	9	35	72	3043	monovalent inorganic anion homeostasis
dry weight stem 1	72505	6.0359e-08	1.1468e-05	9	35	72	3043	divalent inorganic anion homeostasis
dry weight stem 1	72506	6.0359e-08	1.1468e-05	9	35	72	3043	trivalent inorganic anion homeostasis
dry weight stem 1	55081	1.024e-07	1.5565e-05	9	37	72	3043	anion homeostasis
dry weight stem 1	1901699	2.1266e-07	2.6936e-05	9	40	72	3043	cellular response to nitrogen compound
dry weight stem 1	10452	3.3811e-07	3.6709e-05	8	31	72	3043	histone H3-K36 methylation
dry weight stem 1	98771	4.1436e-07	3.9365e-05	9	43	72	3043	inorganic ion homeostasis
dry weight stem 1	50801	9.2825e-07	5.6038e-05	9	47	72	3043	ion homeostasis
dry weight stem 1	48579	9.3512e-07	5.6038e-05	8	35	72	3043	negative regulation of long-day photoperiodism, flowering
dry weight stem 1	1905958	1.121e-06	5.6038e-05	9	48	72	3043	negative regulation of cellular response to alcohol
dry weight stem 1	9788	1.121e-06	5.6038e-05	9	48	72	3043	negative regulation of abscisic acid-activated signaling pathway
dry weight stem 1	1901420	1.121e-06	5.6038e-05	9	48	72	3043	negative regulation of response to alcohol
dry weight stem 1	32104	1.1797e-06	5.6038e-05	8	36	72	3043	regulation of response to extracellular stimulus
dry weight stem 1	32107	1.1797e-06	5.6038e-05	8	36	72	3043	regulation of response to nutrient levels
dry weight stem 1	48586	1.1797e-06	5.6038e-05	8	36	72	3043	regulation of long-day photoperiodism, flowering
dry weight stem 1	48571	4.1071e-06	0.00017341	8	42	72	3043	long-day photoperiodism
dry weight stem 1	48574	4.1071e-06	0.00017341	8	42	72	3043	long-day photoperiodism, flowering
dry weight stem 1	16036	5.8899e-06	0.00023559	9	58	72	3043	cellular response to phosphate starvation
dry weight stem 1	2000028	4.3272e-05	0.0016443	8	57	72	3043	regulation of photoperiodism, flowering
dry weight stem 1	80022	8.0536e-05	0.0029146	8	62	72	3043	primary root development
dry weight stem 1	16569	0.00020602	0.0068075	10	110	72	3043	covalent chromatin modification
dry weight stem 1	16570	0.00020602	0.0068075	10	110	72	3043	histone modification
dry weight stem 1	90701	0.00025214	0.0079844	9	92	72	3043	specification of plant organ identity
dry weight stem 1	9267	0.00029721	0.0083659	9	94	72	3043	cellular response to starvation
dry weight stem 1	42594	0.00029721	0.0083659	9	94	72	3043	response to starvation
dry weight stem 1	31669	0.00029721	0.0083659	9	94	72	3043	cellular response to nutrient levels
dry weight stem 1	71496	0.00034878	0.0086625	9	96	72	3043	cellular response to external stimulus
dry weight stem 1	31668	0.00034878	0.0086625	9	96	72	3043	cellular response to extracellular stimulus
dry weight stem 1	6325	0.0003678	0.0086625	10	118	72	3043	chromatin organization
dry weight stem 1	1901698	0.00039171	0.0086625	13	190	72	3043	response to nitrogen compound
dry weight stem 1	1905957	0.00040756	0.0086625	9	98	72	3043	regulation of cellular response to alcohol
dry weight stem 1	9787	0.00040756	0.0086625	9	98	72	3043	regulation of abscisic acid-activated signaling pathway
dry weight stem 1	1901419	0.00040756	0.0086625	9	98	72	3043	regulation of response to alcohol
dry weight stem 1	31667	0.00040756	0.0086625	9	98	72	3043	response to nutrient levels
dry weight stem 1	6464	0.00042172	0.0086625	10	120	72	3043	cellular protein modification process
dry weight stem 1	36211	0.00042172	0.0086625	10	120	72	3043	protein modification process
dry weight stem 1	9266	0.0004465	0.00893	15	245	72	3043	response to temperature stimulus
dry weight stem 1	9991	0.00047429	0.0090837	9	100	72	3043	response to extracellular stimulus
dry weight stem 1	48878	0.0004821	0.0090837	10	122	72	3043	chemical homeostasis
dry weight stem 1	43412	0.00054952	0.0090837	10	124	72	3043	macromolecule modification
dry weight stem 1	8213	0.0005498	0.0090837	9	102	72	3043	protein alkylation
dry weight stem 1	34968	0.0005498	0.0090837	9	102	72	3043	histone lysine methylation
dry weight stem 1	16571	0.0005498	0.0090837	9	102	72	3043	histone methylation
dry weight stem 1	6479	0.0005498	0.0090837	9	102	72	3043	protein methylation
dry weight stem 1	18022	0.0005498	0.0090837	9	102	72	3043	peptidyl-lysine methylation
dry weight stem 1	51276	0.00058607	0.0091683	10	125	72	3043	chromosome organization
dry weight stem 1	71396	0.00058882	0.0091683	20	397	72	3043	cellular response to lipid
dry weight stem 1	48449	0.00059111	0.0091683	9	103	72	3043	floral organ formation
dry weight stem 1	9631	0.00065341	0.0099318	3	8	72	3043	cold acclimation
dry weight stem 1	42592	0.00070804	0.010096	10	128	72	3043	homeostatic process
dry weight stem 1	43414	0.00073062	0.010096	9	106	72	3043	macromolecule methylation
dry weight stem 1	32259	0.00073062	0.010096	9	106	72	3043	methylation
dry weight stem 1	18193	0.00073062	0.010096	9	106	72	3043	peptidyl-amino acid modification
dry weight stem 1	18205	0.00073062	0.010096	9	106	72	3043	peptidyl-lysine modification
dry weight stem 1	9648	0.0008005	0.010673	10	130	72	3043	photoperiodism
dry weight stem 1	48573	0.0008005	0.010673	10	130	72	3043	photoperiodism, flowering
dry weight stem 1	10648	0.00085307	0.010806	11	155	72	3043	negative regulation of cell communication
dry weight stem 1	23057	0.00085307	0.010806	11	155	72	3043	negative regulation of signaling
dry weight stem 1	9968	0.00085307	0.010806	11	155	72	3043	negative regulation of signal transduction
dry weight stem 1	2000242	0.00095775	0.011933	10	133	72	3043	negative regulation of reproductive process
dry weight stem 1	10228	0.0011229	0.013764	13	212	72	3043	vegetative to reproductive phase transition of meristem
dry weight stem 1	48585	0.001203	0.014512	15	269	72	3043	negative regulation of response to stimulus
dry weight stem 1	9738	0.0013786	0.016067	12	190	72	3043	abscisic acid-activated signaling pathway
dry weight stem 1	97306	0.0013953	0.016067	13	217	72	3043	cellular response to alcohol
dry weight stem 1	71215	0.0013953	0.016067	13	217	72	3043	cellular response to abscisic acid stimulus
dry weight stem 1	32101	0.0015053	0.017075	10	141	72	3043	regulation of response to external stimulus
dry weight stem 1	50879	0.0016313	0.017968	2	3	72	3043	multicellular organismal movement
dry weight stem 1	10031	0.0016313	0.017968	2	3	72	3043	circumnutation
dry weight stem 1	48444	0.0022857	0.024816	10	149	72	3043	floral organ morphogenesis
dry weight stem 1	44267	0.0027836	0.029797	10	153	72	3043	cellular protein metabolic process
dry weight stem 1	90697	0.0038627	0.040586	10	160	72	3043	post-embryonic plant organ morphogenesis
dry weight stem 1	48581	0.0038984	0.040586	11	187	72	3043	negative regulation of post-embryonic development
dry weight stem 1	19538	0.0040409	0.041501	10	161	72	3043	protein metabolic process
dry weight stem 1	9739	0.0042955	0.043528	13	246	72	3043	response to gibberellin
dry weight stem 1	3002	0.0044148	0.044148	12	218	72	3043	regionalization
dry weight stem 1 (w/o seeds)	55062	5.0299e-09	9.519e-07	10	35	75	3043	phosphate ion homeostasis
dry weight stem 1 (w/o seeds)	55083	5.0299e-09	9.519e-07	10	35	75	3043	monovalent inorganic anion homeostasis
dry weight stem 1 (w/o seeds)	72505	5.0299e-09	9.519e-07	10	35	75	3043	divalent inorganic anion homeostasis
dry weight stem 1 (w/o seeds)	72506	5.0299e-09	9.519e-07	10	35	75	3043	trivalent inorganic anion homeostasis
dry weight stem 1 (w/o seeds)	55081	9.1744e-09	1.389e-06	10	37	75	3043	anion homeostasis
dry weight stem 1 (w/o seeds)	1901699	2.1042e-08	2.6548e-06	10	40	75	3043	cellular response to nitrogen compound
dry weight stem 1 (w/o seeds)	10452	2.6888e-08	2.9077e-06	9	31	75	3043	histone H3-K36 methylation
dry weight stem 1 (w/o seeds)	98771	4.4856e-08	4.2445e-06	10	43	75	3043	inorganic ion homeostasis
dry weight stem 1 (w/o seeds)	48579	8.6995e-08	6.5586e-06	9	35	75	3043	negative regulation of long-day photoperiodism, flowering
dry weight stem 1 (w/o seeds)	50801	1.1193e-07	6.5586e-06	10	47	75	3043	ion homeostasis
dry weight stem 1 (w/o seeds)	32104	1.1372e-07	6.5586e-06	9	36	75	3043	regulation of response to extracellular stimulus
dry weight stem 1 (w/o seeds)	32107	1.1372e-07	6.5586e-06	9	36	75	3043	regulation of response to nutrient levels
dry weight stem 1 (w/o seeds)	48586	1.1372e-07	6.5586e-06	9	36	75	3043	regulation of long-day photoperiodism, flowering
dry weight stem 1 (w/o seeds)	1905958	1.3862e-07	6.5586e-06	10	48	75	3043	negative regulation of cellular response to alcohol
dry weight stem 1 (w/o seeds)	9788	1.3862e-07	6.5586e-06	10	48	75	3043	negative regulation of abscisic acid-activated signaling pathway
dry weight stem 1 (w/o seeds)	1901420	1.3862e-07	6.5586e-06	10	48	75	3043	negative regulation of response to alcohol
dry weight stem 1 (w/o seeds)	48571	4.782e-07	2.0111e-05	9	42	75	3043	long-day photoperiodism
dry weight stem 1 (w/o seeds)	48574	4.782e-07	2.0111e-05	9	42	75	3043	long-day photoperiodism, flowering
dry weight stem 1 (w/o seeds)	16036	9.0742e-07	3.6153e-05	10	58	75	3043	cellular response to phosphate starvation
dry weight stem 1 (w/o seeds)	2000028	7.1652e-06	0.0002712	9	57	75	3043	regulation of photoperiodism, flowering
dry weight stem 1 (w/o seeds)	80022	1.4631e-05	0.0005274	9	62	75	3043	primary root development
dry weight stem 1 (w/o seeds)	1901698	4.0235e-05	0.0013845	15	190	75	3043	response to nitrogen compound
dry weight stem 1 (w/o seeds)	16569	5.8364e-05	0.0018409	11	110	75	3043	covalent chromatin modification
dry weight stem 1 (w/o seeds)	16570	5.8364e-05	0.0018409	11	110	75	3043	histone modification
dry weight stem 1 (w/o seeds)	90701	6.391e-05	0.0019352	10	92	75	3043	specification of plant organ identity
dry weight stem 1 (w/o seeds)	9267	7.7016e-05	0.0020822	10	94	75	3043	cellular response to starvation
dry weight stem 1 (w/o seeds)	42594	7.7016e-05	0.0020822	10	94	75	3043	response to starvation
dry weight stem 1 (w/o seeds)	31669	7.7016e-05	0.0020822	10	94	75	3043	cellular response to nutrient levels
dry weight stem 1 (w/o seeds)	71496	9.2344e-05	0.0023301	10	96	75	3043	cellular response to external stimulus
dry weight stem 1 (w/o seeds)	31668	9.2344e-05	0.0023301	10	96	75	3043	cellular response to extracellular stimulus
dry weight stem 1 (w/o seeds)	1905957	0.00011019	0.0024176	10	98	75	3043	regulation of cellular response to alcohol
dry weight stem 1 (w/o seeds)	9787	0.00011019	0.0024176	10	98	75	3043	regulation of abscisic acid-activated signaling pathway
dry weight stem 1 (w/o seeds)	1901419	0.00011019	0.0024176	10	98	75	3043	regulation of response to alcohol
dry weight stem 1 (w/o seeds)	31667	0.00011019	0.0024176	10	98	75	3043	response to nutrient levels
dry weight stem 1 (w/o seeds)	6325	0.00011178	0.0024176	11	118	75	3043	chromatin organization
dry weight stem 1 (w/o seeds)	6464	0.00013032	0.0025594	11	120	75	3043	cellular protein modification process
dry weight stem 1 (w/o seeds)	36211	0.00013032	0.0025594	11	120	75	3043	protein modification process
dry weight stem 1 (w/o seeds)	9991	0.00013089	0.0025594	10	100	75	3043	response to extracellular stimulus
dry weight stem 1 (w/o seeds)	71396	0.00013186	0.0025594	22	397	75	3043	cellular response to lipid
dry weight stem 1 (w/o seeds)	48878	0.00015142	0.0026039	11	122	75	3043	chemical homeostasis
dry weight stem 1 (w/o seeds)	8213	0.00015479	0.0026039	10	102	75	3043	protein alkylation
dry weight stem 1 (w/o seeds)	34968	0.00015479	0.0026039	10	102	75	3043	histone lysine methylation
dry weight stem 1 (w/o seeds)	16571	0.00015479	0.0026039	10	102	75	3043	histone methylation
dry weight stem 1 (w/o seeds)	6479	0.00015479	0.0026039	10	102	75	3043	protein methylation
dry weight stem 1 (w/o seeds)	18022	0.00015479	0.0026039	10	102	75	3043	peptidyl-lysine methylation
dry weight stem 1 (w/o seeds)	48449	0.00016806	0.0027657	10	103	75	3043	floral organ formation
dry weight stem 1 (w/o seeds)	43412	0.00017539	0.0028248	11	124	75	3043	macromolecule modification
dry weight stem 1 (w/o seeds)	51276	0.00018853	0.0029733	11	125	75	3043	chromosome organization
dry weight stem 1 (w/o seeds)	43414	0.00021379	0.0030776	10	106	75	3043	macromolecule methylation
dry weight stem 1 (w/o seeds)	32259	0.00021379	0.0030776	10	106	75	3043	methylation
dry weight stem 1 (w/o seeds)	18193	0.00021379	0.0030776	10	106	75	3043	peptidyl-amino acid modification
dry weight stem 1 (w/o seeds)	18205	0.00021379	0.0030776	10	106	75	3043	peptidyl-lysine modification
dry weight stem 1 (w/o seeds)	9266	0.00021547	0.0030776	16	245	75	3043	response to temperature stimulus
dry weight stem 1 (w/o seeds)	42592	0.00023311	0.0032679	11	128	75	3043	homeostatic process
dry weight stem 1 (w/o seeds)	10648	0.00031854	0.0042305	12	155	75	3043	negative regulation of cell communication
dry weight stem 1 (w/o seeds)	23057	0.00031854	0.0042305	12	155	75	3043	negative regulation of signaling
dry weight stem 1 (w/o seeds)	9968	0.00031854	0.0042305	12	155	75	3043	negative regulation of signal transduction
dry weight stem 1 (w/o seeds)	32101	0.00054409	0.0071013	11	141	75	3043	regulation of response to external stimulus
dry weight stem 1 (w/o seeds)	1901701	0.00057578	0.0073875	25	532	75	3043	cellular response to oxygen-containing compound
dry weight stem 1 (w/o seeds)	9738	0.00059206	0.0074698	13	190	75	3043	abscisic acid-activated signaling pathway
dry weight stem 1 (w/o seeds)	48585	0.00062904	0.0077808	16	269	75	3043	negative regulation of response to stimulus
dry weight stem 1 (w/o seeds)	97306	0.00064754	0.0077808	14	217	75	3043	cellular response to alcohol
dry weight stem 1 (w/o seeds)	71215	0.00064754	0.0077808	14	217	75	3043	cellular response to abscisic acid stimulus
dry weight stem 1 (w/o seeds)	9631	0.00073702	0.0087176	3	8	75	3043	cold acclimation
dry weight stem 1 (w/o seeds)	44267	0.0010869	0.012436	11	153	75	3043	cellular protein metabolic process
dry weight stem 1 (w/o seeds)	9648	0.0011093	0.012436	10	130	75	3043	photoperiodism
dry weight stem 1 (w/o seeds)	48573	0.0011093	0.012436	10	130	75	3043	photoperiodism, flowering
dry weight stem 1 (w/o seeds)	71495	0.0011171	0.012436	27	621	75	3043	cellular response to endogenous stimulus
dry weight stem 1 (w/o seeds)	2000242	0.0013237	0.014522	10	133	75	3043	negative regulation of reproductive process
dry weight stem 1 (w/o seeds)	19538	0.0016544	0.017891	11	161	75	3043	protein metabolic process
dry weight stem 1 (w/o seeds)	9755	0.0018218	0.019423	25	574	75	3043	hormone-mediated signaling pathway
dry weight stem 1 (w/o seeds)	3002	0.0021436	0.022538	13	218	75	3043	regionalization
dry weight stem 1 (w/o seeds)	70887	0.0023132	0.023988	29	719	75	3043	cellular response to chemical stimulus
dry weight stem 1 (w/o seeds)	32870	0.0024389	0.024949	26	619	75	3043	cellular response to hormone stimulus
dry weight stem 1 (w/o seeds)	48444	0.0031141	0.031431	10	149	75	3043	floral organ morphogenesis
dry weight stem 1 (w/o seeds)	65008	0.0037271	0.037124	13	232	75	3043	regulation of biological quality
dry weight stem 1 (w/o seeds)	43401	0.0040855	0.038659	6	63	75	3043	steroid hormone mediated signaling pathway
dry weight stem 1 (w/o seeds)	48545	0.0040855	0.038659	6	63	75	3043	response to steroid hormone
dry weight stem 1 (w/o seeds)	9742	0.0040855	0.038659	6	63	75	3043	brassinosteroid mediated signaling pathway
dry weight stem 1 (w/o seeds)	71383	0.0040855	0.038659	6	63	75	3043	cellular response to steroid hormone stimulus
dry weight stem 1 (w/o seeds)	10476	0.0047678	0.043067	12	211	75	3043	gibberellin mediated signaling pathway
dry weight stem 1 (w/o seeds)	9740	0.0047678	0.043067	12	211	75	3043	gibberellic acid mediated signaling pathway
dry weight stem 1 (w/o seeds)	71370	0.0047678	0.043067	12	211	75	3043	cellular response to gibberellin stimulus
dry weight stem 1 (w/o seeds)	51253	0.0049022	0.043067	15	297	75	3043	negative regulation of RNA metabolic process
dry weight stem 1 (w/o seeds)	1902679	0.0049022	0.043067	15	297	75	3043	negative regulation of RNA biosynthetic process
dry weight stem 1 (w/o seeds)	1903507	0.0049022	0.043067	15	297	75	3043	negative regulation of nucleic acid-templated transcription
dry weight stem 1 (w/o seeds)	10228	0.0049541	0.043067	12	212	75	3043	vegetative to reproductive phase transition of meristem
dry weight stem 1 (w/o seeds)	71310	0.0050065	0.043067	27	685	75	3043	cellular response to organic substance
dry weight stem 1 (w/o seeds)	7389	0.0051769	0.04335	13	241	75	3043	pattern specification process
dry weight stem 1 (w/o seeds)	90697	0.0052112	0.04335	10	160	75	3043	post-embryonic plant organ morphogenesis
dry weight stem 1 (w/o seeds)	1905393	0.0052112	0.04335	10	160	75	3043	plant organ formation
dry weight stem 1 (w/o seeds)	48581	0.0053745	0.044223	11	187	75	3043	negative regulation of post-embryonic development
dry weight stem 1 (w/o seeds)	48583	0.0057645	0.046922	20	457	75	3043	regulation of response to stimulus
dry weight stem 1 (w/o seeds)	71367	0.0059716	0.04809	6	68	75	3043	cellular response to brassinosteroid stimulus
dry weight stem 1 (w/o seeds)	33993	0.0060427	0.048151	24	591	75	3043	response to lipid
dry weight stem 1 (w/o seeds)	9739	0.0061615	0.048586	13	246	75	3043	response to gibberellin
dry weight stem 1 (w/o seeds)	6996	0.0063036	0.049194	11	191	75	3043	organelle organization
leaf 6 width (74 DAS)	48508	1.3374e-07	0.00012625	17	65	184	3043	embryonic meristem development
leaf 6 width (74 DAS)	9956	8.1735e-07	0.00038579	12	37	184	3043	radial pattern formation
leaf 6 width (74 DAS)	10065	1.8038e-06	0.00040746	15	61	184	3043	primary meristem tissue development
leaf 6 width (74 DAS)	10067	1.8038e-06	0.00040746	15	61	184	3043	procambium histogenesis
leaf 6 width (74 DAS)	90421	3.7492e-06	0.00040746	10	29	184	3043	embryonic meristem initiation
leaf 6 width (74 DAS)	10014	3.7492e-06	0.00040746	10	29	184	3043	meristem initiation
leaf 6 width (74 DAS)	10072	3.7492e-06	0.00040746	10	29	184	3043	primary shoot apical meristem specification
leaf 6 width (74 DAS)	9943	3.8847e-06	0.00040746	17	81	184	3043	adaxial/abaxial axis specification
leaf 6 width (74 DAS)	9955	3.8847e-06	0.00040746	17	81	184	3043	adaxial/abaxial pattern specification
leaf 6 width (74 DAS)	9933	9.3858e-06	0.00088602	13	53	184	3043	meristem structural organization
leaf 6 width (74 DAS)	9798	1.4598e-05	0.0012528	18	98	184	3043	axis specification
leaf 6 width (74 DAS)	9880	1.6334e-05	0.0012849	15	72	184	3043	embryonic pattern specification
leaf 6 width (74 DAS)	8284	3.794e-05	0.0027551	16	86	184	3043	positive regulation of cell proliferation
leaf 6 width (74 DAS)	48262	6.8202e-05	0.0035768	8	25	184	3043	determination of dorsal/ventral asymmetry
leaf 6 width (74 DAS)	48263	6.8202e-05	0.0035768	8	25	184	3043	determination of dorsal identity
leaf 6 width (74 DAS)	9799	6.8202e-05	0.0035768	8	25	184	3043	specification of symmetry
leaf 6 width (74 DAS)	9855	6.8202e-05	0.0035768	8	25	184	3043	determination of bilateral symmetry
leaf 6 width (74 DAS)	9953	6.8202e-05	0.0035768	8	25	184	3043	dorsal/ventral pattern formation
leaf 6 width (74 DAS)	9944	7.5008e-05	0.0037267	11	47	184	3043	polarity specification of adaxial/abaxial axis
leaf 6 width (74 DAS)	65001	0.00011276	0.0053223	11	49	184	3043	specification of axis polarity
leaf 6 width (74 DAS)	45597	0.00021941	0.0098631	8	29	184	3043	positive regulation of cell differentiation
leaf 6 width (74 DAS)	10087	0.00025473	0.010754	10	45	184	3043	phloem or xylem histogenesis
leaf 6 width (74 DAS)	48532	0.00026201	0.010754	18	121	184	3043	anatomical structure arrangement
leaf 6 width (74 DAS)	80060	0.00031352	0.011838	9	38	184	3043	integument development
leaf 6 width (74 DAS)	10089	0.00031352	0.011838	9	38	184	3043	xylem development
leaf 6 width (74 DAS)	35670	0.00036781	0.01286	19	135	184	3043	plant-type ovary development
leaf 6 width (74 DAS)	48481	0.00036781	0.01286	19	135	184	3043	plant ovule development
leaf 6 width (74 DAS)	48507	0.00043222	0.014572	31	278	184	3043	meristem development
leaf 6 width (74 DAS)	3002	0.00046867	0.015256	26	218	184	3043	regionalization
leaf 6 width (74 DAS)	10016	0.00077535	0.024398	24	201	184	3043	shoot system morphogenesis
leaf 6 width (74 DAS)	9965	0.0010225	0.030185	22	181	184	3043	leaf morphogenesis
leaf 6 width (74 DAS)	10073	0.0010232	0.030185	25	217	184	3043	meristem maintenance
leaf 6 width (74 DAS)	9733	0.0010882	0.031129	32	306	184	3043	response to auxin
leaf 6 width (74 DAS)	9888	0.0011472	0.031786	43	454	184	3043	tissue development
leaf 6 width (74 DAS)	10075	0.0011785	0.031786	9	45	184	3043	regulation of meristem growth
leaf 8 area (81 DAS)	48508	4.4684e-06	0.0013813	23	65	407	3043	embryonic meristem development
leaf 8 area (81 DAS)	90421	5.4186e-06	0.0013813	14	29	407	3043	embryonic meristem initiation
leaf 8 area (81 DAS)	10014	5.4186e-06	0.0013813	14	29	407	3043	meristem initiation
leaf 8 area (81 DAS)	10072	5.4186e-06	0.0013813	14	29	407	3043	primary shoot apical meristem specification
leaf 8 area (81 DAS)	9933	6.1836e-06	0.0013813	20	53	407	3043	meristem structural organization
leaf 8 area (81 DAS)	10087	6.9703e-06	0.0013813	18	45	407	3043	phloem or xylem histogenesis
leaf 8 area (81 DAS)	9956	3.4303e-05	0.0058267	15	37	407	3043	radial pattern formation
leaf 8 area (81 DAS)	10089	4.9848e-05	0.0073067	15	38	407	3043	xylem development
leaf 8 area (81 DAS)	9944	5.9021e-05	0.0073067	17	47	407	3043	polarity specification of adaxial/abaxial axis
leaf 8 area (81 DAS)	10065	6.7598e-05	0.0073067	20	61	407	3043	primary meristem tissue development
leaf 8 area (81 DAS)	10067	6.7598e-05	0.0073067	20	61	407	3043	procambium histogenesis
leaf 8 area (81 DAS)	9943	8.2104e-05	0.0075094	24	81	407	3043	adaxial/abaxial axis specification
leaf 8 area (81 DAS)	9955	8.2104e-05	0.0075094	24	81	407	3043	adaxial/abaxial pattern specification
leaf 8 area (81 DAS)	65001	0.00010815	0.0091852	17	49	407	3043	specification of axis polarity
leaf 8 area (81 DAS)	9798	0.0001195	0.0094724	27	98	407	3043	axis specification
leaf 8 area (81 DAS)	48262	0.00016426	0.0097654	11	25	407	3043	determination of dorsal/ventral asymmetry
leaf 8 area (81 DAS)	48263	0.00016426	0.0097654	11	25	407	3043	determination of dorsal identity
leaf 8 area (81 DAS)	9799	0.00016426	0.0097654	11	25	407	3043	specification of symmetry
leaf 8 area (81 DAS)	9855	0.00016426	0.0097654	11	25	407	3043	determination of bilateral symmetry
leaf 8 area (81 DAS)	9953	0.00016426	0.0097654	11	25	407	3043	dorsal/ventral pattern formation
leaf 8 area (81 DAS)	80060	0.00021349	0.012087	14	38	407	3043	integument development
leaf 8 area (81 DAS)	9880	0.00029228	0.015796	21	72	407	3043	embryonic pattern specification
leaf 8 area (81 DAS)	33554	0.00044884	0.023203	45	208	407	3043	cellular response to stress
leaf 8 area (81 DAS)	45597	0.00077071	0.036692	11	29	407	3043	positive regulation of cell differentiation
leaf 8 area (81 DAS)	34605	0.00077149	0.036692	8	17	407	3043	cellular response to heat
leaf 8 fresh weight (81 DAS)	48508	1.3593e-06	0.0016048	24	65	411	3043	embryonic meristem development
leaf 8 fresh weight (81 DAS)	90421	6.099e-06	0.0016048	14	29	411	3043	embryonic meristem initiation
leaf 8 fresh weight (81 DAS)	10014	6.099e-06	0.0016048	14	29	411	3043	meristem initiation
leaf 8 fresh weight (81 DAS)	10072	6.099e-06	0.0016048	14	29	411	3043	primary shoot apical meristem specification
leaf 8 fresh weight (81 DAS)	9933	7.2081e-06	0.0016048	20	53	411	3043	meristem structural organization
leaf 8 fresh weight (81 DAS)	10087	8.0307e-06	0.0016048	18	45	411	3043	phloem or xylem histogenesis
leaf 8 fresh weight (81 DAS)	9798	1.8406e-05	0.002975	29	98	411	3043	axis specification
leaf 8 fresh weight (81 DAS)	10065	2.2331e-05	0.002975	21	61	411	3043	primary meristem tissue development
leaf 8 fresh weight (81 DAS)	10067	2.2331e-05	0.002975	21	61	411	3043	procambium histogenesis
leaf 8 fresh weight (81 DAS)	65001	3.2063e-05	0.0032075	18	49	411	3043	specification of axis polarity
leaf 8 fresh weight (81 DAS)	9943	3.2102e-05	0.0032075	25	81	411	3043	adaxial/abaxial axis specification
leaf 8 fresh weight (81 DAS)	9955	3.2102e-05	0.0032075	25	81	411	3043	adaxial/abaxial pattern specification
leaf 8 fresh weight (81 DAS)	9880	3.6251e-05	0.0033078	23	72	411	3043	embryonic pattern specification
leaf 8 fresh weight (81 DAS)	9956	3.8623e-05	0.0033078	15	37	411	3043	radial pattern formation
leaf 8 fresh weight (81 DAS)	10089	5.6048e-05	0.0044801	15	38	411	3043	xylem development
leaf 8 fresh weight (81 DAS)	9944	6.7045e-05	0.0050242	17	47	411	3043	polarity specification of adaxial/abaxial axis
leaf 8 fresh weight (81 DAS)	51716	0.00013412	0.0094594	162	956	411	3043	cellular response to stimulus
leaf 8 fresh weight (81 DAS)	48262	0.00017972	0.0097947	11	25	411	3043	determination of dorsal/ventral asymmetry
leaf 8 fresh weight (81 DAS)	48263	0.00017972	0.0097947	11	25	411	3043	determination of dorsal identity
leaf 8 fresh weight (81 DAS)	9799	0.00017972	0.0097947	11	25	411	3043	specification of symmetry
leaf 8 fresh weight (81 DAS)	9855	0.00017972	0.0097947	11	25	411	3043	determination of bilateral symmetry
leaf 8 fresh weight (81 DAS)	9953	0.00017972	0.0097947	11	25	411	3043	dorsal/ventral pattern formation
leaf 8 fresh weight (81 DAS)	80060	0.00023736	0.012374	14	38	411	3043	integument development
leaf 8 fresh weight (81 DAS)	33554	0.00028591	0.014284	46	208	411	3043	cellular response to stress
leaf 8 fresh weight (81 DAS)	34605	0.00082508	0.038681	8	17	411	3043	cellular response to heat
leaf 8 fresh weight (81 DAS)	45597	0.00083878	0.038681	11	29	411	3043	positive regulation of cell differentiation
leaf 8 length (76 DAS)	48508	7.4101e-06	0.006122	24	65	451	3043	embryonic meristem development
leaf 8 length (76 DAS)	90421	1.8509e-05	0.006122	14	29	451	3043	embryonic meristem initiation
leaf 8 length (76 DAS)	10014	1.8509e-05	0.006122	14	29	451	3043	meristem initiation
leaf 8 length (76 DAS)	10072	1.8509e-05	0.006122	14	29	451	3043	primary shoot apical meristem specification
leaf 8 length (76 DAS)	9933	3.0022e-05	0.0066367	20	53	451	3043	meristem structural organization
leaf 8 length (76 DAS)	10087	3.0098e-05	0.0066367	18	45	451	3043	phloem or xylem histogenesis
leaf 8 length (76 DAS)	10089	3.9598e-05	0.007484	16	38	451	3043	xylem development
leaf 8 length (76 DAS)	33554	9.1262e-05	0.01226	51	208	451	3043	cellular response to stress
leaf 8 length (76 DAS)	10065	9.2665e-05	0.01226	21	61	451	3043	primary meristem tissue development
leaf 8 length (76 DAS)	10067	9.2665e-05	0.01226	21	61	451	3043	procambium histogenesis
leaf 8 length (76 DAS)	9943	0.00015544	0.01703	25	81	451	3043	adaxial/abaxial axis specification
leaf 8 length (76 DAS)	9955	0.00015544	0.01703	25	81	451	3043	adaxial/abaxial pattern specification
leaf 8 length (76 DAS)	80060	0.00016734	0.01703	15	38	451	3043	integument development
leaf 8 length (76 DAS)	9944	0.00021926	0.02072	17	47	451	3043	polarity specification of adaxial/abaxial axis
leaf 8 length (76 DAS)	6970	0.00032488	0.026296	51	218	451	3043	response to osmotic stress
leaf 8 length (76 DAS)	65001	0.00038974	0.026296	17	49	451	3043	specification of axis polarity
leaf 8 length (76 DAS)	48262	0.00041739	0.026296	11	25	451	3043	determination of dorsal/ventral asymmetry
leaf 8 length (76 DAS)	48263	0.00041739	0.026296	11	25	451	3043	determination of dorsal identity
leaf 8 length (76 DAS)	9799	0.00041739	0.026296	11	25	451	3043	specification of symmetry
leaf 8 length (76 DAS)	9855	0.00041739	0.026296	11	25	451	3043	determination of bilateral symmetry
leaf 8 length (76 DAS)	9953	0.00041739	0.026296	11	25	451	3043	dorsal/ventral pattern formation
leaf 8 length (76 DAS)	9956	0.00046376	0.027889	14	37	451	3043	radial pattern formation
leaf 8 length (76 DAS)	9798	0.00067084	0.038588	27	98	451	3043	axis specification
leaf 8 length (81 DAS)	48508	1.5473e-08	1.9418e-05	26	65	382	3043	embryonic meristem development
leaf 8 length (81 DAS)	90421	3.4113e-07	8.1438e-05	15	29	382	3043	embryonic meristem initiation
leaf 8 length (81 DAS)	10014	3.4113e-07	8.1438e-05	15	29	382	3043	meristem initiation
leaf 8 length (81 DAS)	10072	3.4113e-07	8.1438e-05	15	29	382	3043	primary shoot apical meristem specification
leaf 8 length (81 DAS)	10065	3.8934e-07	8.1438e-05	23	61	382	3043	primary meristem tissue development
leaf 8 length (81 DAS)	10067	3.8934e-07	8.1438e-05	23	61	382	3043	procambium histogenesis
leaf 8 length (81 DAS)	9933	4.7903e-07	8.3092e-05	21	53	382	3043	meristem structural organization
leaf 8 length (81 DAS)	10087	5.2967e-07	8.3092e-05	19	45	382	3043	phloem or xylem histogenesis
leaf 8 length (81 DAS)	9943	6.8517e-07	8.5989e-05	27	81	382	3043	adaxial/abaxial axis specification
leaf 8 length (81 DAS)	9955	6.8517e-07	8.5989e-05	27	81	382	3043	adaxial/abaxial pattern specification
leaf 8 length (81 DAS)	10089	7.9248e-07	9.0415e-05	17	38	382	3043	xylem development
leaf 8 length (81 DAS)	9798	4.2062e-06	0.0004399	29	98	382	3043	axis specification
leaf 8 length (81 DAS)	9944	5.7598e-06	0.00055604	18	47	382	3043	polarity specification of adaxial/abaxial axis
leaf 8 length (81 DAS)	9880	1.0657e-05	0.00091118	23	72	382	3043	embryonic pattern specification
leaf 8 length (81 DAS)	65001	1.1446e-05	0.00091118	18	49	382	3043	specification of axis polarity
leaf 8 length (81 DAS)	48262	1.4521e-05	0.00091118	12	25	382	3043	determination of dorsal/ventral asymmetry
leaf 8 length (81 DAS)	48263	1.4521e-05	0.00091118	12	25	382	3043	determination of dorsal identity
leaf 8 length (81 DAS)	9799	1.4521e-05	0.00091118	12	25	382	3043	specification of symmetry
leaf 8 length (81 DAS)	9855	1.4521e-05	0.00091118	12	25	382	3043	determination of bilateral symmetry
leaf 8 length (81 DAS)	9953	1.4521e-05	0.00091118	12	25	382	3043	dorsal/ventral pattern formation
leaf 8 length (81 DAS)	9956	1.5767e-05	0.00094226	15	37	382	3043	radial pattern formation
leaf 8 length (81 DAS)	80060	2.3108e-05	0.0013182	15	38	382	3043	integument development
leaf 8 length (81 DAS)	8284	8.3691e-05	0.0045666	24	86	382	3043	positive regulation of cell proliferation
leaf 8 length (81 DAS)	45597	9.0191e-05	0.0047162	12	29	382	3043	positive regulation of cell differentiation
leaf 8 length (81 DAS)	33554	9.9081e-05	0.0049739	45	208	382	3043	cellular response to stress
leaf 8 length (81 DAS)	48507	0.00039911	0.019223	54	278	382	3043	meristem development
leaf 8 length (81 DAS)	35670	0.00042888	0.019223	31	135	382	3043	plant-type ovary development
leaf 8 length (81 DAS)	48481	0.00042888	0.019223	31	135	382	3043	plant ovule development
leaf 8 length (81 DAS)	34605	0.00049764	0.021536	8	17	382	3043	cellular response to heat
leaf 8 length (81 DAS)	10075	0.00079866	0.033411	14	45	382	3043	regulation of meristem growth
leaf 8 width (76 DAS)	48508	2.9988e-06	0.0030852	24	65	429	3043	embryonic meristem development
leaf 8 width (76 DAS)	90421	1.0211e-05	0.0030852	14	29	429	3043	embryonic meristem initiation
leaf 8 width (76 DAS)	10014	1.0211e-05	0.0030852	14	29	429	3043	meristem initiation
leaf 8 width (76 DAS)	10072	1.0211e-05	0.0030852	14	29	429	3043	primary shoot apical meristem specification
leaf 8 width (76 DAS)	9933	1.4018e-05	0.0030852	20	53	429	3043	meristem structural organization
leaf 8 width (76 DAS)	10087	1.4857e-05	0.0030852	18	45	429	3043	phloem or xylem histogenesis
leaf 8 width (76 DAS)	33554	2.2618e-05	0.004026	51	208	429	3043	cellular response to stress
leaf 8 width (76 DAS)	10065	4.3413e-05	0.0060103	21	61	429	3043	primary meristem tissue development
leaf 8 width (76 DAS)	10067	4.3413e-05	0.0060103	21	61	429	3043	procambium histogenesis
leaf 8 width (76 DAS)	9943	6.7237e-05	0.0076161	25	81	429	3043	adaxial/abaxial axis specification
leaf 8 width (76 DAS)	9955	6.7237e-05	0.0076161	25	81	429	3043	adaxial/abaxial pattern specification
leaf 8 width (76 DAS)	80060	9.3268e-05	0.0089394	15	38	429	3043	integument development
leaf 8 width (76 DAS)	10089	9.3268e-05	0.0089394	15	38	429	3043	xylem development
leaf 8 width (76 DAS)	9798	0.0001145	0.009679	28	98	429	3043	axis specification
leaf 8 width (76 DAS)	9944	0.00011652	0.009679	17	47	429	3043	polarity specification of adaxial/abaxial axis
leaf 8 width (76 DAS)	65001	0.0002103	0.014725	17	49	429	3043	specification of axis polarity
leaf 8 width (76 DAS)	9880	0.00021715	0.014725	22	72	429	3043	embryonic pattern specification
leaf 8 width (76 DAS)	48262	0.00026584	0.014725	11	25	429	3043	determination of dorsal/ventral asymmetry
leaf 8 width (76 DAS)	48263	0.00026584	0.014725	11	25	429	3043	determination of dorsal identity
leaf 8 width (76 DAS)	9799	0.00026584	0.014725	11	25	429	3043	specification of symmetry
leaf 8 width (76 DAS)	9855	0.00026584	0.014725	11	25	429	3043	determination of bilateral symmetry
leaf 8 width (76 DAS)	9953	0.00026584	0.014725	11	25	429	3043	dorsal/ventral pattern formation
leaf 8 width (76 DAS)	9956	0.00027181	0.014725	14	37	429	3043	radial pattern formation
leaf 8 width (76 DAS)	51716	0.00033535	0.01741	166	956	429	3043	cellular response to stimulus
leaf 8 width (76 DAS)	10075	0.00080473	0.040108	15	45	429	3043	regulation of meristem growth
leaf 8 width (76 DAS)	6972	0.0010689	0.049328	19	65	429	3043	hyperosmotic response
leaf 8 width (76 DAS)	42538	0.0010689	0.049328	19	65	429	3043	hyperosmotic salinity response
leaf 8 width (81 DAS)	33554	5.4013e-06	0.0049139	52	208	420	3043	cellular response to stress
leaf 8 width (81 DAS)	48508	7.7203e-06	0.0049139	23	65	420	3043	embryonic meristem development
leaf 8 width (81 DAS)	90421	4.5558e-05	0.011599	13	29	420	3043	embryonic meristem initiation
leaf 8 width (81 DAS)	10014	4.5558e-05	0.011599	13	29	420	3043	meristem initiation
leaf 8 width (81 DAS)	10072	4.5558e-05	0.011599	13	29	420	3043	primary shoot apical meristem specification
leaf 8 width (81 DAS)	10065	0.00010648	0.019365	20	61	420	3043	primary meristem tissue development
leaf 8 width (81 DAS)	10067	0.00010648	0.019365	20	61	420	3043	procambium histogenesis
leaf 8 width (81 DAS)	9933	0.00014176	0.022557	18	53	420	3043	meristem structural organization
leaf 8 width (81 DAS)	80060	0.00029975	0.042398	14	38	420	3043	integument development
leaf 8 width (81 DAS)	9943	0.0003775	0.043687	23	81	420	3043	adaxial/abaxial axis specification
leaf 8 width (81 DAS)	9955	0.0003775	0.043687	23	81	420	3043	adaxial/abaxial pattern specification
leaf 8 width (81 DAS)	9880	0.00045437	0.048201	21	72	420	3043	embryonic pattern specification
leaf count (74 DAS)	48508	3.5381e-08	4.4828e-05	23	65	313	3043	embryonic meristem development
leaf count (74 DAS)	10065	2.4604e-07	0.00010391	21	61	313	3043	primary meristem tissue development
leaf count (74 DAS)	10067	2.4604e-07	0.00010391	21	61	313	3043	procambium histogenesis
leaf count (74 DAS)	10087	7.9418e-07	0.00017082	17	45	313	3043	phloem or xylem histogenesis
leaf count (74 DAS)	9943	8.0895e-07	0.00017082	24	81	313	3043	adaxial/abaxial axis specification
leaf count (74 DAS)	9955	8.0895e-07	0.00017082	24	81	313	3043	adaxial/abaxial pattern specification
leaf count (74 DAS)	90421	1.6726e-06	0.00021679	13	29	313	3043	embryonic meristem initiation
leaf count (74 DAS)	10014	1.6726e-06	0.00021679	13	29	313	3043	meristem initiation
leaf count (74 DAS)	10072	1.6726e-06	0.00021679	13	29	313	3043	primary shoot apical meristem specification
leaf count (74 DAS)	80060	1.8821e-06	0.00021679	15	38	313	3043	integument development
leaf count (74 DAS)	10089	1.8821e-06	0.00021679	15	38	313	3043	xylem development
leaf count (74 DAS)	9933	2.3063e-06	0.0002435	18	53	313	3043	meristem structural organization
leaf count (74 DAS)	9798	2.8958e-06	0.00028223	26	98	313	3043	axis specification
leaf count (74 DAS)	9880	5.3709e-06	0.00048607	21	72	313	3043	embryonic pattern specification
leaf count (74 DAS)	9944	8.2804e-06	0.00069941	16	47	313	3043	polarity specification of adaxial/abaxial axis
leaf count (74 DAS)	48262	1.3616e-05	0.00086257	11	25	313	3043	determination of dorsal/ventral asymmetry
leaf count (74 DAS)	48263	1.3616e-05	0.00086257	11	25	313	3043	determination of dorsal identity
leaf count (74 DAS)	9799	1.3616e-05	0.00086257	11	25	313	3043	specification of symmetry
leaf count (74 DAS)	9855	1.3616e-05	0.00086257	11	25	313	3043	determination of bilateral symmetry
leaf count (74 DAS)	9953	1.3616e-05	0.00086257	11	25	313	3043	dorsal/ventral pattern formation
leaf count (74 DAS)	65001	1.5205e-05	0.00091736	16	49	313	3043	specification of axis polarity
leaf count (74 DAS)	35670	2.4453e-05	0.0013471	30	135	313	3043	plant-type ovary development
leaf count (74 DAS)	48481	2.4453e-05	0.0013471	30	135	313	3043	plant ovule development
leaf count (74 DAS)	8284	3.2392e-05	0.00171	22	86	313	3043	positive regulation of cell proliferation
leaf count (74 DAS)	9956	4.0773e-05	0.0020664	13	37	313	3043	radial pattern formation
leaf count (74 DAS)	45597	7.2274e-05	0.003522	11	29	313	3043	positive regulation of cell differentiation
leaf count (74 DAS)	6970	0.00026682	0.012521	39	218	313	3043	response to osmotic stress
leaf count (74 DAS)	10075	0.00038903	0.017604	13	45	313	3043	regulation of meristem growth
leaf count (74 DAS)	35266	0.00079613	0.034782	18	79	313	3043	meristem growth
leaf count (74 DAS)	33554	0.00089342	0.037252	36	208	313	3043	cellular response to stress
leaf count (74 DAS)	48507	0.00091145	0.037252	45	278	313	3043	meristem development
leaf count (74 DAS)	48532	0.00098079	0.038833	24	121	313	3043	anatomical structure arrangement
leaf count (74 DAS)	10073	0.0010125	0.038872	37	217	313	3043	meristem maintenance
leaf count (74 DAS)	51716	0.0011054	0.041191	123	956	313	3043	cellular response to stimulus
rosette area (42 DAS)	48508	3.2985e-08	3.5855e-05	19	65	212	3043	embryonic meristem development
rosette area (42 DAS)	10065	3.9125e-07	0.00014176	17	61	212	3043	primary meristem tissue development
rosette area (42 DAS)	10067	3.9125e-07	0.00014176	17	61	212	3043	procambium histogenesis
rosette area (42 DAS)	9943	1.4803e-06	0.00032183	19	81	212	3043	adaxial/abaxial axis specification
rosette area (42 DAS)	9955	1.4803e-06	0.00032183	19	81	212	3043	adaxial/abaxial pattern specification
rosette area (42 DAS)	9798	7.8483e-06	0.0013524	20	98	212	3043	axis specification
rosette area (42 DAS)	9933	8.7093e-06	0.0013524	14	53	212	3043	meristem structural organization
rosette area (42 DAS)	90421	1.3514e-05	0.001469	10	29	212	3043	embryonic meristem initiation
rosette area (42 DAS)	10014	1.3514e-05	0.001469	10	29	212	3043	meristem initiation
rosette area (42 DAS)	10072	1.3514e-05	0.001469	10	29	212	3043	primary shoot apical meristem specification
rosette area (42 DAS)	9880	2.1714e-05	0.0021457	16	72	212	3043	embryonic pattern specification
rosette area (42 DAS)	9944	5.6633e-05	0.0050185	12	47	212	3043	polarity specification of adaxial/abaxial axis
rosette area (42 DAS)	8284	6.0019e-05	0.0050185	17	86	212	3043	positive regulation of cell proliferation
rosette area (42 DAS)	65001	8.825e-05	0.006852	12	49	212	3043	specification of axis polarity
rosette area (42 DAS)	35670	0.00011131	0.0075621	22	135	212	3043	plant-type ovary development
rosette area (42 DAS)	48481	0.00011131	0.0075621	22	135	212	3043	plant ovule development
rosette area (42 DAS)	10087	0.00017807	0.0092321	11	45	212	3043	phloem or xylem histogenesis
rosette area (42 DAS)	48262	0.00018685	0.0092321	8	25	212	3043	determination of dorsal/ventral asymmetry
rosette area (42 DAS)	48263	0.00018685	0.0092321	8	25	212	3043	determination of dorsal identity
rosette area (42 DAS)	9799	0.00018685	0.0092321	8	25	212	3043	specification of symmetry
rosette area (42 DAS)	9855	0.00018685	0.0092321	8	25	212	3043	determination of bilateral symmetry
rosette area (42 DAS)	9953	0.00018685	0.0092321	8	25	212	3043	dorsal/ventral pattern formation
rosette area (42 DAS)	45597	0.00058114	0.026487	8	29	212	3043	positive regulation of cell differentiation
rosette area (42 DAS)	48507	0.0005848	0.026487	34	278	212	3043	meristem development
rosette area (42 DAS)	9956	0.00072721	0.031619	9	37	212	3043	radial pattern formation
rosette area (42 DAS)	80060	0.00089625	0.036082	9	38	212	3043	integument development
rosette area (42 DAS)	10089	0.00089625	0.036082	9	38	212	3043	xylem development
seed count stem 1	55062	5.3047e-07	9.2036e-05	8	35	67	3043	phosphate ion homeostasis
seed count stem 1	55083	5.3047e-07	9.2036e-05	8	35	67	3043	monovalent inorganic anion homeostasis
seed count stem 1	72505	5.3047e-07	9.2036e-05	8	35	67	3043	divalent inorganic anion homeostasis
seed count stem 1	72506	5.3047e-07	9.2036e-05	8	35	67	3043	trivalent inorganic anion homeostasis
seed count stem 1	55081	8.4031e-07	0.00011663	8	37	67	3043	anion homeostasis
seed count stem 1	1901699	1.5884e-06	0.00018372	8	40	67	3043	cellular response to nitrogen compound
seed count stem 1	98771	2.8421e-06	0.00027415	8	43	67	3043	inorganic ion homeostasis
seed count stem 1	10452	3.1602e-06	0.00027415	7	31	67	3043	histone H3-K36 methylation
seed count stem 1	50801	5.7473e-06	0.00044318	8	47	67	3043	ion homeostasis
seed count stem 1	48579	7.5369e-06	0.00049084	7	35	67	3043	negative regulation of long-day photoperiodism, flowering
seed count stem 1	32104	9.1944e-06	0.00049084	7	36	67	3043	regulation of response to extracellular stimulus
seed count stem 1	32107	9.1944e-06	0.00049084	7	36	67	3043	regulation of response to nutrient levels
seed count stem 1	48586	9.1944e-06	0.00049084	7	36	67	3043	regulation of long-day photoperiodism, flowering
seed count stem 1	48571	2.6762e-05	0.0012382	7	42	67	3043	long-day photoperiodism
seed count stem 1	48574	2.6762e-05	0.0012382	7	42	67	3043	long-day photoperiodism, flowering
seed count stem 1	16036	2.8906e-05	0.0012538	8	58	67	3043	cellular response to phosphate starvation
seed count stem 1	1905958	6.5784e-05	0.0024028	7	48	67	3043	negative regulation of cellular response to alcohol
seed count stem 1	9788	6.5784e-05	0.0024028	7	48	67	3043	negative regulation of abscisic acid-activated signaling pathway
seed count stem 1	1901420	6.5784e-05	0.0024028	7	48	67	3043	negative regulation of response to alcohol
seed count stem 1	16569	0.00011094	0.0036663	10	110	67	3043	covalent chromatin modification
seed count stem 1	16570	0.00011094	0.0036663	10	110	67	3043	histone modification
seed count stem 1	9267	0.00016964	0.0049054	9	94	67	3043	cellular response to starvation
seed count stem 1	42594	0.00016964	0.0049054	9	94	67	3043	response to starvation
seed count stem 1	31669	0.00016964	0.0049054	9	94	67	3043	cellular response to nutrient levels
seed count stem 1	71496	0.00019967	0.0050046	9	96	67	3043	cellular response to external stimulus
seed count stem 1	31668	0.00019967	0.0050046	9	96	67	3043	cellular response to extracellular stimulus
seed count stem 1	6325	0.00020047	0.0050046	10	118	67	3043	chromatin organization
seed count stem 1	2000028	0.00020192	0.0050046	7	57	67	3043	regulation of photoperiodism, flowering
seed count stem 1	6464	0.00023055	0.0052388	10	120	67	3043	cellular protein modification process
seed count stem 1	36211	0.00023055	0.0052388	10	120	67	3043	protein modification process
seed count stem 1	31667	0.00023401	0.0052388	9	98	67	3043	response to nutrient levels
seed count stem 1	9991	0.00027314	0.0059237	9	100	67	3043	response to extracellular stimulus
seed count stem 1	43412	0.00030224	0.0063561	10	124	67	3043	macromolecule modification
seed count stem 1	51276	0.00032282	0.0065894	10	125	67	3043	chromosome organization
seed count stem 1	80022	0.00034425	0.006826	7	62	67	3043	primary root development
seed count stem 1	44267	0.00040431	0.0077942	11	153	67	3043	cellular protein metabolic process
seed count stem 1	19538	0.00062753	0.01177	11	161	67	3043	protein metabolic process
seed count stem 1	1901698	0.00070951	0.012958	12	190	67	3043	response to nitrogen compound
seed count stem 1	90701	0.00077463	0.013784	8	92	67	3043	specification of plant organ identity
seed count stem 1	48878	0.0011914	0.020671	9	122	67	3043	chemical homeostasis
seed count stem 1	50879	0.0014127	0.022625	2	3	67	3043	multicellular organismal movement
seed count stem 1	10031	0.0014127	0.022625	2	3	67	3043	circumnutation
seed count stem 1	8213	0.0015322	0.022625	8	102	67	3043	protein alkylation
seed count stem 1	34968	0.0015322	0.022625	8	102	67	3043	histone lysine methylation
seed count stem 1	16571	0.0015322	0.022625	8	102	67	3043	histone methylation
seed count stem 1	6479	0.0015322	0.022625	8	102	67	3043	protein methylation
seed count stem 1	18022	0.0015322	0.022625	8	102	67	3043	peptidyl-lysine methylation
seed count stem 1	48449	0.0016325	0.023603	8	103	67	3043	floral organ formation
seed count stem 1	42592	0.0016763	0.023742	9	128	67	3043	homeostatic process
seed count stem 1	43414	0.0019648	0.025728	8	106	67	3043	macromolecule methylation
seed count stem 1	32259	0.0019648	0.025728	8	106	67	3043	methylation
seed count stem 1	18193	0.0019648	0.025728	8	106	67	3043	peptidyl-amino acid modification
seed count stem 1	18205	0.0019648	0.025728	8	106	67	3043	peptidyl-lysine modification
seed count stem 1	70544	0.0027852	0.035795	2	4	67	3043	histone H3-K36 demethylation
seed weight stem 1	55062	4.7089e-07	8.0052e-05	8	35	66	3043	phosphate ion homeostasis
seed weight stem 1	55083	4.7089e-07	8.0052e-05	8	35	66	3043	monovalent inorganic anion homeostasis
seed weight stem 1	72505	4.7089e-07	8.0052e-05	8	35	66	3043	divalent inorganic anion homeostasis
seed weight stem 1	72506	4.7089e-07	8.0052e-05	8	35	66	3043	trivalent inorganic anion homeostasis
seed weight stem 1	55081	7.4638e-07	0.00010151	8	37	66	3043	anion homeostasis
seed weight stem 1	1901699	1.4121e-06	0.00016004	8	40	66	3043	cellular response to nitrogen compound
seed weight stem 1	98771	2.5289e-06	0.00024225	8	43	66	3043	inorganic ion homeostasis
seed weight stem 1	10452	2.85e-06	0.00024225	7	31	66	3043	histone H3-K36 methylation
seed weight stem 1	50801	5.12e-06	0.00038684	8	47	66	3043	ion homeostasis
seed weight stem 1	48579	6.8049e-06	0.00043435	7	35	66	3043	negative regulation of long-day photoperiodism, flowering
seed weight stem 1	32104	8.3038e-06	0.00043435	7	36	66	3043	regulation of response to extracellular stimulus
seed weight stem 1	32107	8.3038e-06	0.00043435	7	36	66	3043	regulation of response to nutrient levels
seed weight stem 1	48586	8.3038e-06	0.00043435	7	36	66	3043	regulation of long-day photoperiodism, flowering
seed weight stem 1	48571	2.4212e-05	0.0010976	7	42	66	3043	long-day photoperiodism
seed weight stem 1	48574	2.4212e-05	0.0010976	7	42	66	3043	long-day photoperiodism, flowering
seed weight stem 1	16036	2.5835e-05	0.001098	8	58	66	3043	cellular response to phosphate starvation
seed weight stem 1	1905958	5.9619e-05	0.0021337	7	48	66	3043	negative regulation of cellular response to alcohol
seed weight stem 1	9788	5.9619e-05	0.0021337	7	48	66	3043	negative regulation of abscisic acid-activated signaling pathway
seed weight stem 1	1901420	5.9619e-05	0.0021337	7	48	66	3043	negative regulation of response to alcohol
seed weight stem 1	16569	9.7297e-05	0.0031506	10	110	66	3043	covalent chromatin modification
seed weight stem 1	16570	9.7297e-05	0.0031506	10	110	66	3043	histone modification
seed weight stem 1	9267	0.00015065	0.0042684	9	94	66	3043	cellular response to starvation
seed weight stem 1	42594	0.00015065	0.0042684	9	94	66	3043	response to starvation
seed weight stem 1	31669	0.00015065	0.0042684	9	94	66	3043	cellular response to nutrient levels
seed weight stem 1	6325	0.00017624	0.0044557	10	118	66	3043	chromatin organization
seed weight stem 1	71496	0.00017742	0.0044557	9	96	66	3043	cellular response to external stimulus
seed weight stem 1	31668	0.00017742	0.0044557	9	96	66	3043	cellular response to extracellular stimulus
seed weight stem 1	2000028	0.00018347	0.0044557	7	57	66	3043	regulation of photoperiodism, flowering
seed weight stem 1	6464	0.00020282	0.0045639	10	120	66	3043	cellular protein modification process
seed weight stem 1	36211	0.00020282	0.0045639	10	120	66	3043	protein modification process
seed weight stem 1	31667	0.00020806	0.0045639	9	98	66	3043	response to nutrient levels
seed weight stem 1	9991	0.000243	0.0051637	9	100	66	3043	response to extracellular stimulus
seed weight stem 1	43412	0.0002662	0.0054853	10	124	66	3043	macromolecule modification
seed weight stem 1	51276	0.00028442	0.0056883	10	125	66	3043	chromosome organization
seed weight stem 1	80022	0.00031325	0.006086	7	62	66	3043	primary root development
seed weight stem 1	44267	0.00035302	0.0066682	11	153	66	3043	cellular protein metabolic process
seed weight stem 1	19538	0.00054927	0.010095	11	161	66	3043	protein metabolic process
seed weight stem 1	1901698	0.00061558	0.011016	12	190	66	3043	response to nitrogen compound
seed weight stem 1	90701	0.00069927	0.012192	8	92	66	3043	specification of plant organ identity
seed weight stem 1	48878	0.0010669	0.018137	9	122	66	3043	chemical homeostasis
seed weight stem 1	48444	0.0011583	0.019211	10	149	66	3043	floral organ morphogenesis
seed weight stem 1	50879	0.0013708	0.019652	2	3	66	3043	multicellular organismal movement
seed weight stem 1	10031	0.0013708	0.019652	2	3	66	3043	circumnutation
seed weight stem 1	8213	0.0013872	0.019652	8	102	66	3043	protein alkylation
seed weight stem 1	34968	0.0013872	0.019652	8	102	66	3043	histone lysine methylation
seed weight stem 1	16571	0.0013872	0.019652	8	102	66	3043	histone methylation
seed weight stem 1	6479	0.0013872	0.019652	8	102	66	3043	protein methylation
seed weight stem 1	18022	0.0013872	0.019652	8	102	66	3043	peptidyl-lysine methylation
seed weight stem 1	48449	0.0014784	0.020451	8	103	66	3043	floral organ formation
seed weight stem 1	42592	0.0015037	0.020451	9	128	66	3043	homeostatic process
seed weight stem 1	43414	0.0017809	0.022426	8	106	66	3043	macromolecule methylation
seed weight stem 1	32259	0.0017809	0.022426	8	106	66	3043	methylation
seed weight stem 1	18193	0.0017809	0.022426	8	106	66	3043	peptidyl-amino acid modification
seed weight stem 1	18205	0.0017809	0.022426	8	106	66	3043	peptidyl-lysine modification
seed weight stem 1	90697	0.0019964	0.024683	10	160	66	3043	post-embryonic plant organ morphogenesis
seed weight stem 1	70544	0.0027032	0.032825	2	4	66	3043	histone H3-K36 demethylation
seed weight stem 1	44699	0.0037041	0.044189	49	1757	66	3043	single-organism process
seed weight stem 1	8214	0.0044424	0.048723	2	5	66	3043	protein dealkylation
seed weight stem 1	16577	0.0044424	0.048723	2	5	66	3043	histone demethylation
seed weight stem 1	70988	0.0044424	0.048723	2	5	66	3043	demethylation
seed weight stem 1	6482	0.0044424	0.048723	2	5	66	3043	protein demethylation
seed weight stem 1	70076	0.0044424	0.048723	2	5	66	3043	histone lysine demethylation
seed weight stem 1	1905957	0.0047583	0.049779	7	98	66	3043	regulation of cellular response to alcohol
seed weight stem 1	9787	0.0047583	0.049779	7	98	66	3043	regulation of abscisic acid-activated signaling pathway
seed weight stem 1	1901419	0.0047583	0.049779	7	98	66	3043	regulation of response to alcohol
silique count stem 1	55062	2.199e-06	0.00029631	7	35	56	3043	phosphate ion homeostasis
silique count stem 1	55083	2.199e-06	0.00029631	7	35	56	3043	monovalent inorganic anion homeostasis
silique count stem 1	72505	2.199e-06	0.00029631	7	35	56	3043	divalent inorganic anion homeostasis
silique count stem 1	72506	2.199e-06	0.00029631	7	35	56	3043	trivalent inorganic anion homeostasis
silique count stem 1	55081	3.2721e-06	0.00035274	7	37	56	3043	anion homeostasis
silique count stem 1	1901699	5.6774e-06	0.00051002	7	40	56	3043	cellular response to nitrogen compound
silique count stem 1	98771	9.4025e-06	0.00072399	7	43	56	3043	inorganic ion homeostasis
silique count stem 1	10452	1.5272e-05	0.001029	6	31	56	3043	histone H3-K36 methylation
silique count stem 1	50801	1.7334e-05	0.0010381	7	47	56	3043	ion homeostasis
silique count stem 1	48579	3.1808e-05	0.0015603	6	35	56	3043	negative regulation of long-day photoperiodism, flowering
silique count stem 1	32104	3.7632e-05	0.0015603	6	36	56	3043	regulation of response to extracellular stimulus
silique count stem 1	32107	3.7632e-05	0.0015603	6	36	56	3043	regulation of response to nutrient levels
silique count stem 1	48586	3.7632e-05	0.0015603	6	36	56	3043	regulation of long-day photoperiodism, flowering
silique count stem 1	16036	7.0845e-05	0.0027275	7	58	56	3043	cellular response to phosphate starvation
silique count stem 1	48571	9.3073e-05	0.0031354	6	42	56	3043	long-day photoperiodism
silique count stem 1	48574	9.3073e-05	0.0031354	6	42	56	3043	long-day photoperiodism, flowering
silique count stem 1	1905958	0.00019995	0.0056723	6	48	56	3043	negative regulation of cellular response to alcohol
silique count stem 1	9788	0.00019995	0.0056723	6	48	56	3043	negative regulation of abscisic acid-activated signaling pathway
silique count stem 1	1901420	0.00019995	0.0056723	6	48	56	3043	negative regulation of response to alcohol
silique count stem 1	9267	0.00025763	0.006312	8	94	56	3043	cellular response to starvation
silique count stem 1	42594	0.00025763	0.006312	8	94	56	3043	response to starvation
silique count stem 1	31669	0.00025763	0.006312	8	94	56	3043	cellular response to nutrient levels
silique count stem 1	71496	0.00029826	0.0066985	8	96	56	3043	cellular response to external stimulus
silique count stem 1	31668	0.00029826	0.0066985	8	96	56	3043	cellular response to extracellular stimulus
silique count stem 1	31667	0.00034401	0.0074168	8	98	56	3043	response to nutrient levels
silique count stem 1	9991	0.00039534	0.0081957	8	100	56	3043	response to extracellular stimulus
silique count stem 1	2000028	0.0005204	0.010081	6	57	56	3043	regulation of photoperiodism, flowering
silique count stem 1	1901698	0.00052369	0.010081	11	190	56	3043	response to nitrogen compound
silique count stem 1	16569	0.00075458	0.013557	8	110	56	3043	covalent chromatin modification
silique count stem 1	16570	0.00075458	0.013557	8	110	56	3043	histone modification
silique count stem 1	80022	0.00082124	0.014279	6	62	56	3043	primary root development
silique count stem 1	50879	0.00098637	0.016111	2	3	56	3043	multicellular organismal movement
silique count stem 1	10031	0.00098637	0.016111	2	3	56	3043	circumnutation
silique count stem 1	6325	0.0012018	0.019052	8	118	56	3043	chromatin organization
silique count stem 1	6464	0.0013415	0.020086	8	120	56	3043	cellular protein modification process
silique count stem 1	36211	0.0013415	0.020086	8	120	56	3043	protein modification process
silique count stem 1	48878	0.001494	0.021764	8	122	56	3043	chemical homeostasis
silique count stem 1	44267	0.0016081	0.022809	9	153	56	3043	cellular protein metabolic process
silique count stem 1	43412	0.00166	0.022942	8	124	56	3043	macromolecule modification
silique count stem 1	51276	0.0017483	0.023559	8	125	56	3043	chromosome organization
silique count stem 1	70544	0.0019494	0.025628	2	4	56	3043	histone H3-K36 demethylation
silique count stem 1	42592	0.002036	0.026128	8	128	56	3043	homeostatic process
silique count stem 1	19538	0.0022967	0.028789	9	161	56	3043	protein metabolic process
silique count stem 1	8214	0.0032107	0.036053	2	5	56	3043	protein dealkylation
silique count stem 1	16577	0.0032107	0.036053	2	5	56	3043	histone demethylation
silique count stem 1	70988	0.0032107	0.036053	2	5	56	3043	demethylation
silique count stem 1	6482	0.0032107	0.036053	2	5	56	3043	protein demethylation
silique count stem 1	70076	0.0032107	0.036053	2	5	56	3043	histone lysine demethylation
silique count stem 1	9266	0.0041994	0.046193	11	245	56	3043	response to temperature stimulus
siliques per branch stem 1	55062	0.00028422	0.037645	4	35	29	3043	phosphate ion homeostasis
siliques per branch stem 1	55083	0.00028422	0.037645	4	35	29	3043	monovalent inorganic anion homeostasis
siliques per branch stem 1	72505	0.00028422	0.037645	4	35	29	3043	divalent inorganic anion homeostasis
siliques per branch stem 1	72506	0.00028422	0.037645	4	35	29	3043	trivalent inorganic anion homeostasis
siliques per branch stem 1	55081	0.00035381	0.037645	4	37	29	3043	anion homeostasis
siliques per branch stem 1	1901699	0.00047998	0.042558	4	40	29	3043	cellular response to nitrogen compound
siliques per branch stem 1	98771	0.00063545	0.048294	4	43	29	3043	inorganic ion homeostasis
total shoot dry weight	1901699	4.215e-06	0.0011779	8	40	76	3043	cellular response to nitrogen compound
total shoot dry weight	10452	7.458e-06	0.0011779	7	31	76	3043	histone H3-K36 methylation
total shoot dry weight	48579	1.7601e-05	0.0011779	7	35	76	3043	negative regulation of long-day photoperiodism, flowering
total shoot dry weight	55062	1.7601e-05	0.0011779	7	35	76	3043	phosphate ion homeostasis
total shoot dry weight	55083	1.7601e-05	0.0011779	7	35	76	3043	monovalent inorganic anion homeostasis
total shoot dry weight	72505	1.7601e-05	0.0011779	7	35	76	3043	divalent inorganic anion homeostasis
total shoot dry weight	72506	1.7601e-05	0.0011779	7	35	76	3043	trivalent inorganic anion homeostasis
total shoot dry weight	1905958	1.7605e-05	0.0011779	8	48	76	3043	negative regulation of cellular response to alcohol
total shoot dry weight	9788	1.7605e-05	0.0011779	8	48	76	3043	negative regulation of abscisic acid-activated signaling pathway
total shoot dry weight	1901420	1.7605e-05	0.0011779	8	48	76	3043	negative regulation of response to alcohol
total shoot dry weight	32104	2.1416e-05	0.0011779	7	36	76	3043	regulation of response to extracellular stimulus
total shoot dry weight	32107	2.1416e-05	0.0011779	7	36	76	3043	regulation of response to nutrient levels
total shoot dry weight	48586	2.1416e-05	0.0011779	7	36	76	3043	regulation of long-day photoperiodism, flowering
total shoot dry weight	55081	2.5889e-05	0.0013222	7	37	76	3043	anion homeostasis
total shoot dry weight	48571	6.1368e-05	0.0027424	7	42	76	3043	long-day photoperiodism
total shoot dry weight	48574	6.1368e-05	0.0027424	7	42	76	3043	long-day photoperiodism, flowering
total shoot dry weight	98771	7.1845e-05	0.0029045	7	43	76	3043	inorganic ion homeostasis
total shoot dry weight	16036	7.3121e-05	0.0029045	8	58	76	3043	cellular response to phosphate starvation
total shoot dry weight	50801	0.00012942	0.0048702	7	47	76	3043	ion homeostasis
total shoot dry weight	2000028	0.0004453	0.01592	7	57	76	3043	regulation of photoperiodism, flowering
total shoot dry weight	23052	0.00062168	0.019326	32	756	76	3043	signaling
total shoot dry weight	44700	0.00062168	0.019326	32	756	76	3043	single organism signaling
total shoot dry weight	7165	0.00062168	0.019326	32	756	76	3043	signal transduction
total shoot dry weight	1901698	0.00067566	0.020129	13	190	76	3043	response to nitrogen compound
total shoot dry weight	80022	0.00074946	0.021435	7	62	76	3043	primary root development
total shoot dry weight	7154	0.00092995	0.025574	33	807	76	3043	cell communication
total shoot dry weight	48444	0.0009756	0.025835	11	149	76	3043	floral organ morphogenesis
total shoot dry weight	51716	0.0010892	0.027813	37	956	76	3043	cellular response to stimulus
total shoot dry weight	90697	0.0017562	0.040606	11	160	76	3043	post-embryonic plant organ morphogenesis
total shoot dry weight	90701	0.0017916	0.040606	8	92	76	3043	specification of plant organ identity
total shoot dry weight	50879	0.0018173	0.040606	2	3	76	3043	multicellular organismal movement
total shoot dry weight	10031	0.0018173	0.040606	2	3	76	3043	circumnutation
total shoot dry weight	9267	0.0020582	0.042045	8	94	76	3043	cellular response to starvation
total shoot dry weight	42594	0.0020582	0.042045	8	94	76	3043	response to starvation
total shoot dry weight	31669	0.0020582	0.042045	8	94	76	3043	cellular response to nutrient levels
total shoot dry weight	9738	0.0022318	0.042098	12	190	76	3043	abscisic acid-activated signaling pathway
total shoot dry weight	97306	0.002327	0.042098	13	217	76	3043	cellular response to alcohol
total shoot dry weight	71215	0.002327	0.042098	13	217	76	3043	cellular response to abscisic acid stimulus
total shoot dry weight	71496	0.0023551	0.042098	8	96	76	3043	cellular response to external stimulus
total shoot dry weight	31668	0.0023551	0.042098	8	96	76	3043	cellular response to extracellular stimulus
total shoot dry weight	3002	0.0024251	0.042291	13	218	76	3043	regionalization
total shoot dry weight	1905957	0.0026849	0.04266	8	98	76	3043	regulation of cellular response to alcohol
total shoot dry weight	9787	0.0026849	0.04266	8	98	76	3043	regulation of abscisic acid-activated signaling pathway
total shoot dry weight	1901419	0.0026849	0.04266	8	98	76	3043	regulation of response to alcohol
total shoot dry weight	31667	0.0026849	0.04266	8	98	76	3043	response to nutrient levels
total shoot dry weight	9991	0.0030499	0.046446	8	100	76	3043	response to extracellular stimulus
total shoot dry weight	71407	0.0030962	0.046446	9	123	76	3043	cellular response to organic cyclic compound
total shoot dry weight	71396	0.0031181	0.046446	19	397	76	3043	cellular response to lipid
total shoot dry weight (w/o seeds)	1901699	1.7831e-06	0.00054646	8	40	68	3043	cellular response to nitrogen compound
total shoot dry weight (w/o seeds)	10452	3.4983e-06	0.00054646	7	31	68	3043	histone H3-K36 methylation
total shoot dry weight (w/o seeds)	1905958	7.5902e-06	0.00054646	8	48	68	3043	negative regulation of cellular response to alcohol
total shoot dry weight (w/o seeds)	9788	7.5902e-06	0.00054646	8	48	68	3043	negative regulation of abscisic acid-activated signaling pathway
total shoot dry weight (w/o seeds)	1901420	7.5902e-06	0.00054646	8	48	68	3043	negative regulation of response to alcohol
total shoot dry weight (w/o seeds)	48579	8.3333e-06	0.00054646	7	35	68	3043	negative regulation of long-day photoperiodism, flowering
total shoot dry weight (w/o seeds)	55062	8.3333e-06	0.00054646	7	35	68	3043	phosphate ion homeostasis
total shoot dry weight (w/o seeds)	55083	8.3333e-06	0.00054646	7	35	68	3043	monovalent inorganic anion homeostasis
total shoot dry weight (w/o seeds)	72505	8.3333e-06	0.00054646	7	35	68	3043	divalent inorganic anion homeostasis
total shoot dry weight (w/o seeds)	72506	8.3333e-06	0.00054646	7	35	68	3043	trivalent inorganic anion homeostasis
total shoot dry weight (w/o seeds)	32104	1.0163e-05	0.00054646	7	36	68	3043	regulation of response to extracellular stimulus
total shoot dry weight (w/o seeds)	32107	1.0163e-05	0.00054646	7	36	68	3043	regulation of response to nutrient levels
total shoot dry weight (w/o seeds)	48586	1.0163e-05	0.00054646	7	36	68	3043	regulation of long-day photoperiodism, flowering
total shoot dry weight (w/o seeds)	55081	1.2314e-05	0.00061482	7	37	68	3043	anion homeostasis
total shoot dry weight (w/o seeds)	48571	2.953e-05	0.0012901	7	42	68	3043	long-day photoperiodism
total shoot dry weight (w/o seeds)	48574	2.953e-05	0.0012901	7	42	68	3043	long-day photoperiodism, flowering
total shoot dry weight (w/o seeds)	16036	3.2278e-05	0.0013272	8	58	68	3043	cellular response to phosphate starvation
total shoot dry weight (w/o seeds)	98771	3.4653e-05	0.0013457	7	43	68	3043	inorganic ion homeostasis
total shoot dry weight (w/o seeds)	50801	6.3001e-05	0.0023178	7	47	68	3043	ion homeostasis
total shoot dry weight (w/o seeds)	2000028	0.00022184	0.0077531	7	57	68	3043	regulation of photoperiodism, flowering
total shoot dry weight (w/o seeds)	80022	0.00037767	0.012571	7	62	68	3043	primary root development
total shoot dry weight (w/o seeds)	9266	0.00078461	0.021916	14	245	68	3043	response to temperature stimulus
total shoot dry weight (w/o seeds)	97306	0.00079745	0.021916	13	217	68	3043	cellular response to alcohol
total shoot dry weight (w/o seeds)	71215	0.00079745	0.021916	13	217	68	3043	cellular response to abscisic acid stimulus
total shoot dry weight (w/o seeds)	1901698	0.00081517	0.021916	12	190	68	3043	response to nitrogen compound
total shoot dry weight (w/o seeds)	9738	0.00081517	0.021916	12	190	68	3043	abscisic acid-activated signaling pathway
total shoot dry weight (w/o seeds)	90701	0.00085641	0.022171	8	92	68	3043	specification of plant organ identity
total shoot dry weight (w/o seeds)	9267	0.0009884	0.02303	8	94	68	3043	cellular response to starvation
total shoot dry weight (w/o seeds)	42594	0.0009884	0.02303	8	94	68	3043	response to starvation
total shoot dry weight (w/o seeds)	31669	0.0009884	0.02303	8	94	68	3043	cellular response to nutrient levels
total shoot dry weight (w/o seeds)	71496	0.0011363	0.02482	8	96	68	3043	cellular response to external stimulus
total shoot dry weight (w/o seeds)	31668	0.0011363	0.02482	8	96	68	3043	cellular response to extracellular stimulus
total shoot dry weight (w/o seeds)	1905957	0.0013014	0.025269	8	98	68	3043	regulation of cellular response to alcohol
total shoot dry weight (w/o seeds)	9787	0.0013014	0.025269	8	98	68	3043	regulation of abscisic acid-activated signaling pathway
total shoot dry weight (w/o seeds)	1901419	0.0013014	0.025269	8	98	68	3043	regulation of response to alcohol
total shoot dry weight (w/o seeds)	31667	0.0013014	0.025269	8	98	68	3043	response to nutrient levels
total shoot dry weight (w/o seeds)	48444	0.0014671	0.027319	10	149	68	3043	floral organ morphogenesis
total shoot dry weight (w/o seeds)	9991	0.0014852	0.027319	8	100	68	3043	response to extracellular stimulus
total shoot dry weight (w/o seeds)	48449	0.001799	0.032244	8	103	68	3043	floral organ formation
total shoot dry weight (w/o seeds)	71396	0.0020129	0.034582	18	397	68	3043	cellular response to lipid
total shoot dry weight (w/o seeds)	9648	0.0020779	0.034582	9	130	68	3043	photoperiodism
total shoot dry weight (w/o seeds)	48573	0.0020779	0.034582	9	130	68	3043	photoperiodism, flowering
total shoot dry weight (w/o seeds)	2000242	0.0024346	0.038987	9	133	68	3043	negative regulation of reproductive process
total shoot dry weight (w/o seeds)	48581	0.0024541	0.038987	11	187	68	3043	negative regulation of post-embryonic development
total shoot dry weight (w/o seeds)	90697	0.002512	0.03902	10	160	68	3043	post-embryonic plant organ morphogenesis
total shoot dry weight (w/o seeds)	16569	0.0027374	0.040711	8	110	68	3043	covalent chromatin modification
total shoot dry weight (w/o seeds)	16570	0.0027374	0.040711	8	110	68	3043	histone modification
