# Supplementary material for: Predicting yield of individual field-grown rapeseed plants from rosette-stage leaf gene expression
Source: PLoS Comput Biol. 2023 May 30;19(5):e1011161. doi: 10.1371/journal.pcbi.1011161 (PMC10256231; doi:10.1371/journal.pcbi.1011161)
Supplement: S6 Data — (XLSX) [file pcbi.1011161.s018.xlsx]

## Sheet: A. test scores all genes
S6 Data A. Test scores for multi-gene models using all genes as potential features. Each row shows either the R2 score (testscore.R2), the Pearson correlation (testscore.PC) or the accuracy (testScore.Acc, for qualitative and low-count phenotypes) between predicted and observed phenotype values in the test set of a given crossvalidation fold (0-9) of a given model repeat (0-8), using HSIC lasso (…
Phenotype ID	feature selection	modeling technique	repeat ID	fold ID	metric	value
rosette area (42 DAS)	hsic-5000	enet	0	0	testScore.PC	0.320572
rosette area (42 DAS)	hsic-5000	enet	0	1	testScore.PC	0.789312
rosette area (42 DAS)	hsic-5000	enet	0	2	testScore.PC	0.943742
rosette area (42 DAS)	hsic-5000	enet	0	3	testScore.PC	-0.0623517
rosette area (42 DAS)	hsic-5000	enet	0	4	testScore.PC	0.796813
rosette area (42 DAS)	hsic-5000	enet	0	5	testScore.PC	0.91417
rosette area (42 DAS)	hsic-5000	enet	0	6	testScore.PC	0.763343
rosette area (42 DAS)	hsic-5000	enet	0	7	testScore.PC	-0.108552
rosette area (42 DAS)	hsic-5000	enet	0	8	testScore.PC	0.877072
rosette area (42 DAS)	hsic-5000	enet	0	9	testScore.PC	0.308621
rosette area (42 DAS)	hsic-5000	enet	1	0	testScore.PC	0.230488
rosette area (42 DAS)	hsic-5000	enet	1	1	testScore.PC	0.712111
rosette area (42 DAS)	hsic-5000	enet	1	2	testScore.PC	0.251995
rosette area (42 DAS)	hsic-5000	enet	1	3	testScore.PC	0.574398
rosette area (42 DAS)	hsic-5000	enet	1	4	testScore.PC	0.891875
rosette area (42 DAS)	hsic-5000	enet	1	5	testScore.PC	0.508317
rosette area (42 DAS)	hsic-5000	enet	1	6	testScore.PC	0.784995
rosette area (42 DAS)	hsic-5000	enet	1	7	testScore.PC	0.485672
rosette area (42 DAS)	hsic-5000	enet	1	8	testScore.PC	0.857339
rosette area (42 DAS)	hsic-5000	enet	1	9	testScore.PC	0.86262
rosette area (42 DAS)	hsic-5000	enet	2	0	testScore.PC	0.683788
rosette area (42 DAS)	hsic-5000	enet	2	1	testScore.PC	0.373177
rosette area (42 DAS)	hsic-5000	enet	2	2	testScore.PC	0.980137
rosette area (42 DAS)	hsic-5000	enet	2	3	testScore.PC	-0.610202
rosette area (42 DAS)	hsic-5000	enet	2	4	testScore.PC	0.0931754
rosette area (42 DAS)	hsic-5000	enet	2	5	testScore.PC	0.754409
rosette area (42 DAS)	hsic-5000	enet	2	6	testScore.PC	0.944206
rosette area (42 DAS)	hsic-5000	enet	2	7	testScore.PC	0.806847
rosette area (42 DAS)	hsic-5000	enet	2	8	testScore.PC	0.621968
rosette area (42 DAS)	hsic-5000	enet	2	9	testScore.PC	0.221102
rosette area (42 DAS)	hsic-5000	enet	3	0	testScore.PC	0.46602
rosette area (42 DAS)	hsic-5000	enet	3	1	testScore.PC	0.134659
rosette area (42 DAS)	hsic-5000	enet	3	2	testScore.PC	0.607106
rosette area (42 DAS)	hsic-5000	enet	3	3	testScore.PC	0.691152
rosette area (42 DAS)	hsic-5000	enet	3	4	testScore.PC	0.927001
rosette area (42 DAS)	hsic-5000	enet	3	5	testScore.PC	0.814252
rosette area (42 DAS)	hsic-5000	enet	3	6	testScore.PC	-0.32123
rosette area (42 DAS)	hsic-5000	enet	3	7	testScore.PC	0.779997
rosette area (42 DAS)	hsic-5000	enet	3	8	testScore.PC	0.671808
rosette area (42 DAS)	hsic-5000	enet	3	9	testScore.PC	0.294293
rosette area (42 DAS)	hsic-5000	enet	4	0	testScore.PC	0.657917
rosette area (42 DAS)	hsic-5000	enet	4	1	testScore.PC	0.726142
rosette area (42 DAS)	hsic-5000	enet	4	2	testScore.PC	0.916753
rosette area (42 DAS)	hsic-5000	enet	4	3	testScore.PC	0.905008
rosette area (42 DAS)	hsic-5000	enet	4	4	testScore.PC	0.878154
rosette area (42 DAS)	hsic-5000	enet	4	5	testScore.PC	0.666703
rosette area (42 DAS)	hsic-5000	enet	4	6	testScore.PC	0.712751
rosette area (42 DAS)	hsic-5000	enet	4	7	testScore.PC	0.700976
rosette area (42 DAS)	hsic-5000	enet	4	8	testScore.PC	0.065228
rosette area (42 DAS)	hsic-5000	enet	4	9	testScore.PC	0.643005
rosette area (42 DAS)	hsic-5000	enet	5	0	testScore.PC	0.736703
rosette area (42 DAS)	hsic-5000	enet	5	1	testScore.PC	0.466214
rosette area (42 DAS)	hsic-5000	enet	5	2	testScore.PC	0.67954
rosette area (42 DAS)	hsic-5000	enet	5	3	testScore.PC	0.931674
rosette area (42 DAS)	hsic-5000	enet	5	4	testScore.PC	0.898968
rosette area (42 DAS)	hsic-5000	enet	5	5	testScore.PC	0.535029
rosette area (42 DAS)	hsic-5000	enet	5	6	testScore.PC	-0.535662
rosette area (42 DAS)	hsic-5000	enet	5	7	testScore.PC	0.299771
rosette area (42 DAS)	hsic-5000	enet	5	8	testScore.PC	0.69499
rosette area (42 DAS)	hsic-5000	enet	5	9	testScore.PC	0.319598
rosette area (42 DAS)	hsic-5000	enet	6	0	testScore.PC	0.38426
rosette area (42 DAS)	hsic-5000	enet	6	1	testScore.PC	0.84935
rosette area (42 DAS)	hsic-5000	enet	6	2	testScore.PC	-0.320981
rosette area (42 DAS)	hsic-5000	enet	6	3	testScore.PC	0.396305
rosette area (42 DAS)	hsic-5000	enet	6	4	testScore.PC	0.707787
rosette area (42 DAS)	hsic-5000	enet	6	5	testScore.PC	0.729928
rosette area (42 DAS)	hsic-5000	enet	6	6	testScore.PC	0.751566
rosette area (42 DAS)	hsic-5000	enet	6	7	testScore.PC	0.595718
rosette area (42 DAS)	hsic-5000	enet	6	8	testScore.PC	0.127079
rosette area (42 DAS)	hsic-5000	enet	6	9	testScore.PC	0.577989
rosette area (42 DAS)	hsic-5000	enet	7	0	testScore.PC	0.695355
rosette area (42 DAS)	hsic-5000	enet	7	1	testScore.PC	0.637012
rosette area (42 DAS)	hsic-5000	enet	7	2	testScore.PC	0.591084
rosette area (42 DAS)	hsic-5000	enet	7	3	testScore.PC	0.203424
rosette area (42 DAS)	hsic-5000	enet	7	4	testScore.PC	0.210079
rosette area (42 DAS)	hsic-5000	enet	7	5	testScore.PC	0.768239
rosette area (42 DAS)	hsic-5000	enet	7	6	testScore.PC	0.180203
rosette area (42 DAS)	hsic-5000	enet	7	7	testScore.PC	0.861616
rosette area (42 DAS)	hsic-5000	enet	7	8	testScore.PC	0.679577
rosette area (42 DAS)	hsic-5000	enet	7	9	testScore.PC	0.916373
rosette area (42 DAS)	hsic-5000	enet	8	0	testScore.PC	0.43059
rosette area (42 DAS)	hsic-5000	enet	8	1	testScore.PC	0.41938
rosette area (42 DAS)	hsic-5000	enet	8	2	testScore.PC	0.742332
rosette area (42 DAS)	hsic-5000	enet	8	3	testScore.PC	0.761564
rosette area (42 DAS)	hsic-5000	enet	8	4	testScore.PC	0.695556
rosette area (42 DAS)	hsic-5000	enet	8	5	testScore.PC	0.0419402
rosette area (42 DAS)	hsic-5000	enet	8	6	testScore.PC	0.408372
rosette area (42 DAS)	hsic-5000	enet	8	7	testScore.PC	0.885807
rosette area (42 DAS)	hsic-5000	enet	8	8	testScore.PC	0.835731
rosette area (42 DAS)	hsic-5000	enet	8	9	testScore.PC	0.716442
rosette area (42 DAS)	hsic-5000	rf	0	0	testScore.PC	0.423249
rosette area (42 DAS)	hsic-5000	rf	0	1	testScore.PC	0.834217
rosette area (42 DAS)	hsic-5000	rf	0	2	testScore.PC	0.925159
rosette area (42 DAS)	hsic-5000	rf	0	3	testScore.PC	0.160618
rosette area (42 DAS)	hsic-5000	rf	0	4	testScore.PC	0.81164
rosette area (42 DAS)	hsic-5000	rf	0	5	testScore.PC	0.94701
rosette area (42 DAS)	hsic-5000	rf	0	6	testScore.PC	0.900844
rosette area (42 DAS)	hsic-5000	rf	0	7	testScore.PC	-0.32443
rosette area (42 DAS)	hsic-5000	rf	0	8	testScore.PC	0.973915
rosette area (42 DAS)	hsic-5000	rf	0	9	testScore.PC	-0.131968
rosette area (42 DAS)	hsic-5000	rf	1	0	testScore.PC	0.155125
rosette area (42 DAS)	hsic-5000	rf	1	1	testScore.PC	0.78234
rosette area (42 DAS)	hsic-5000	rf	1	2	testScore.PC	0.0701866
rosette area (42 DAS)	hsic-5000	rf	1	3	testScore.PC	0.235558
rosette area (42 DAS)	hsic-5000	rf	1	4	testScore.PC	0.841495
rosette area (42 DAS)	hsic-5000	rf	1	5	testScore.PC	0.653333
rosette area (42 DAS)	hsic-5000	rf	1	6	testScore.PC	0.714712
rosette area (42 DAS)	hsic-5000	rf	1	7	testScore.PC	0.570474
rosette area (42 DAS)	hsic-5000	rf	1	8	testScore.PC	0.912538
rosette area (42 DAS)	hsic-5000	rf	1	9	testScore.PC	0.781723
rosette area (42 DAS)	hsic-5000	rf	2	0	testScore.PC	0.807889
rosette area (42 DAS)	hsic-5000	rf	2	1	testScore.PC	0.17595
rosette area (42 DAS)	hsic-5000	rf	2	2	testScore.PC	0.858178
rosette area (42 DAS)	hsic-5000	rf	2	3	testScore.PC	-0.229321
rosette area (42 DAS)	hsic-5000	rf	2	4	testScore.PC	0.125988
rosette area (42 DAS)	hsic-5000	rf	2	5	testScore.PC	0.761076
rosette area (42 DAS)	hsic-5000	rf	2	6	testScore.PC	0.915923
rosette area (42 DAS)	hsic-5000	rf	2	7	testScore.PC	0.878889
rosette area (42 DAS)	hsic-5000	rf	2	8	testScore.PC	0.672974
rosette area (42 DAS)	hsic-5000	rf	2	9	testScore.PC	-0.0118098
rosette area (42 DAS)	hsic-5000	rf	3	0	testScore.PC	0.667449
rosette area (42 DAS)	hsic-5000	rf	3	1	testScore.PC	-0.489717
rosette area (42 DAS)	hsic-5000	rf	3	2	testScore.PC	0.458594
rosette area (42 DAS)	hsic-5000	rf	3	3	testScore.PC	0.459621
rosette area (42 DAS)	hsic-5000	rf	3	4	testScore.PC	0.766861
rosette area (42 DAS)	hsic-5000	rf	3	5	testScore.PC	0.792271
rosette area (42 DAS)	hsic-5000	rf	3	6	testScore.PC	-0.199551
rosette area (42 DAS)	hsic-5000	rf	3	7	testScore.PC	0.576954
rosette area (42 DAS)	hsic-5000	rf	3	8	testScore.PC	0.662634
rosette area (42 DAS)	hsic-5000	rf	3	9	testScore.PC	0.585261
rosette area (42 DAS)	hsic-5000	rf	4	0	testScore.PC	0.590568
rosette area (42 DAS)	hsic-5000	rf	4	1	testScore.PC	0.85281
rosette area (42 DAS)	hsic-5000	rf	4	2	testScore.PC	0.958495
rosette area (42 DAS)	hsic-5000	rf	4	3	testScore.PC	0.694248
rosette area (42 DAS)	hsic-5000	rf	4	4	testScore.PC	0.427475
rosette area (42 DAS)	hsic-5000	rf	4	5	testScore.PC	0.844076
rosette area (42 DAS)	hsic-5000	rf	4	6	testScore.PC	0.700544
rosette area (42 DAS)	hsic-5000	rf	4	7	testScore.PC	0.655525
rosette area (42 DAS)	hsic-5000	rf	4	8	testScore.PC	0.20446
rosette area (42 DAS)	hsic-5000	rf	4	9	testScore.PC	0.761442
rosette area (42 DAS)	hsic-5000	rf	5	0	testScore.PC	0.749947
rosette area (42 DAS)	hsic-5000	rf	5	1	testScore.PC	0.78162
rosette area (42 DAS)	hsic-5000	rf	5	2	testScore.PC	0.850013
rosette area (42 DAS)	hsic-5000	rf	5	3	testScore.PC	0.865335
rosette area (42 DAS)	hsic-5000	rf	5	4	testScore.PC	0.861158
rosette area (42 DAS)	hsic-5000	rf	5	5	testScore.PC	0.400377
rosette area (42 DAS)	hsic-5000	rf	5	6	testScore.PC	-0.00523641
rosette area (42 DAS)	hsic-5000	rf	5	7	testScore.PC	-0.063201
rosette area (42 DAS)	hsic-5000	rf	5	8	testScore.PC	0.885072
rosette area (42 DAS)	hsic-5000	rf	5	9	testScore.PC	-0.0324772
rosette area (42 DAS)	hsic-5000	rf	6	0	testScore.PC	0.493786
rosette area (42 DAS)	hsic-5000	rf	6	1	testScore.PC	0.794439
rosette area (42 DAS)	hsic-5000	rf	6	2	testScore.PC	-0.0781361
rosette area (42 DAS)	hsic-5000	rf	6	3	testScore.PC	0.603926
rosette area (42 DAS)	hsic-5000	rf	6	4	testScore.PC	0.7389
rosette area (42 DAS)	hsic-5000	rf	6	5	testScore.PC	0.840258
rosette area (42 DAS)	hsic-5000	rf	6	6	testScore.PC	0.757322
rosette area (42 DAS)	hsic-5000	rf	6	7	testScore.PC	0.931926
rosette area (42 DAS)	hsic-5000	rf	6	8	testScore.PC	0.390007
rosette area (42 DAS)	hsic-5000	rf	6	9	testScore.PC	0.47239
rosette area (42 DAS)	hsic-5000	rf	7	0	testScore.PC	0.445686
rosette area (42 DAS)	hsic-5000	rf	7	1	testScore.PC	0.694545
rosette area (42 DAS)	hsic-5000	rf	7	2	testScore.PC	0.326819
rosette area (42 DAS)	hsic-5000	rf	7	3	testScore.PC	0.0654755
rosette area (42 DAS)	hsic-5000	rf	7	4	testScore.PC	0.417502
rosette area (42 DAS)	hsic-5000	rf	7	5	testScore.PC	0.717329
rosette area (42 DAS)	hsic-5000	rf	7	6	testScore.PC	0.011234
rosette area (42 DAS)	hsic-5000	rf	7	7	testScore.PC	0.819073
rosette area (42 DAS)	hsic-5000	rf	7	8	testScore.PC	0.905348
rosette area (42 DAS)	hsic-5000	rf	7	9	testScore.PC	0.864548
rosette area (42 DAS)	hsic-5000	rf	8	0	testScore.PC	0.276091
rosette area (42 DAS)	hsic-5000	rf	8	1	testScore.PC	0.701454
rosette area (42 DAS)	hsic-5000	rf	8	2	testScore.PC	0.813226
rosette area (42 DAS)	hsic-5000	rf	8	3	testScore.PC	0.826341
rosette area (42 DAS)	hsic-5000	rf	8	4	testScore.PC	0.73428
rosette area (42 DAS)	hsic-5000	rf	8	5	testScore.PC	0.525343
rosette area (42 DAS)	hsic-5000	rf	8	6	testScore.PC	0.977112
rosette area (42 DAS)	hsic-5000	rf	8	7	testScore.PC	0.73397
rosette area (42 DAS)	hsic-5000	rf	8	8	testScore.PC	0.698495
rosette area (42 DAS)	hsic-5000	rf	8	9	testScore.PC	0.879015
rosette area (42 DAS)	median	enet	0	0	testScore.PC	0.579673
rosette area (42 DAS)	median	enet	0	1	testScore.PC	0.813033
rosette area (42 DAS)	median	enet	0	2	testScore.PC	0.916598
rosette area (42 DAS)	median	enet	0	3	testScore.PC	0.408172
rosette area (42 DAS)	median	enet	0	4	testScore.PC	0.777312
rosette area (42 DAS)	median	enet	0	5	testScore.PC	0.719075
rosette area (42 DAS)	median	enet	0	6	testScore.PC	0.750785
rosette area (42 DAS)	median	enet	0	7	testScore.PC	0.143163
rosette area (42 DAS)	median	enet	0	8	testScore.PC	0.865123
rosette area (42 DAS)	median	enet	0	9	testScore.PC	0.724721
rosette area (42 DAS)	median	enet	1	0	testScore.PC	0.297478
rosette area (42 DAS)	median	enet	1	1	testScore.PC	0.69024
rosette area (42 DAS)	median	enet	1	2	testScore.PC	-0.310058
rosette area (42 DAS)	median	enet	1	3	testScore.PC	0.500988
rosette area (42 DAS)	median	enet	1	4	testScore.PC	0.920303
rosette area (42 DAS)	median	enet	1	5	testScore.PC	0.549069
rosette area (42 DAS)	median	enet	1	6	testScore.PC	0.776689
rosette area (42 DAS)	median	enet	1	7	testScore.PC	0.622344
rosette area (42 DAS)	median	enet	1	8	testScore.PC	0.753852
rosette area (42 DAS)	median	enet	1	9	testScore.PC	0.914794
rosette area (42 DAS)	median	enet	2	0	testScore.PC	0.65177
rosette area (42 DAS)	median	enet	2	1	testScore.PC	0.492699
rosette area (42 DAS)	median	enet	2	2	testScore.PC	0.952992
rosette area (42 DAS)	median	enet	2	3	testScore.PC	-0.633881
rosette area (42 DAS)	median	enet	2	4	testScore.PC	-0.0934906
rosette area (42 DAS)	median	enet	2	5	testScore.PC	0.702551
rosette area (42 DAS)	median	enet	2	6	testScore.PC	0.970911
rosette area (42 DAS)	median	enet	2	7	testScore.PC	0.827988
rosette area (42 DAS)	median	enet	2	8	testScore.PC	0.75605
rosette area (42 DAS)	median	enet	2	9	testScore.PC	0.296593
rosette area (42 DAS)	median	enet	3	0	testScore.PC	0.700869
rosette area (42 DAS)	median	enet	3	1	testScore.PC	0.0634453
rosette area (42 DAS)	median	enet	3	2	testScore.PC	0.733202
rosette area (42 DAS)	median	enet	3	3	testScore.PC	0.74179
rosette area (42 DAS)	median	enet	3	4	testScore.PC	0.828211
rosette area (42 DAS)	median	enet	3	5	testScore.PC	0.785962
rosette area (42 DAS)	median	enet	3	6	testScore.PC	-0.521904
rosette area (42 DAS)	median	enet	3	7	testScore.PC	0.584746
rosette area (42 DAS)	median	enet	3	8	testScore.PC	0.0156058
rosette area (42 DAS)	median	enet	3	9	testScore.PC	0.584737
rosette area (42 DAS)	median	enet	4	0	testScore.PC	0.388445
rosette area (42 DAS)	median	enet	4	1	testScore.PC	0.831452
rosette area (42 DAS)	median	enet	4	2	testScore.PC	0.925428
rosette area (42 DAS)	median	enet	4	3	testScore.PC	0.845523
rosette area (42 DAS)	median	enet	4	4	testScore.PC	0.799281
rosette area (42 DAS)	median	enet	4	5	testScore.PC	0.611331
rosette area (42 DAS)	median	enet	4	6	testScore.PC	0.69282
rosette area (42 DAS)	median	enet	4	7	testScore.PC	-0.078036
rosette area (42 DAS)	median	enet	4	8	testScore.PC	0.468789
rosette area (42 DAS)	median	enet	4	9	testScore.PC	0.661988
rosette area (42 DAS)	median	enet	5	0	testScore.PC	0.878264
rosette area (42 DAS)	median	enet	5	1	testScore.PC	0.768364
rosette area (42 DAS)	median	enet	5	2	testScore.PC	0.632645
rosette area (42 DAS)	median	enet	5	3	testScore.PC	0.78345
rosette area (42 DAS)	median	enet	5	4	testScore.PC	0.826647
rosette area (42 DAS)	median	enet	5	5	testScore.PC	0.785117
rosette area (42 DAS)	median	enet	5	6	testScore.PC	-0.464898
rosette area (42 DAS)	median	enet	5	7	testScore.PC	0.486982
rosette area (42 DAS)	median	enet	5	8	testScore.PC	0.792335
rosette area (42 DAS)	median	enet	5	9	testScore.PC	0.643226
rosette area (42 DAS)	median	enet	6	0	testScore.PC	0.57626
rosette area (42 DAS)	median	enet	6	1	testScore.PC	0.914567
rosette area (42 DAS)	median	enet	6	2	testScore.PC	-0.0419657
rosette area (42 DAS)	median	enet	6	3	testScore.PC	0.60532
rosette area (42 DAS)	median	enet	6	4	testScore.PC	0.645438
rosette area (42 DAS)	median	enet	6	5	testScore.PC	0.815904
rosette area (42 DAS)	median	enet	6	6	testScore.PC	0.864386
rosette area (42 DAS)	median	enet	6	7	testScore.PC	0.617717
rosette area (42 DAS)	median	enet	6	8	testScore.PC	0.210301
rosette area (42 DAS)	median	enet	6	9	testScore.PC	0.593136
rosette area (42 DAS)	median	enet	7	0	testScore.PC	0.680998
rosette area (42 DAS)	median	enet	7	1	testScore.PC	0.642182
rosette area (42 DAS)	median	enet	7	2	testScore.PC	0.610083
rosette area (42 DAS)	median	enet	7	3	testScore.PC	0.0934395
rosette area (42 DAS)	median	enet	7	4	testScore.PC	0.767328
rosette area (42 DAS)	median	enet	7	5	testScore.PC	0.706195
rosette area (42 DAS)	median	enet	7	6	testScore.PC	-0.152267
rosette area (42 DAS)	median	enet	7	7	testScore.PC	0.752626
rosette area (42 DAS)	median	enet	7	8	testScore.PC	0.897972
rosette area (42 DAS)	median	enet	7	9	testScore.PC	0.876977
rosette area (42 DAS)	median	enet	8	0	testScore.PC	0.484164
rosette area (42 DAS)	median	enet	8	1	testScore.PC	0.668429
rosette area (42 DAS)	median	enet	8	2	testScore.PC	0.754532
rosette area (42 DAS)	median	enet	8	3	testScore.PC	0.814505
rosette area (42 DAS)	median	enet	8	4	testScore.PC	0.84735
rosette area (42 DAS)	median	enet	8	5	testScore.PC	0.0835227
rosette area (42 DAS)	median	enet	8	6	testScore.PC	0.886064
rosette area (42 DAS)	median	enet	8	7	testScore.PC	0.822636
rosette area (42 DAS)	median	enet	8	8	testScore.PC	0.805731
rosette area (42 DAS)	median	enet	8	9	testScore.PC	0.699717
rosette area (42 DAS)	median	rf	0	0	testScore.PC	0.563531
rosette area (42 DAS)	median	rf	0	1	testScore.PC	0.810911
rosette area (42 DAS)	median	rf	0	2	testScore.PC	0.861209
rosette area (42 DAS)	median	rf	0	3	testScore.PC	0.0689865
rosette area (42 DAS)	median	rf	0	4	testScore.PC	0.771788
rosette area (42 DAS)	median	rf	0	5	testScore.PC	0.714921
rosette area (42 DAS)	median	rf	0	6	testScore.PC	0.725371
rosette area (42 DAS)	median	rf	0	7	testScore.PC	0.0249455
rosette area (42 DAS)	median	rf	0	8	testScore.PC	0.927429
rosette area (42 DAS)	median	rf	0	9	testScore.PC	0.316022
rosette area (42 DAS)	median	rf	1	0	testScore.PC	0.48979
rosette area (42 DAS)	median	rf	1	1	testScore.PC	0.888515
rosette area (42 DAS)	median	rf	1	2	testScore.PC	-0.397085
rosette area (42 DAS)	median	rf	1	3	testScore.PC	0.390123
rosette area (42 DAS)	median	rf	1	4	testScore.PC	0.859572
rosette area (42 DAS)	median	rf	1	5	testScore.PC	0.578638
rosette area (42 DAS)	median	rf	1	6	testScore.PC	0.430763
rosette area (42 DAS)	median	rf	1	7	testScore.PC	0.547158
rosette area (42 DAS)	median	rf	1	8	testScore.PC	0.763676
rosette area (42 DAS)	median	rf	1	9	testScore.PC	0.850452
rosette area (42 DAS)	median	rf	2	0	testScore.PC	0.658473
rosette area (42 DAS)	median	rf	2	1	testScore.PC	0.191761
rosette area (42 DAS)	median	rf	2	2	testScore.PC	0.96081
rosette area (42 DAS)	median	rf	2	3	testScore.PC	-0.111728
rosette area (42 DAS)	median	rf	2	4	testScore.PC	0.233333
rosette area (42 DAS)	median	rf	2	5	testScore.PC	0.344974
rosette area (42 DAS)	median	rf	2	6	testScore.PC	0.898504
rosette area (42 DAS)	median	rf	2	7	testScore.PC	0.790692
rosette area (42 DAS)	median	rf	2	8	testScore.PC	0.760714
rosette area (42 DAS)	median	rf	2	9	testScore.PC	0.0297441
rosette area (42 DAS)	median	rf	3	0	testScore.PC	0.677416
rosette area (42 DAS)	median	rf	3	1	testScore.PC	-0.0919325
rosette area (42 DAS)	median	rf	3	2	testScore.PC	0.56583
rosette area (42 DAS)	median	rf	3	3	testScore.PC	0.453872
rosette area (42 DAS)	median	rf	3	4	testScore.PC	0.790679
rosette area (42 DAS)	median	rf	3	5	testScore.PC	0.640894
rosette area (42 DAS)	median	rf	3	6	testScore.PC	-0.413204
rosette area (42 DAS)	median	rf	3	7	testScore.PC	0.689946
rosette area (42 DAS)	median	rf	3	8	testScore.PC	0.325074
rosette area (42 DAS)	median	rf	3	9	testScore.PC	0.506206
rosette area (42 DAS)	median	rf	4	0	testScore.PC	0.284668
rosette area (42 DAS)	median	rf	4	1	testScore.PC	0.836628
rosette area (42 DAS)	median	rf	4	2	testScore.PC	0.929341
rosette area (42 DAS)	median	rf	4	3	testScore.PC	0.846123
rosette area (42 DAS)	median	rf	4	4	testScore.PC	0.677017
rosette area (42 DAS)	median	rf	4	5	testScore.PC	0.70237
rosette area (42 DAS)	median	rf	4	6	testScore.PC	0.706966
rosette area (42 DAS)	median	rf	4	7	testScore.PC	-0.00303059
rosette area (42 DAS)	median	rf	4	8	testScore.PC	0.57651
rosette area (42 DAS)	median	rf	4	9	testScore.PC	0.686194
rosette area (42 DAS)	median	rf	5	0	testScore.PC	0.856817
rosette area (42 DAS)	median	rf	5	1	testScore.PC	0.628497
rosette area (42 DAS)	median	rf	5	2	testScore.PC	0.367688
rosette area (42 DAS)	median	rf	5	3	testScore.PC	0.800923
rosette area (42 DAS)	median	rf	5	4	testScore.PC	0.789985
rosette area (42 DAS)	median	rf	5	5	testScore.PC	0.237908
rosette area (42 DAS)	median	rf	5	6	testScore.PC	-0.27405
rosette area (42 DAS)	median	rf	5	7	testScore.PC	0.231848
rosette area (42 DAS)	median	rf	5	8	testScore.PC	0.940151
rosette area (42 DAS)	median	rf	5	9	testScore.PC	0.764264
rosette area (42 DAS)	median	rf	6	0	testScore.PC	0.249767
rosette area (42 DAS)	median	rf	6	1	testScore.PC	0.795774
rosette area (42 DAS)	median	rf	6	2	testScore.PC	-0.0732383
rosette area (42 DAS)	median	rf	6	3	testScore.PC	0.684928
rosette area (42 DAS)	median	rf	6	4	testScore.PC	0.62477
rosette area (42 DAS)	median	rf	6	5	testScore.PC	0.82453
rosette area (42 DAS)	median	rf	6	6	testScore.PC	0.865475
rosette area (42 DAS)	median	rf	6	7	testScore.PC	0.608995
rosette area (42 DAS)	median	rf	6	8	testScore.PC	0.139864
rosette area (42 DAS)	median	rf	6	9	testScore.PC	0.77841
rosette area (42 DAS)	median	rf	7	0	testScore.PC	0.651198
rosette area (42 DAS)	median	rf	7	1	testScore.PC	0.597236
rosette area (42 DAS)	median	rf	7	2	testScore.PC	0.215808
rosette area (42 DAS)	median	rf	7	3	testScore.PC	-0.0314774
rosette area (42 DAS)	median	rf	7	4	testScore.PC	0.178407
rosette area (42 DAS)	median	rf	7	5	testScore.PC	0.65407
rosette area (42 DAS)	median	rf	7	6	testScore.PC	0.288288
rosette area (42 DAS)	median	rf	7	7	testScore.PC	0.79695
rosette area (42 DAS)	median	rf	7	8	testScore.PC	0.896854
rosette area (42 DAS)	median	rf	7	9	testScore.PC	0.859299
rosette area (42 DAS)	median	rf	8	0	testScore.PC	0.359363
rosette area (42 DAS)	median	rf	8	1	testScore.PC	0.518074
rosette area (42 DAS)	median	rf	8	2	testScore.PC	0.6437
rosette area (42 DAS)	median	rf	8	3	testScore.PC	0.82451
rosette area (42 DAS)	median	rf	8	4	testScore.PC	0.742479
rosette area (42 DAS)	median	rf	8	5	testScore.PC	0.20541
rosette area (42 DAS)	median	rf	8	6	testScore.PC	0.821769
rosette area (42 DAS)	median	rf	8	7	testScore.PC	0.733204
rosette area (42 DAS)	median	rf	8	8	testScore.PC	0.794848
rosette area (42 DAS)	median	rf	8	9	testScore.PC	0.810053
rosette area (42 DAS)	spearman	enet	0	0	testScore.PC	0.38741
rosette area (42 DAS)	spearman	enet	0	1	testScore.PC	0.80234
rosette area (42 DAS)	spearman	enet	0	2	testScore.PC	0.690009
rosette area (42 DAS)	spearman	enet	0	3	testScore.PC	0.412624
rosette area (42 DAS)	spearman	enet	0	4	testScore.PC	0.844481
rosette area (42 DAS)	spearman	enet	0	5	testScore.PC	0.383449
rosette area (42 DAS)	spearman	enet	0	6	testScore.PC	0.80671
rosette area (42 DAS)	spearman	enet	0	7	testScore.PC	0.294907
rosette area (42 DAS)	spearman	enet	0	8	testScore.PC	0.662513
rosette area (42 DAS)	spearman	enet	0	9	testScore.PC	0.808887
rosette area (42 DAS)	spearman	enet	1	0	testScore.PC	0.208674
rosette area (42 DAS)	spearman	enet	1	1	testScore.PC	0.421635
rosette area (42 DAS)	spearman	enet	1	2	testScore.PC	0.607989
rosette area (42 DAS)	spearman	enet	1	3	testScore.PC	0.729965
rosette area (42 DAS)	spearman	enet	1	4	testScore.PC	0.830419
rosette area (42 DAS)	spearman	enet	1	5	testScore.PC	0.456959
rosette area (42 DAS)	spearman	enet	1	6	testScore.PC	0.284685
rosette area (42 DAS)	spearman	enet	1	7	testScore.PC	0.795933
rosette area (42 DAS)	spearman	enet	1	8	testScore.PC	0.723466
rosette area (42 DAS)	spearman	enet	1	9	testScore.PC	-0.261796
rosette area (42 DAS)	spearman	enet	2	0	testScore.PC	0.595897
rosette area (42 DAS)	spearman	enet	2	1	testScore.PC	0.657859
rosette area (42 DAS)	spearman	enet	2	2	testScore.PC	0.787005
rosette area (42 DAS)	spearman	enet	2	3	testScore.PC	-0.310515
rosette area (42 DAS)	spearman	enet	2	4	testScore.PC	0.515232
rosette area (42 DAS)	spearman	enet	2	5	testScore.PC	0.588025
rosette area (42 DAS)	spearman	enet	2	6	testScore.PC	0.689397
rosette area (42 DAS)	spearman	enet	2	7	testScore.PC	0.816062
rosette area (42 DAS)	spearman	enet	2	8	testScore.PC	0.462791
rosette area (42 DAS)	spearman	enet	2	9	testScore.PC	0.447592
rosette area (42 DAS)	spearman	enet	3	0	testScore.PC	0.767307
rosette area (42 DAS)	spearman	enet	3	1	testScore.PC	-0.129777
rosette area (42 DAS)	spearman	enet	3	2	testScore.PC	0.411926
rosette area (42 DAS)	spearman	enet	3	3	testScore.PC	0.43925
rosette area (42 DAS)	spearman	enet	3	4	testScore.PC	0.849397
rosette area (42 DAS)	spearman	enet	3	5	testScore.PC	0.933809
rosette area (42 DAS)	spearman	enet	3	6	testScore.PC	-0.0941151
rosette area (42 DAS)	spearman	enet	3	7	testScore.PC	0.594228
rosette area (42 DAS)	spearman	enet	3	8	testScore.PC	0.315791
rosette area (42 DAS)	spearman	enet	3	9	testScore.PC	0.41675
rosette area (42 DAS)	spearman	enet	4	0	testScore.PC	0.704624
rosette area (42 DAS)	spearman	enet	4	1	testScore.PC	0.92468
rosette area (42 DAS)	spearman	enet	4	2	testScore.PC	0.863387
rosette area (42 DAS)	spearman	enet	4	3	testScore.PC	0.631891
rosette area (42 DAS)	spearman	enet	4	4	testScore.PC	0.480448
rosette area (42 DAS)	spearman	enet	4	5	testScore.PC	0.571399
rosette area (42 DAS)	spearman	enet	4	6	testScore.PC	0.826145
rosette area (42 DAS)	spearman	enet	4	7	testScore.PC	0.379721
rosette area (42 DAS)	spearman	enet	4	8	testScore.PC	0.110453
rosette area (42 DAS)	spearman	enet	4	9	testScore.PC	0.235198
rosette area (42 DAS)	spearman	enet	5	0	testScore.PC	0.123092
rosette area (42 DAS)	spearman	enet	5	1	testScore.PC	0.460957
rosette area (42 DAS)	spearman	enet	5	2	testScore.PC	0.602843
rosette area (42 DAS)	spearman	enet	5	3	testScore.PC	0.740275
rosette area (42 DAS)	spearman	enet	5	4	testScore.PC	0.755038
rosette area (42 DAS)	spearman	enet	5	5	testScore.PC	-0.0845418
rosette area (42 DAS)	spearman	enet	5	6	testScore.PC	-0.15206
rosette area (42 DAS)	spearman	enet	5	7	testScore.PC	0.499839
rosette area (42 DAS)	spearman	enet	5	8	testScore.PC	0.719624
rosette area (42 DAS)	spearman	enet	5	9	testScore.PC	0.676855
rosette area (42 DAS)	spearman	enet	6	0	testScore.PC	0.581929
rosette area (42 DAS)	spearman	enet	6	1	testScore.PC	0.682739
rosette area (42 DAS)	spearman	enet	6	2	testScore.PC	0.475563
rosette area (42 DAS)	spearman	enet	6	3	testScore.PC	0.759283
rosette area (42 DAS)	spearman	enet	6	4	testScore.PC	0.734398
rosette area (42 DAS)	spearman	enet	6	5	testScore.PC	0.813272
rosette area (42 DAS)	spearman	enet	6	6	testScore.PC	0.789909
rosette area (42 DAS)	spearman	enet	6	7	testScore.PC	0.622301
rosette area (42 DAS)	spearman	enet	6	8	testScore.PC	0.186379
rosette area (42 DAS)	spearman	enet	6	9	testScore.PC	0.592377
rosette area (42 DAS)	spearman	enet	7	0	testScore.PC	0.033824
rosette area (42 DAS)	spearman	enet	7	1	testScore.PC	0.755625
rosette area (42 DAS)	spearman	enet	7	2	testScore.PC	0.638301
rosette area (42 DAS)	spearman	enet	7	3	testScore.PC	-0.0119301
rosette area (42 DAS)	spearman	enet	7	4	testScore.PC	0.599215
rosette area (42 DAS)	spearman	enet	7	5	testScore.PC	0.673262
rosette area (42 DAS)	spearman	enet	7	6	testScore.PC	0.134401
rosette area (42 DAS)	spearman	enet	7	7	testScore.PC	0.668413
rosette area (42 DAS)	spearman	enet	7	8	testScore.PC	0.742789
rosette area (42 DAS)	spearman	enet	7	9	testScore.PC	0.837852
rosette area (42 DAS)	spearman	enet	8	0	testScore.PC	0.535029
rosette area (42 DAS)	spearman	enet	8	1	testScore.PC	0.0992518
rosette area (42 DAS)	spearman	enet	8	2	testScore.PC	0.692722
rosette area (42 DAS)	spearman	enet	8	3	testScore.PC	0.882238
rosette area (42 DAS)	spearman	enet	8	4	testScore.PC	0.916545
rosette area (42 DAS)	spearman	enet	8	5	testScore.PC	0.124204
rosette area (42 DAS)	spearman	enet	8	6	testScore.PC	0.613188
rosette area (42 DAS)	spearman	enet	8	7	testScore.PC	0.741512
rosette area (42 DAS)	spearman	enet	8	8	testScore.PC	0.853009
rosette area (42 DAS)	spearman	enet	8	9	testScore.PC	0.661325
rosette area (42 DAS)	spearman	rf	0	0	testScore.PC	0.327951
rosette area (42 DAS)	spearman	rf	0	1	testScore.PC	0.764482
rosette area (42 DAS)	spearman	rf	0	2	testScore.PC	0.751571
rosette area (42 DAS)	spearman	rf	0	3	testScore.PC	0.0481231
rosette area (42 DAS)	spearman	rf	0	4	testScore.PC	0.883418
rosette area (42 DAS)	spearman	rf	0	5	testScore.PC	0.616731
rosette area (42 DAS)	spearman	rf	0	6	testScore.PC	0.712419
rosette area (42 DAS)	spearman	rf	0	7	testScore.PC	0.304999
rosette area (42 DAS)	spearman	rf	0	8	testScore.PC	0.739069
rosette area (42 DAS)	spearman	rf	0	9	testScore.PC	0.401419
rosette area (42 DAS)	spearman	rf	1	0	testScore.PC	0.35807
rosette area (42 DAS)	spearman	rf	1	1	testScore.PC	0.393712
rosette area (42 DAS)	spearman	rf	1	2	testScore.PC	-0.340657
rosette area (42 DAS)	spearman	rf	1	3	testScore.PC	0.457671
rosette area (42 DAS)	spearman	rf	1	4	testScore.PC	0.811687
rosette area (42 DAS)	spearman	rf	1	5	testScore.PC	0.580777
rosette area (42 DAS)	spearman	rf	1	6	testScore.PC	0.348392
rosette area (42 DAS)	spearman	rf	1	7	testScore.PC	0.697118
rosette area (42 DAS)	spearman	rf	1	8	testScore.PC	0.820154
rosette area (42 DAS)	spearman	rf	1	9	testScore.PC	-0.273011
rosette area (42 DAS)	spearman	rf	2	0	testScore.PC	0.709395
rosette area (42 DAS)	spearman	rf	2	1	testScore.PC	0.149378
rosette area (42 DAS)	spearman	rf	2	2	testScore.PC	0.914441
rosette area (42 DAS)	spearman	rf	2	3	testScore.PC	0.0818371
rosette area (42 DAS)	spearman	rf	2	4	testScore.PC	0.171219
rosette area (42 DAS)	spearman	rf	2	5	testScore.PC	0.401119
rosette area (42 DAS)	spearman	rf	2	6	testScore.PC	0.499439
rosette area (42 DAS)	spearman	rf	2	7	testScore.PC	0.817374
rosette area (42 DAS)	spearman	rf	2	8	testScore.PC	0.29243
rosette area (42 DAS)	spearman	rf	2	9	testScore.PC	0.0162406
rosette area (42 DAS)	spearman	rf	3	0	testScore.PC	0.643277
rosette area (42 DAS)	spearman	rf	3	1	testScore.PC	-0.29088
rosette area (42 DAS)	spearman	rf	3	2	testScore.PC	0.297909
rosette area (42 DAS)	spearman	rf	3	3	testScore.PC	0.234038
rosette area (42 DAS)	spearman	rf	3	4	testScore.PC	0.78534
rosette area (42 DAS)	spearman	rf	3	5	testScore.PC	0.671376
rosette area (42 DAS)	spearman	rf	3	6	testScore.PC	-0.44472
rosette area (42 DAS)	spearman	rf	3	7	testScore.PC	0.593422
rosette area (42 DAS)	spearman	rf	3	8	testScore.PC	0.272104
rosette area (42 DAS)	spearman	rf	3	9	testScore.PC	0.346089
rosette area (42 DAS)	spearman	rf	4	0	testScore.PC	0.503072
rosette area (42 DAS)	spearman	rf	4	1	testScore.PC	0.815615
rosette area (42 DAS)	spearman	rf	4	2	testScore.PC	0.914521
rosette area (42 DAS)	spearman	rf	4	3	testScore.PC	0.837464
rosette area (42 DAS)	spearman	rf	4	4	testScore.PC	0.157166
rosette area (42 DAS)	spearman	rf	4	5	testScore.PC	0.850888
rosette area (42 DAS)	spearman	rf	4	6	testScore.PC	0.724896
rosette area (42 DAS)	spearman	rf	4	7	testScore.PC	0.118686
rosette area (42 DAS)	spearman	rf	4	8	testScore.PC	0.0450644
rosette area (42 DAS)	spearman	rf	4	9	testScore.PC	0.653485
rosette area (42 DAS)	spearman	rf	5	0	testScore.PC	-0.0708853
rosette area (42 DAS)	spearman	rf	5	1	testScore.PC	0.297899
rosette area (42 DAS)	spearman	rf	5	2	testScore.PC	0.646381
rosette area (42 DAS)	spearman	rf	5	3	testScore.PC	0.849129
rosette area (42 DAS)	spearman	rf	5	4	testScore.PC	0.832227
rosette area (42 DAS)	spearman	rf	5	5	testScore.PC	0.0221146
rosette area (42 DAS)	spearman	rf	5	6	testScore.PC	-0.317766
rosette area (42 DAS)	spearman	rf	5	7	testScore.PC	0.0836999
rosette area (42 DAS)	spearman	rf	5	8	testScore.PC	0.938523
rosette area (42 DAS)	spearman	rf	5	9	testScore.PC	0.607173
rosette area (42 DAS)	spearman	rf	6	0	testScore.PC	0.319305
rosette area (42 DAS)	spearman	rf	6	1	testScore.PC	0.446019
rosette area (42 DAS)	spearman	rf	6	2	testScore.PC	0.0748115
rosette area (42 DAS)	spearman	rf	6	3	testScore.PC	0.564682
rosette area (42 DAS)	spearman	rf	6	4	testScore.PC	0.508221
rosette area (42 DAS)	spearman	rf	6	5	testScore.PC	0.792651
rosette area (42 DAS)	spearman	rf	6	6	testScore.PC	0.739481
rosette area (42 DAS)	spearman	rf	6	7	testScore.PC	0.626622
rosette area (42 DAS)	spearman	rf	6	8	testScore.PC	0.175368
rosette area (42 DAS)	spearman	rf	6	9	testScore.PC	0.60457
rosette area (42 DAS)	spearman	rf	7	0	testScore.PC	0.0112421
rosette area (42 DAS)	spearman	rf	7	1	testScore.PC	0.649433
rosette area (42 DAS)	spearman	rf	7	2	testScore.PC	0.112254
rosette area (42 DAS)	spearman	rf	7	3	testScore.PC	-0.0427398
rosette area (42 DAS)	spearman	rf	7	4	testScore.PC	0.323412
rosette area (42 DAS)	spearman	rf	7	5	testScore.PC	0.605469
rosette area (42 DAS)	spearman	rf	7	6	testScore.PC	0.172493
rosette area (42 DAS)	spearman	rf	7	7	testScore.PC	0.741408
rosette area (42 DAS)	spearman	rf	7	8	testScore.PC	0.861683
rosette area (42 DAS)	spearman	rf	7	9	testScore.PC	0.877748
rosette area (42 DAS)	spearman	rf	8	0	testScore.PC	0.191075
rosette area (42 DAS)	spearman	rf	8	1	testScore.PC	0.53921
rosette area (42 DAS)	spearman	rf	8	2	testScore.PC	0.570544
rosette area (42 DAS)	spearman	rf	8	3	testScore.PC	0.856342
rosette area (42 DAS)	spearman	rf	8	4	testScore.PC	0.744503
rosette area (42 DAS)	spearman	rf	8	5	testScore.PC	0.137555
rosette area (42 DAS)	spearman	rf	8	6	testScore.PC	0.719243
rosette area (42 DAS)	spearman	rf	8	7	testScore.PC	0.729776
rosette area (42 DAS)	spearman	rf	8	8	testScore.PC	0.869059
rosette area (42 DAS)	spearman	rf	8	9	testScore.PC	0.639469
rosette area (42 DAS)	hsic-5000	enet	0	0	testScore.R2	0.0217707
rosette area (42 DAS)	hsic-5000	enet	0	1	testScore.R2	0.561174
rosette area (42 DAS)	hsic-5000	enet	0	2	testScore.R2	0.691596
rosette area (42 DAS)	hsic-5000	enet	0	3	testScore.R2	-0.861207
rosette area (42 DAS)	hsic-5000	enet	0	4	testScore.R2	0.076186
rosette area (42 DAS)	hsic-5000	enet	0	5	testScore.R2	0.294968
rosette area (42 DAS)	hsic-5000	enet	0	6	testScore.R2	0.294456
rosette area (42 DAS)	hsic-5000	enet	0	7	testScore.R2	-0.104653
rosette area (42 DAS)	hsic-5000	enet	0	8	testScore.R2	0.608808
rosette area (42 DAS)	hsic-5000	enet	0	9	testScore.R2	0.0499135
rosette area (42 DAS)	hsic-5000	enet	1	0	testScore.R2	-0.402004
rosette area (42 DAS)	hsic-5000	enet	1	1	testScore.R2	0.306636
rosette area (42 DAS)	hsic-5000	enet	1	2	testScore.R2	-0.640533
rosette area (42 DAS)	hsic-5000	enet	1	3	testScore.R2	0.119438
rosette area (42 DAS)	hsic-5000	enet	1	4	testScore.R2	-0.1224
rosette area (42 DAS)	hsic-5000	enet	1	5	testScore.R2	-1.71363
rosette area (42 DAS)	hsic-5000	enet	1	6	testScore.R2	0.422081
rosette area (42 DAS)	hsic-5000	enet	1	7	testScore.R2	0.144289
rosette area (42 DAS)	hsic-5000	enet	1	8	testScore.R2	0.424427
rosette area (42 DAS)	hsic-5000	enet	1	9	testScore.R2	0.539342
rosette area (42 DAS)	hsic-5000	enet	2	0	testScore.R2	0.0525986
rosette area (42 DAS)	hsic-5000	enet	2	1	testScore.R2	0.139249
rosette area (42 DAS)	hsic-5000	enet	2	2	testScore.R2	0.303733
rosette area (42 DAS)	hsic-5000	enet	2	3	testScore.R2	-0.811635
rosette area (42 DAS)	hsic-5000	enet	2	4	testScore.R2	-1.54521
rosette area (42 DAS)	hsic-5000	enet	2	5	testScore.R2	0.308957
rosette area (42 DAS)	hsic-5000	enet	2	6	testScore.R2	0.742774
rosette area (42 DAS)	hsic-5000	enet	2	7	testScore.R2	0.620847
rosette area (42 DAS)	hsic-5000	enet	2	8	testScore.R2	0.3549
rosette area (42 DAS)	hsic-5000	enet	2	9	testScore.R2	-0.0669863
rosette area (42 DAS)	hsic-5000	enet	3	0	testScore.R2	0.0740797
rosette area (42 DAS)	hsic-5000	enet	3	1	testScore.R2	-0.143965
rosette area (42 DAS)	hsic-5000	enet	3	2	testScore.R2	0.325377
rosette area (42 DAS)	hsic-5000	enet	3	3	testScore.R2	0.329839
rosette area (42 DAS)	hsic-5000	enet	3	4	testScore.R2	0.735855
rosette area (42 DAS)	hsic-5000	enet	3	5	testScore.R2	0.449603
rosette area (42 DAS)	hsic-5000	enet	3	6	testScore.R2	-2.87693
rosette area (42 DAS)	hsic-5000	enet	3	7	testScore.R2	0.54039
rosette area (42 DAS)	hsic-5000	enet	3	8	testScore.R2	0.310207
rosette area (42 DAS)	hsic-5000	enet	3	9	testScore.R2	-0.0736233
rosette area (42 DAS)	hsic-5000	enet	4	0	testScore.R2	0.109847
rosette area (42 DAS)	hsic-5000	enet	4	1	testScore.R2	0.321472
rosette area (42 DAS)	hsic-5000	enet	4	2	testScore.R2	-0.0675528
rosette area (42 DAS)	hsic-5000	enet	4	3	testScore.R2	0.770562
rosette area (42 DAS)	hsic-5000	enet	4	4	testScore.R2	0.556022
rosette area (42 DAS)	hsic-5000	enet	4	5	testScore.R2	-0.115126
rosette area (42 DAS)	hsic-5000	enet	4	6	testScore.R2	0.385797
rosette area (42 DAS)	hsic-5000	enet	4	7	testScore.R2	-0.926896
rosette area (42 DAS)	hsic-5000	enet	4	8	testScore.R2	-0.49223
rosette area (42 DAS)	hsic-5000	enet	4	9	testScore.R2	0.35844
rosette area (42 DAS)	hsic-5000	enet	5	0	testScore.R2	0.500211
rosette area (42 DAS)	hsic-5000	enet	5	1	testScore.R2	0.0906482
rosette area (42 DAS)	hsic-5000	enet	5	2	testScore.R2	0.42086
rosette area (42 DAS)	hsic-5000	enet	5	3	testScore.R2	-1.63367
rosette area (42 DAS)	hsic-5000	enet	5	4	testScore.R2	0.789428
rosette area (42 DAS)	hsic-5000	enet	5	5	testScore.R2	-0.131514
rosette area (42 DAS)	hsic-5000	enet	5	6	testScore.R2	-1.87912
rosette area (42 DAS)	hsic-5000	enet	5	7	testScore.R2	-0.723407
rosette area (42 DAS)	hsic-5000	enet	5	8	testScore.R2	0.389414
rosette area (42 DAS)	hsic-5000	enet	5	9	testScore.R2	-0.105182
rosette area (42 DAS)	hsic-5000	enet	6	0	testScore.R2	-0.717629
rosette area (42 DAS)	hsic-5000	enet	6	1	testScore.R2	0.565809
rosette area (42 DAS)	hsic-5000	enet	6	2	testScore.R2	-0.891843
rosette area (42 DAS)	hsic-5000	enet	6	3	testScore.R2	-0.151398
rosette area (42 DAS)	hsic-5000	enet	6	4	testScore.R2	0.392471
rosette area (42 DAS)	hsic-5000	enet	6	5	testScore.R2	0.526346
rosette area (42 DAS)	hsic-5000	enet	6	6	testScore.R2	0.498096
rosette area (42 DAS)	hsic-5000	enet	6	7	testScore.R2	0.224346
rosette area (42 DAS)	hsic-5000	enet	6	8	testScore.R2	-0.173982
rosette area (42 DAS)	hsic-5000	enet	6	9	testScore.R2	-0.368862
rosette area (42 DAS)	hsic-5000	enet	7	0	testScore.R2	0.241921
rosette area (42 DAS)	hsic-5000	enet	7	1	testScore.R2	0.108752
rosette area (42 DAS)	hsic-5000	enet	7	2	testScore.R2	-0.0557921
rosette area (42 DAS)	hsic-5000	enet	7	3	testScore.R2	-0.524713
rosette area (42 DAS)	hsic-5000	enet	7	4	testScore.R2	-0.0555258
rosette area (42 DAS)	hsic-5000	enet	7	5	testScore.R2	0.554354
rosette area (42 DAS)	hsic-5000	enet	7	6	testScore.R2	-0.362727
rosette area (42 DAS)	hsic-5000	enet	7	7	testScore.R2	0.610113
rosette area (42 DAS)	hsic-5000	enet	7	8	testScore.R2	0.387577
rosette area (42 DAS)	hsic-5000	enet	7	9	testScore.R2	0.671351
rosette area (42 DAS)	hsic-5000	enet	8	0	testScore.R2	-0.026286
rosette area (42 DAS)	hsic-5000	enet	8	1	testScore.R2	-0.224924
rosette area (42 DAS)	hsic-5000	enet	8	2	testScore.R2	0.326229
rosette area (42 DAS)	hsic-5000	enet	8	3	testScore.R2	0.523613
rosette area (42 DAS)	hsic-5000	enet	8	4	testScore.R2	-0.443908
rosette area (42 DAS)	hsic-5000	enet	8	5	testScore.R2	-1.21359
rosette area (42 DAS)	hsic-5000	enet	8	6	testScore.R2	0.0607719
rosette area (42 DAS)	hsic-5000	enet	8	7	testScore.R2	0.69979
rosette area (42 DAS)	hsic-5000	enet	8	8	testScore.R2	0.138257
rosette area (42 DAS)	hsic-5000	enet	8	9	testScore.R2	0.0777904
rosette area (42 DAS)	hsic-5000	rf	0	0	testScore.R2	0.0826938
rosette area (42 DAS)	hsic-5000	rf	0	1	testScore.R2	0.428822
rosette area (42 DAS)	hsic-5000	rf	0	2	testScore.R2	0.481906
rosette area (42 DAS)	hsic-5000	rf	0	3	testScore.R2	-0.599743
rosette area (42 DAS)	hsic-5000	rf	0	4	testScore.R2	0.248645
rosette area (42 DAS)	hsic-5000	rf	0	5	testScore.R2	0.265956
rosette area (42 DAS)	hsic-5000	rf	0	6	testScore.R2	0.200855
rosette area (42 DAS)	hsic-5000	rf	0	7	testScore.R2	-0.260089
rosette area (42 DAS)	hsic-5000	rf	0	8	testScore.R2	0.724425
rosette area (42 DAS)	hsic-5000	rf	0	9	testScore.R2	-0.0926672
rosette area (42 DAS)	hsic-5000	rf	1	0	testScore.R2	-0.0825478
rosette area (42 DAS)	hsic-5000	rf	1	1	testScore.R2	0.468354
rosette area (42 DAS)	hsic-5000	rf	1	2	testScore.R2	-0.237717
rosette area (42 DAS)	hsic-5000	rf	1	3	testScore.R2	-0.0733224
rosette area (42 DAS)	hsic-5000	rf	1	4	testScore.R2	-0.217595
rosette area (42 DAS)	hsic-5000	rf	1	5	testScore.R2	-1.41684
rosette area (42 DAS)	hsic-5000	rf	1	6	testScore.R2	0.0994426
rosette area (42 DAS)	hsic-5000	rf	1	7	testScore.R2	0.147046
rosette area (42 DAS)	hsic-5000	rf	1	8	testScore.R2	0.370832
rosette area (42 DAS)	hsic-5000	rf	1	9	testScore.R2	0.467097
rosette area (42 DAS)	hsic-5000	rf	2	0	testScore.R2	0.536409
rosette area (42 DAS)	hsic-5000	rf	2	1	testScore.R2	-0.0104436
rosette area (42 DAS)	hsic-5000	rf	2	2	testScore.R2	-0.1748
rosette area (42 DAS)	hsic-5000	rf	2	3	testScore.R2	-0.332809
rosette area (42 DAS)	hsic-5000	rf	2	4	testScore.R2	-0.616025
rosette area (42 DAS)	hsic-5000	rf	2	5	testScore.R2	0.245473
rosette area (42 DAS)	hsic-5000	rf	2	6	testScore.R2	0.648716
rosette area (42 DAS)	hsic-5000	rf	2	7	testScore.R2	0.541433
rosette area (42 DAS)	hsic-5000	rf	2	8	testScore.R2	0.39132
rosette area (42 DAS)	hsic-5000	rf	2	9	testScore.R2	-0.0853462
rosette area (42 DAS)	hsic-5000	rf	3	0	testScore.R2	0.170341
rosette area (42 DAS)	hsic-5000	rf	3	1	testScore.R2	-0.7083
rosette area (42 DAS)	hsic-5000	rf	3	2	testScore.R2	0.186597
rosette area (42 DAS)	hsic-5000	rf	3	3	testScore.R2	0.132276
rosette area (42 DAS)	hsic-5000	rf	3	4	testScore.R2	0.428455
rosette area (42 DAS)	hsic-5000	rf	3	5	testScore.R2	0.171072
rosette area (42 DAS)	hsic-5000	rf	3	6	testScore.R2	-2.71448
rosette area (42 DAS)	hsic-5000	rf	3	7	testScore.R2	0.287353
rosette area (42 DAS)	hsic-5000	rf	3	8	testScore.R2	0.156995
rosette area (42 DAS)	hsic-5000	rf	3	9	testScore.R2	0.334379
rosette area (42 DAS)	hsic-5000	rf	4	0	testScore.R2	0.0695838
rosette area (42 DAS)	hsic-5000	rf	4	1	testScore.R2	0.392315
rosette area (42 DAS)	hsic-5000	rf	4	2	testScore.R2	0.40139
rosette area (42 DAS)	hsic-5000	rf	4	3	testScore.R2	0.414837
rosette area (42 DAS)	hsic-5000	rf	4	4	testScore.R2	0.135111
rosette area (42 DAS)	hsic-5000	rf	4	5	testScore.R2	0.433927
rosette area (42 DAS)	hsic-5000	rf	4	6	testScore.R2	0.359097
rosette area (42 DAS)	hsic-5000	rf	4	7	testScore.R2	-0.702691
rosette area (42 DAS)	hsic-5000	rf	4	8	testScore.R2	-0.641991
rosette area (42 DAS)	hsic-5000	rf	4	9	testScore.R2	0.487107
rosette area (42 DAS)	hsic-5000	rf	5	0	testScore.R2	0.478165
rosette area (42 DAS)	hsic-5000	rf	5	1	testScore.R2	0.170599
rosette area (42 DAS)	hsic-5000	rf	5	2	testScore.R2	0.206042
rosette area (42 DAS)	hsic-5000	rf	5	3	testScore.R2	-1.35539
rosette area (42 DAS)	hsic-5000	rf	5	4	testScore.R2	0.631173
rosette area (42 DAS)	hsic-5000	rf	5	5	testScore.R2	-0.170268
rosette area (42 DAS)	hsic-5000	rf	5	6	testScore.R2	-1.79179
rosette area (42 DAS)	hsic-5000	rf	5	7	testScore.R2	-1.13215
rosette area (42 DAS)	hsic-5000	rf	5	8	testScore.R2	0.598764
rosette area (42 DAS)	hsic-5000	rf	5	9	testScore.R2	-0.291315
rosette area (42 DAS)	hsic-5000	rf	6	0	testScore.R2	0.227626
rosette area (42 DAS)	hsic-5000	rf	6	1	testScore.R2	0.468112
rosette area (42 DAS)	hsic-5000	rf	6	2	testScore.R2	-0.665324
rosette area (42 DAS)	hsic-5000	rf	6	3	testScore.R2	-0.0889788
rosette area (42 DAS)	hsic-5000	rf	6	4	testScore.R2	0.507123
rosette area (42 DAS)	hsic-5000	rf	6	5	testScore.R2	0.589658
rosette area (42 DAS)	hsic-5000	rf	6	6	testScore.R2	0.17041
rosette area (42 DAS)	hsic-5000	rf	6	7	testScore.R2	0.241677
rosette area (42 DAS)	hsic-5000	rf	6	8	testScore.R2	0.0781615
rosette area (42 DAS)	hsic-5000	rf	6	9	testScore.R2	-0.406463
rosette area (42 DAS)	hsic-5000	rf	7	0	testScore.R2	-0.20947
rosette area (42 DAS)	hsic-5000	rf	7	1	testScore.R2	0.269612
rosette area (42 DAS)	hsic-5000	rf	7	2	testScore.R2	0.0430969
rosette area (42 DAS)	hsic-5000	rf	7	3	testScore.R2	-0.552658
rosette area (42 DAS)	hsic-5000	rf	7	4	testScore.R2	0.150671
rosette area (42 DAS)	hsic-5000	rf	7	5	testScore.R2	0.391712
rosette area (42 DAS)	hsic-5000	rf	7	6	testScore.R2	-0.280058
rosette area (42 DAS)	hsic-5000	rf	7	7	testScore.R2	0.568843
rosette area (42 DAS)	hsic-5000	rf	7	8	testScore.R2	0.451167
rosette area (42 DAS)	hsic-5000	rf	7	9	testScore.R2	0.657672
rosette area (42 DAS)	hsic-5000	rf	8	0	testScore.R2	-0.172959
rosette area (42 DAS)	hsic-5000	rf	8	1	testScore.R2	-0.370231
rosette area (42 DAS)	hsic-5000	rf	8	2	testScore.R2	0.236211
rosette area (42 DAS)	hsic-5000	rf	8	3	testScore.R2	0.513719
rosette area (42 DAS)	hsic-5000	rf	8	4	testScore.R2	-0.691049
rosette area (42 DAS)	hsic-5000	rf	8	5	testScore.R2	-1.04318
rosette area (42 DAS)	hsic-5000	rf	8	6	testScore.R2	0.490549
rosette area (42 DAS)	hsic-5000	rf	8	7	testScore.R2	0.422476
rosette area (42 DAS)	hsic-5000	rf	8	8	testScore.R2	-0.201511
rosette area (42 DAS)	hsic-5000	rf	8	9	testScore.R2	0.601692
rosette area (42 DAS)	median	enet	0	0	testScore.R2	0.320804
rosette area (42 DAS)	median	enet	0	1	testScore.R2	0.635064
rosette area (42 DAS)	median	enet	0	2	testScore.R2	0.628851
rosette area (42 DAS)	median	enet	0	3	testScore.R2	-0.186256
rosette area (42 DAS)	median	enet	0	4	testScore.R2	-0.0456602
rosette area (42 DAS)	median	enet	0	5	testScore.R2	0.263832
rosette area (42 DAS)	median	enet	0	6	testScore.R2	0.053818
rosette area (42 DAS)	median	enet	0	7	testScore.R2	-0.0320088
rosette area (42 DAS)	median	enet	0	8	testScore.R2	0.644976
rosette area (42 DAS)	median	enet	0	9	testScore.R2	0.213219
rosette area (42 DAS)	median	enet	1	0	testScore.R2	-0.299013
rosette area (42 DAS)	median	enet	1	1	testScore.R2	0.405978
rosette area (42 DAS)	median	enet	1	2	testScore.R2	-0.882476
rosette area (42 DAS)	median	enet	1	3	testScore.R2	0.102759
rosette area (42 DAS)	median	enet	1	4	testScore.R2	0.237557
rosette area (42 DAS)	median	enet	1	5	testScore.R2	-2.50138
rosette area (42 DAS)	median	enet	1	6	testScore.R2	0.436541
rosette area (42 DAS)	median	enet	1	7	testScore.R2	0.313357
rosette area (42 DAS)	median	enet	1	8	testScore.R2	0.33657
rosette area (42 DAS)	median	enet	1	9	testScore.R2	0.676455
rosette area (42 DAS)	median	enet	2	0	testScore.R2	0.1732
rosette area (42 DAS)	median	enet	2	1	testScore.R2	0.234641
rosette area (42 DAS)	median	enet	2	2	testScore.R2	0.302472
rosette area (42 DAS)	median	enet	2	3	testScore.R2	-1.00571
rosette area (42 DAS)	median	enet	2	4	testScore.R2	-1.74054
rosette area (42 DAS)	median	enet	2	5	testScore.R2	0.215631
rosette area (42 DAS)	median	enet	2	6	testScore.R2	0.787798
rosette area (42 DAS)	median	enet	2	7	testScore.R2	0.615048
rosette area (42 DAS)	median	enet	2	8	testScore.R2	0.516192
rosette area (42 DAS)	median	enet	2	9	testScore.R2	0.0614105
rosette area (42 DAS)	median	enet	3	0	testScore.R2	0.345004
rosette area (42 DAS)	median	enet	3	1	testScore.R2	-0.174792
rosette area (42 DAS)	median	enet	3	2	testScore.R2	0.4291
rosette area (42 DAS)	median	enet	3	3	testScore.R2	0.333015
rosette area (42 DAS)	median	enet	3	4	testScore.R2	0.63589
rosette area (42 DAS)	median	enet	3	5	testScore.R2	0.486519
rosette area (42 DAS)	median	enet	3	6	testScore.R2	-3.82818
rosette area (42 DAS)	median	enet	3	7	testScore.R2	0.202738
rosette area (42 DAS)	median	enet	3	8	testScore.R2	-0.0800312
rosette area (42 DAS)	median	enet	3	9	testScore.R2	0.123862
rosette area (42 DAS)	median	enet	4	0	testScore.R2	-0.038388
rosette area (42 DAS)	median	enet	4	1	testScore.R2	0.51696
rosette area (42 DAS)	median	enet	4	2	testScore.R2	0.123934
rosette area (42 DAS)	median	enet	4	3	testScore.R2	0.66295
rosette area (42 DAS)	median	enet	4	4	testScore.R2	0.433239
rosette area (42 DAS)	median	enet	4	5	testScore.R2	-0.115449
rosette area (42 DAS)	median	enet	4	6	testScore.R2	0.258107
rosette area (42 DAS)	median	enet	4	7	testScore.R2	-1.27205
rosette area (42 DAS)	median	enet	4	8	testScore.R2	0.00987365
rosette area (42 DAS)	median	enet	4	9	testScore.R2	0.371511
rosette area (42 DAS)	median	enet	5	0	testScore.R2	0.723972
rosette area (42 DAS)	median	enet	5	1	testScore.R2	0.187678
rosette area (42 DAS)	median	enet	5	2	testScore.R2	0.34109
rosette area (42 DAS)	median	enet	5	3	testScore.R2	-1.884
rosette area (42 DAS)	median	enet	5	4	testScore.R2	0.653136
rosette area (42 DAS)	median	enet	5	5	testScore.R2	-0.0483774
rosette area (42 DAS)	median	enet	5	6	testScore.R2	-2.53207
rosette area (42 DAS)	median	enet	5	7	testScore.R2	-0.892716
rosette area (42 DAS)	median	enet	5	8	testScore.R2	0.594203
rosette area (42 DAS)	median	enet	5	9	testScore.R2	0.0418823
rosette area (42 DAS)	median	enet	6	0	testScore.R2	0.193186
rosette area (42 DAS)	median	enet	6	1	testScore.R2	0.699755
rosette area (42 DAS)	median	enet	6	2	testScore.R2	-1.45202
rosette area (42 DAS)	median	enet	6	3	testScore.R2	-0.0809763
rosette area (42 DAS)	median	enet	6	4	testScore.R2	0.313074
rosette area (42 DAS)	median	enet	6	5	testScore.R2	0.640409
rosette area (42 DAS)	median	enet	6	6	testScore.R2	0.580304
rosette area (42 DAS)	median	enet	6	7	testScore.R2	0.248739
rosette area (42 DAS)	median	enet	6	8	testScore.R2	-0.188214
rosette area (42 DAS)	median	enet	6	9	testScore.R2	-0.671571
rosette area (42 DAS)	median	enet	7	0	testScore.R2	0.252361
rosette area (42 DAS)	median	enet	7	1	testScore.R2	0.231108
rosette area (42 DAS)	median	enet	7	2	testScore.R2	-0.0527455
rosette area (42 DAS)	median	enet	7	3	testScore.R2	-0.430228
rosette area (42 DAS)	median	enet	7	4	testScore.R2	0.342334
rosette area (42 DAS)	median	enet	7	5	testScore.R2	0.497458
rosette area (42 DAS)	median	enet	7	6	testScore.R2	-0.70482
rosette area (42 DAS)	median	enet	7	7	testScore.R2	0.527057
rosette area (42 DAS)	median	enet	7	8	testScore.R2	0.58238
rosette area (42 DAS)	median	enet	7	9	testScore.R2	0.728204
rosette area (42 DAS)	median	enet	8	0	testScore.R2	-0.0326881
rosette area (42 DAS)	median	enet	8	1	testScore.R2	0.0710286
rosette area (42 DAS)	median	enet	8	2	testScore.R2	0.288826
rosette area (42 DAS)	median	enet	8	3	testScore.R2	0.553132
rosette area (42 DAS)	median	enet	8	4	testScore.R2	-0.773167
rosette area (42 DAS)	median	enet	8	5	testScore.R2	-1.44284
rosette area (42 DAS)	median	enet	8	6	testScore.R2	0.440833
rosette area (42 DAS)	median	enet	8	7	testScore.R2	0.637972
rosette area (42 DAS)	median	enet	8	8	testScore.R2	-0.226215
rosette area (42 DAS)	median	enet	8	9	testScore.R2	0.076854
rosette area (42 DAS)	median	rf	0	0	testScore.R2	0.172081
rosette area (42 DAS)	median	rf	0	1	testScore.R2	0.3724
rosette area (42 DAS)	median	rf	0	2	testScore.R2	0.437709
rosette area (42 DAS)	median	rf	0	3	testScore.R2	-0.583992
rosette area (42 DAS)	median	rf	0	4	testScore.R2	0.213555
rosette area (42 DAS)	median	rf	0	5	testScore.R2	0.0681005
rosette area (42 DAS)	median	rf	0	6	testScore.R2	-0.079518
rosette area (42 DAS)	median	rf	0	7	testScore.R2	-0.0788152
rosette area (42 DAS)	median	rf	0	8	testScore.R2	0.644262
rosette area (42 DAS)	median	rf	0	9	testScore.R2	0.0453558
rosette area (42 DAS)	median	rf	1	0	testScore.R2	0.164146
rosette area (42 DAS)	median	rf	1	1	testScore.R2	0.519022
rosette area (42 DAS)	median	rf	1	2	testScore.R2	-1.24978
rosette area (42 DAS)	median	rf	1	3	testScore.R2	0.0236336
rosette area (42 DAS)	median	rf	1	4	testScore.R2	-0.415384
rosette area (42 DAS)	median	rf	1	5	testScore.R2	-1.79195
rosette area (42 DAS)	median	rf	1	6	testScore.R2	0.0871661
rosette area (42 DAS)	median	rf	1	7	testScore.R2	0.173088
rosette area (42 DAS)	median	rf	1	8	testScore.R2	0.208909
rosette area (42 DAS)	median	rf	1	9	testScore.R2	0.482946
rosette area (42 DAS)	median	rf	2	0	testScore.R2	0.208909
rosette area (42 DAS)	median	rf	2	1	testScore.R2	-0.00249685
rosette area (42 DAS)	median	rf	2	2	testScore.R2	0.161103
rosette area (42 DAS)	median	rf	2	3	testScore.R2	-0.410417
rosette area (42 DAS)	median	rf	2	4	testScore.R2	-0.42158
rosette area (42 DAS)	median	rf	2	5	testScore.R2	0.0392508
rosette area (42 DAS)	median	rf	2	6	testScore.R2	0.599986
rosette area (42 DAS)	median	rf	2	7	testScore.R2	0.358414
rosette area (42 DAS)	median	rf	2	8	testScore.R2	0.42456
rosette area (42 DAS)	median	rf	2	9	testScore.R2	-0.0477437
rosette area (42 DAS)	median	rf	3	0	testScore.R2	0.213287
rosette area (42 DAS)	median	rf	3	1	testScore.R2	-0.259013
rosette area (42 DAS)	median	rf	3	2	testScore.R2	0.257908
rosette area (42 DAS)	median	rf	3	3	testScore.R2	0.119005
rosette area (42 DAS)	median	rf	3	4	testScore.R2	0.446808
rosette area (42 DAS)	median	rf	3	5	testScore.R2	0.0542067
rosette area (42 DAS)	median	rf	3	6	testScore.R2	-3.95484
rosette area (42 DAS)	median	rf	3	7	testScore.R2	0.344103
rosette area (42 DAS)	median	rf	3	8	testScore.R2	0.0274353
rosette area (42 DAS)	median	rf	3	9	testScore.R2	0.252336
rosette area (42 DAS)	median	rf	4	0	testScore.R2	-0.185806
rosette area (42 DAS)	median	rf	4	1	testScore.R2	0.383505
rosette area (42 DAS)	median	rf	4	2	testScore.R2	0.221897
rosette area (42 DAS)	median	rf	4	3	testScore.R2	0.537946
rosette area (42 DAS)	median	rf	4	4	testScore.R2	0.217102
rosette area (42 DAS)	median	rf	4	5	testScore.R2	0.299549
rosette area (42 DAS)	median	rf	4	6	testScore.R2	0.368926
rosette area (42 DAS)	median	rf	4	7	testScore.R2	-0.896533
rosette area (42 DAS)	median	rf	4	8	testScore.R2	-0.49199
rosette area (42 DAS)	median	rf	4	9	testScore.R2	0.387136
rosette area (42 DAS)	median	rf	5	0	testScore.R2	0.547315
rosette area (42 DAS)	median	rf	5	1	testScore.R2	0.0609786
rosette area (42 DAS)	median	rf	5	2	testScore.R2	0.104242
rosette area (42 DAS)	median	rf	5	3	testScore.R2	-1.25838
rosette area (42 DAS)	median	rf	5	4	testScore.R2	0.515027
rosette area (42 DAS)	median	rf	5	5	testScore.R2	-0.307696
rosette area (42 DAS)	median	rf	5	6	testScore.R2	-2.34534
rosette area (42 DAS)	median	rf	5	7	testScore.R2	-0.655874
rosette area (42 DAS)	median	rf	5	8	testScore.R2	0.557581
rosette area (42 DAS)	median	rf	5	9	testScore.R2	-0.0444155
rosette area (42 DAS)	median	rf	6	0	testScore.R2	0.0521783
rosette area (42 DAS)	median	rf	6	1	testScore.R2	0.463217
rosette area (42 DAS)	median	rf	6	2	testScore.R2	-1.28902
rosette area (42 DAS)	median	rf	6	3	testScore.R2	-0.181583
rosette area (42 DAS)	median	rf	6	4	testScore.R2	0.380023
rosette area (42 DAS)	median	rf	6	5	testScore.R2	0.515381
rosette area (42 DAS)	median	rf	6	6	testScore.R2	0.222889
rosette area (42 DAS)	median	rf	6	7	testScore.R2	-0.0715203
rosette area (42 DAS)	median	rf	6	8	testScore.R2	-0.121966
rosette area (42 DAS)	median	rf	6	9	testScore.R2	-0.631074
rosette area (42 DAS)	median	rf	7	0	testScore.R2	-0.0210151
rosette area (42 DAS)	median	rf	7	1	testScore.R2	0.181459
rosette area (42 DAS)	median	rf	7	2	testScore.R2	-0.0387833
rosette area (42 DAS)	median	rf	7	3	testScore.R2	-0.59293
rosette area (42 DAS)	median	rf	7	4	testScore.R2	-0.0997073
rosette area (42 DAS)	median	rf	7	5	testScore.R2	0.3442
rosette area (42 DAS)	median	rf	7	6	testScore.R2	-0.260454
rosette area (42 DAS)	median	rf	7	7	testScore.R2	0.485406
rosette area (42 DAS)	median	rf	7	8	testScore.R2	0.443209
rosette area (42 DAS)	median	rf	7	9	testScore.R2	0.575444
rosette area (42 DAS)	median	rf	8	0	testScore.R2	-0.143932
rosette area (42 DAS)	median	rf	8	1	testScore.R2	-0.429412
rosette area (42 DAS)	median	rf	8	2	testScore.R2	0.0666409
rosette area (42 DAS)	median	rf	8	3	testScore.R2	0.418836
rosette area (42 DAS)	median	rf	8	4	testScore.R2	-0.730432
rosette area (42 DAS)	median	rf	8	5	testScore.R2	-1.23364
rosette area (42 DAS)	median	rf	8	6	testScore.R2	0.230148
rosette area (42 DAS)	median	rf	8	7	testScore.R2	0.427419
rosette area (42 DAS)	median	rf	8	8	testScore.R2	-0.282667
rosette area (42 DAS)	median	rf	8	9	testScore.R2	0.484723
rosette area (42 DAS)	spearman	enet	0	0	testScore.R2	-0.0978393
rosette area (42 DAS)	spearman	enet	0	1	testScore.R2	0.637124
rosette area (42 DAS)	spearman	enet	0	2	testScore.R2	0.433274
rosette area (42 DAS)	spearman	enet	0	3	testScore.R2	0.0587451
rosette area (42 DAS)	spearman	enet	0	4	testScore.R2	0.279664
rosette area (42 DAS)	spearman	enet	0	5	testScore.R2	0.0530965
rosette area (42 DAS)	spearman	enet	0	6	testScore.R2	0.284055
rosette area (42 DAS)	spearman	enet	0	7	testScore.R2	0.0336452
rosette area (42 DAS)	spearman	enet	0	8	testScore.R2	0.402501
rosette area (42 DAS)	spearman	enet	0	9	testScore.R2	0.340997
rosette area (42 DAS)	spearman	enet	1	0	testScore.R2	-0.94839
rosette area (42 DAS)	spearman	enet	1	1	testScore.R2	-0.287711
rosette area (42 DAS)	spearman	enet	1	2	testScore.R2	0.0806997
rosette area (42 DAS)	spearman	enet	1	3	testScore.R2	0.234958
rosette area (42 DAS)	spearman	enet	1	4	testScore.R2	-1.23041
rosette area (42 DAS)	spearman	enet	1	5	testScore.R2	-2.03821
rosette area (42 DAS)	spearman	enet	1	6	testScore.R2	0.0641184
rosette area (42 DAS)	spearman	enet	1	7	testScore.R2	0.475765
rosette area (42 DAS)	spearman	enet	1	8	testScore.R2	0.338757
rosette area (42 DAS)	spearman	enet	1	9	testScore.R2	-0.353192
rosette area (42 DAS)	spearman	enet	2	0	testScore.R2	-0.686532
rosette area (42 DAS)	spearman	enet	2	1	testScore.R2	0.376519
rosette area (42 DAS)	spearman	enet	2	2	testScore.R2	-0.00278884
rosette area (42 DAS)	spearman	enet	2	3	testScore.R2	-0.85368
rosette area (42 DAS)	spearman	enet	2	4	testScore.R2	-1.22429
rosette area (42 DAS)	spearman	enet	2	5	testScore.R2	0.232868
rosette area (42 DAS)	spearman	enet	2	6	testScore.R2	0.370155
rosette area (42 DAS)	spearman	enet	2	7	testScore.R2	0.583658
rosette area (42 DAS)	spearman	enet	2	8	testScore.R2	0.0821941
rosette area (42 DAS)	spearman	enet	2	9	testScore.R2	0.174192
rosette area (42 DAS)	spearman	enet	3	0	testScore.R2	0.423791
rosette area (42 DAS)	spearman	enet	3	1	testScore.R2	-0.369021
rosette area (42 DAS)	spearman	enet	3	2	testScore.R2	0.163596
rosette area (42 DAS)	spearman	enet	3	3	testScore.R2	0.078422
rosette area (42 DAS)	spearman	enet	3	4	testScore.R2	0.65912
rosette area (42 DAS)	spearman	enet	3	5	testScore.R2	0.821238
rosette area (42 DAS)	spearman	enet	3	6	testScore.R2	-3.41222
rosette area (42 DAS)	spearman	enet	3	7	testScore.R2	0.274883
rosette area (42 DAS)	spearman	enet	3	8	testScore.R2	0.074236
rosette area (42 DAS)	spearman	enet	3	9	testScore.R2	0.0369252
rosette area (42 DAS)	spearman	enet	4	0	testScore.R2	-0.0830257
rosette area (42 DAS)	spearman	enet	4	1	testScore.R2	0.5913
rosette area (42 DAS)	spearman	enet	4	2	testScore.R2	0.0505492
rosette area (42 DAS)	spearman	enet	4	3	testScore.R2	0.385577
rosette area (42 DAS)	spearman	enet	4	4	testScore.R2	0.188624
rosette area (42 DAS)	spearman	enet	4	5	testScore.R2	-0.482726
rosette area (42 DAS)	spearman	enet	4	6	testScore.R2	0.373593
rosette area (42 DAS)	spearman	enet	4	7	testScore.R2	-0.943372
rosette area (42 DAS)	spearman	enet	4	8	testScore.R2	-0.090723
rosette area (42 DAS)	spearman	enet	4	9	testScore.R2	-0.248892
rosette area (42 DAS)	spearman	enet	5	0	testScore.R2	-0.202153
rosette area (42 DAS)	spearman	enet	5	1	testScore.R2	0.112599
rosette area (42 DAS)	spearman	enet	5	2	testScore.R2	0.322338
rosette area (42 DAS)	spearman	enet	5	3	testScore.R2	-2.70773
rosette area (42 DAS)	spearman	enet	5	4	testScore.R2	0.556229
rosette area (42 DAS)	spearman	enet	5	5	testScore.R2	-0.471459
rosette area (42 DAS)	spearman	enet	5	6	testScore.R2	-1.51308
rosette area (42 DAS)	spearman	enet	5	7	testScore.R2	-0.620132
rosette area (42 DAS)	spearman	enet	5	8	testScore.R2	0.380755
rosette area (42 DAS)	spearman	enet	5	9	testScore.R2	0.0872015
rosette area (42 DAS)	spearman	enet	6	0	testScore.R2	0.0399494
rosette area (42 DAS)	spearman	enet	6	1	testScore.R2	0.372096
rosette area (42 DAS)	spearman	enet	6	2	testScore.R2	-0.0686042
rosette area (42 DAS)	spearman	enet	6	3	testScore.R2	-0.0430431
rosette area (42 DAS)	spearman	enet	6	4	testScore.R2	0.503923
rosette area (42 DAS)	spearman	enet	6	5	testScore.R2	0.601372
rosette area (42 DAS)	spearman	enet	6	6	testScore.R2	0.445246
rosette area (42 DAS)	spearman	enet	6	7	testScore.R2	0.0576754
rosette area (42 DAS)	spearman	enet	6	8	testScore.R2	-0.296393
rosette area (42 DAS)	spearman	enet	6	9	testScore.R2	-0.401001
rosette area (42 DAS)	spearman	enet	7	0	testScore.R2	-0.639028
rosette area (42 DAS)	spearman	enet	7	1	testScore.R2	0.322336
rosette area (42 DAS)	spearman	enet	7	2	testScore.R2	-0.590558
rosette area (42 DAS)	spearman	enet	7	3	testScore.R2	-0.396171
rosette area (42 DAS)	spearman	enet	7	4	testScore.R2	0.265298
rosette area (42 DAS)	spearman	enet	7	5	testScore.R2	0.421867
rosette area (42 DAS)	spearman	enet	7	6	testScore.R2	-0.75955
rosette area (42 DAS)	spearman	enet	7	7	testScore.R2	0.27324
rosette area (42 DAS)	spearman	enet	7	8	testScore.R2	0.506338
rosette area (42 DAS)	spearman	enet	7	9	testScore.R2	0.615468
rosette area (42 DAS)	spearman	enet	8	0	testScore.R2	0.0659669
rosette area (42 DAS)	spearman	enet	8	1	testScore.R2	-0.672145
rosette area (42 DAS)	spearman	enet	8	2	testScore.R2	0.253264
rosette area (42 DAS)	spearman	enet	8	3	testScore.R2	0.64109
rosette area (42 DAS)	spearman	enet	8	4	testScore.R2	0.605571
rosette area (42 DAS)	spearman	enet	8	5	testScore.R2	-1.45142
rosette area (42 DAS)	spearman	enet	8	6	testScore.R2	0.362297
rosette area (42 DAS)	spearman	enet	8	7	testScore.R2	0.453007
rosette area (42 DAS)	spearman	enet	8	8	testScore.R2	-0.483757
rosette area (42 DAS)	spearman	enet	8	9	testScore.R2	-0.0581383
rosette area (42 DAS)	spearman	rf	0	0	testScore.R2	-0.0926299
rosette area (42 DAS)	spearman	rf	0	1	testScore.R2	0.4951
rosette area (42 DAS)	spearman	rf	0	2	testScore.R2	0.384039
rosette area (42 DAS)	spearman	rf	0	3	testScore.R2	-1.05877
rosette area (42 DAS)	spearman	rf	0	4	testScore.R2	0.477007
rosette area (42 DAS)	spearman	rf	0	5	testScore.R2	0.251556
rosette area (42 DAS)	spearman	rf	0	6	testScore.R2	0.227432
rosette area (42 DAS)	spearman	rf	0	7	testScore.R2	0.00565571
rosette area (42 DAS)	spearman	rf	0	8	testScore.R2	0.450695
rosette area (42 DAS)	spearman	rf	0	9	testScore.R2	0.098711
rosette area (42 DAS)	spearman	rf	1	0	testScore.R2	-0.48209
rosette area (42 DAS)	spearman	rf	1	1	testScore.R2	-0.110908
rosette area (42 DAS)	spearman	rf	1	2	testScore.R2	-2.42019
rosette area (42 DAS)	spearman	rf	1	3	testScore.R2	0.00839032
rosette area (42 DAS)	spearman	rf	1	4	testScore.R2	-1.31615
rosette area (42 DAS)	spearman	rf	1	5	testScore.R2	-2.41907
rosette area (42 DAS)	spearman	rf	1	6	testScore.R2	-0.00114987
rosette area (42 DAS)	spearman	rf	1	7	testScore.R2	0.309953
rosette area (42 DAS)	spearman	rf	1	8	testScore.R2	0.295927
rosette area (42 DAS)	spearman	rf	1	9	testScore.R2	-0.504888
rosette area (42 DAS)	spearman	rf	2	0	testScore.R2	0.223065
rosette area (42 DAS)	spearman	rf	2	1	testScore.R2	-0.219642
rosette area (42 DAS)	spearman	rf	2	2	testScore.R2	0.0625202
rosette area (42 DAS)	spearman	rf	2	3	testScore.R2	-0.436391
rosette area (42 DAS)	spearman	rf	2	4	testScore.R2	-1.61538
rosette area (42 DAS)	spearman	rf	2	5	testScore.R2	-0.00605434
rosette area (42 DAS)	spearman	rf	2	6	testScore.R2	0.215654
rosette area (42 DAS)	spearman	rf	2	7	testScore.R2	0.532583
rosette area (42 DAS)	spearman	rf	2	8	testScore.R2	0.0511333
rosette area (42 DAS)	spearman	rf	2	9	testScore.R2	-0.207328
rosette area (42 DAS)	spearman	rf	3	0	testScore.R2	0.254471
rosette area (42 DAS)	spearman	rf	3	1	testScore.R2	-0.444176
rosette area (42 DAS)	spearman	rf	3	2	testScore.R2	0.0794214
rosette area (42 DAS)	spearman	rf	3	3	testScore.R2	-0.0341383
rosette area (42 DAS)	spearman	rf	3	4	testScore.R2	0.535469
rosette area (42 DAS)	spearman	rf	3	5	testScore.R2	0.197875
rosette area (42 DAS)	spearman	rf	3	6	testScore.R2	-4.66361
rosette area (42 DAS)	spearman	rf	3	7	testScore.R2	0.219637
rosette area (42 DAS)	spearman	rf	3	8	testScore.R2	0.0161447
rosette area (42 DAS)	spearman	rf	3	9	testScore.R2	-0.00706439
rosette area (42 DAS)	spearman	rf	4	0	testScore.R2	-0.00463476
rosette area (42 DAS)	spearman	rf	4	1	testScore.R2	0.423597
rosette area (42 DAS)	spearman	rf	4	2	testScore.R2	0.147594
rosette area (42 DAS)	spearman	rf	4	3	testScore.R2	0.650305
rosette area (42 DAS)	spearman	rf	4	4	testScore.R2	0.00868098
rosette area (42 DAS)	spearman	rf	4	5	testScore.R2	0.52206
rosette area (42 DAS)	spearman	rf	4	6	testScore.R2	0.306396
rosette area (42 DAS)	spearman	rf	4	7	testScore.R2	-0.956665
rosette area (42 DAS)	spearman	rf	4	8	testScore.R2	-0.323078
rosette area (42 DAS)	spearman	rf	4	9	testScore.R2	0.409101
rosette area (42 DAS)	spearman	rf	5	0	testScore.R2	-0.325813
rosette area (42 DAS)	spearman	rf	5	1	testScore.R2	0.000213694
rosette area (42 DAS)	spearman	rf	5	2	testScore.R2	0.327245
rosette area (42 DAS)	spearman	rf	5	3	testScore.R2	-1.72443
rosette area (42 DAS)	spearman	rf	5	4	testScore.R2	0.623165
rosette area (42 DAS)	spearman	rf	5	5	testScore.R2	-0.382093
rosette area (42 DAS)	spearman	rf	5	6	testScore.R2	-2.98458
rosette area (42 DAS)	spearman	rf	5	7	testScore.R2	-1.06116
rosette area (42 DAS)	spearman	rf	5	8	testScore.R2	0.696366
rosette area (42 DAS)	spearman	rf	5	9	testScore.R2	-0.158833
rosette area (42 DAS)	spearman	rf	6	0	testScore.R2	0.084928
rosette area (42 DAS)	spearman	rf	6	1	testScore.R2	0.0884223
rosette area (42 DAS)	spearman	rf	6	2	testScore.R2	-1.33186
rosette area (42 DAS)	spearman	rf	6	3	testScore.R2	-0.155096
rosette area (42 DAS)	spearman	rf	6	4	testScore.R2	0.210563
rosette area (42 DAS)	spearman	rf	6	5	testScore.R2	0.565213
rosette area (42 DAS)	spearman	rf	6	6	testScore.R2	0.353549
rosette area (42 DAS)	spearman	rf	6	7	testScore.R2	0.0775669
rosette area (42 DAS)	spearman	rf	6	8	testScore.R2	-0.37759
rosette area (42 DAS)	spearman	rf	6	9	testScore.R2	-0.733039
rosette area (42 DAS)	spearman	rf	7	0	testScore.R2	-1.14202
rosette area (42 DAS)	spearman	rf	7	1	testScore.R2	0.20979
rosette area (42 DAS)	spearman	rf	7	2	testScore.R2	-0.36299
rosette area (42 DAS)	spearman	rf	7	3	testScore.R2	-0.494611
rosette area (42 DAS)	spearman	rf	7	4	testScore.R2	0.043688
rosette area (42 DAS)	spearman	rf	7	5	testScore.R2	0.359891
rosette area (42 DAS)	spearman	rf	7	6	testScore.R2	-0.339562
rosette area (42 DAS)	spearman	rf	7	7	testScore.R2	0.325441
rosette area (42 DAS)	spearman	rf	7	8	testScore.R2	0.566804
rosette area (42 DAS)	spearman	rf	7	9	testScore.R2	0.653722
rosette area (42 DAS)	spearman	rf	8	0	testScore.R2	-0.119743
rosette area (42 DAS)	spearman	rf	8	1	testScore.R2	-0.155381
rosette area (42 DAS)	spearman	rf	8	2	testScore.R2	0.22187
rosette area (42 DAS)	spearman	rf	8	3	testScore.R2	0.543025
rosette area (42 DAS)	spearman	rf	8	4	testScore.R2	-0.430586
rosette area (42 DAS)	spearman	rf	8	5	testScore.R2	-1.06165
rosette area (42 DAS)	spearman	rf	8	6	testScore.R2	0.29037
rosette area (42 DAS)	spearman	rf	8	7	testScore.R2	0.294399
rosette area (42 DAS)	spearman	rf	8	8	testScore.R2	-0.701903
rosette area (42 DAS)	spearman	rf	8	9	testScore.R2	0.179328
leaf 6 length (74 DAS)	hsic-5000	enet	0	0	testScore.PC	-0.241776
leaf 6 length (74 DAS)	hsic-5000	enet	0	1	testScore.PC	0.359904
leaf 6 length (74 DAS)	hsic-5000	enet	0	2	testScore.PC	0.559303
leaf 6 length (74 DAS)	hsic-5000	enet	0	3	testScore.PC	0.460931
leaf 6 length (74 DAS)	hsic-5000	enet	0	4	testScore.PC	0.040021
leaf 6 length (74 DAS)	hsic-5000	enet	0	5	testScore.PC	0.205207
leaf 6 length (74 DAS)	hsic-5000	enet	0	6	testScore.PC	0.0742538
leaf 6 length (74 DAS)	hsic-5000	enet	0	7	testScore.PC	0.709289
leaf 6 length (74 DAS)	hsic-5000	enet	0	8	testScore.PC	0.874406
leaf 6 length (74 DAS)	hsic-5000	enet	0	9	testScore.PC	-0.0896038
leaf 6 length (74 DAS)	hsic-5000	enet	1	0	testScore.PC	0.0160651
leaf 6 length (74 DAS)	hsic-5000	enet	1	1	testScore.PC	0.449533
leaf 6 length (74 DAS)	hsic-5000	enet	1	2	testScore.PC	0.104486
leaf 6 length (74 DAS)	hsic-5000	enet	1	3	testScore.PC	0.557785
leaf 6 length (74 DAS)	hsic-5000	enet	1	4	testScore.PC	0.724086
leaf 6 length (74 DAS)	hsic-5000	enet	1	5	testScore.PC	0.47773
leaf 6 length (74 DAS)	hsic-5000	enet	1	6	testScore.PC	0.161825
leaf 6 length (74 DAS)	hsic-5000	enet	1	7	testScore.PC	0.86676
leaf 6 length (74 DAS)	hsic-5000	enet	1	8	testScore.PC	0.458913
leaf 6 length (74 DAS)	hsic-5000	enet	1	9	testScore.PC	0.658585
leaf 6 length (74 DAS)	hsic-5000	enet	2	0	testScore.PC	0.0891521
leaf 6 length (74 DAS)	hsic-5000	enet	2	1	testScore.PC	0.316025
leaf 6 length (74 DAS)	hsic-5000	enet	2	2	testScore.PC	0.659511
leaf 6 length (74 DAS)	hsic-5000	enet	2	3	testScore.PC	0.573285
leaf 6 length (74 DAS)	hsic-5000	enet	2	4	testScore.PC	-0.522794
leaf 6 length (74 DAS)	hsic-5000	enet	2	5	testScore.PC	0.886505
leaf 6 length (74 DAS)	hsic-5000	enet	2	6	testScore.PC	0.78023
leaf 6 length (74 DAS)	hsic-5000	enet	2	7	testScore.PC	0.595692
leaf 6 length (74 DAS)	hsic-5000	enet	2	8	testScore.PC	0.625615
leaf 6 length (74 DAS)	hsic-5000	enet	2	9	testScore.PC	0.583932
leaf 6 length (74 DAS)	hsic-5000	enet	3	0	testScore.PC	-0.0895909
leaf 6 length (74 DAS)	hsic-5000	enet	3	1	testScore.PC	-0.214458
leaf 6 length (74 DAS)	hsic-5000	enet	3	2	testScore.PC	0.843916
leaf 6 length (74 DAS)	hsic-5000	enet	3	3	testScore.PC	0.576615
leaf 6 length (74 DAS)	hsic-5000	enet	3	4	testScore.PC	0.831258
leaf 6 length (74 DAS)	hsic-5000	enet	3	5	testScore.PC	0.229791
leaf 6 length (74 DAS)	hsic-5000	enet	3	6	testScore.PC	-0.126905
leaf 6 length (74 DAS)	hsic-5000	enet	3	7	testScore.PC	0.403224
leaf 6 length (74 DAS)	hsic-5000	enet	3	8	testScore.PC	-0.162434
leaf 6 length (74 DAS)	hsic-5000	enet	3	9	testScore.PC	0.385856
leaf 6 length (74 DAS)	hsic-5000	enet	4	0	testScore.PC	0.406656
leaf 6 length (74 DAS)	hsic-5000	enet	4	1	testScore.PC	0.579281
leaf 6 length (74 DAS)	hsic-5000	enet	4	2	testScore.PC	0.744176
leaf 6 length (74 DAS)	hsic-5000	enet	4	3	testScore.PC	0.421377
leaf 6 length (74 DAS)	hsic-5000	enet	4	4	testScore.PC	0.845061
leaf 6 length (74 DAS)	hsic-5000	enet	4	5	testScore.PC	0.293267
leaf 6 length (74 DAS)	hsic-5000	enet	4	6	testScore.PC	0.833066
leaf 6 length (74 DAS)	hsic-5000	enet	4	7	testScore.PC	0.689015
leaf 6 length (74 DAS)	hsic-5000	enet	4	8	testScore.PC	-0.304288
leaf 6 length (74 DAS)	hsic-5000	enet	4	9	testScore.PC	0.580257
leaf 6 length (74 DAS)	hsic-5000	enet	5	0	testScore.PC	0.837558
leaf 6 length (74 DAS)	hsic-5000	enet	5	1	testScore.PC	-0.210462
leaf 6 length (74 DAS)	hsic-5000	enet	5	2	testScore.PC	-0.244055
leaf 6 length (74 DAS)	hsic-5000	enet	5	3	testScore.PC	0.447466
leaf 6 length (74 DAS)	hsic-5000	enet	5	4	testScore.PC	0.891508
leaf 6 length (74 DAS)	hsic-5000	enet	5	5	testScore.PC	0.142865
leaf 6 length (74 DAS)	hsic-5000	enet	5	6	testScore.PC	-0.21482
leaf 6 length (74 DAS)	hsic-5000	enet	5	7	testScore.PC	0.0621652
leaf 6 length (74 DAS)	hsic-5000	enet	5	8	testScore.PC	0.519455
leaf 6 length (74 DAS)	hsic-5000	enet	5	9	testScore.PC	-0.495629
leaf 6 length (74 DAS)	hsic-5000	enet	6	0	testScore.PC	0.615642
leaf 6 length (74 DAS)	hsic-5000	enet	6	1	testScore.PC	0.948712
leaf 6 length (74 DAS)	hsic-5000	enet	6	2	testScore.PC	-0.736642
leaf 6 length (74 DAS)	hsic-5000	enet	6	3	testScore.PC	-0.115615
leaf 6 length (74 DAS)	hsic-5000	enet	6	4	testScore.PC	0.830057
leaf 6 length (74 DAS)	hsic-5000	enet	6	5	testScore.PC	0.673014
leaf 6 length (74 DAS)	hsic-5000	enet	6	6	testScore.PC	0.425564
leaf 6 length (74 DAS)	hsic-5000	enet	6	7	testScore.PC	0.563814
leaf 6 length (74 DAS)	hsic-5000	enet	6	8	testScore.PC	-0.07993
leaf 6 length (74 DAS)	hsic-5000	enet	6	9	testScore.PC	0.360922
leaf 6 length (74 DAS)	hsic-5000	enet	7	0	testScore.PC	0.552207
leaf 6 length (74 DAS)	hsic-5000	enet	7	1	testScore.PC	0.653551
leaf 6 length (74 DAS)	hsic-5000	enet	7	2	testScore.PC	0.740846
leaf 6 length (74 DAS)	hsic-5000	enet	7	3	testScore.PC	-0.0259629
leaf 6 length (74 DAS)	hsic-5000	enet	7	4	testScore.PC	0.402927
leaf 6 length (74 DAS)	hsic-5000	enet	7	5	testScore.PC	0.661945
leaf 6 length (74 DAS)	hsic-5000	enet	7	6	testScore.PC	-0.045355
leaf 6 length (74 DAS)	hsic-5000	enet	7	7	testScore.PC	-0.0448792
leaf 6 length (74 DAS)	hsic-5000	enet	7	8	testScore.PC	0.788439
leaf 6 length (74 DAS)	hsic-5000	enet	7	9	testScore.PC	0.738824
leaf 6 length (74 DAS)	hsic-5000	enet	8	0	testScore.PC	-0.0464696
leaf 6 length (74 DAS)	hsic-5000	enet	8	1	testScore.PC	0.382558
leaf 6 length (74 DAS)	hsic-5000	enet	8	2	testScore.PC	0.318495
leaf 6 length (74 DAS)	hsic-5000	enet	8	3	testScore.PC	0.519245
leaf 6 length (74 DAS)	hsic-5000	enet	8	4	testScore.PC	0.540786
leaf 6 length (74 DAS)	hsic-5000	enet	8	5	testScore.PC	0.455332
leaf 6 length (74 DAS)	hsic-5000	enet	8	6	testScore.PC	0.137107
leaf 6 length (74 DAS)	hsic-5000	enet	8	7	testScore.PC	0.686531
leaf 6 length (74 DAS)	hsic-5000	enet	8	8	testScore.PC	0.713683
leaf 6 length (74 DAS)	hsic-5000	enet	8	9	testScore.PC	-0.522093
leaf 6 length (74 DAS)	hsic-5000	rf	0	0	testScore.PC	0.375732
leaf 6 length (74 DAS)	hsic-5000	rf	0	1	testScore.PC	0.51804
leaf 6 length (74 DAS)	hsic-5000	rf	0	2	testScore.PC	0.619682
leaf 6 length (74 DAS)	hsic-5000	rf	0	3	testScore.PC	0.497601
leaf 6 length (74 DAS)	hsic-5000	rf	0	4	testScore.PC	-0.105918
leaf 6 length (74 DAS)	hsic-5000	rf	0	5	testScore.PC	-0.109597
leaf 6 length (74 DAS)	hsic-5000	rf	0	6	testScore.PC	0.133976
leaf 6 length (74 DAS)	hsic-5000	rf	0	7	testScore.PC	0.355651
leaf 6 length (74 DAS)	hsic-5000	rf	0	8	testScore.PC	0.952009
leaf 6 length (74 DAS)	hsic-5000	rf	0	9	testScore.PC	-0.302546
leaf 6 length (74 DAS)	hsic-5000	rf	1	0	testScore.PC	0.520085
leaf 6 length (74 DAS)	hsic-5000	rf	1	1	testScore.PC	0.522386
leaf 6 length (74 DAS)	hsic-5000	rf	1	2	testScore.PC	-0.629494
leaf 6 length (74 DAS)	hsic-5000	rf	1	3	testScore.PC	0.631825
leaf 6 length (74 DAS)	hsic-5000	rf	1	4	testScore.PC	0.776489
leaf 6 length (74 DAS)	hsic-5000	rf	1	5	testScore.PC	-0.0852771
leaf 6 length (74 DAS)	hsic-5000	rf	1	6	testScore.PC	-0.00548483
leaf 6 length (74 DAS)	hsic-5000	rf	1	7	testScore.PC	0.923075
leaf 6 length (74 DAS)	hsic-5000	rf	1	8	testScore.PC	0.247057
leaf 6 length (74 DAS)	hsic-5000	rf	1	9	testScore.PC	0.590574
leaf 6 length (74 DAS)	hsic-5000	rf	2	0	testScore.PC	0.00815948
leaf 6 length (74 DAS)	hsic-5000	rf	2	1	testScore.PC	0.0905336
leaf 6 length (74 DAS)	hsic-5000	rf	2	2	testScore.PC	0.545237
leaf 6 length (74 DAS)	hsic-5000	rf	2	3	testScore.PC	0.437387
leaf 6 length (74 DAS)	hsic-5000	rf	2	4	testScore.PC	-0.661423
leaf 6 length (74 DAS)	hsic-5000	rf	2	5	testScore.PC	0.842273
leaf 6 length (74 DAS)	hsic-5000	rf	2	6	testScore.PC	0.844653
leaf 6 length (74 DAS)	hsic-5000	rf	2	7	testScore.PC	0.617532
leaf 6 length (74 DAS)	hsic-5000	rf	2	8	testScore.PC	0.858644
leaf 6 length (74 DAS)	hsic-5000	rf	2	9	testScore.PC	0.839809
leaf 6 length (74 DAS)	hsic-5000	rf	3	0	testScore.PC	0.82581
leaf 6 length (74 DAS)	hsic-5000	rf	3	1	testScore.PC	-0.365206
leaf 6 length (74 DAS)	hsic-5000	rf	3	2	testScore.PC	0.773461
leaf 6 length (74 DAS)	hsic-5000	rf	3	3	testScore.PC	0.545962
leaf 6 length (74 DAS)	hsic-5000	rf	3	4	testScore.PC	0.885574
leaf 6 length (74 DAS)	hsic-5000	rf	3	5	testScore.PC	0.414166
leaf 6 length (74 DAS)	hsic-5000	rf	3	6	testScore.PC	0.306412
leaf 6 length (74 DAS)	hsic-5000	rf	3	7	testScore.PC	0.113495
leaf 6 length (74 DAS)	hsic-5000	rf	3	8	testScore.PC	-0.159862
leaf 6 length (74 DAS)	hsic-5000	rf	3	9	testScore.PC	0.288543
leaf 6 length (74 DAS)	hsic-5000	rf	4	0	testScore.PC	0.963835
leaf 6 length (74 DAS)	hsic-5000	rf	4	1	testScore.PC	0.756868
leaf 6 length (74 DAS)	hsic-5000	rf	4	2	testScore.PC	0.74525
leaf 6 length (74 DAS)	hsic-5000	rf	4	3	testScore.PC	-0.231397
leaf 6 length (74 DAS)	hsic-5000	rf	4	4	testScore.PC	0.435864
leaf 6 length (74 DAS)	hsic-5000	rf	4	5	testScore.PC	0.25456
leaf 6 length (74 DAS)	hsic-5000	rf	4	6	testScore.PC	0.494377
leaf 6 length (74 DAS)	hsic-5000	rf	4	7	testScore.PC	-0.210489
leaf 6 length (74 DAS)	hsic-5000	rf	4	8	testScore.PC	-0.446477
leaf 6 length (74 DAS)	hsic-5000	rf	4	9	testScore.PC	0.393756
leaf 6 length (74 DAS)	hsic-5000	rf	5	0	testScore.PC	0.627228
leaf 6 length (74 DAS)	hsic-5000	rf	5	1	testScore.PC	-0.0643703
leaf 6 length (74 DAS)	hsic-5000	rf	5	2	testScore.PC	0.213728
leaf 6 length (74 DAS)	hsic-5000	rf	5	3	testScore.PC	0.21705
leaf 6 length (74 DAS)	hsic-5000	rf	5	4	testScore.PC	0.80659
leaf 6 length (74 DAS)	hsic-5000	rf	5	5	testScore.PC	-0.75462
leaf 6 length (74 DAS)	hsic-5000	rf	5	6	testScore.PC	-0.0566663
leaf 6 length (74 DAS)	hsic-5000	rf	5	7	testScore.PC	0.324504
leaf 6 length (74 DAS)	hsic-5000	rf	5	8	testScore.PC	0.760656
leaf 6 length (74 DAS)	hsic-5000	rf	5	9	testScore.PC	-0.495459
leaf 6 length (74 DAS)	hsic-5000	rf	6	0	testScore.PC	0.500805
leaf 6 length (74 DAS)	hsic-5000	rf	6	1	testScore.PC	0.913153
leaf 6 length (74 DAS)	hsic-5000	rf	6	2	testScore.PC	-0.045311
leaf 6 length (74 DAS)	hsic-5000	rf	6	3	testScore.PC	-0.312588
leaf 6 length (74 DAS)	hsic-5000	rf	6	4	testScore.PC	0.747356
leaf 6 length (74 DAS)	hsic-5000	rf	6	5	testScore.PC	0.882997
leaf 6 length (74 DAS)	hsic-5000	rf	6	6	testScore.PC	0.155438
leaf 6 length (74 DAS)	hsic-5000	rf	6	7	testScore.PC	-0.0214885
leaf 6 length (74 DAS)	hsic-5000	rf	6	8	testScore.PC	0.0363023
leaf 6 length (74 DAS)	hsic-5000	rf	6	9	testScore.PC	0.0330159
leaf 6 length (74 DAS)	hsic-5000	rf	7	0	testScore.PC	0.466804
leaf 6 length (74 DAS)	hsic-5000	rf	7	1	testScore.PC	0.374663
leaf 6 length (74 DAS)	hsic-5000	rf	7	2	testScore.PC	0.714507
leaf 6 length (74 DAS)	hsic-5000	rf	7	3	testScore.PC	-0.181835
leaf 6 length (74 DAS)	hsic-5000	rf	7	4	testScore.PC	0.349791
leaf 6 length (74 DAS)	hsic-5000	rf	7	5	testScore.PC	0.803483
leaf 6 length (74 DAS)	hsic-5000	rf	7	6	testScore.PC	-0.509579
leaf 6 length (74 DAS)	hsic-5000	rf	7	7	testScore.PC	-0.293774
leaf 6 length (74 DAS)	hsic-5000	rf	7	8	testScore.PC	0.767393
leaf 6 length (74 DAS)	hsic-5000	rf	7	9	testScore.PC	0.72704
leaf 6 length (74 DAS)	hsic-5000	rf	8	0	testScore.PC	-0.205676
leaf 6 length (74 DAS)	hsic-5000	rf	8	1	testScore.PC	0.621887
leaf 6 length (74 DAS)	hsic-5000	rf	8	2	testScore.PC	-0.121439
leaf 6 length (74 DAS)	hsic-5000	rf	8	3	testScore.PC	0.655722
leaf 6 length (74 DAS)	hsic-5000	rf	8	4	testScore.PC	0.567414
leaf 6 length (74 DAS)	hsic-5000	rf	8	5	testScore.PC	0.517635
leaf 6 length (74 DAS)	hsic-5000	rf	8	6	testScore.PC	0.0224424
leaf 6 length (74 DAS)	hsic-5000	rf	8	7	testScore.PC	0.666915
leaf 6 length (74 DAS)	hsic-5000	rf	8	8	testScore.PC	0.840891
leaf 6 length (74 DAS)	hsic-5000	rf	8	9	testScore.PC	-0.24106
leaf 6 length (74 DAS)	median	enet	0	0	testScore.PC	0.14627
leaf 6 length (74 DAS)	median	enet	0	1	testScore.PC	0.669992
leaf 6 length (74 DAS)	median	enet	0	2	testScore.PC	0.724555
leaf 6 length (74 DAS)	median	enet	0	3	testScore.PC	0.598038
leaf 6 length (74 DAS)	median	enet	0	4	testScore.PC	0.159027
leaf 6 length (74 DAS)	median	enet	0	5	testScore.PC	-0.143274
leaf 6 length (74 DAS)	median	enet	0	6	testScore.PC	0.115572
leaf 6 length (74 DAS)	median	enet	0	7	testScore.PC	0.900134
leaf 6 length (74 DAS)	median	enet	0	8	testScore.PC	0.982158
leaf 6 length (74 DAS)	median	enet	0	9	testScore.PC	0.0891541
leaf 6 length (74 DAS)	median	enet	1	0	testScore.PC	0.249322
leaf 6 length (74 DAS)	median	enet	1	1	testScore.PC	0.198979
leaf 6 length (74 DAS)	median	enet	1	2	testScore.PC	-0.409682
leaf 6 length (74 DAS)	median	enet	1	3	testScore.PC	0.754773
leaf 6 length (74 DAS)	median	enet	1	4	testScore.PC	0.869695
leaf 6 length (74 DAS)	median	enet	1	5	testScore.PC	0.350776
leaf 6 length (74 DAS)	median	enet	1	6	testScore.PC	0.564844
leaf 6 length (74 DAS)	median	enet	1	7	testScore.PC	0.757932
leaf 6 length (74 DAS)	median	enet	1	8	testScore.PC	0.801236
leaf 6 length (74 DAS)	median	enet	1	9	testScore.PC	0.599167
leaf 6 length (74 DAS)	median	enet	2	0	testScore.PC	0.246879
leaf 6 length (74 DAS)	median	enet	2	1	testScore.PC	0.372621
leaf 6 length (74 DAS)	median	enet	2	2	testScore.PC	0.663272
leaf 6 length (74 DAS)	median	enet	2	3	testScore.PC	0.438027
leaf 6 length (74 DAS)	median	enet	2	4	testScore.PC	-0.623588
leaf 6 length (74 DAS)	median	enet	2	5	testScore.PC	0.780279
leaf 6 length (74 DAS)	median	enet	2	6	testScore.PC	0.812398
leaf 6 length (74 DAS)	median	enet	2	7	testScore.PC	0.644377
leaf 6 length (74 DAS)	median	enet	2	8	testScore.PC	0.738749
leaf 6 length (74 DAS)	median	enet	2	9	testScore.PC	0.389355
leaf 6 length (74 DAS)	median	enet	3	0	testScore.PC	0.838522
leaf 6 length (74 DAS)	median	enet	3	1	testScore.PC	0.0477721
leaf 6 length (74 DAS)	median	enet	3	2	testScore.PC	0.747048
leaf 6 length (74 DAS)	median	enet	3	3	testScore.PC	0.398701
leaf 6 length (74 DAS)	median	enet	3	4	testScore.PC	0.876095
leaf 6 length (74 DAS)	median	enet	3	5	testScore.PC	0.696683
leaf 6 length (74 DAS)	median	enet	3	6	testScore.PC	0.0606132
leaf 6 length (74 DAS)	median	enet	3	7	testScore.PC	0.372943
leaf 6 length (74 DAS)	median	enet	3	8	testScore.PC	-0.126712
leaf 6 length (74 DAS)	median	enet	3	9	testScore.PC	0.770627
leaf 6 length (74 DAS)	median	enet	4	0	testScore.PC	0.532521
leaf 6 length (74 DAS)	median	enet	4	1	testScore.PC	0.870148
leaf 6 length (74 DAS)	median	enet	4	2	testScore.PC	0.713738
leaf 6 length (74 DAS)	median	enet	4	3	testScore.PC	0.41151
leaf 6 length (74 DAS)	median	enet	4	4	testScore.PC	0.687353
leaf 6 length (74 DAS)	median	enet	4	5	testScore.PC	0.42557
leaf 6 length (74 DAS)	median	enet	4	6	testScore.PC	0.881663
leaf 6 length (74 DAS)	median	enet	4	7	testScore.PC	0.719102
leaf 6 length (74 DAS)	median	enet	4	8	testScore.PC	-0.250367
leaf 6 length (74 DAS)	median	enet	4	9	testScore.PC	0.474324
leaf 6 length (74 DAS)	median	enet	5	0	testScore.PC	0.885648
leaf 6 length (74 DAS)	median	enet	5	1	testScore.PC	0.238195
leaf 6 length (74 DAS)	median	enet	5	2	testScore.PC	0.187591
leaf 6 length (74 DAS)	median	enet	5	3	testScore.PC	0.611316
leaf 6 length (74 DAS)	median	enet	5	4	testScore.PC	0.898672
leaf 6 length (74 DAS)	median	enet	5	5	testScore.PC	0.125479
leaf 6 length (74 DAS)	median	enet	5	6	testScore.PC	0.383329
leaf 6 length (74 DAS)	median	enet	5	7	testScore.PC	-0.0698846
leaf 6 length (74 DAS)	median	enet	5	8	testScore.PC	0.373782
leaf 6 length (74 DAS)	median	enet	5	9	testScore.PC	-0.574822
leaf 6 length (74 DAS)	median	enet	6	0	testScore.PC	0.544036
leaf 6 length (74 DAS)	median	enet	6	1	testScore.PC	0.680885
leaf 6 length (74 DAS)	median	enet	6	2	testScore.PC	-0.109546
leaf 6 length (74 DAS)	median	enet	6	3	testScore.PC	0.269916
leaf 6 length (74 DAS)	median	enet	6	4	testScore.PC	0.644957
leaf 6 length (74 DAS)	median	enet	6	5	testScore.PC	0.699449
leaf 6 length (74 DAS)	median	enet	6	6	testScore.PC	0.710172
leaf 6 length (74 DAS)	median	enet	6	7	testScore.PC	0.305452
leaf 6 length (74 DAS)	median	enet	6	8	testScore.PC	0.220306
leaf 6 length (74 DAS)	median	enet	6	9	testScore.PC	0.737336
leaf 6 length (74 DAS)	median	enet	7	0	testScore.PC	0.584548
leaf 6 length (74 DAS)	median	enet	7	1	testScore.PC	0.378746
leaf 6 length (74 DAS)	median	enet	7	2	testScore.PC	0.582426
leaf 6 length (74 DAS)	median	enet	7	3	testScore.PC	-0.16861
leaf 6 length (74 DAS)	median	enet	7	4	testScore.PC	0.884425
leaf 6 length (74 DAS)	median	enet	7	5	testScore.PC	0.643801
leaf 6 length (74 DAS)	median	enet	7	6	testScore.PC	-0.370048
leaf 6 length (74 DAS)	median	enet	7	7	testScore.PC	0.481343
leaf 6 length (74 DAS)	median	enet	7	8	testScore.PC	0.849209
leaf 6 length (74 DAS)	median	enet	7	9	testScore.PC	0.63021
leaf 6 length (74 DAS)	median	enet	8	0	testScore.PC	0.230564
leaf 6 length (74 DAS)	median	enet	8	1	testScore.PC	0.748632
leaf 6 length (74 DAS)	median	enet	8	2	testScore.PC	0.217254
leaf 6 length (74 DAS)	median	enet	8	3	testScore.PC	0.793856
leaf 6 length (74 DAS)	median	enet	8	4	testScore.PC	0.462363
leaf 6 length (74 DAS)	median	enet	8	5	testScore.PC	0.362383
leaf 6 length (74 DAS)	median	enet	8	6	testScore.PC	0.324833
leaf 6 length (74 DAS)	median	enet	8	7	testScore.PC	0.786999
leaf 6 length (74 DAS)	median	enet	8	8	testScore.PC	0.757267
leaf 6 length (74 DAS)	median	enet	8	9	testScore.PC	0.260781
leaf 6 length (74 DAS)	median	rf	0	0	testScore.PC	0.470798
leaf 6 length (74 DAS)	median	rf	0	1	testScore.PC	0.740414
leaf 6 length (74 DAS)	median	rf	0	2	testScore.PC	0.648058
leaf 6 length (74 DAS)	median	rf	0	3	testScore.PC	0.382666
leaf 6 length (74 DAS)	median	rf	0	4	testScore.PC	0.176256
leaf 6 length (74 DAS)	median	rf	0	5	testScore.PC	-0.68306
leaf 6 length (74 DAS)	median	rf	0	6	testScore.PC	0.0411587
leaf 6 length (74 DAS)	median	rf	0	7	testScore.PC	0.276425
leaf 6 length (74 DAS)	median	rf	0	8	testScore.PC	0.967479
leaf 6 length (74 DAS)	median	rf	0	9	testScore.PC	-0.305496
leaf 6 length (74 DAS)	median	rf	1	0	testScore.PC	0.39069
leaf 6 length (74 DAS)	median	rf	1	1	testScore.PC	0.520977
leaf 6 length (74 DAS)	median	rf	1	2	testScore.PC	-0.362255
leaf 6 length (74 DAS)	median	rf	1	3	testScore.PC	0.569479
leaf 6 length (74 DAS)	median	rf	1	4	testScore.PC	0.706469
leaf 6 length (74 DAS)	median	rf	1	5	testScore.PC	0.113361
leaf 6 length (74 DAS)	median	rf	1	6	testScore.PC	0.265906
leaf 6 length (74 DAS)	median	rf	1	7	testScore.PC	0.843874
leaf 6 length (74 DAS)	median	rf	1	8	testScore.PC	0.584553
leaf 6 length (74 DAS)	median	rf	1	9	testScore.PC	0.576311
leaf 6 length (74 DAS)	median	rf	2	0	testScore.PC	-0.00919313
leaf 6 length (74 DAS)	median	rf	2	1	testScore.PC	0.119505
leaf 6 length (74 DAS)	median	rf	2	2	testScore.PC	0.558629
leaf 6 length (74 DAS)	median	rf	2	3	testScore.PC	-0.00965818
leaf 6 length (74 DAS)	median	rf	2	4	testScore.PC	-0.579963
leaf 6 length (74 DAS)	median	rf	2	5	testScore.PC	0.678457
leaf 6 length (74 DAS)	median	rf	2	6	testScore.PC	0.851459
leaf 6 length (74 DAS)	median	rf	2	7	testScore.PC	0.543719
leaf 6 length (74 DAS)	median	rf	2	8	testScore.PC	0.938771
leaf 6 length (74 DAS)	median	rf	2	9	testScore.PC	0.497905
leaf 6 length (74 DAS)	median	rf	3	0	testScore.PC	0.861349
leaf 6 length (74 DAS)	median	rf	3	1	testScore.PC	-0.461551
leaf 6 length (74 DAS)	median	rf	3	2	testScore.PC	0.578809
leaf 6 length (74 DAS)	median	rf	3	3	testScore.PC	0.489685
leaf 6 length (74 DAS)	median	rf	3	4	testScore.PC	0.895842
leaf 6 length (74 DAS)	median	rf	3	5	testScore.PC	0.334494
leaf 6 length (74 DAS)	median	rf	3	6	testScore.PC	0.265965
leaf 6 length (74 DAS)	median	rf	3	7	testScore.PC	0.191154
leaf 6 length (74 DAS)	median	rf	3	8	testScore.PC	-0.225302
leaf 6 length (74 DAS)	median	rf	3	9	testScore.PC	0.586244
leaf 6 length (74 DAS)	median	rf	4	0	testScore.PC	0.892862
leaf 6 length (74 DAS)	median	rf	4	1	testScore.PC	0.860932
leaf 6 length (74 DAS)	median	rf	4	2	testScore.PC	0.755929
leaf 6 length (74 DAS)	median	rf	4	3	testScore.PC	-0.160361
leaf 6 length (74 DAS)	median	rf	4	4	testScore.PC	0.798157
leaf 6 length (74 DAS)	median	rf	4	5	testScore.PC	0.22868
leaf 6 length (74 DAS)	median	rf	4	6	testScore.PC	0.829811
leaf 6 length (74 DAS)	median	rf	4	7	testScore.PC	-0.356837
leaf 6 length (74 DAS)	median	rf	4	8	testScore.PC	-0.419649
leaf 6 length (74 DAS)	median	rf	4	9	testScore.PC	0.548973
leaf 6 length (74 DAS)	median	rf	5	0	testScore.PC	0.829641
leaf 6 length (74 DAS)	median	rf	5	1	testScore.PC	-0.161031
leaf 6 length (74 DAS)	median	rf	5	2	testScore.PC	0.353703
leaf 6 length (74 DAS)	median	rf	5	3	testScore.PC	0.285322
leaf 6 length (74 DAS)	median	rf	5	4	testScore.PC	0.784072
leaf 6 length (74 DAS)	median	rf	5	5	testScore.PC	-0.0602747
leaf 6 length (74 DAS)	median	rf	5	6	testScore.PC	0.528841
leaf 6 length (74 DAS)	median	rf	5	7	testScore.PC	0.398495
leaf 6 length (74 DAS)	median	rf	5	8	testScore.PC	0.701123
leaf 6 length (74 DAS)	median	rf	5	9	testScore.PC	-0.489712
leaf 6 length (74 DAS)	median	rf	6	0	testScore.PC	0.322931
leaf 6 length (74 DAS)	median	rf	6	1	testScore.PC	0.918652
leaf 6 length (74 DAS)	median	rf	6	2	testScore.PC	0.057982
leaf 6 length (74 DAS)	median	rf	6	3	testScore.PC	-0.350021
leaf 6 length (74 DAS)	median	rf	6	4	testScore.PC	0.84349
leaf 6 length (74 DAS)	median	rf	6	5	testScore.PC	0.860486
leaf 6 length (74 DAS)	median	rf	6	6	testScore.PC	0.354995
leaf 6 length (74 DAS)	median	rf	6	7	testScore.PC	0.162809
leaf 6 length (74 DAS)	median	rf	6	8	testScore.PC	-0.00254553
leaf 6 length (74 DAS)	median	rf	6	9	testScore.PC	0.427709
leaf 6 length (74 DAS)	median	rf	7	0	testScore.PC	0.509043
leaf 6 length (74 DAS)	median	rf	7	1	testScore.PC	0.393516
leaf 6 length (74 DAS)	median	rf	7	2	testScore.PC	0.661755
leaf 6 length (74 DAS)	median	rf	7	3	testScore.PC	-0.185108
leaf 6 length (74 DAS)	median	rf	7	4	testScore.PC	0.548697
leaf 6 length (74 DAS)	median	rf	7	5	testScore.PC	0.876025
leaf 6 length (74 DAS)	median	rf	7	6	testScore.PC	-0.028497
leaf 6 length (74 DAS)	median	rf	7	7	testScore.PC	0.152027
leaf 6 length (74 DAS)	median	rf	7	8	testScore.PC	0.707205
leaf 6 length (74 DAS)	median	rf	7	9	testScore.PC	0.715269
leaf 6 length (74 DAS)	median	rf	8	0	testScore.PC	0.0302442
leaf 6 length (74 DAS)	median	rf	8	1	testScore.PC	0.739275
leaf 6 length (74 DAS)	median	rf	8	2	testScore.PC	-0.146957
leaf 6 length (74 DAS)	median	rf	8	3	testScore.PC	0.711781
leaf 6 length (74 DAS)	median	rf	8	4	testScore.PC	0.737756
leaf 6 length (74 DAS)	median	rf	8	5	testScore.PC	0.512829
leaf 6 length (74 DAS)	median	rf	8	6	testScore.PC	0.230284
leaf 6 length (74 DAS)	median	rf	8	7	testScore.PC	0.711932
leaf 6 length (74 DAS)	median	rf	8	8	testScore.PC	0.80386
leaf 6 length (74 DAS)	median	rf	8	9	testScore.PC	0.199189
leaf 6 length (74 DAS)	spearman	enet	0	0	testScore.PC	0.654343
leaf 6 length (74 DAS)	spearman	enet	0	1	testScore.PC	0.551575
leaf 6 length (74 DAS)	spearman	enet	0	2	testScore.PC	0.816391
leaf 6 length (74 DAS)	spearman	enet	0	3	testScore.PC	0.414361
leaf 6 length (74 DAS)	spearman	enet	0	4	testScore.PC	0.0417192
leaf 6 length (74 DAS)	spearman	enet	0	5	testScore.PC	-0.619764
leaf 6 length (74 DAS)	spearman	enet	0	6	testScore.PC	0.0161004
leaf 6 length (74 DAS)	spearman	enet	0	7	testScore.PC	0.172648
leaf 6 length (74 DAS)	spearman	enet	0	8	testScore.PC	0.324041
leaf 6 length (74 DAS)	spearman	enet	0	9	testScore.PC	-0.151239
leaf 6 length (74 DAS)	spearman	enet	1	0	testScore.PC	0.06156
leaf 6 length (74 DAS)	spearman	enet	1	1	testScore.PC	0.535951
leaf 6 length (74 DAS)	spearman	enet	1	2	testScore.PC	-0.220271
leaf 6 length (74 DAS)	spearman	enet	1	3	testScore.PC	0.675166
leaf 6 length (74 DAS)	spearman	enet	1	4	testScore.PC	0.410269
leaf 6 length (74 DAS)	spearman	enet	1	5	testScore.PC	0.217439
leaf 6 length (74 DAS)	spearman	enet	1	6	testScore.PC	0.484872
leaf 6 length (74 DAS)	spearman	enet	1	7	testScore.PC	0.572028
leaf 6 length (74 DAS)	spearman	enet	1	8	testScore.PC	0.672312
leaf 6 length (74 DAS)	spearman	enet	1	9	testScore.PC	0.261171
leaf 6 length (74 DAS)	spearman	enet	2	0	testScore.PC	0.083245
leaf 6 length (74 DAS)	spearman	enet	2	1	testScore.PC	0.400644
leaf 6 length (74 DAS)	spearman	enet	2	2	testScore.PC	0.677337
leaf 6 length (74 DAS)	spearman	enet	2	3	testScore.PC	0.255315
leaf 6 length (74 DAS)	spearman	enet	2	4	testScore.PC	-0.620538
leaf 6 length (74 DAS)	spearman	enet	2	5	testScore.PC	0.883141
leaf 6 length (74 DAS)	spearman	enet	2	6	testScore.PC	0.821868
leaf 6 length (74 DAS)	spearman	enet	2	7	testScore.PC	0.61778
leaf 6 length (74 DAS)	spearman	enet	2	8	testScore.PC	0.654365
leaf 6 length (74 DAS)	spearman	enet	2	9	testScore.PC	0.401215
leaf 6 length (74 DAS)	spearman	enet	3	0	testScore.PC	0.882986
leaf 6 length (74 DAS)	spearman	enet	3	1	testScore.PC	0.0135261
leaf 6 length (74 DAS)	spearman	enet	3	2	testScore.PC	0.809224
leaf 6 length (74 DAS)	spearman	enet	3	3	testScore.PC	0.593749
leaf 6 length (74 DAS)	spearman	enet	3	4	testScore.PC	0.423147
leaf 6 length (74 DAS)	spearman	enet	3	5	testScore.PC	0.477763
leaf 6 length (74 DAS)	spearman	enet	3	6	testScore.PC	0.215802
leaf 6 length (74 DAS)	spearman	enet	3	7	testScore.PC	0.4649
leaf 6 length (74 DAS)	spearman	enet	3	8	testScore.PC	0.130093
leaf 6 length (74 DAS)	spearman	enet	3	9	testScore.PC	0.35199
leaf 6 length (74 DAS)	spearman	enet	4	0	testScore.PC	-0.282638
leaf 6 length (74 DAS)	spearman	enet	4	1	testScore.PC	0.769887
leaf 6 length (74 DAS)	spearman	enet	4	2	testScore.PC	0.41744
leaf 6 length (74 DAS)	spearman	enet	4	3	testScore.PC	0.187221
leaf 6 length (74 DAS)	spearman	enet	4	4	testScore.PC	0.409575
leaf 6 length (74 DAS)	spearman	enet	4	5	testScore.PC	0.317759
leaf 6 length (74 DAS)	spearman	enet	4	6	testScore.PC	0.721762
leaf 6 length (74 DAS)	spearman	enet	4	7	testScore.PC	-0.385204
leaf 6 length (74 DAS)	spearman	enet	4	8	testScore.PC	-0.0430836
leaf 6 length (74 DAS)	spearman	enet	4	9	testScore.PC	0.306218
leaf 6 length (74 DAS)	spearman	enet	5	0	testScore.PC	0.83363
leaf 6 length (74 DAS)	spearman	enet	5	1	testScore.PC	0.0300707
leaf 6 length (74 DAS)	spearman	enet	5	2	testScore.PC	0.439229
leaf 6 length (74 DAS)	spearman	enet	5	3	testScore.PC	0.608396
leaf 6 length (74 DAS)	spearman	enet	5	4	testScore.PC	0.668913
leaf 6 length (74 DAS)	spearman	enet	5	5	testScore.PC	0.0674591
leaf 6 length (74 DAS)	spearman	enet	5	6	testScore.PC	0.466874
leaf 6 length (74 DAS)	spearman	enet	5	7	testScore.PC	-0.3913
leaf 6 length (74 DAS)	spearman	enet	5	8	testScore.PC	0.611302
leaf 6 length (74 DAS)	spearman	enet	5	9	testScore.PC	-0.616662
leaf 6 length (74 DAS)	spearman	enet	6	0	testScore.PC	0.461632
leaf 6 length (74 DAS)	spearman	enet	6	1	testScore.PC	0.755864
leaf 6 length (74 DAS)	spearman	enet	6	2	testScore.PC	0.402753
leaf 6 length (74 DAS)	spearman	enet	6	3	testScore.PC	-0.20816
leaf 6 length (74 DAS)	spearman	enet	6	4	testScore.PC	0.646346
leaf 6 length (74 DAS)	spearman	enet	6	5	testScore.PC	0.786042
leaf 6 length (74 DAS)	spearman	enet	6	6	testScore.PC	0.483781
leaf 6 length (74 DAS)	spearman	enet	6	7	testScore.PC	-0.102656
leaf 6 length (74 DAS)	spearman	enet	6	8	testScore.PC	-0.35583
leaf 6 length (74 DAS)	spearman	enet	6	9	testScore.PC	0.382501
leaf 6 length (74 DAS)	spearman	enet	7	0	testScore.PC	0.355052
leaf 6 length (74 DAS)	spearman	enet	7	1	testScore.PC	0.40667
leaf 6 length (74 DAS)	spearman	enet	7	2	testScore.PC	0.589735
leaf 6 length (74 DAS)	spearman	enet	7	3	testScore.PC	-0.115388
leaf 6 length (74 DAS)	spearman	enet	7	4	testScore.PC	0.867996
leaf 6 length (74 DAS)	spearman	enet	7	5	testScore.PC	0.597835
leaf 6 length (74 DAS)	spearman	enet	7	6	testScore.PC	0.260943
leaf 6 length (74 DAS)	spearman	enet	7	7	testScore.PC	0.0344807
leaf 6 length (74 DAS)	spearman	enet	7	8	testScore.PC	0.375553
leaf 6 length (74 DAS)	spearman	enet	7	9	testScore.PC	-0.0173445
leaf 6 length (74 DAS)	spearman	enet	8	0	testScore.PC	-0.247465
leaf 6 length (74 DAS)	spearman	enet	8	1	testScore.PC	0.721087
leaf 6 length (74 DAS)	spearman	enet	8	2	testScore.PC	0.0591757
leaf 6 length (74 DAS)	spearman	enet	8	3	testScore.PC	0.725586
leaf 6 length (74 DAS)	spearman	enet	8	4	testScore.PC	0.57105
leaf 6 length (74 DAS)	spearman	enet	8	5	testScore.PC	0.58262
leaf 6 length (74 DAS)	spearman	enet	8	6	testScore.PC	-0.228787
leaf 6 length (74 DAS)	spearman	enet	8	7	testScore.PC	0.321231
leaf 6 length (74 DAS)	spearman	enet	8	8	testScore.PC	0.425121
leaf 6 length (74 DAS)	spearman	enet	8	9	testScore.PC	0.13954
leaf 6 length (74 DAS)	spearman	rf	0	0	testScore.PC	0.402392
leaf 6 length (74 DAS)	spearman	rf	0	1	testScore.PC	0.580728
leaf 6 length (74 DAS)	spearman	rf	0	2	testScore.PC	0.742407
leaf 6 length (74 DAS)	spearman	rf	0	3	testScore.PC	0.33971
leaf 6 length (74 DAS)	spearman	rf	0	4	testScore.PC	0.0997678
leaf 6 length (74 DAS)	spearman	rf	0	5	testScore.PC	-0.827779
leaf 6 length (74 DAS)	spearman	rf	0	6	testScore.PC	-0.270235
leaf 6 length (74 DAS)	spearman	rf	0	7	testScore.PC	0.303446
leaf 6 length (74 DAS)	spearman	rf	0	8	testScore.PC	0.457403
leaf 6 length (74 DAS)	spearman	rf	0	9	testScore.PC	-0.183988
leaf 6 length (74 DAS)	spearman	rf	1	0	testScore.PC	-0.195657
leaf 6 length (74 DAS)	spearman	rf	1	1	testScore.PC	0.496272
leaf 6 length (74 DAS)	spearman	rf	1	2	testScore.PC	-0.00159541
leaf 6 length (74 DAS)	spearman	rf	1	3	testScore.PC	0.441171
leaf 6 length (74 DAS)	spearman	rf	1	4	testScore.PC	0.507491
leaf 6 length (74 DAS)	spearman	rf	1	5	testScore.PC	0.414682
leaf 6 length (74 DAS)	spearman	rf	1	6	testScore.PC	0.283336
leaf 6 length (74 DAS)	spearman	rf	1	7	testScore.PC	0.884394
leaf 6 length (74 DAS)	spearman	rf	1	8	testScore.PC	0.60351
leaf 6 length (74 DAS)	spearman	rf	1	9	testScore.PC	-0.201671
leaf 6 length (74 DAS)	spearman	rf	2	0	testScore.PC	0.0138729
leaf 6 length (74 DAS)	spearman	rf	2	1	testScore.PC	0.499553
leaf 6 length (74 DAS)	spearman	rf	2	2	testScore.PC	0.595493
leaf 6 length (74 DAS)	spearman	rf	2	3	testScore.PC	0.0994542
leaf 6 length (74 DAS)	spearman	rf	2	4	testScore.PC	-0.586717
leaf 6 length (74 DAS)	spearman	rf	2	5	testScore.PC	0.988535
leaf 6 length (74 DAS)	spearman	rf	2	6	testScore.PC	0.821016
leaf 6 length (74 DAS)	spearman	rf	2	7	testScore.PC	0.729227
leaf 6 length (74 DAS)	spearman	rf	2	8	testScore.PC	0.519256
leaf 6 length (74 DAS)	spearman	rf	2	9	testScore.PC	0.376209
leaf 6 length (74 DAS)	spearman	rf	3	0	testScore.PC	0.928611
leaf 6 length (74 DAS)	spearman	rf	3	1	testScore.PC	0.0356883
leaf 6 length (74 DAS)	spearman	rf	3	2	testScore.PC	0.6576
leaf 6 length (74 DAS)	spearman	rf	3	3	testScore.PC	0.562968
leaf 6 length (74 DAS)	spearman	rf	3	4	testScore.PC	0.303098
leaf 6 length (74 DAS)	spearman	rf	3	5	testScore.PC	0.29931
leaf 6 length (74 DAS)	spearman	rf	3	6	testScore.PC	0.409421
leaf 6 length (74 DAS)	spearman	rf	3	7	testScore.PC	0.229825
leaf 6 length (74 DAS)	spearman	rf	3	8	testScore.PC	-0.349241
leaf 6 length (74 DAS)	spearman	rf	3	9	testScore.PC	0.741722
leaf 6 length (74 DAS)	spearman	rf	4	0	testScore.PC	0.859935
leaf 6 length (74 DAS)	spearman	rf	4	1	testScore.PC	0.873397
leaf 6 length (74 DAS)	spearman	rf	4	2	testScore.PC	0.252134
leaf 6 length (74 DAS)	spearman	rf	4	3	testScore.PC	-0.119596
leaf 6 length (74 DAS)	spearman	rf	4	4	testScore.PC	0.56553
leaf 6 length (74 DAS)	spearman	rf	4	5	testScore.PC	0.121175
leaf 6 length (74 DAS)	spearman	rf	4	6	testScore.PC	0.818349
leaf 6 length (74 DAS)	spearman	rf	4	7	testScore.PC	-0.720527
leaf 6 length (74 DAS)	spearman	rf	4	8	testScore.PC	-0.0293172
leaf 6 length (74 DAS)	spearman	rf	4	9	testScore.PC	0.308134
leaf 6 length (74 DAS)	spearman	rf	5	0	testScore.PC	0.919306
leaf 6 length (74 DAS)	spearman	rf	5	1	testScore.PC	-0.0223299
leaf 6 length (74 DAS)	spearman	rf	5	2	testScore.PC	0.377541
leaf 6 length (74 DAS)	spearman	rf	5	3	testScore.PC	0.224511
leaf 6 length (74 DAS)	spearman	rf	5	4	testScore.PC	0.849073
leaf 6 length (74 DAS)	spearman	rf	5	5	testScore.PC	-0.336818
leaf 6 length (74 DAS)	spearman	rf	5	6	testScore.PC	0.525783
leaf 6 length (74 DAS)	spearman	rf	5	7	testScore.PC	0.519095
leaf 6 length (74 DAS)	spearman	rf	5	8	testScore.PC	0.511585
leaf 6 length (74 DAS)	spearman	rf	5	9	testScore.PC	-0.519976
leaf 6 length (74 DAS)	spearman	rf	6	0	testScore.PC	0.278607
leaf 6 length (74 DAS)	spearman	rf	6	1	testScore.PC	0.869112
leaf 6 length (74 DAS)	spearman	rf	6	2	testScore.PC	0.373078
leaf 6 length (74 DAS)	spearman	rf	6	3	testScore.PC	-0.27442
leaf 6 length (74 DAS)	spearman	rf	6	4	testScore.PC	0.293673
leaf 6 length (74 DAS)	spearman	rf	6	5	testScore.PC	0.846934
leaf 6 length (74 DAS)	spearman	rf	6	6	testScore.PC	0.629279
leaf 6 length (74 DAS)	spearman	rf	6	7	testScore.PC	0.331538
leaf 6 length (74 DAS)	spearman	rf	6	8	testScore.PC	-0.360206
leaf 6 length (74 DAS)	spearman	rf	6	9	testScore.PC	0.135421
leaf 6 length (74 DAS)	spearman	rf	7	0	testScore.PC	0.586147
leaf 6 length (74 DAS)	spearman	rf	7	1	testScore.PC	0.342986
leaf 6 length (74 DAS)	spearman	rf	7	2	testScore.PC	0.64844
leaf 6 length (74 DAS)	spearman	rf	7	3	testScore.PC	0.230979
leaf 6 length (74 DAS)	spearman	rf	7	4	testScore.PC	0.578332
leaf 6 length (74 DAS)	spearman	rf	7	5	testScore.PC	0.516706
leaf 6 length (74 DAS)	spearman	rf	7	6	testScore.PC	0.271802
leaf 6 length (74 DAS)	spearman	rf	7	7	testScore.PC	0.441806
leaf 6 length (74 DAS)	spearman	rf	7	8	testScore.PC	0.305119
leaf 6 length (74 DAS)	spearman	rf	7	9	testScore.PC	0.125949
leaf 6 length (74 DAS)	spearman	rf	8	0	testScore.PC	-0.122966
leaf 6 length (74 DAS)	spearman	rf	8	1	testScore.PC	0.755733
leaf 6 length (74 DAS)	spearman	rf	8	2	testScore.PC	-0.24146
leaf 6 length (74 DAS)	spearman	rf	8	3	testScore.PC	0.731555
leaf 6 length (74 DAS)	spearman	rf	8	4	testScore.PC	0.269893
leaf 6 length (74 DAS)	spearman	rf	8	5	testScore.PC	0.502085
leaf 6 length (74 DAS)	spearman	rf	8	6	testScore.PC	-0.407114
leaf 6 length (74 DAS)	spearman	rf	8	7	testScore.PC	0.386206
leaf 6 length (74 DAS)	spearman	rf	8	8	testScore.PC	0.611858
leaf 6 length (74 DAS)	spearman	rf	8	9	testScore.PC	0.145133
leaf 6 length (74 DAS)	hsic-5000	enet	0	0	testScore.R2	-2.15676
leaf 6 length (74 DAS)	hsic-5000	enet	0	1	testScore.R2	-0.0414552
leaf 6 length (74 DAS)	hsic-5000	enet	0	2	testScore.R2	0.0585706
leaf 6 length (74 DAS)	hsic-5000	enet	0	3	testScore.R2	0.14552
leaf 6 length (74 DAS)	hsic-5000	enet	0	4	testScore.R2	-0.780335
leaf 6 length (74 DAS)	hsic-5000	enet	0	5	testScore.R2	-0.792198
leaf 6 length (74 DAS)	hsic-5000	enet	0	6	testScore.R2	-0.395021
leaf 6 length (74 DAS)	hsic-5000	enet	0	7	testScore.R2	0.482427
leaf 6 length (74 DAS)	hsic-5000	enet	0	8	testScore.R2	0.704028
leaf 6 length (74 DAS)	hsic-5000	enet	0	9	testScore.R2	-0.37376
leaf 6 length (74 DAS)	hsic-5000	enet	1	0	testScore.R2	-0.206481
leaf 6 length (74 DAS)	hsic-5000	enet	1	1	testScore.R2	-0.363824
leaf 6 length (74 DAS)	hsic-5000	enet	1	2	testScore.R2	-4.35739
leaf 6 length (74 DAS)	hsic-5000	enet	1	3	testScore.R2	-0.215476
leaf 6 length (74 DAS)	hsic-5000	enet	1	4	testScore.R2	0.397997
leaf 6 length (74 DAS)	hsic-5000	enet	1	5	testScore.R2	-0.206053
leaf 6 length (74 DAS)	hsic-5000	enet	1	6	testScore.R2	0.00240529
leaf 6 length (74 DAS)	hsic-5000	enet	1	7	testScore.R2	0.294407
leaf 6 length (74 DAS)	hsic-5000	enet	1	8	testScore.R2	-0.0952742
leaf 6 length (74 DAS)	hsic-5000	enet	1	9	testScore.R2	-1.04006
leaf 6 length (74 DAS)	hsic-5000	enet	2	0	testScore.R2	-0.666657
leaf 6 length (74 DAS)	hsic-5000	enet	2	1	testScore.R2	-0.0429588
leaf 6 length (74 DAS)	hsic-5000	enet	2	2	testScore.R2	0.311958
leaf 6 length (74 DAS)	hsic-5000	enet	2	3	testScore.R2	0.310088
leaf 6 length (74 DAS)	hsic-5000	enet	2	4	testScore.R2	-2.04284
leaf 6 length (74 DAS)	hsic-5000	enet	2	5	testScore.R2	0.683055
leaf 6 length (74 DAS)	hsic-5000	enet	2	6	testScore.R2	0.606831
leaf 6 length (74 DAS)	hsic-5000	enet	2	7	testScore.R2	0.0749332
leaf 6 length (74 DAS)	hsic-5000	enet	2	8	testScore.R2	-0.0572014
leaf 6 length (74 DAS)	hsic-5000	enet	2	9	testScore.R2	0.222263
leaf 6 length (74 DAS)	hsic-5000	enet	3	0	testScore.R2	-0.412884
leaf 6 length (74 DAS)	hsic-5000	enet	3	1	testScore.R2	-0.788667
leaf 6 length (74 DAS)	hsic-5000	enet	3	2	testScore.R2	0.35297
leaf 6 length (74 DAS)	hsic-5000	enet	3	3	testScore.R2	0.297493
leaf 6 length (74 DAS)	hsic-5000	enet	3	4	testScore.R2	0.606214
leaf 6 length (74 DAS)	hsic-5000	enet	3	5	testScore.R2	-0.113841
leaf 6 length (74 DAS)	hsic-5000	enet	3	6	testScore.R2	-0.276376
leaf 6 length (74 DAS)	hsic-5000	enet	3	7	testScore.R2	-0.183581
leaf 6 length (74 DAS)	hsic-5000	enet	3	8	testScore.R2	-0.3983
leaf 6 length (74 DAS)	hsic-5000	enet	3	9	testScore.R2	0.072364
leaf 6 length (74 DAS)	hsic-5000	enet	4	0	testScore.R2	-0.0516138
leaf 6 length (74 DAS)	hsic-5000	enet	4	1	testScore.R2	0.246348
leaf 6 length (74 DAS)	hsic-5000	enet	4	2	testScore.R2	0.202492
leaf 6 length (74 DAS)	hsic-5000	enet	4	3	testScore.R2	-0.447803
leaf 6 length (74 DAS)	hsic-5000	enet	4	4	testScore.R2	0.31051
leaf 6 length (74 DAS)	hsic-5000	enet	4	5	testScore.R2	-3.15905
leaf 6 length (74 DAS)	hsic-5000	enet	4	6	testScore.R2	0.2585
leaf 6 length (74 DAS)	hsic-5000	enet	4	7	testScore.R2	-0.295162
leaf 6 length (74 DAS)	hsic-5000	enet	4	8	testScore.R2	-1.50312
leaf 6 length (74 DAS)	hsic-5000	enet	4	9	testScore.R2	-1.43587
leaf 6 length (74 DAS)	hsic-5000	enet	5	0	testScore.R2	0.279043
leaf 6 length (74 DAS)	hsic-5000	enet	5	1	testScore.R2	-0.327821
leaf 6 length (74 DAS)	hsic-5000	enet	5	2	testScore.R2	-0.924328
leaf 6 length (74 DAS)	hsic-5000	enet	5	3	testScore.R2	-0.320583
leaf 6 length (74 DAS)	hsic-5000	enet	5	4	testScore.R2	0.48466
leaf 6 length (74 DAS)	hsic-5000	enet	5	5	testScore.R2	-0.433377
leaf 6 length (74 DAS)	hsic-5000	enet	5	6	testScore.R2	-0.280168
leaf 6 length (74 DAS)	hsic-5000	enet	5	7	testScore.R2	-0.328402
leaf 6 length (74 DAS)	hsic-5000	enet	5	8	testScore.R2	0.251625
leaf 6 length (74 DAS)	hsic-5000	enet	5	9	testScore.R2	-1.66702
leaf 6 length (74 DAS)	hsic-5000	enet	6	0	testScore.R2	0.351988
leaf 6 length (74 DAS)	hsic-5000	enet	6	1	testScore.R2	0.636776
leaf 6 length (74 DAS)	hsic-5000	enet	6	2	testScore.R2	-1.11598
leaf 6 length (74 DAS)	hsic-5000	enet	6	3	testScore.R2	-1.5472
leaf 6 length (74 DAS)	hsic-5000	enet	6	4	testScore.R2	0.310882
leaf 6 length (74 DAS)	hsic-5000	enet	6	5	testScore.R2	0.436767
leaf 6 length (74 DAS)	hsic-5000	enet	6	6	testScore.R2	0.12111
leaf 6 length (74 DAS)	hsic-5000	enet	6	7	testScore.R2	-0.0850485
leaf 6 length (74 DAS)	hsic-5000	enet	6	8	testScore.R2	-0.310031
leaf 6 length (74 DAS)	hsic-5000	enet	6	9	testScore.R2	-0.112063
leaf 6 length (74 DAS)	hsic-5000	enet	7	0	testScore.R2	0.0487822
leaf 6 length (74 DAS)	hsic-5000	enet	7	1	testScore.R2	0.3483
leaf 6 length (74 DAS)	hsic-5000	enet	7	2	testScore.R2	-0.72952
leaf 6 length (74 DAS)	hsic-5000	enet	7	3	testScore.R2	-0.834757
leaf 6 length (74 DAS)	hsic-5000	enet	7	4	testScore.R2	0.142444
leaf 6 length (74 DAS)	hsic-5000	enet	7	5	testScore.R2	0.402507
leaf 6 length (74 DAS)	hsic-5000	enet	7	6	testScore.R2	-0.464897
leaf 6 length (74 DAS)	hsic-5000	enet	7	7	testScore.R2	-0.560792
leaf 6 length (74 DAS)	hsic-5000	enet	7	8	testScore.R2	0.363846
leaf 6 length (74 DAS)	hsic-5000	enet	7	9	testScore.R2	0.203429
leaf 6 length (74 DAS)	hsic-5000	enet	8	0	testScore.R2	-0.0286473
leaf 6 length (74 DAS)	hsic-5000	enet	8	1	testScore.R2	0.0284828
leaf 6 length (74 DAS)	hsic-5000	enet	8	2	testScore.R2	0.0603947
leaf 6 length (74 DAS)	hsic-5000	enet	8	3	testScore.R2	0.197995
leaf 6 length (74 DAS)	hsic-5000	enet	8	4	testScore.R2	-0.0187707
leaf 6 length (74 DAS)	hsic-5000	enet	8	5	testScore.R2	-0.0705505
leaf 6 length (74 DAS)	hsic-5000	enet	8	6	testScore.R2	-0.0723122
leaf 6 length (74 DAS)	hsic-5000	enet	8	7	testScore.R2	0.129756
leaf 6 length (74 DAS)	hsic-5000	enet	8	8	testScore.R2	0.12149
leaf 6 length (74 DAS)	hsic-5000	enet	8	9	testScore.R2	-0.648729
leaf 6 length (74 DAS)	hsic-5000	rf	0	0	testScore.R2	-2.11254
leaf 6 length (74 DAS)	hsic-5000	rf	0	1	testScore.R2	0.0667982
leaf 6 length (74 DAS)	hsic-5000	rf	0	2	testScore.R2	0.0989232
leaf 6 length (74 DAS)	hsic-5000	rf	0	3	testScore.R2	0.0920289
leaf 6 length (74 DAS)	hsic-5000	rf	0	4	testScore.R2	-0.353154
leaf 6 length (74 DAS)	hsic-5000	rf	0	5	testScore.R2	-0.725823
leaf 6 length (74 DAS)	hsic-5000	rf	0	6	testScore.R2	-0.0780479
leaf 6 length (74 DAS)	hsic-5000	rf	0	7	testScore.R2	0.0947398
leaf 6 length (74 DAS)	hsic-5000	rf	0	8	testScore.R2	0.676098
leaf 6 length (74 DAS)	hsic-5000	rf	0	9	testScore.R2	-0.335885
leaf 6 length (74 DAS)	hsic-5000	rf	1	0	testScore.R2	0.141372
leaf 6 length (74 DAS)	hsic-5000	rf	1	1	testScore.R2	0.1904
leaf 6 length (74 DAS)	hsic-5000	rf	1	2	testScore.R2	-2.38184
leaf 6 length (74 DAS)	hsic-5000	rf	1	3	testScore.R2	-0.0319265
leaf 6 length (74 DAS)	hsic-5000	rf	1	4	testScore.R2	0.329402
leaf 6 length (74 DAS)	hsic-5000	rf	1	5	testScore.R2	-0.332185
leaf 6 length (74 DAS)	hsic-5000	rf	1	6	testScore.R2	-0.0316897
leaf 6 length (74 DAS)	hsic-5000	rf	1	7	testScore.R2	0.30517
leaf 6 length (74 DAS)	hsic-5000	rf	1	8	testScore.R2	-0.101692
leaf 6 length (74 DAS)	hsic-5000	rf	1	9	testScore.R2	-0.53727
leaf 6 length (74 DAS)	hsic-5000	rf	2	0	testScore.R2	-0.522215
leaf 6 length (74 DAS)	hsic-5000	rf	2	1	testScore.R2	-0.0931701
leaf 6 length (74 DAS)	hsic-5000	rf	2	2	testScore.R2	0.0584868
leaf 6 length (74 DAS)	hsic-5000	rf	2	3	testScore.R2	0.090116
leaf 6 length (74 DAS)	hsic-5000	rf	2	4	testScore.R2	-1.81661
leaf 6 length (74 DAS)	hsic-5000	rf	2	5	testScore.R2	0.359484
leaf 6 length (74 DAS)	hsic-5000	rf	2	6	testScore.R2	0.496622
leaf 6 length (74 DAS)	hsic-5000	rf	2	7	testScore.R2	-0.0259684
leaf 6 length (74 DAS)	hsic-5000	rf	2	8	testScore.R2	0.602739
leaf 6 length (74 DAS)	hsic-5000	rf	2	9	testScore.R2	0.529026
leaf 6 length (74 DAS)	hsic-5000	rf	3	0	testScore.R2	0.412496
leaf 6 length (74 DAS)	hsic-5000	rf	3	1	testScore.R2	-0.297143
leaf 6 length (74 DAS)	hsic-5000	rf	3	2	testScore.R2	0.367279
leaf 6 length (74 DAS)	hsic-5000	rf	3	3	testScore.R2	0.161853
leaf 6 length (74 DAS)	hsic-5000	rf	3	4	testScore.R2	0.619391
leaf 6 length (74 DAS)	hsic-5000	rf	3	5	testScore.R2	0.0874007
leaf 6 length (74 DAS)	hsic-5000	rf	3	6	testScore.R2	0.0599217
leaf 6 length (74 DAS)	hsic-5000	rf	3	7	testScore.R2	-0.192424
leaf 6 length (74 DAS)	hsic-5000	rf	3	8	testScore.R2	-0.317621
leaf 6 length (74 DAS)	hsic-5000	rf	3	9	testScore.R2	0.0543966
leaf 6 length (74 DAS)	hsic-5000	rf	4	0	testScore.R2	0.196855
leaf 6 length (74 DAS)	hsic-5000	rf	4	1	testScore.R2	0.37224
leaf 6 length (74 DAS)	hsic-5000	rf	4	2	testScore.R2	0.536668
leaf 6 length (74 DAS)	hsic-5000	rf	4	3	testScore.R2	-0.78013
leaf 6 length (74 DAS)	hsic-5000	rf	4	4	testScore.R2	0.011159
leaf 6 length (74 DAS)	hsic-5000	rf	4	5	testScore.R2	-2.28771
leaf 6 length (74 DAS)	hsic-5000	rf	4	6	testScore.R2	0.0428611
leaf 6 length (74 DAS)	hsic-5000	rf	4	7	testScore.R2	-0.516837
leaf 6 length (74 DAS)	hsic-5000	rf	4	8	testScore.R2	-0.760632
leaf 6 length (74 DAS)	hsic-5000	rf	4	9	testScore.R2	-2.12912
leaf 6 length (74 DAS)	hsic-5000	rf	5	0	testScore.R2	0.271572
leaf 6 length (74 DAS)	hsic-5000	rf	5	1	testScore.R2	-0.322134
leaf 6 length (74 DAS)	hsic-5000	rf	5	2	testScore.R2	-0.771561
leaf 6 length (74 DAS)	hsic-5000	rf	5	3	testScore.R2	-0.518055
leaf 6 length (74 DAS)	hsic-5000	rf	5	4	testScore.R2	0.361428
leaf 6 length (74 DAS)	hsic-5000	rf	5	5	testScore.R2	-0.480493
leaf 6 length (74 DAS)	hsic-5000	rf	5	6	testScore.R2	-0.182138
leaf 6 length (74 DAS)	hsic-5000	rf	5	7	testScore.R2	-0.0287995
leaf 6 length (74 DAS)	hsic-5000	rf	5	8	testScore.R2	0.515079
leaf 6 length (74 DAS)	hsic-5000	rf	5	9	testScore.R2	-1.64246
leaf 6 length (74 DAS)	hsic-5000	rf	6	0	testScore.R2	0.202114
leaf 6 length (74 DAS)	hsic-5000	rf	6	1	testScore.R2	0.499767
leaf 6 length (74 DAS)	hsic-5000	rf	6	2	testScore.R2	-1.1346
leaf 6 length (74 DAS)	hsic-5000	rf	6	3	testScore.R2	-0.466672
leaf 6 length (74 DAS)	hsic-5000	rf	6	4	testScore.R2	0.219351
leaf 6 length (74 DAS)	hsic-5000	rf	6	5	testScore.R2	0.610391
leaf 6 length (74 DAS)	hsic-5000	rf	6	6	testScore.R2	-0.0389931
leaf 6 length (74 DAS)	hsic-5000	rf	6	7	testScore.R2	-0.50991
leaf 6 length (74 DAS)	hsic-5000	rf	6	8	testScore.R2	-0.138673
leaf 6 length (74 DAS)	hsic-5000	rf	6	9	testScore.R2	-0.354986
leaf 6 length (74 DAS)	hsic-5000	rf	7	0	testScore.R2	-0.0720842
leaf 6 length (74 DAS)	hsic-5000	rf	7	1	testScore.R2	0.0901843
leaf 6 length (74 DAS)	hsic-5000	rf	7	2	testScore.R2	-0.37084
leaf 6 length (74 DAS)	hsic-5000	rf	7	3	testScore.R2	-1.02004
leaf 6 length (74 DAS)	hsic-5000	rf	7	4	testScore.R2	0.0082601
leaf 6 length (74 DAS)	hsic-5000	rf	7	5	testScore.R2	0.493449
leaf 6 length (74 DAS)	hsic-5000	rf	7	6	testScore.R2	-0.615522
leaf 6 length (74 DAS)	hsic-5000	rf	7	7	testScore.R2	-0.609368
leaf 6 length (74 DAS)	hsic-5000	rf	7	8	testScore.R2	0.266746
leaf 6 length (74 DAS)	hsic-5000	rf	7	9	testScore.R2	0.325424
leaf 6 length (74 DAS)	hsic-5000	rf	8	0	testScore.R2	-0.041023
leaf 6 length (74 DAS)	hsic-5000	rf	8	1	testScore.R2	0.358377
leaf 6 length (74 DAS)	hsic-5000	rf	8	2	testScore.R2	-0.147622
leaf 6 length (74 DAS)	hsic-5000	rf	8	3	testScore.R2	0.244709
leaf 6 length (74 DAS)	hsic-5000	rf	8	4	testScore.R2	-0.284673
leaf 6 length (74 DAS)	hsic-5000	rf	8	5	testScore.R2	0.254805
leaf 6 length (74 DAS)	hsic-5000	rf	8	6	testScore.R2	-0.117978
leaf 6 length (74 DAS)	hsic-5000	rf	8	7	testScore.R2	0.236081
leaf 6 length (74 DAS)	hsic-5000	rf	8	8	testScore.R2	0.273513
leaf 6 length (74 DAS)	hsic-5000	rf	8	9	testScore.R2	-0.293941
leaf 6 length (74 DAS)	median	enet	0	0	testScore.R2	-2.5614
leaf 6 length (74 DAS)	median	enet	0	1	testScore.R2	0.3559
leaf 6 length (74 DAS)	median	enet	0	2	testScore.R2	0.231519
leaf 6 length (74 DAS)	median	enet	0	3	testScore.R2	0.169136
leaf 6 length (74 DAS)	median	enet	0	4	testScore.R2	-1.45643
leaf 6 length (74 DAS)	median	enet	0	5	testScore.R2	-0.223588
leaf 6 length (74 DAS)	median	enet	0	6	testScore.R2	-0.41819
leaf 6 length (74 DAS)	median	enet	0	7	testScore.R2	0.43492
leaf 6 length (74 DAS)	median	enet	0	8	testScore.R2	0.822641
leaf 6 length (74 DAS)	median	enet	0	9	testScore.R2	-0.151171
leaf 6 length (74 DAS)	median	enet	1	0	testScore.R2	0.0367994
leaf 6 length (74 DAS)	median	enet	1	1	testScore.R2	-1.7336
leaf 6 length (74 DAS)	median	enet	1	2	testScore.R2	-2.49914
leaf 6 length (74 DAS)	median	enet	1	3	testScore.R2	0.100155
leaf 6 length (74 DAS)	median	enet	1	4	testScore.R2	0.450901
leaf 6 length (74 DAS)	median	enet	1	5	testScore.R2	-0.141179
leaf 6 length (74 DAS)	median	enet	1	6	testScore.R2	0.226757
leaf 6 length (74 DAS)	median	enet	1	7	testScore.R2	0.320733
leaf 6 length (74 DAS)	median	enet	1	8	testScore.R2	0.39929
leaf 6 length (74 DAS)	median	enet	1	9	testScore.R2	-0.826623
leaf 6 length (74 DAS)	median	enet	2	0	testScore.R2	-1.06675
leaf 6 length (74 DAS)	median	enet	2	1	testScore.R2	0.015753
leaf 6 length (74 DAS)	median	enet	2	2	testScore.R2	0.157554
leaf 6 length (74 DAS)	median	enet	2	3	testScore.R2	0.093554
leaf 6 length (74 DAS)	median	enet	2	4	testScore.R2	-1.68668
leaf 6 length (74 DAS)	median	enet	2	5	testScore.R2	0.515595
leaf 6 length (74 DAS)	median	enet	2	6	testScore.R2	0.555055
leaf 6 length (74 DAS)	median	enet	2	7	testScore.R2	0.147721
leaf 6 length (74 DAS)	median	enet	2	8	testScore.R2	-0.374529
leaf 6 length (74 DAS)	median	enet	2	9	testScore.R2	-0.430857
leaf 6 length (74 DAS)	median	enet	3	0	testScore.R2	0.317371
leaf 6 length (74 DAS)	median	enet	3	1	testScore.R2	-0.130224
leaf 6 length (74 DAS)	median	enet	3	2	testScore.R2	0.547071
leaf 6 length (74 DAS)	median	enet	3	3	testScore.R2	0.132996
leaf 6 length (74 DAS)	median	enet	3	4	testScore.R2	0.714131
leaf 6 length (74 DAS)	median	enet	3	5	testScore.R2	0.213139
leaf 6 length (74 DAS)	median	enet	3	6	testScore.R2	-0.409334
leaf 6 length (74 DAS)	median	enet	3	7	testScore.R2	-0.795424
leaf 6 length (74 DAS)	median	enet	3	8	testScore.R2	-0.294947
leaf 6 length (74 DAS)	median	enet	3	9	testScore.R2	0.371504
leaf 6 length (74 DAS)	median	enet	4	0	testScore.R2	-0.03773
leaf 6 length (74 DAS)	median	enet	4	1	testScore.R2	0.494018
leaf 6 length (74 DAS)	median	enet	4	2	testScore.R2	0.108241
leaf 6 length (74 DAS)	median	enet	4	3	testScore.R2	0.112087
leaf 6 length (74 DAS)	median	enet	4	4	testScore.R2	0.269241
leaf 6 length (74 DAS)	median	enet	4	5	testScore.R2	-2.84123
leaf 6 length (74 DAS)	median	enet	4	6	testScore.R2	0.336434
leaf 6 length (74 DAS)	median	enet	4	7	testScore.R2	-0.182936
leaf 6 length (74 DAS)	median	enet	4	8	testScore.R2	-1.10206
leaf 6 length (74 DAS)	median	enet	4	9	testScore.R2	-1.6965
leaf 6 length (74 DAS)	median	enet	5	0	testScore.R2	0.500006
leaf 6 length (74 DAS)	median	enet	5	1	testScore.R2	-0.168777
leaf 6 length (74 DAS)	median	enet	5	2	testScore.R2	-1.21539
leaf 6 length (74 DAS)	median	enet	5	3	testScore.R2	-0.399818
leaf 6 length (74 DAS)	median	enet	5	4	testScore.R2	0.393387
leaf 6 length (74 DAS)	median	enet	5	5	testScore.R2	-0.167931
leaf 6 length (74 DAS)	median	enet	5	6	testScore.R2	0.0877005
leaf 6 length (74 DAS)	median	enet	5	7	testScore.R2	-0.384999
leaf 6 length (74 DAS)	median	enet	5	8	testScore.R2	-0.258855
leaf 6 length (74 DAS)	median	enet	5	9	testScore.R2	-1.79925
leaf 6 length (74 DAS)	median	enet	6	0	testScore.R2	0.274804
leaf 6 length (74 DAS)	median	enet	6	1	testScore.R2	0.324682
leaf 6 length (74 DAS)	median	enet	6	2	testScore.R2	-0.172196
leaf 6 length (74 DAS)	median	enet	6	3	testScore.R2	-0.451537
leaf 6 length (74 DAS)	median	enet	6	4	testScore.R2	0.0419835
leaf 6 length (74 DAS)	median	enet	6	5	testScore.R2	0.481702
leaf 6 length (74 DAS)	median	enet	6	6	testScore.R2	0.286973
leaf 6 length (74 DAS)	median	enet	6	7	testScore.R2	-0.293453
leaf 6 length (74 DAS)	median	enet	6	8	testScore.R2	-0.0660634
leaf 6 length (74 DAS)	median	enet	6	9	testScore.R2	0.0240951
leaf 6 length (74 DAS)	median	enet	7	0	testScore.R2	0.16416
leaf 6 length (74 DAS)	median	enet	7	1	testScore.R2	0.139075
leaf 6 length (74 DAS)	median	enet	7	2	testScore.R2	-2.67643
leaf 6 length (74 DAS)	median	enet	7	3	testScore.R2	-0.653733
leaf 6 length (74 DAS)	median	enet	7	4	testScore.R2	0.479527
leaf 6 length (74 DAS)	median	enet	7	5	testScore.R2	0.333218
leaf 6 length (74 DAS)	median	enet	7	6	testScore.R2	-0.285675
leaf 6 length (74 DAS)	median	enet	7	7	testScore.R2	0.183294
leaf 6 length (74 DAS)	median	enet	7	8	testScore.R2	0.463914
leaf 6 length (74 DAS)	median	enet	7	9	testScore.R2	0.182429
leaf 6 length (74 DAS)	median	enet	8	0	testScore.R2	0.0463948
leaf 6 length (74 DAS)	median	enet	8	1	testScore.R2	0.551428
leaf 6 length (74 DAS)	median	enet	8	2	testScore.R2	-0.0331209
leaf 6 length (74 DAS)	median	enet	8	3	testScore.R2	0.462175
leaf 6 length (74 DAS)	median	enet	8	4	testScore.R2	-0.0813846
leaf 6 length (74 DAS)	median	enet	8	5	testScore.R2	0.0103847
leaf 6 length (74 DAS)	median	enet	8	6	testScore.R2	0.104144
leaf 6 length (74 DAS)	median	enet	8	7	testScore.R2	0.263622
leaf 6 length (74 DAS)	median	enet	8	8	testScore.R2	0.194872
leaf 6 length (74 DAS)	median	enet	8	9	testScore.R2	-0.154334
leaf 6 length (74 DAS)	median	rf	0	0	testScore.R2	-2.04373
leaf 6 length (74 DAS)	median	rf	0	1	testScore.R2	0.251294
leaf 6 length (74 DAS)	median	rf	0	2	testScore.R2	0.188259
leaf 6 length (74 DAS)	median	rf	0	3	testScore.R2	0.0384128
leaf 6 length (74 DAS)	median	rf	0	4	testScore.R2	-0.237284
leaf 6 length (74 DAS)	median	rf	0	5	testScore.R2	-0.604744
leaf 6 length (74 DAS)	median	rf	0	6	testScore.R2	-0.0762315
leaf 6 length (74 DAS)	median	rf	0	7	testScore.R2	0.0567002
leaf 6 length (74 DAS)	median	rf	0	8	testScore.R2	0.742123
leaf 6 length (74 DAS)	median	rf	0	9	testScore.R2	-0.355935
leaf 6 length (74 DAS)	median	rf	1	0	testScore.R2	0.0812721
leaf 6 length (74 DAS)	median	rf	1	1	testScore.R2	0.188891
leaf 6 length (74 DAS)	median	rf	1	2	testScore.R2	-3.0683
leaf 6 length (74 DAS)	median	rf	1	3	testScore.R2	-0.077776
leaf 6 length (74 DAS)	median	rf	1	4	testScore.R2	0.263974
leaf 6 length (74 DAS)	median	rf	1	5	testScore.R2	-0.391233
leaf 6 length (74 DAS)	median	rf	1	6	testScore.R2	0.0569258
leaf 6 length (74 DAS)	median	rf	1	7	testScore.R2	0.344809
leaf 6 length (74 DAS)	median	rf	1	8	testScore.R2	0.0850423
leaf 6 length (74 DAS)	median	rf	1	9	testScore.R2	-0.441027
leaf 6 length (74 DAS)	median	rf	2	0	testScore.R2	-0.56438
leaf 6 length (74 DAS)	median	rf	2	1	testScore.R2	-0.122059
leaf 6 length (74 DAS)	median	rf	2	2	testScore.R2	0.149649
leaf 6 length (74 DAS)	median	rf	2	3	testScore.R2	-0.031157
leaf 6 length (74 DAS)	median	rf	2	4	testScore.R2	-2.17485
leaf 6 length (74 DAS)	median	rf	2	5	testScore.R2	0.161033
leaf 6 length (74 DAS)	median	rf	2	6	testScore.R2	0.497515
leaf 6 length (74 DAS)	median	rf	2	7	testScore.R2	-0.08528
leaf 6 length (74 DAS)	median	rf	2	8	testScore.R2	0.629066
leaf 6 length (74 DAS)	median	rf	2	9	testScore.R2	0.0928947
leaf 6 length (74 DAS)	median	rf	3	0	testScore.R2	0.435101
leaf 6 length (74 DAS)	median	rf	3	1	testScore.R2	-0.254772
leaf 6 length (74 DAS)	median	rf	3	2	testScore.R2	0.177821
leaf 6 length (74 DAS)	median	rf	3	3	testScore.R2	0.107951
leaf 6 length (74 DAS)	median	rf	3	4	testScore.R2	0.531587
leaf 6 length (74 DAS)	median	rf	3	5	testScore.R2	0.0440863
leaf 6 length (74 DAS)	median	rf	3	6	testScore.R2	-0.0113505
leaf 6 length (74 DAS)	median	rf	3	7	testScore.R2	-0.175977
leaf 6 length (74 DAS)	median	rf	3	8	testScore.R2	-0.145073
leaf 6 length (74 DAS)	median	rf	3	9	testScore.R2	0.182188
leaf 6 length (74 DAS)	median	rf	4	0	testScore.R2	0.0882696
leaf 6 length (74 DAS)	median	rf	4	1	testScore.R2	0.480719
leaf 6 length (74 DAS)	median	rf	4	2	testScore.R2	0.508822
leaf 6 length (74 DAS)	median	rf	4	3	testScore.R2	-0.52416
leaf 6 length (74 DAS)	median	rf	4	4	testScore.R2	0.117053
leaf 6 length (74 DAS)	median	rf	4	5	testScore.R2	-2.07787
leaf 6 length (74 DAS)	median	rf	4	6	testScore.R2	0.236335
leaf 6 length (74 DAS)	median	rf	4	7	testScore.R2	-0.503586
leaf 6 length (74 DAS)	median	rf	4	8	testScore.R2	-0.654148
leaf 6 length (74 DAS)	median	rf	4	9	testScore.R2	-2.33717
leaf 6 length (74 DAS)	median	rf	5	0	testScore.R2	0.40212
leaf 6 length (74 DAS)	median	rf	5	1	testScore.R2	-0.334699
leaf 6 length (74 DAS)	median	rf	5	2	testScore.R2	-0.676306
leaf 6 length (74 DAS)	median	rf	5	3	testScore.R2	-0.543211
leaf 6 length (74 DAS)	median	rf	5	4	testScore.R2	0.31774
leaf 6 length (74 DAS)	median	rf	5	5	testScore.R2	-0.150001
leaf 6 length (74 DAS)	median	rf	5	6	testScore.R2	0.174752
leaf 6 length (74 DAS)	median	rf	5	7	testScore.R2	-0.0185897
leaf 6 length (74 DAS)	median	rf	5	8	testScore.R2	0.454275
leaf 6 length (74 DAS)	median	rf	5	9	testScore.R2	-1.46251
leaf 6 length (74 DAS)	median	rf	6	0	testScore.R2	0.101258
leaf 6 length (74 DAS)	median	rf	6	1	testScore.R2	0.538726
leaf 6 length (74 DAS)	median	rf	6	2	testScore.R2	-0.673528
leaf 6 length (74 DAS)	median	rf	6	3	testScore.R2	-0.413724
leaf 6 length (74 DAS)	median	rf	6	4	testScore.R2	0.263138
leaf 6 length (74 DAS)	median	rf	6	5	testScore.R2	0.525384
leaf 6 length (74 DAS)	median	rf	6	6	testScore.R2	0.0446702
leaf 6 length (74 DAS)	median	rf	6	7	testScore.R2	-0.461994
leaf 6 length (74 DAS)	median	rf	6	8	testScore.R2	-0.117328
leaf 6 length (74 DAS)	median	rf	6	9	testScore.R2	-0.276716
leaf 6 length (74 DAS)	median	rf	7	0	testScore.R2	-0.0928416
leaf 6 length (74 DAS)	median	rf	7	1	testScore.R2	0.110245
leaf 6 length (74 DAS)	median	rf	7	2	testScore.R2	-0.702102
leaf 6 length (74 DAS)	median	rf	7	3	testScore.R2	-0.894753
leaf 6 length (74 DAS)	median	rf	7	4	testScore.R2	0.137602
leaf 6 length (74 DAS)	median	rf	7	5	testScore.R2	0.439067
leaf 6 length (74 DAS)	median	rf	7	6	testScore.R2	-0.0609672
leaf 6 length (74 DAS)	median	rf	7	7	testScore.R2	-0.0913954
leaf 6 length (74 DAS)	median	rf	7	8	testScore.R2	0.257588
leaf 6 length (74 DAS)	median	rf	7	9	testScore.R2	0.254935
leaf 6 length (74 DAS)	median	rf	8	0	testScore.R2	-0.00451799
leaf 6 length (74 DAS)	median	rf	8	1	testScore.R2	0.377827
leaf 6 length (74 DAS)	median	rf	8	2	testScore.R2	-0.202138
leaf 6 length (74 DAS)	median	rf	8	3	testScore.R2	0.22912
leaf 6 length (74 DAS)	median	rf	8	4	testScore.R2	-0.0275102
leaf 6 length (74 DAS)	median	rf	8	5	testScore.R2	0.235251
leaf 6 length (74 DAS)	median	rf	8	6	testScore.R2	-0.0245003
leaf 6 length (74 DAS)	median	rf	8	7	testScore.R2	0.286385
leaf 6 length (74 DAS)	median	rf	8	8	testScore.R2	0.32253
leaf 6 length (74 DAS)	median	rf	8	9	testScore.R2	-0.0118095
leaf 6 length (74 DAS)	spearman	enet	0	0	testScore.R2	-2.47755
leaf 6 length (74 DAS)	spearman	enet	0	1	testScore.R2	0.0985922
leaf 6 length (74 DAS)	spearman	enet	0	2	testScore.R2	0.572402
leaf 6 length (74 DAS)	spearman	enet	0	3	testScore.R2	0.141064
leaf 6 length (74 DAS)	spearman	enet	0	4	testScore.R2	-1.49393
leaf 6 length (74 DAS)	spearman	enet	0	5	testScore.R2	-2.16152
leaf 6 length (74 DAS)	spearman	enet	0	6	testScore.R2	-0.254204
leaf 6 length (74 DAS)	spearman	enet	0	7	testScore.R2	-0.0835928
leaf 6 length (74 DAS)	spearman	enet	0	8	testScore.R2	-0.376102
leaf 6 length (74 DAS)	spearman	enet	0	9	testScore.R2	-0.515178
leaf 6 length (74 DAS)	spearman	enet	1	0	testScore.R2	-0.0624903
leaf 6 length (74 DAS)	spearman	enet	1	1	testScore.R2	-0.156849
leaf 6 length (74 DAS)	spearman	enet	1	2	testScore.R2	-2.4411
leaf 6 length (74 DAS)	spearman	enet	1	3	testScore.R2	-0.365131
leaf 6 length (74 DAS)	spearman	enet	1	4	testScore.R2	0.0726201
leaf 6 length (74 DAS)	spearman	enet	1	5	testScore.R2	-0.710395
leaf 6 length (74 DAS)	spearman	enet	1	6	testScore.R2	0.22549
leaf 6 length (74 DAS)	spearman	enet	1	7	testScore.R2	0.249187
[truncated: 42,282 more rows]

## Sheet: B. pooled test scores all genes
S6 Data B. Pooled test scores for multi-gene models using all genes as potential features. Each row shows either the R2 score (poolScore.R2), the Pearson correlation (poolScore.PC) or the accuracy (poolScore.Acc, for qualitative and low-count phenotypes) between predicted and observed phenotype values in the pooled test sets of a given model repeat (0-8), using HSIC lasso (hsic-5000), Spearman co…
Phenotype ID	feature selection	modeling technique	repeat ID	metric	value
rosette area (42 DAS)	hsic-5000	enet	0	poolScore.PC	0.611134
rosette area (42 DAS)	hsic-5000	enet	1	poolScore.PC	0.539624
rosette area (42 DAS)	hsic-5000	enet	2	poolScore.PC	0.60692
rosette area (42 DAS)	hsic-5000	enet	3	poolScore.PC	0.612693
rosette area (42 DAS)	hsic-5000	enet	4	poolScore.PC	0.593922
rosette area (42 DAS)	hsic-5000	enet	5	poolScore.PC	0.55336
rosette area (42 DAS)	hsic-5000	enet	6	poolScore.PC	0.53257
rosette area (42 DAS)	hsic-5000	enet	7	poolScore.PC	0.604124
rosette area (42 DAS)	hsic-5000	enet	8	poolScore.PC	0.567512
rosette area (42 DAS)	hsic-5000	rf	0	poolScore.PC	0.583907
rosette area (42 DAS)	hsic-5000	rf	1	poolScore.PC	0.510263
rosette area (42 DAS)	hsic-5000	rf	2	poolScore.PC	0.626478
rosette area (42 DAS)	hsic-5000	rf	3	poolScore.PC	0.51988
rosette area (42 DAS)	hsic-5000	rf	4	poolScore.PC	0.599205
rosette area (42 DAS)	hsic-5000	rf	5	poolScore.PC	0.55496
rosette area (42 DAS)	hsic-5000	rf	6	poolScore.PC	0.626594
rosette area (42 DAS)	hsic-5000	rf	7	poolScore.PC	0.603614
rosette area (42 DAS)	hsic-5000	rf	8	poolScore.PC	0.572987
rosette area (42 DAS)	median	enet	0	poolScore.PC	0.64894
rosette area (42 DAS)	median	enet	1	poolScore.PC	0.572798
rosette area (42 DAS)	median	enet	2	poolScore.PC	0.63271
rosette area (42 DAS)	median	enet	3	poolScore.PC	0.61266
rosette area (42 DAS)	median	enet	4	poolScore.PC	0.581838
rosette area (42 DAS)	median	enet	5	poolScore.PC	0.586062
rosette area (42 DAS)	median	enet	6	poolScore.PC	0.591377
rosette area (42 DAS)	median	enet	7	poolScore.PC	0.63998
rosette area (42 DAS)	median	enet	8	poolScore.PC	0.573787
rosette area (42 DAS)	median	rf	0	poolScore.PC	0.579147
rosette area (42 DAS)	median	rf	1	poolScore.PC	0.492312
rosette area (42 DAS)	median	rf	2	poolScore.PC	0.588083
rosette area (42 DAS)	median	rf	3	poolScore.PC	0.564079
rosette area (42 DAS)	median	rf	4	poolScore.PC	0.572349
rosette area (42 DAS)	median	rf	5	poolScore.PC	0.545159
rosette area (42 DAS)	median	rf	6	poolScore.PC	0.511548
rosette area (42 DAS)	median	rf	7	poolScore.PC	0.588535
rosette area (42 DAS)	median	rf	8	poolScore.PC	0.50361
rosette area (42 DAS)	spearman	enet	0	poolScore.PC	0.64313
rosette area (42 DAS)	spearman	enet	1	poolScore.PC	0.401324
rosette area (42 DAS)	spearman	enet	2	poolScore.PC	0.520021
rosette area (42 DAS)	spearman	enet	3	poolScore.PC	0.600362
rosette area (42 DAS)	spearman	enet	4	poolScore.PC	0.518912
rosette area (42 DAS)	spearman	enet	5	poolScore.PC	0.434229
rosette area (42 DAS)	spearman	enet	6	poolScore.PC	0.572566
rosette area (42 DAS)	spearman	enet	7	poolScore.PC	0.516314
rosette area (42 DAS)	spearman	enet	8	poolScore.PC	0.559249
rosette area (42 DAS)	spearman	rf	0	poolScore.PC	0.565467
rosette area (42 DAS)	spearman	rf	1	poolScore.PC	0.294467
rosette area (42 DAS)	spearman	rf	2	poolScore.PC	0.452639
rosette area (42 DAS)	spearman	rf	3	poolScore.PC	0.484597
rosette area (42 DAS)	spearman	rf	4	poolScore.PC	0.549044
rosette area (42 DAS)	spearman	rf	5	poolScore.PC	0.383001
rosette area (42 DAS)	spearman	rf	6	poolScore.PC	0.448118
rosette area (42 DAS)	spearman	rf	7	poolScore.PC	0.450306
rosette area (42 DAS)	spearman	rf	8	poolScore.PC	0.531585
rosette area (42 DAS)	hsic-5000	enet	0	poolScore.R2	0.368513
rosette area (42 DAS)	hsic-5000	enet	1	poolScore.R2	0.283254
rosette area (42 DAS)	hsic-5000	enet	2	poolScore.R2	0.367854
rosette area (42 DAS)	hsic-5000	enet	3	poolScore.R2	0.372911
rosette area (42 DAS)	hsic-5000	enet	4	poolScore.R2	0.349881
rosette area (42 DAS)	hsic-5000	enet	5	poolScore.R2	0.301286
rosette area (42 DAS)	hsic-5000	enet	6	poolScore.R2	0.261694
rosette area (42 DAS)	hsic-5000	enet	7	poolScore.R2	0.364903
rosette area (42 DAS)	hsic-5000	enet	8	poolScore.R2	0.319901
rosette area (42 DAS)	hsic-5000	rf	0	poolScore.R2	0.301808
rosette area (42 DAS)	hsic-5000	rf	1	poolScore.R2	0.254459
rosette area (42 DAS)	hsic-5000	rf	2	poolScore.R2	0.353451
rosette area (42 DAS)	hsic-5000	rf	3	poolScore.R2	0.253607
rosette area (42 DAS)	hsic-5000	rf	4	poolScore.R2	0.333157
rosette area (42 DAS)	hsic-5000	rf	5	poolScore.R2	0.292031
rosette area (42 DAS)	hsic-5000	rf	6	poolScore.R2	0.351162
rosette area (42 DAS)	hsic-5000	rf	7	poolScore.R2	0.324735
rosette area (42 DAS)	hsic-5000	rf	8	poolScore.R2	0.289235
rosette area (42 DAS)	median	enet	0	poolScore.R2	0.418501
rosette area (42 DAS)	median	enet	1	poolScore.R2	0.323946
rosette area (42 DAS)	median	enet	2	poolScore.R2	0.397988
rosette area (42 DAS)	median	enet	3	poolScore.R2	0.374792
rosette area (42 DAS)	median	enet	4	poolScore.R2	0.334984
rosette area (42 DAS)	median	enet	5	poolScore.R2	0.341823
rosette area (42 DAS)	median	enet	6	poolScore.R2	0.347723
rosette area (42 DAS)	median	enet	7	poolScore.R2	0.408312
rosette area (42 DAS)	median	enet	8	poolScore.R2	0.328137
rosette area (42 DAS)	median	rf	0	poolScore.R2	0.286847
rosette area (42 DAS)	median	rf	1	poolScore.R2	0.233295
rosette area (42 DAS)	median	rf	2	poolScore.R2	0.295946
rosette area (42 DAS)	median	rf	3	poolScore.R2	0.279846
rosette area (42 DAS)	median	rf	4	poolScore.R2	0.294211
rosette area (42 DAS)	median	rf	5	poolScore.R2	0.268295
rosette area (42 DAS)	median	rf	6	poolScore.R2	0.243982
rosette area (42 DAS)	median	rf	7	poolScore.R2	0.300687
rosette area (42 DAS)	median	rf	8	poolScore.R2	0.229161
rosette area (42 DAS)	spearman	enet	0	poolScore.R2	0.410718
rosette area (42 DAS)	spearman	enet	1	poolScore.R2	0.0799348
rosette area (42 DAS)	spearman	enet	2	poolScore.R2	0.239061
rosette area (42 DAS)	spearman	enet	3	poolScore.R2	0.357928
rosette area (42 DAS)	spearman	enet	4	poolScore.R2	0.207679
rosette area (42 DAS)	spearman	enet	5	poolScore.R2	0.142672
rosette area (42 DAS)	spearman	enet	6	poolScore.R2	0.322659
rosette area (42 DAS)	spearman	enet	7	poolScore.R2	0.24393
rosette area (42 DAS)	spearman	enet	8	poolScore.R2	0.304522
rosette area (42 DAS)	spearman	rf	0	poolScore.R2	0.31621
rosette area (42 DAS)	spearman	rf	1	poolScore.R2	-0.000430215
rosette area (42 DAS)	spearman	rf	2	poolScore.R2	0.202104
rosette area (42 DAS)	spearman	rf	3	poolScore.R2	0.227484
rosette area (42 DAS)	spearman	rf	4	poolScore.R2	0.299426
rosette area (42 DAS)	spearman	rf	5	poolScore.R2	0.129705
rosette area (42 DAS)	spearman	rf	6	poolScore.R2	0.191536
rosette area (42 DAS)	spearman	rf	7	poolScore.R2	0.188062
rosette area (42 DAS)	spearman	rf	8	poolScore.R2	0.279033
leaf 6 length (74 DAS)	hsic-5000	enet	0	poolScore.PC	0.310292
leaf 6 length (74 DAS)	hsic-5000	enet	1	poolScore.PC	0.353923
leaf 6 length (74 DAS)	hsic-5000	enet	2	poolScore.PC	0.554339
leaf 6 length (74 DAS)	hsic-5000	enet	3	poolScore.PC	0.353429
leaf 6 length (74 DAS)	hsic-5000	enet	4	poolScore.PC	0.336176
leaf 6 length (74 DAS)	hsic-5000	enet	5	poolScore.PC	0.34027
leaf 6 length (74 DAS)	hsic-5000	enet	6	poolScore.PC	0.429103
leaf 6 length (74 DAS)	hsic-5000	enet	7	poolScore.PC	0.450007
leaf 6 length (74 DAS)	hsic-5000	enet	8	poolScore.PC	0.318556
leaf 6 length (74 DAS)	hsic-5000	rf	0	poolScore.PC	0.285804
leaf 6 length (74 DAS)	hsic-5000	rf	1	poolScore.PC	0.384373
leaf 6 length (74 DAS)	hsic-5000	rf	2	poolScore.PC	0.442328
leaf 6 length (74 DAS)	hsic-5000	rf	3	poolScore.PC	0.451227
leaf 6 length (74 DAS)	hsic-5000	rf	4	poolScore.PC	0.197787
leaf 6 length (74 DAS)	hsic-5000	rf	5	poolScore.PC	0.290699
leaf 6 length (74 DAS)	hsic-5000	rf	6	poolScore.PC	0.338108
leaf 6 length (74 DAS)	hsic-5000	rf	7	poolScore.PC	0.347729
leaf 6 length (74 DAS)	hsic-5000	rf	8	poolScore.PC	0.377522
leaf 6 length (74 DAS)	median	enet	0	poolScore.PC	0.367189
leaf 6 length (74 DAS)	median	enet	1	poolScore.PC	0.396235
leaf 6 length (74 DAS)	median	enet	2	poolScore.PC	0.467658
leaf 6 length (74 DAS)	median	enet	3	poolScore.PC	0.491187
leaf 6 length (74 DAS)	median	enet	4	poolScore.PC	0.39399
leaf 6 length (74 DAS)	median	enet	5	poolScore.PC	0.323269
leaf 6 length (74 DAS)	median	enet	6	poolScore.PC	0.473132
leaf 6 length (74 DAS)	median	enet	7	poolScore.PC	0.448021
leaf 6 length (74 DAS)	median	enet	8	poolScore.PC	0.505637
leaf 6 length (74 DAS)	median	rf	0	poolScore.PC	0.340905
leaf 6 length (74 DAS)	median	rf	1	poolScore.PC	0.397433
leaf 6 length (74 DAS)	median	rf	2	poolScore.PC	0.38015
leaf 6 length (74 DAS)	median	rf	3	poolScore.PC	0.446611
leaf 6 length (74 DAS)	median	rf	4	poolScore.PC	0.27505
leaf 6 length (74 DAS)	median	rf	5	poolScore.PC	0.342165
leaf 6 length (74 DAS)	median	rf	6	poolScore.PC	0.385473
leaf 6 length (74 DAS)	median	rf	7	poolScore.PC	0.415497
leaf 6 length (74 DAS)	median	rf	8	poolScore.PC	0.458534
leaf 6 length (74 DAS)	spearman	enet	0	poolScore.PC	0.251395
leaf 6 length (74 DAS)	spearman	enet	1	poolScore.PC	0.327505
leaf 6 length (74 DAS)	spearman	enet	2	poolScore.PC	0.487028
leaf 6 length (74 DAS)	spearman	enet	3	poolScore.PC	0.465556
leaf 6 length (74 DAS)	spearman	enet	4	poolScore.PC	0.178221
leaf 6 length (74 DAS)	spearman	enet	5	poolScore.PC	0.268868
leaf 6 length (74 DAS)	spearman	enet	6	poolScore.PC	0.375447
leaf 6 length (74 DAS)	spearman	enet	7	poolScore.PC	0.297796
leaf 6 length (74 DAS)	spearman	enet	8	poolScore.PC	0.361561
leaf 6 length (74 DAS)	spearman	rf	0	poolScore.PC	0.225772
leaf 6 length (74 DAS)	spearman	rf	1	poolScore.PC	0.343546
leaf 6 length (74 DAS)	spearman	rf	2	poolScore.PC	0.41056
leaf 6 length (74 DAS)	spearman	rf	3	poolScore.PC	0.386788
leaf 6 length (74 DAS)	spearman	rf	4	poolScore.PC	0.181771
leaf 6 length (74 DAS)	spearman	rf	5	poolScore.PC	0.2691
leaf 6 length (74 DAS)	spearman	rf	6	poolScore.PC	0.329336
leaf 6 length (74 DAS)	spearman	rf	7	poolScore.PC	0.350302
leaf 6 length (74 DAS)	spearman	rf	8	poolScore.PC	0.326612
leaf 6 length (74 DAS)	hsic-5000	enet	0	poolScore.R2	0.0570603
leaf 6 length (74 DAS)	hsic-5000	enet	1	poolScore.R2	0.0270168
leaf 6 length (74 DAS)	hsic-5000	enet	2	poolScore.R2	0.29744
leaf 6 length (74 DAS)	hsic-5000	enet	3	poolScore.R2	0.0224867
leaf 6 length (74 DAS)	hsic-5000	enet	4	poolScore.R2	0.0462057
leaf 6 length (74 DAS)	hsic-5000	enet	5	poolScore.R2	0.0631185
leaf 6 length (74 DAS)	hsic-5000	enet	6	poolScore.R2	0.155932
leaf 6 length (74 DAS)	hsic-5000	enet	7	poolScore.R2	0.185861
leaf 6 length (74 DAS)	hsic-5000	enet	8	poolScore.R2	0.0493422
leaf 6 length (74 DAS)	hsic-5000	rf	0	poolScore.R2	0.0806341
leaf 6 length (74 DAS)	hsic-5000	rf	1	poolScore.R2	0.147725
leaf 6 length (74 DAS)	hsic-5000	rf	2	poolScore.R2	0.183837
leaf 6 length (74 DAS)	hsic-5000	rf	3	poolScore.R2	0.195068
leaf 6 length (74 DAS)	hsic-5000	rf	4	poolScore.R2	0.00103579
leaf 6 length (74 DAS)	hsic-5000	rf	5	poolScore.R2	0.0798181
leaf 6 length (74 DAS)	hsic-5000	rf	6	poolScore.R2	0.11012
leaf 6 length (74 DAS)	hsic-5000	rf	7	poolScore.R2	0.119636
leaf 6 length (74 DAS)	hsic-5000	rf	8	poolScore.R2	0.138152
leaf 6 length (74 DAS)	median	enet	0	poolScore.R2	0.112385
leaf 6 length (74 DAS)	median	enet	1	poolScore.R2	0.0990852
leaf 6 length (74 DAS)	median	enet	2	poolScore.R2	0.212897
leaf 6 length (74 DAS)	median	enet	3	poolScore.R2	0.238202
leaf 6 length (74 DAS)	median	enet	4	poolScore.R2	0.13602
leaf 6 length (74 DAS)	median	enet	5	poolScore.R2	0.041374
leaf 6 length (74 DAS)	median	enet	6	poolScore.R2	0.223445
leaf 6 length (74 DAS)	median	enet	7	poolScore.R2	0.192753
leaf 6 length (74 DAS)	median	enet	8	poolScore.R2	0.252605
leaf 6 length (74 DAS)	median	rf	0	poolScore.R2	0.115452
leaf 6 length (74 DAS)	median	rf	1	poolScore.R2	0.156125
leaf 6 length (74 DAS)	median	rf	2	poolScore.R2	0.142592
leaf 6 length (74 DAS)	median	rf	3	poolScore.R2	0.182753
leaf 6 length (74 DAS)	median	rf	4	poolScore.R2	0.0686953
leaf 6 length (74 DAS)	median	rf	5	poolScore.R2	0.117005
leaf 6 length (74 DAS)	median	rf	6	poolScore.R2	0.147695
leaf 6 length (74 DAS)	median	rf	7	poolScore.R2	0.166878
leaf 6 length (74 DAS)	median	rf	8	poolScore.R2	0.188475
leaf 6 length (74 DAS)	spearman	enet	0	poolScore.R2	-0.0303517
leaf 6 length (74 DAS)	spearman	enet	1	poolScore.R2	0.0666725
leaf 6 length (74 DAS)	spearman	enet	2	poolScore.R2	0.226341
leaf 6 length (74 DAS)	spearman	enet	3	poolScore.R2	0.20392
leaf 6 length (74 DAS)	spearman	enet	4	poolScore.R2	-0.100162
leaf 6 length (74 DAS)	spearman	enet	5	poolScore.R2	-0.0394447
leaf 6 length (74 DAS)	spearman	enet	6	poolScore.R2	0.105719
leaf 6 length (74 DAS)	spearman	enet	7	poolScore.R2	-0.0136107
leaf 6 length (74 DAS)	spearman	enet	8	poolScore.R2	0.0579638
leaf 6 length (74 DAS)	spearman	rf	0	poolScore.R2	-0.0449636
leaf 6 length (74 DAS)	spearman	rf	1	poolScore.R2	0.0622778
leaf 6 length (74 DAS)	spearman	rf	2	poolScore.R2	0.133012
leaf 6 length (74 DAS)	spearman	rf	3	poolScore.R2	0.107606
leaf 6 length (74 DAS)	spearman	rf	4	poolScore.R2	-0.103147
leaf 6 length (74 DAS)	spearman	rf	5	poolScore.R2	-0.0602614
leaf 6 length (74 DAS)	spearman	rf	6	poolScore.R2	0.0080931
leaf 6 length (74 DAS)	spearman	rf	7	poolScore.R2	0.0975748
leaf 6 length (74 DAS)	spearman	rf	8	poolScore.R2	0.0350101
leaf 6 width (74 DAS)	hsic-5000	enet	0	poolScore.PC	0.612627
leaf 6 width (74 DAS)	hsic-5000	enet	1	poolScore.PC	0.666978
leaf 6 width (74 DAS)	hsic-5000	enet	2	poolScore.PC	0.658336
leaf 6 width (74 DAS)	hsic-5000	enet	3	poolScore.PC	0.662694
leaf 6 width (74 DAS)	hsic-5000	enet	4	poolScore.PC	0.623049
leaf 6 width (74 DAS)	hsic-5000	enet	5	poolScore.PC	0.689032
leaf 6 width (74 DAS)	hsic-5000	enet	6	poolScore.PC	0.610853
leaf 6 width (74 DAS)	hsic-5000	enet	7	poolScore.PC	0.63328
leaf 6 width (74 DAS)	hsic-5000	enet	8	poolScore.PC	0.716273
leaf 6 width (74 DAS)	hsic-5000	rf	0	poolScore.PC	0.688463
leaf 6 width (74 DAS)	hsic-5000	rf	1	poolScore.PC	0.649905
leaf 6 width (74 DAS)	hsic-5000	rf	2	poolScore.PC	0.62152
leaf 6 width (74 DAS)	hsic-5000	rf	3	poolScore.PC	0.668589
leaf 6 width (74 DAS)	hsic-5000	rf	4	poolScore.PC	0.576751
leaf 6 width (74 DAS)	hsic-5000	rf	5	poolScore.PC	0.653915
leaf 6 width (74 DAS)	hsic-5000	rf	6	poolScore.PC	0.61513
leaf 6 width (74 DAS)	hsic-5000	rf	7	poolScore.PC	0.642558
leaf 6 width (74 DAS)	hsic-5000	rf	8	poolScore.PC	0.643708
leaf 6 width (74 DAS)	median	enet	0	poolScore.PC	0.68124
leaf 6 width (74 DAS)	median	enet	1	poolScore.PC	0.631585
leaf 6 width (74 DAS)	median	enet	2	poolScore.PC	0.684954
leaf 6 width (74 DAS)	median	enet	3	poolScore.PC	0.69526
leaf 6 width (74 DAS)	median	enet	4	poolScore.PC	0.630512
leaf 6 width (74 DAS)	median	enet	5	poolScore.PC	0.697934
leaf 6 width (74 DAS)	median	enet	6	poolScore.PC	0.653349
leaf 6 width (74 DAS)	median	enet	7	poolScore.PC	0.720016
leaf 6 width (74 DAS)	median	enet	8	poolScore.PC	0.695501
leaf 6 width (74 DAS)	median	rf	0	poolScore.PC	0.634981
leaf 6 width (74 DAS)	median	rf	1	poolScore.PC	0.570868
leaf 6 width (74 DAS)	median	rf	2	poolScore.PC	0.639471
leaf 6 width (74 DAS)	median	rf	3	poolScore.PC	0.620209
leaf 6 width (74 DAS)	median	rf	4	poolScore.PC	0.570361
leaf 6 width (74 DAS)	median	rf	5	poolScore.PC	0.623579
leaf 6 width (74 DAS)	median	rf	6	poolScore.PC	0.59933
leaf 6 width (74 DAS)	median	rf	7	poolScore.PC	0.621636
leaf 6 width (74 DAS)	median	rf	8	poolScore.PC	0.602531
leaf 6 width (74 DAS)	spearman	enet	0	poolScore.PC	0.570151
leaf 6 width (74 DAS)	spearman	enet	1	poolScore.PC	0.632716
leaf 6 width (74 DAS)	spearman	enet	2	poolScore.PC	0.614948
leaf 6 width (74 DAS)	spearman	enet	3	poolScore.PC	0.601768
leaf 6 width (74 DAS)	spearman	enet	4	poolScore.PC	0.509844
leaf 6 width (74 DAS)	spearman	enet	5	poolScore.PC	0.609766
leaf 6 width (74 DAS)	spearman	enet	6	poolScore.PC	0.587063
leaf 6 width (74 DAS)	spearman	enet	7	poolScore.PC	0.677712
leaf 6 width (74 DAS)	spearman	enet	8	poolScore.PC	0.635987
leaf 6 width (74 DAS)	spearman	rf	0	poolScore.PC	0.658077
leaf 6 width (74 DAS)	spearman	rf	1	poolScore.PC	0.686528
leaf 6 width (74 DAS)	spearman	rf	2	poolScore.PC	0.620434
leaf 6 width (74 DAS)	spearman	rf	3	poolScore.PC	0.628619
leaf 6 width (74 DAS)	spearman	rf	4	poolScore.PC	0.561869
leaf 6 width (74 DAS)	spearman	rf	5	poolScore.PC	0.611601
leaf 6 width (74 DAS)	spearman	rf	6	poolScore.PC	0.643703
leaf 6 width (74 DAS)	spearman	rf	7	poolScore.PC	0.71631
leaf 6 width (74 DAS)	spearman	rf	8	poolScore.PC	0.671356
leaf 6 width (74 DAS)	hsic-5000	enet	0	poolScore.R2	0.36554
leaf 6 width (74 DAS)	hsic-5000	enet	1	poolScore.R2	0.424574
leaf 6 width (74 DAS)	hsic-5000	enet	2	poolScore.R2	0.424612
leaf 6 width (74 DAS)	hsic-5000	enet	3	poolScore.R2	0.434787
leaf 6 width (74 DAS)	hsic-5000	enet	4	poolScore.R2	0.384432
leaf 6 width (74 DAS)	hsic-5000	enet	5	poolScore.R2	0.473006
leaf 6 width (74 DAS)	hsic-5000	enet	6	poolScore.R2	0.373005
leaf 6 width (74 DAS)	hsic-5000	enet	7	poolScore.R2	0.400757
leaf 6 width (74 DAS)	hsic-5000	enet	8	poolScore.R2	0.498955
leaf 6 width (74 DAS)	hsic-5000	rf	0	poolScore.R2	0.406802
leaf 6 width (74 DAS)	hsic-5000	rf	1	poolScore.R2	0.372456
leaf 6 width (74 DAS)	hsic-5000	rf	2	poolScore.R2	0.33832
leaf 6 width (74 DAS)	hsic-5000	rf	3	poolScore.R2	0.395809
leaf 6 width (74 DAS)	hsic-5000	rf	4	poolScore.R2	0.319954
leaf 6 width (74 DAS)	hsic-5000	rf	5	poolScore.R2	0.37608
leaf 6 width (74 DAS)	hsic-5000	rf	6	poolScore.R2	0.350156
leaf 6 width (74 DAS)	hsic-5000	rf	7	poolScore.R2	0.375916
leaf 6 width (74 DAS)	hsic-5000	rf	8	poolScore.R2	0.366925
leaf 6 width (74 DAS)	median	enet	0	poolScore.R2	0.457644
leaf 6 width (74 DAS)	median	enet	1	poolScore.R2	0.396787
leaf 6 width (74 DAS)	median	enet	2	poolScore.R2	0.450238
leaf 6 width (74 DAS)	median	enet	3	poolScore.R2	0.465534
leaf 6 width (74 DAS)	median	enet	4	poolScore.R2	0.396263
leaf 6 width (74 DAS)	median	enet	5	poolScore.R2	0.481641
leaf 6 width (74 DAS)	median	enet	6	poolScore.R2	0.426213
leaf 6 width (74 DAS)	median	enet	7	poolScore.R2	0.507068
leaf 6 width (74 DAS)	median	enet	8	poolScore.R2	0.46569
leaf 6 width (74 DAS)	median	rf	0	poolScore.R2	0.331812
leaf 6 width (74 DAS)	median	rf	1	poolScore.R2	0.294646
leaf 6 width (74 DAS)	median	rf	2	poolScore.R2	0.345569
leaf 6 width (74 DAS)	median	rf	3	poolScore.R2	0.325157
leaf 6 width (74 DAS)	median	rf	4	poolScore.R2	0.29916
leaf 6 width (74 DAS)	median	rf	5	poolScore.R2	0.327998
leaf 6 width (74 DAS)	median	rf	6	poolScore.R2	0.322739
leaf 6 width (74 DAS)	median	rf	7	poolScore.R2	0.331252
leaf 6 width (74 DAS)	median	rf	8	poolScore.R2	0.299307
leaf 6 width (74 DAS)	spearman	enet	0	poolScore.R2	0.324599
leaf 6 width (74 DAS)	spearman	enet	1	poolScore.R2	0.391301
leaf 6 width (74 DAS)	spearman	enet	2	poolScore.R2	0.37814
leaf 6 width (74 DAS)	spearman	enet	3	poolScore.R2	0.362093
leaf 6 width (74 DAS)	spearman	enet	4	poolScore.R2	0.231116
leaf 6 width (74 DAS)	spearman	enet	5	poolScore.R2	0.366574
leaf 6 width (74 DAS)	spearman	enet	6	poolScore.R2	0.334454
leaf 6 width (74 DAS)	spearman	enet	7	poolScore.R2	0.454309
leaf 6 width (74 DAS)	spearman	enet	8	poolScore.R2	0.403029
leaf 6 width (74 DAS)	spearman	rf	0	poolScore.R2	0.415895
leaf 6 width (74 DAS)	spearman	rf	1	poolScore.R2	0.463481
leaf 6 width (74 DAS)	spearman	rf	2	poolScore.R2	0.383296
leaf 6 width (74 DAS)	spearman	rf	3	poolScore.R2	0.388548
leaf 6 width (74 DAS)	spearman	rf	4	poolScore.R2	0.303899
leaf 6 width (74 DAS)	spearman	rf	5	poolScore.R2	0.372993
leaf 6 width (74 DAS)	spearman	rf	6	poolScore.R2	0.414325
leaf 6 width (74 DAS)	spearman	rf	7	poolScore.R2	0.507321
leaf 6 width (74 DAS)	spearman	rf	8	poolScore.R2	0.444368
leaf count (74 DAS)	hsic-5000	enet	0	poolScore.PC	0.602722
leaf count (74 DAS)	hsic-5000	enet	1	poolScore.PC	0.603022
leaf count (74 DAS)	hsic-5000	enet	2	poolScore.PC	0.605183
leaf count (74 DAS)	hsic-5000	enet	3	poolScore.PC	0.457279
leaf count (74 DAS)	hsic-5000	enet	4	poolScore.PC	0.550103
leaf count (74 DAS)	hsic-5000	enet	5	poolScore.PC	0.571124
leaf count (74 DAS)	hsic-5000	enet	6	poolScore.PC	0.539863
leaf count (74 DAS)	hsic-5000	enet	7	poolScore.PC	0.65889
leaf count (74 DAS)	hsic-5000	enet	8	poolScore.PC	0.544209
leaf count (74 DAS)	hsic-5000	rf	0	poolScore.PC	0.608783
leaf count (74 DAS)	hsic-5000	rf	1	poolScore.PC	0.674746
leaf count (74 DAS)	hsic-5000	rf	2	poolScore.PC	0.633942
leaf count (74 DAS)	hsic-5000	rf	3	poolScore.PC	0.519011
leaf count (74 DAS)	hsic-5000	rf	4	poolScore.PC	0.646129
leaf count (74 DAS)	hsic-5000	rf	5	poolScore.PC	0.713674
leaf count (74 DAS)	hsic-5000	rf	6	poolScore.PC	0.619598
leaf count (74 DAS)	hsic-5000	rf	7	poolScore.PC	0.659887
leaf count (74 DAS)	hsic-5000	rf	8	poolScore.PC	0.54994
leaf count (74 DAS)	median	enet	0	poolScore.PC	0.553009
leaf count (74 DAS)	median	enet	1	poolScore.PC	0.568819
leaf count (74 DAS)	median	enet	2	poolScore.PC	0.66658
leaf count (74 DAS)	median	enet	3	poolScore.PC	0.591042
leaf count (74 DAS)	median	enet	4	poolScore.PC	0.552469
leaf count (74 DAS)	median	enet	5	poolScore.PC	0.524057
leaf count (74 DAS)	median	enet	6	poolScore.PC	0.618436
leaf count (74 DAS)	median	enet	7	poolScore.PC	0.594097
leaf count (74 DAS)	median	enet	8	poolScore.PC	0.48385
leaf count (74 DAS)	median	rf	0	poolScore.PC	0.637246
leaf count (74 DAS)	median	rf	1	poolScore.PC	0.683342
leaf count (74 DAS)	median	rf	2	poolScore.PC	0.673389
leaf count (74 DAS)	median	rf	3	poolScore.PC	0.666076
leaf count (74 DAS)	median	rf	4	poolScore.PC	0.661202
leaf count (74 DAS)	median	rf	5	poolScore.PC	0.652105
leaf count (74 DAS)	median	rf	6	poolScore.PC	0.644972
leaf count (74 DAS)	median	rf	7	poolScore.PC	0.671844
leaf count (74 DAS)	median	rf	8	poolScore.PC	0.598729
leaf count (74 DAS)	spearman	enet	0	poolScore.PC	0.543814
leaf count (74 DAS)	spearman	enet	1	poolScore.PC	0.514478
leaf count (74 DAS)	spearman	enet	2	poolScore.PC	0.524395
leaf count (74 DAS)	spearman	enet	3	poolScore.PC	0.48796
leaf count (74 DAS)	spearman	enet	4	poolScore.PC	0.466427
leaf count (74 DAS)	spearman	enet	5	poolScore.PC	0.544274
leaf count (74 DAS)	spearman	enet	6	poolScore.PC	0.505794
leaf count (74 DAS)	spearman	enet	7	poolScore.PC	0.565669
leaf count (74 DAS)	spearman	enet	8	poolScore.PC	0.503778
leaf count (74 DAS)	spearman	rf	0	poolScore.PC	0.562449
leaf count (74 DAS)	spearman	rf	1	poolScore.PC	0.628064
leaf count (74 DAS)	spearman	rf	2	poolScore.PC	0.535982
leaf count (74 DAS)	spearman	rf	3	poolScore.PC	0.548963
leaf count (74 DAS)	spearman	rf	4	poolScore.PC	0.640084
leaf count (74 DAS)	spearman	rf	5	poolScore.PC	0.645112
leaf count (74 DAS)	spearman	rf	6	poolScore.PC	0.575087
leaf count (74 DAS)	spearman	rf	7	poolScore.PC	0.541289
leaf count (74 DAS)	spearman	rf	8	poolScore.PC	0.606383
leaf count (74 DAS)	hsic-5000	enet	0	poolScore.R2	0.351626
leaf count (74 DAS)	hsic-5000	enet	1	poolScore.R2	0.35891
leaf count (74 DAS)	hsic-5000	enet	2	poolScore.R2	0.352049
leaf count (74 DAS)	hsic-5000	enet	3	poolScore.R2	0.135204
leaf count (74 DAS)	hsic-5000	enet	4	poolScore.R2	0.287261
leaf count (74 DAS)	hsic-5000	enet	5	poolScore.R2	0.294483
leaf count (74 DAS)	hsic-5000	enet	6	poolScore.R2	0.249118
leaf count (74 DAS)	hsic-5000	enet	7	poolScore.R2	0.425642
leaf count (74 DAS)	hsic-5000	enet	8	poolScore.R2	0.263167
leaf count (74 DAS)	hsic-5000	rf	0	poolScore.R2	0.348539
leaf count (74 DAS)	hsic-5000	rf	1	poolScore.R2	0.415026
leaf count (74 DAS)	hsic-5000	rf	2	poolScore.R2	0.357277
leaf count (74 DAS)	hsic-5000	rf	3	poolScore.R2	0.263212
leaf count (74 DAS)	hsic-5000	rf	4	poolScore.R2	0.382142
leaf count (74 DAS)	hsic-5000	rf	5	poolScore.R2	0.446308
leaf count (74 DAS)	hsic-5000	rf	6	poolScore.R2	0.370304
leaf count (74 DAS)	hsic-5000	rf	7	poolScore.R2	0.408743
leaf count (74 DAS)	hsic-5000	rf	8	poolScore.R2	0.287217
leaf count (74 DAS)	median	enet	0	poolScore.R2	0.304078
leaf count (74 DAS)	median	enet	1	poolScore.R2	0.322714
leaf count (74 DAS)	median	enet	2	poolScore.R2	0.432757
leaf count (74 DAS)	median	enet	3	poolScore.R2	0.343005
leaf count (74 DAS)	median	enet	4	poolScore.R2	0.303995
leaf count (74 DAS)	median	enet	5	poolScore.R2	0.274413
leaf count (74 DAS)	median	enet	6	poolScore.R2	0.372182
leaf count (74 DAS)	median	enet	7	poolScore.R2	0.352509
leaf count (74 DAS)	median	enet	8	poolScore.R2	0.233016
leaf count (74 DAS)	median	rf	0	poolScore.R2	0.341401
leaf count (74 DAS)	median	rf	1	poolScore.R2	0.395557
leaf count (74 DAS)	median	rf	2	poolScore.R2	0.363458
leaf count (74 DAS)	median	rf	3	poolScore.R2	0.367268
leaf count (74 DAS)	median	rf	4	poolScore.R2	0.369531
leaf count (74 DAS)	median	rf	5	poolScore.R2	0.35665
leaf count (74 DAS)	median	rf	6	poolScore.R2	0.361898
leaf count (74 DAS)	median	rf	7	poolScore.R2	0.38189
leaf count (74 DAS)	median	rf	8	poolScore.R2	0.307609
leaf count (74 DAS)	spearman	enet	0	poolScore.R2	0.278473
leaf count (74 DAS)	spearman	enet	1	poolScore.R2	0.228344
leaf count (74 DAS)	spearman	enet	2	poolScore.R2	0.269093
leaf count (74 DAS)	spearman	enet	3	poolScore.R2	0.145505
leaf count (74 DAS)	spearman	enet	4	poolScore.R2	0.176379
leaf count (74 DAS)	spearman	enet	5	poolScore.R2	0.250614
leaf count (74 DAS)	spearman	enet	6	poolScore.R2	0.225255
leaf count (74 DAS)	spearman	enet	7	poolScore.R2	0.295592
leaf count (74 DAS)	spearman	enet	8	poolScore.R2	0.234143
leaf count (74 DAS)	spearman	rf	0	poolScore.R2	0.309837
leaf count (74 DAS)	spearman	rf	1	poolScore.R2	0.393271
leaf count (74 DAS)	spearman	rf	2	poolScore.R2	0.286988
leaf count (74 DAS)	spearman	rf	3	poolScore.R2	0.298174
leaf count (74 DAS)	spearman	rf	4	poolScore.R2	0.40896
leaf count (74 DAS)	spearman	rf	5	poolScore.R2	0.410518
leaf count (74 DAS)	spearman	rf	6	poolScore.R2	0.328608
leaf count (74 DAS)	spearman	rf	7	poolScore.R2	0.28485
leaf count (74 DAS)	spearman	rf	8	poolScore.R2	0.36053
rosette lesions (74 DAS)	hsic-5000	enet	0	poolScore.Acc	0.403226
rosette lesions (74 DAS)	hsic-5000	enet	1	poolScore.Acc	0.370968
rosette lesions (74 DAS)	hsic-5000	enet	2	poolScore.Acc	0.419355
rosette lesions (74 DAS)	hsic-5000	enet	3	poolScore.Acc	0.33871
rosette lesions (74 DAS)	hsic-5000	enet	4	poolScore.Acc	0.354839
rosette lesions (74 DAS)	hsic-5000	enet	5	poolScore.Acc	0.419355
rosette lesions (74 DAS)	hsic-5000	enet	6	poolScore.Acc	0.451613
rosette lesions (74 DAS)	hsic-5000	enet	7	poolScore.Acc	0.451613
rosette lesions (74 DAS)	hsic-5000	enet	8	poolScore.Acc	0.5
rosette lesions (74 DAS)	hsic-5000	rf	0	poolScore.Acc	0.354839
rosette lesions (74 DAS)	hsic-5000	rf	1	poolScore.Acc	0.387097
rosette lesions (74 DAS)	hsic-5000	rf	2	poolScore.Acc	0.322581
rosette lesions (74 DAS)	hsic-5000	rf	3	poolScore.Acc	0.387097
rosette lesions (74 DAS)	hsic-5000	rf	4	poolScore.Acc	0.354839
rosette lesions (74 DAS)	hsic-5000	rf	5	poolScore.Acc	0.435484
rosette lesions (74 DAS)	hsic-5000	rf	6	poolScore.Acc	0.354839
rosette lesions (74 DAS)	hsic-5000	rf	7	poolScore.Acc	0.370968
rosette lesions (74 DAS)	hsic-5000	rf	8	poolScore.Acc	0.451613
rosette lesions (74 DAS)	median	enet	0	poolScore.Acc	0.483871
rosette lesions (74 DAS)	median	enet	1	poolScore.Acc	0.322581
rosette lesions (74 DAS)	median	enet	2	poolScore.Acc	0.306452
rosette lesions (74 DAS)	median	enet	3	poolScore.Acc	0.241935
rosette lesions (74 DAS)	median	enet	4	poolScore.Acc	0.258065
rosette lesions (74 DAS)	median	enet	5	poolScore.Acc	0.33871
rosette lesions (74 DAS)	median	enet	6	poolScore.Acc	0.354839
rosette lesions (74 DAS)	median	enet	7	poolScore.Acc	0.370968
rosette lesions (74 DAS)	median	enet	8	poolScore.Acc	0.370968
rosette lesions (74 DAS)	median	rf	0	poolScore.Acc	0.451613
rosette lesions (74 DAS)	median	rf	1	poolScore.Acc	0.370968
rosette lesions (74 DAS)	median	rf	2	poolScore.Acc	0.387097
rosette lesions (74 DAS)	median	rf	3	poolScore.Acc	0.387097
rosette lesions (74 DAS)	median	rf	4	poolScore.Acc	0.387097
rosette lesions (74 DAS)	median	rf	5	poolScore.Acc	0.5
rosette lesions (74 DAS)	median	rf	6	poolScore.Acc	0.435484
rosette lesions (74 DAS)	median	rf	7	poolScore.Acc	0.419355
rosette lesions (74 DAS)	median	rf	8	poolScore.Acc	0.451613
rosette lesions (74 DAS)	spearman	enet	0	poolScore.Acc	0.435484
rosette lesions (74 DAS)	spearman	enet	1	poolScore.Acc	0.370968
rosette lesions (74 DAS)	spearman	enet	2	poolScore.Acc	0.387097
rosette lesions (74 DAS)	spearman	enet	3	poolScore.Acc	0.387097
rosette lesions (74 DAS)	spearman	enet	4	poolScore.Acc	0.435484
rosette lesions (74 DAS)	spearman	enet	5	poolScore.Acc	0.387097
rosette lesions (74 DAS)	spearman	enet	6	poolScore.Acc	0.451613
rosette lesions (74 DAS)	spearman	enet	7	poolScore.Acc	0.387097
rosette lesions (74 DAS)	spearman	enet	8	poolScore.Acc	0.403226
rosette lesions (74 DAS)	spearman	rf	0	poolScore.Acc	0.435484
rosette lesions (74 DAS)	spearman	rf	1	poolScore.Acc	0.387097
rosette lesions (74 DAS)	spearman	rf	2	poolScore.Acc	0.387097
rosette lesions (74 DAS)	spearman	rf	3	poolScore.Acc	0.387097
rosette lesions (74 DAS)	spearman	rf	4	poolScore.Acc	0.419355
rosette lesions (74 DAS)	spearman	rf	5	poolScore.Acc	0.419355
rosette lesions (74 DAS)	spearman	rf	6	poolScore.Acc	0.403226
rosette lesions (74 DAS)	spearman	rf	7	poolScore.Acc	0.483871
rosette lesions (74 DAS)	spearman	rf	8	poolScore.Acc	0.370968
rosette lesions (74 DAS)	hsic-5000	enet	0	poolScore.PC	-0.0693558
rosette lesions (74 DAS)	hsic-5000	enet	1	poolScore.PC	-0.153206
rosette lesions (74 DAS)	hsic-5000	enet	2	poolScore.PC	-0.0354117
rosette lesions (74 DAS)	hsic-5000	enet	3	poolScore.PC	-0.163115
rosette lesions (74 DAS)	hsic-5000	enet	4	poolScore.PC	-0.197364
rosette lesions (74 DAS)	hsic-5000	enet	5	poolScore.PC	0.000850591
rosette lesions (74 DAS)	hsic-5000	enet	6	poolScore.PC	0.0342601
rosette lesions (74 DAS)	hsic-5000	enet	7	poolScore.PC	0.0160557
rosette lesions (74 DAS)	hsic-5000	enet	8	poolScore.PC	0.138433
rosette lesions (74 DAS)	hsic-5000	rf	0	poolScore.PC	-0.18905
rosette lesions (74 DAS)	hsic-5000	rf	1	poolScore.PC	-0.12313
rosette lesions (74 DAS)	hsic-5000	rf	2	poolScore.PC	-0.267689
rosette lesions (74 DAS)	hsic-5000	rf	3	poolScore.PC	-0.12313
rosette lesions (74 DAS)	hsic-5000	rf	4	poolScore.PC	-0.1899
rosette lesions (74 DAS)	hsic-5000	rf	5	poolScore.PC	-0.0176889
rosette lesions (74 DAS)	hsic-5000	rf	6	poolScore.PC	-0.190953
rosette lesions (74 DAS)	hsic-5000	rf	7	poolScore.PC	-0.154778
rosette lesions (74 DAS)	hsic-5000	rf	8	poolScore.PC	0.0171272
rosette lesions (74 DAS)	median	enet	0	poolScore.PC	0.107324
rosette lesions (74 DAS)	median	enet	1	poolScore.PC	-0.273668
rosette lesions (74 DAS)	median	enet	2	poolScore.PC	-0.290663
rosette lesions (74 DAS)	median	enet	3	poolScore.PC	-0.431865
rosette lesions (74 DAS)	median	enet	4	poolScore.PC	-0.394118
rosette lesions (74 DAS)	median	enet	5	poolScore.PC	-0.222038
rosette lesions (74 DAS)	median	enet	6	poolScore.PC	-0.193698
rosette lesions (74 DAS)	median	enet	7	poolScore.PC	-0.153216
rosette lesions (74 DAS)	median	enet	8	poolScore.PC	-0.153359
rosette lesions (74 DAS)	median	rf	0	poolScore.PC	0.0155427
rosette lesions (74 DAS)	median	rf	1	poolScore.PC	-0.156537
rosette lesions (74 DAS)	median	rf	2	poolScore.PC	-0.121248
rosette lesions (74 DAS)	median	rf	3	poolScore.PC	-0.12313
rosette lesions (74 DAS)	median	rf	4	poolScore.PC	-0.120506
rosette lesions (74 DAS)	median	rf	5	poolScore.PC	0.118791
rosette lesions (74 DAS)	median	rf	6	poolScore.PC	-0.0208361
rosette lesions (74 DAS)	median	rf	7	poolScore.PC	-0.0567138
rosette lesions (74 DAS)	median	rf	8	poolScore.PC	0.0145553
rosette lesions (74 DAS)	spearman	enet	0	poolScore.PC	0.0828417
rosette lesions (74 DAS)	spearman	enet	1	poolScore.PC	-0.144787
rosette lesions (74 DAS)	spearman	enet	2	poolScore.PC	-0.00243743
rosette lesions (74 DAS)	spearman	enet	3	poolScore.PC	-0.0205369
rosette lesions (74 DAS)	spearman	enet	4	poolScore.PC	0.0895772
rosette lesions (74 DAS)	spearman	enet	5	poolScore.PC	-0.0153372
rosette lesions (74 DAS)	spearman	enet	6	poolScore.PC	0.109002
rosette lesions (74 DAS)	spearman	enet	7	poolScore.PC	-0.0180214
rosette lesions (74 DAS)	spearman	enet	8	poolScore.PC	-0.034478
rosette lesions (74 DAS)	spearman	rf	0	poolScore.PC	-0.0140785
rosette lesions (74 DAS)	spearman	rf	1	poolScore.PC	-0.118791
rosette lesions (74 DAS)	spearman	rf	2	poolScore.PC	-0.121248
rosette lesions (74 DAS)	spearman	rf	3	poolScore.PC	-0.11989
rosette lesions (74 DAS)	spearman	rf	4	poolScore.PC	-0.0525962
rosette lesions (74 DAS)	spearman	rf	5	poolScore.PC	-0.0499586
rosette lesions (74 DAS)	spearman	rf	6	poolScore.PC	-0.0862334
rosette lesions (74 DAS)	spearman	rf	7	poolScore.PC	0.103894
rosette lesions (74 DAS)	spearman	rf	8	poolScore.PC	-0.153206
leaf 6 lesions (74 DAS)	hsic-5000	enet	0	poolScore.Acc	0.177419
leaf 6 lesions (74 DAS)	hsic-5000	enet	1	poolScore.Acc	0.258065
leaf 6 lesions (74 DAS)	hsic-5000	enet	2	poolScore.Acc	0.258065
leaf 6 lesions (74 DAS)	hsic-5000	enet	3	poolScore.Acc	0.258065
leaf 6 lesions (74 DAS)	hsic-5000	enet	4	poolScore.Acc	0.193548
leaf 6 lesions (74 DAS)	hsic-5000	enet	5	poolScore.Acc	0.16129
leaf 6 lesions (74 DAS)	hsic-5000	enet	6	poolScore.Acc	0.225806
leaf 6 lesions (74 DAS)	hsic-5000	enet	7	poolScore.Acc	0.145161
leaf 6 lesions (74 DAS)	hsic-5000	enet	8	poolScore.Acc	0.306452
leaf 6 lesions (74 DAS)	hsic-5000	rf	0	poolScore.Acc	0.193548
leaf 6 lesions (74 DAS)	hsic-5000	rf	1	poolScore.Acc	0.258065
leaf 6 lesions (74 DAS)	hsic-5000	rf	2	poolScore.Acc	0.306452
leaf 6 lesions (74 DAS)	hsic-5000	rf	3	poolScore.Acc	0.241935
leaf 6 lesions (74 DAS)	hsic-5000	rf	4	poolScore.Acc	0.225806
leaf 6 lesions (74 DAS)	hsic-5000	rf	5	poolScore.Acc	0.225806
leaf 6 lesions (74 DAS)	hsic-5000	rf	6	poolScore.Acc	0.241935
leaf 6 lesions (74 DAS)	hsic-5000	rf	7	poolScore.Acc	0.209677
leaf 6 lesions (74 DAS)	hsic-5000	rf	8	poolScore.Acc	0.274194
leaf 6 lesions (74 DAS)	median	enet	0	poolScore.Acc	0.258065
leaf 6 lesions (74 DAS)	median	enet	1	poolScore.Acc	0.290323
leaf 6 lesions (74 DAS)	median	enet	2	poolScore.Acc	0.33871
leaf 6 lesions (74 DAS)	median	enet	3	poolScore.Acc	0.290323
leaf 6 lesions (74 DAS)	median	enet	4	poolScore.Acc	0.322581
leaf 6 lesions (74 DAS)	median	enet	5	poolScore.Acc	0.274194
leaf 6 lesions (74 DAS)	median	enet	6	poolScore.Acc	0.258065
leaf 6 lesions (74 DAS)	median	enet	7	poolScore.Acc	0.322581
leaf 6 lesions (74 DAS)	median	enet	8	poolScore.Acc	0.290323
leaf 6 lesions (74 DAS)	median	rf	0	poolScore.Acc	0.258065
leaf 6 lesions (74 DAS)	median	rf	1	poolScore.Acc	0.274194
leaf 6 lesions (74 DAS)	median	rf	2	poolScore.Acc	0.306452
leaf 6 lesions (74 DAS)	median	rf	3	poolScore.Acc	0.274194
leaf 6 lesions (74 DAS)	median	rf	4	poolScore.Acc	0.290323
leaf 6 lesions (74 DAS)	median	rf	5	poolScore.Acc	0.241935
leaf 6 lesions (74 DAS)	median	rf	6	poolScore.Acc	0.225806
leaf 6 lesions (74 DAS)	median	rf	7	poolScore.Acc	0.290323
leaf 6 lesions (74 DAS)	median	rf	8	poolScore.Acc	0.241935
leaf 6 lesions (74 DAS)	spearman	enet	0	poolScore.Acc	0.225806
leaf 6 lesions (74 DAS)	spearman	enet	1	poolScore.Acc	0.274194
leaf 6 lesions (74 DAS)	spearman	enet	2	poolScore.Acc	0.225806
leaf 6 lesions (74 DAS)	spearman	enet	3	poolScore.Acc	0.290323
leaf 6 lesions (74 DAS)	spearman	enet	4	poolScore.Acc	0.258065
leaf 6 lesions (74 DAS)	spearman	enet	5	poolScore.Acc	0.209677
leaf 6 lesions (74 DAS)	spearman	enet	6	poolScore.Acc	0.306452
leaf 6 lesions (74 DAS)	spearman	enet	7	poolScore.Acc	0.225806
leaf 6 lesions (74 DAS)	spearman	enet	8	poolScore.Acc	0.241935
leaf 6 lesions (74 DAS)	spearman	rf	0	poolScore.Acc	0.306452
leaf 6 lesions (74 DAS)	spearman	rf	1	poolScore.Acc	0.258065
leaf 6 lesions (74 DAS)	spearman	rf	2	poolScore.Acc	0.290323
leaf 6 lesions (74 DAS)	spearman	rf	3	poolScore.Acc	0.306452
leaf 6 lesions (74 DAS)	spearman	rf	4	poolScore.Acc	0.33871
leaf 6 lesions (74 DAS)	spearman	rf	5	poolScore.Acc	0.209677
leaf 6 lesions (74 DAS)	spearman	rf	6	poolScore.Acc	0.274194
leaf 6 lesions (74 DAS)	spearman	rf	7	poolScore.Acc	0.306452
leaf 6 lesions (74 DAS)	spearman	rf	8	poolScore.Acc	0.322581
leaf 6 lesions (74 DAS)	hsic-5000	enet	0	poolScore.PC	-0.156984
leaf 6 lesions (74 DAS)	hsic-5000	enet	1	poolScore.PC	0.0193872
leaf 6 lesions (74 DAS)	hsic-5000	enet	2	poolScore.PC	0.0208156
leaf 6 lesions (74 DAS)	hsic-5000	enet	3	poolScore.PC	0.00415368
leaf 6 lesions (74 DAS)	hsic-5000	enet	4	poolScore.PC	-0.0126531
leaf 6 lesions (74 DAS)	hsic-5000	enet	5	poolScore.PC	-0.303333
leaf 6 lesions (74 DAS)	hsic-5000	enet	6	poolScore.PC	-0.16532
leaf 6 lesions (74 DAS)	hsic-5000	enet	7	poolScore.PC	-0.24383
leaf 6 lesions (74 DAS)	hsic-5000	enet	8	poolScore.PC	0.0390209
leaf 6 lesions (74 DAS)	hsic-5000	rf	0	poolScore.PC	-0.102545
leaf 6 lesions (74 DAS)	hsic-5000	rf	1	poolScore.PC	-0.0708391
leaf 6 lesions (74 DAS)	hsic-5000	rf	2	poolScore.PC	-0.0418428
leaf 6 lesions (74 DAS)	hsic-5000	rf	3	poolScore.PC	-0.187871
leaf 6 lesions (74 DAS)	hsic-5000	rf	4	poolScore.PC	-0.145803
leaf 6 lesions (74 DAS)	hsic-5000	rf	5	poolScore.PC	-0.198138
leaf 6 lesions (74 DAS)	hsic-5000	rf	6	poolScore.PC	-0.0486826
leaf 6 lesions (74 DAS)	hsic-5000	rf	7	poolScore.PC	-0.111698
leaf 6 lesions (74 DAS)	hsic-5000	rf	8	poolScore.PC	-0.130307
leaf 6 lesions (74 DAS)	median	enet	0	poolScore.PC	-0.16313
leaf 6 lesions (74 DAS)	median	enet	1	poolScore.PC	-0.144831
leaf 6 lesions (74 DAS)	median	enet	2	poolScore.PC	-0.145919
leaf 6 lesions (74 DAS)	median	enet	3	poolScore.PC	-0.186545
leaf 6 lesions (74 DAS)	median	enet	4	poolScore.PC	-0.0517572
leaf 6 lesions (74 DAS)	median	enet	5	poolScore.PC	-0.223659
leaf 6 lesions (74 DAS)	median	enet	6	poolScore.PC	-0.270967
leaf 6 lesions (74 DAS)	median	enet	7	poolScore.PC	-0.0965183
leaf 6 lesions (74 DAS)	median	enet	8	poolScore.PC	-0.215598
leaf 6 lesions (74 DAS)	median	rf	0	poolScore.PC	-0.120753
leaf 6 lesions (74 DAS)	median	rf	1	poolScore.PC	-0.168386
leaf 6 lesions (74 DAS)	median	rf	2	poolScore.PC	-0.129101
leaf 6 lesions (74 DAS)	median	rf	3	poolScore.PC	-0.144802
leaf 6 lesions (74 DAS)	median	rf	4	poolScore.PC	-0.147245
leaf 6 lesions (74 DAS)	median	rf	5	poolScore.PC	-0.167378
leaf 6 lesions (74 DAS)	median	rf	6	poolScore.PC	-0.236007
leaf 6 lesions (74 DAS)	median	rf	7	poolScore.PC	-0.103201
leaf 6 lesions (74 DAS)	median	rf	8	poolScore.PC	-0.251222
leaf 6 lesions (74 DAS)	spearman	enet	0	poolScore.PC	-0.148825
leaf 6 lesions (74 DAS)	spearman	enet	1	poolScore.PC	-0.117502
leaf 6 lesions (74 DAS)	spearman	enet	2	poolScore.PC	-0.211768
leaf 6 lesions (74 DAS)	spearman	enet	3	poolScore.PC	-0.0938758
leaf 6 lesions (74 DAS)	spearman	enet	4	poolScore.PC	-0.158183
leaf 6 lesions (74 DAS)	spearman	enet	5	poolScore.PC	-0.139809
leaf 6 lesions (74 DAS)	spearman	enet	6	poolScore.PC	-0.0313974
leaf 6 lesions (74 DAS)	spearman	enet	7	poolScore.PC	-0.200461
leaf 6 lesions (74 DAS)	spearman	enet	8	poolScore.PC	-0.0529559
leaf 6 lesions (74 DAS)	spearman	rf	0	poolScore.PC	-0.0313974
leaf 6 lesions (74 DAS)	spearman	rf	1	poolScore.PC	-0.103137
leaf 6 lesions (74 DAS)	spearman	rf	2	poolScore.PC	-0.0730661
leaf 6 lesions (74 DAS)	spearman	rf	3	poolScore.PC	-0.0845205
leaf 6 lesions (74 DAS)	spearman	rf	4	poolScore.PC	0.00077945
leaf 6 lesions (74 DAS)	spearman	rf	5	poolScore.PC	-0.253283
leaf 6 lesions (74 DAS)	spearman	rf	6	poolScore.PC	-0.154779
leaf 6 lesions (74 DAS)	spearman	rf	7	poolScore.PC	0.066003
leaf 6 lesions (74 DAS)	spearman	rf	8	poolScore.PC	-0.0919692
leaf 8 length (76 DAS)	hsic-5000	enet	0	poolScore.PC	0.737669
leaf 8 length (76 DAS)	hsic-5000	enet	1	poolScore.PC	0.663776
leaf 8 length (76 DAS)	hsic-5000	enet	2	poolScore.PC	0.742261
leaf 8 length (76 DAS)	hsic-5000	enet	3	poolScore.PC	0.745357
leaf 8 length (76 DAS)	hsic-5000	enet	4	poolScore.PC	0.725956
leaf 8 length (76 DAS)	hsic-5000	enet	5	poolScore.PC	0.734562
leaf 8 length (76 DAS)	hsic-5000	enet	6	poolScore.PC	0.702596
leaf 8 length (76 DAS)	hsic-5000	enet	7	poolScore.PC	0.754966
leaf 8 length (76 DAS)	hsic-5000	enet	8	poolScore.PC	0.737284
leaf 8 length (76 DAS)	hsic-5000	rf	0	poolScore.PC	0.733458
leaf 8 length (76 DAS)	hsic-5000	rf	1	poolScore.PC	0.748967
leaf 8 length (76 DAS)	hsic-5000	rf	2	poolScore.PC	0.734006
leaf 8 length (76 DAS)	hsic-5000	rf	3	poolScore.PC	0.746308
leaf 8 length (76 DAS)	hsic-5000	rf	4	poolScore.PC	0.736835
leaf 8 length (76 DAS)	hsic-5000	rf	5	poolScore.PC	0.782218
leaf 8 length (76 DAS)	hsic-5000	rf	6	poolScore.PC	0.78565
leaf 8 length (76 DAS)	hsic-5000	rf	7	poolScore.PC	0.768586
leaf 8 length (76 DAS)	hsic-5000	rf	8	poolScore.PC	0.741193
leaf 8 length (76 DAS)	median	enet	0	poolScore.PC	0.717752
leaf 8 length (76 DAS)	median	enet	1	poolScore.PC	0.729083
leaf 8 length (76 DAS)	median	enet	2	poolScore.PC	0.747723
leaf 8 length (76 DAS)	median	enet	3	poolScore.PC	0.762997
leaf 8 length (76 DAS)	median	enet	4	poolScore.PC	0.719615
leaf 8 length (76 DAS)	median	enet	5	poolScore.PC	0.728013
leaf 8 length (76 DAS)	median	enet	6	poolScore.PC	0.753839
leaf 8 length (76 DAS)	median	enet	7	poolScore.PC	0.763943
leaf 8 length (76 DAS)	median	enet	8	poolScore.PC	0.699213
leaf 8 length (76 DAS)	median	rf	0	poolScore.PC	0.767974
leaf 8 length (76 DAS)	median	rf	1	poolScore.PC	0.785279
leaf 8 length (76 DAS)	median	rf	2	poolScore.PC	0.763282
leaf 8 length (76 DAS)	median	rf	3	poolScore.PC	0.791264
leaf 8 length (76 DAS)	median	rf	4	poolScore.PC	0.759933
leaf 8 length (76 DAS)	median	rf	5	poolScore.PC	0.781473
leaf 8 length (76 DAS)	median	rf	6	poolScore.PC	0.797957
leaf 8 length (76 DAS)	median	rf	7	poolScore.PC	0.805013
leaf 8 length (76 DAS)	median	rf	8	poolScore.PC	0.749862
leaf 8 length (76 DAS)	spearman	enet	0	poolScore.PC	0.759594
leaf 8 length (76 DAS)	spearman	enet	1	poolScore.PC	0.744206
leaf 8 length (76 DAS)	spearman	enet	2	poolScore.PC	0.784777
leaf 8 length (76 DAS)	spearman	enet	3	poolScore.PC	0.776371
leaf 8 length (76 DAS)	spearman	enet	4	poolScore.PC	0.738536
leaf 8 length (76 DAS)	spearman	enet	5	poolScore.PC	0.76335
leaf 8 length (76 DAS)	spearman	enet	6	poolScore.PC	0.759543
leaf 8 length (76 DAS)	spearman	enet	7	poolScore.PC	0.804795
leaf 8 length (76 DAS)	spearman	enet	8	poolScore.PC	0.748591
leaf 8 length (76 DAS)	spearman	rf	0	poolScore.PC	0.797026
leaf 8 length (76 DAS)	spearman	rf	1	poolScore.PC	0.796966
leaf 8 length (76 DAS)	spearman	rf	2	poolScore.PC	0.770317
leaf 8 length (76 DAS)	spearman	rf	3	poolScore.PC	0.800092
leaf 8 length (76 DAS)	spearman	rf	4	poolScore.PC	0.791183
leaf 8 length (76 DAS)	spearman	rf	5	poolScore.PC	0.798195
leaf 8 length (76 DAS)	spearman	rf	6	poolScore.PC	0.790982
leaf 8 length (76 DAS)	spearman	rf	7	poolScore.PC	0.821662
leaf 8 length (76 DAS)	spearman	rf	8	poolScore.PC	0.758876
leaf 8 length (76 DAS)	hsic-5000	enet	0	poolScore.R2	0.542583
leaf 8 length (76 DAS)	hsic-5000	enet	1	poolScore.R2	0.432407
leaf 8 length (76 DAS)	hsic-5000	enet	2	poolScore.R2	0.550894
leaf 8 length (76 DAS)	hsic-5000	enet	3	poolScore.R2	0.555335
leaf 8 length (76 DAS)	hsic-5000	enet	4	poolScore.R2	0.52399
leaf 8 length (76 DAS)	hsic-5000	enet	5	poolScore.R2	0.537828
leaf 8 length (76 DAS)	hsic-5000	enet	6	poolScore.R2	0.487478
leaf 8 length (76 DAS)	hsic-5000	enet	7	poolScore.R2	0.569067
leaf 8 length (76 DAS)	hsic-5000	enet	8	poolScore.R2	0.542153
leaf 8 length (76 DAS)	hsic-5000	rf	0	poolScore.R2	0.498816
leaf 8 length (76 DAS)	hsic-5000	rf	1	poolScore.R2	0.529445
leaf 8 length (76 DAS)	hsic-5000	rf	2	poolScore.R2	0.506113
leaf 8 length (76 DAS)	hsic-5000	rf	3	poolScore.R2	0.506799
leaf 8 length (76 DAS)	hsic-5000	rf	4	poolScore.R2	0.510032
leaf 8 length (76 DAS)	hsic-5000	rf	5	poolScore.R2	0.554835
leaf 8 length (76 DAS)	hsic-5000	rf	6	poolScore.R2	0.564796
leaf 8 length (76 DAS)	hsic-5000	rf	7	poolScore.R2	0.529465
leaf 8 length (76 DAS)	hsic-5000	rf	8	poolScore.R2	0.493541
leaf 8 length (76 DAS)	median	enet	0	poolScore.R2	0.513339
leaf 8 length (76 DAS)	median	enet	1	poolScore.R2	0.530259
leaf 8 length (76 DAS)	median	enet	2	poolScore.R2	0.556991
leaf 8 length (76 DAS)	median	enet	3	poolScore.R2	0.581338
leaf 8 length (76 DAS)	median	enet	4	poolScore.R2	0.515427
leaf 8 length (76 DAS)	median	enet	5	poolScore.R2	0.525406
leaf 8 length (76 DAS)	median	enet	6	poolScore.R2	0.566648
leaf 8 length (76 DAS)	median	enet	7	poolScore.R2	0.582087
leaf 8 length (76 DAS)	median	enet	8	poolScore.R2	0.487415
leaf 8 length (76 DAS)	median	rf	0	poolScore.R2	0.49315
leaf 8 length (76 DAS)	median	rf	1	poolScore.R2	0.528534
leaf 8 length (76 DAS)	median	rf	2	poolScore.R2	0.490692
leaf 8 length (76 DAS)	median	rf	3	poolScore.R2	0.516324
leaf 8 length (76 DAS)	median	rf	4	poolScore.R2	0.489946
leaf 8 length (76 DAS)	median	rf	5	poolScore.R2	0.514723
leaf 8 length (76 DAS)	median	rf	6	poolScore.R2	0.534047
leaf 8 length (76 DAS)	median	rf	7	poolScore.R2	0.539969
leaf 8 length (76 DAS)	median	rf	8	poolScore.R2	0.4633
leaf 8 length (76 DAS)	spearman	enet	0	poolScore.R2	0.576394
leaf 8 length (76 DAS)	spearman	enet	1	poolScore.R2	0.55074
leaf 8 length (76 DAS)	spearman	enet	2	poolScore.R2	0.611428
leaf 8 length (76 DAS)	spearman	enet	3	poolScore.R2	0.602482
leaf 8 length (76 DAS)	spearman	enet	4	poolScore.R2	0.542757
leaf 8 length (76 DAS)	spearman	enet	5	poolScore.R2	0.578602
leaf 8 length (76 DAS)	spearman	enet	6	poolScore.R2	0.575936
leaf 8 length (76 DAS)	spearman	enet	7	poolScore.R2	0.645352
leaf 8 length (76 DAS)	spearman	enet	8	poolScore.R2	0.559603
leaf 8 length (76 DAS)	spearman	rf	0	poolScore.R2	0.595542
leaf 8 length (76 DAS)	spearman	rf	1	poolScore.R2	0.603454
leaf 8 length (76 DAS)	spearman	rf	2	poolScore.R2	0.556863
leaf 8 length (76 DAS)	spearman	rf	3	poolScore.R2	0.596088
leaf 8 length (76 DAS)	spearman	rf	4	poolScore.R2	0.593419
leaf 8 length (76 DAS)	spearman	rf	5	poolScore.R2	0.603883
leaf 8 length (76 DAS)	spearman	rf	6	poolScore.R2	0.593539
leaf 8 length (76 DAS)	spearman	rf	7	poolScore.R2	0.629919
leaf 8 length (76 DAS)	spearman	rf	8	poolScore.R2	0.543349
leaf 8 width (76 DAS)	hsic-5000	enet	0	poolScore.PC	0.84133
leaf 8 width (76 DAS)	hsic-5000	enet	1	poolScore.PC	0.829005
leaf 8 width (76 DAS)	hsic-5000	enet	2	poolScore.PC	0.827149
leaf 8 width (76 DAS)	hsic-5000	enet	3	poolScore.PC	0.838766
leaf 8 width (76 DAS)	hsic-5000	enet	4	poolScore.PC	0.799979
leaf 8 width (76 DAS)	hsic-5000	enet	5	poolScore.PC	0.835858
leaf 8 width (76 DAS)	hsic-5000	enet	6	poolScore.PC	0.854551
leaf 8 width (76 DAS)	hsic-5000	enet	7	poolScore.PC	0.808333
leaf 8 width (76 DAS)	hsic-5000	enet	8	poolScore.PC	0.800363
leaf 8 width (76 DAS)	hsic-5000	rf	0	poolScore.PC	0.847844
leaf 8 width (76 DAS)	hsic-5000	rf	1	poolScore.PC	0.869621
leaf 8 width (76 DAS)	hsic-5000	rf	2	poolScore.PC	0.86458
leaf 8 width (76 DAS)	hsic-5000	rf	3	poolScore.PC	0.869754
leaf 8 width (76 DAS)	hsic-5000	rf	4	poolScore.PC	0.854767
leaf 8 width (76 DAS)	hsic-5000	rf	5	poolScore.PC	0.868468
leaf 8 width (76 DAS)	hsic-5000	rf	6	poolScore.PC	0.867607
leaf 8 width (76 DAS)	hsic-5000	rf	7	poolScore.PC	0.881581
leaf 8 width (76 DAS)	hsic-5000	rf	8	poolScore.PC	0.841951
leaf 8 width (76 DAS)	median	enet	0	poolScore.PC	0.861342
leaf 8 width (76 DAS)	median	enet	1	poolScore.PC	0.871879
leaf 8 width (76 DAS)	median	enet	2	poolScore.PC	0.872326
leaf 8 width (76 DAS)	median	enet	3	poolScore.PC	0.866337
leaf 8 width (76 DAS)	median	enet	4	poolScore.PC	0.830265
leaf 8 width (76 DAS)	median	enet	5	poolScore.PC	0.877675
leaf 8 width (76 DAS)	median	enet	6	poolScore.PC	0.861915
leaf 8 width (76 DAS)	median	enet	7	poolScore.PC	0.876642
leaf 8 width (76 DAS)	median	enet	8	poolScore.PC	0.853517
leaf 8 width (76 DAS)	median	rf	0	poolScore.PC	0.818733
leaf 8 width (76 DAS)	median	rf	1	poolScore.PC	0.843237
leaf 8 width (76 DAS)	median	rf	2	poolScore.PC	0.842036
leaf 8 width (76 DAS)	median	rf	3	poolScore.PC	0.857143
leaf 8 width (76 DAS)	median	rf	4	poolScore.PC	0.833314
leaf 8 width (76 DAS)	median	rf	5	poolScore.PC	0.851745
leaf 8 width (76 DAS)	median	rf	6	poolScore.PC	0.846794
leaf 8 width (76 DAS)	median	rf	7	poolScore.PC	0.869043
leaf 8 width (76 DAS)	median	rf	8	poolScore.PC	0.81981
leaf 8 width (76 DAS)	spearman	enet	0	poolScore.PC	0.83811
leaf 8 width (76 DAS)	spearman	enet	1	poolScore.PC	0.855237
leaf 8 width (76 DAS)	spearman	enet	2	poolScore.PC	0.86351
leaf 8 width (76 DAS)	spearman	enet	3	poolScore.PC	0.85692
leaf 8 width (76 DAS)	spearman	enet	4	poolScore.PC	0.827388
leaf 8 width (76 DAS)	spearman	enet	5	poolScore.PC	0.850667
leaf 8 width (76 DAS)	spearman	enet	6	poolScore.PC	0.862429
leaf 8 width (76 DAS)	spearman	enet	7	poolScore.PC	0.873561
leaf 8 width (76 DAS)	spearman	enet	8	poolScore.PC	0.840647
leaf 8 width (76 DAS)	spearman	rf	0	poolScore.PC	0.8457
leaf 8 width (76 DAS)	spearman	rf	1	poolScore.PC	0.85531
leaf 8 width (76 DAS)	spearman	rf	2	poolScore.PC	0.851249
leaf 8 width (76 DAS)	spearman	rf	3	poolScore.PC	0.858457
leaf 8 width (76 DAS)	spearman	rf	4	poolScore.PC	0.846249
leaf 8 width (76 DAS)	spearman	rf	5	poolScore.PC	0.870327
leaf 8 width (76 DAS)	spearman	rf	6	poolScore.PC	0.853846
leaf 8 width (76 DAS)	spearman	rf	7	poolScore.PC	0.881769
leaf 8 width (76 DAS)	spearman	rf	8	poolScore.PC	0.84201
leaf 8 width (76 DAS)	hsic-5000	enet	0	poolScore.R2	0.705301
leaf 8 width (76 DAS)	hsic-5000	enet	1	poolScore.R2	0.683874
leaf 8 width (76 DAS)	hsic-5000	enet	2	poolScore.R2	0.671936
leaf 8 width (76 DAS)	hsic-5000	enet	3	poolScore.R2	0.700062
leaf 8 width (76 DAS)	hsic-5000	enet	4	poolScore.R2	0.639889
leaf 8 width (76 DAS)	hsic-5000	enet	5	poolScore.R2	0.689427
leaf 8 width (76 DAS)	hsic-5000	enet	6	poolScore.R2	0.717174
leaf 8 width (76 DAS)	hsic-5000	enet	7	poolScore.R2	0.653372
leaf 8 width (76 DAS)	hsic-5000	enet	8	poolScore.R2	0.639856
leaf 8 width (76 DAS)	hsic-5000	rf	0	poolScore.R2	0.671283
leaf 8 width (76 DAS)	hsic-5000	rf	1	poolScore.R2	0.717795
leaf 8 width (76 DAS)	hsic-5000	rf	2	poolScore.R2	0.708188
leaf 8 width (76 DAS)	hsic-5000	rf	3	poolScore.R2	0.709739
leaf 8 width (76 DAS)	hsic-5000	rf	4	poolScore.R2	0.703789
leaf 8 width (76 DAS)	hsic-5000	rf	5	poolScore.R2	0.712212
leaf 8 width (76 DAS)	hsic-5000	rf	6	poolScore.R2	0.717343
leaf 8 width (76 DAS)	hsic-5000	rf	7	poolScore.R2	0.735616
leaf 8 width (76 DAS)	hsic-5000	rf	8	poolScore.R2	0.674993
leaf 8 width (76 DAS)	median	enet	0	poolScore.R2	0.737357
leaf 8 width (76 DAS)	median	enet	1	poolScore.R2	0.754365
leaf 8 width (76 DAS)	median	enet	2	poolScore.R2	0.754016
leaf 8 width (76 DAS)	median	enet	3	poolScore.R2	0.744938
leaf 8 width (76 DAS)	median	enet	4	poolScore.R2	0.687473
leaf 8 width (76 DAS)	median	enet	5	poolScore.R2	0.760988
leaf 8 width (76 DAS)	median	enet	6	poolScore.R2	0.73749
leaf 8 width (76 DAS)	median	enet	7	poolScore.R2	0.758545
leaf 8 width (76 DAS)	median	enet	8	poolScore.R2	0.719048
leaf 8 width (76 DAS)	median	rf	0	poolScore.R2	0.60627
leaf 8 width (76 DAS)	median	rf	1	poolScore.R2	0.660193
leaf 8 width (76 DAS)	median	rf	2	poolScore.R2	0.644082
leaf 8 width (76 DAS)	median	rf	3	poolScore.R2	0.65894
leaf 8 width (76 DAS)	median	rf	4	poolScore.R2	0.643359
leaf 8 width (76 DAS)	median	rf	5	poolScore.R2	0.658601
leaf 8 width (76 DAS)	median	rf	6	poolScore.R2	0.655196
leaf 8 width (76 DAS)	median	rf	7	poolScore.R2	0.683908
leaf 8 width (76 DAS)	median	rf	8	poolScore.R2	0.607668
leaf 8 width (76 DAS)	spearman	enet	0	poolScore.R2	0.699249
leaf 8 width (76 DAS)	spearman	enet	1	poolScore.R2	0.725908
leaf 8 width (76 DAS)	spearman	enet	2	poolScore.R2	0.731359
leaf 8 width (76 DAS)	spearman	enet	3	poolScore.R2	0.725486
leaf 8 width (76 DAS)	spearman	enet	4	poolScore.R2	0.681391
leaf 8 width (76 DAS)	spearman	enet	5	poolScore.R2	0.718605
leaf 8 width (76 DAS)	spearman	enet	6	poolScore.R2	0.733433
leaf 8 width (76 DAS)	spearman	enet	7	poolScore.R2	0.749464
leaf 8 width (76 DAS)	spearman	enet	8	poolScore.R2	0.701751
leaf 8 width (76 DAS)	spearman	rf	0	poolScore.R2	0.682237
leaf 8 width (76 DAS)	spearman	rf	1	poolScore.R2	0.708613
leaf 8 width (76 DAS)	spearman	rf	2	poolScore.R2	0.690573
leaf 8 width (76 DAS)	spearman	rf	3	poolScore.R2	0.702078
leaf 8 width (76 DAS)	spearman	rf	4	poolScore.R2	0.69208
leaf 8 width (76 DAS)	spearman	rf	5	poolScore.R2	0.724116
leaf 8 width (76 DAS)	spearman	rf	6	poolScore.R2	0.698289
leaf 8 width (76 DAS)	spearman	rf	7	poolScore.R2	0.738926
leaf 8 width (76 DAS)	spearman	rf	8	poolScore.R2	0.675226
leaf 8 lesions (76 DAS)	hsic-5000	enet	0	poolScore.Acc	0.596774
leaf 8 lesions (76 DAS)	hsic-5000	enet	1	poolScore.Acc	0.629032
leaf 8 lesions (76 DAS)	hsic-5000	enet	2	poolScore.Acc	0.677419
leaf 8 lesions (76 DAS)	hsic-5000	enet	3	poolScore.Acc	0.645161
leaf 8 lesions (76 DAS)	hsic-5000	enet	4	poolScore.Acc	0.629032
leaf 8 lesions (76 DAS)	hsic-5000	enet	5	poolScore.Acc	0.596774
leaf 8 lesions (76 DAS)	hsic-5000	enet	6	poolScore.Acc	0.629032
leaf 8 lesions (76 DAS)	hsic-5000	enet	7	poolScore.Acc	0.629032
leaf 8 lesions (76 DAS)	hsic-5000	enet	8	poolScore.Acc	0.629032
leaf 8 lesions (76 DAS)	hsic-5000	rf	0	poolScore.Acc	0.645161
leaf 8 lesions (76 DAS)	hsic-5000	rf	1	poolScore.Acc	0.645161
leaf 8 lesions (76 DAS)	hsic-5000	rf	2	poolScore.Acc	0.66129
leaf 8 lesions (76 DAS)	hsic-5000	rf	3	poolScore.Acc	0.693548
leaf 8 lesions (76 DAS)	hsic-5000	rf	4	poolScore.Acc	0.677419
leaf 8 lesions (76 DAS)	hsic-5000	rf	5	poolScore.Acc	0.645161
leaf 8 lesions (76 DAS)	hsic-5000	rf	6	poolScore.Acc	0.677419
leaf 8 lesions (76 DAS)	hsic-5000	rf	7	poolScore.Acc	0.66129
leaf 8 lesions (76 DAS)	hsic-5000	rf	8	poolScore.Acc	0.677419
leaf 8 lesions (76 DAS)	median	enet	0	poolScore.Acc	0.677419
leaf 8 lesions (76 DAS)	median	enet	1	poolScore.Acc	0.677419
leaf 8 lesions (76 DAS)	median	enet	2	poolScore.Acc	0.677419
leaf 8 lesions (76 DAS)	median	enet	3	poolScore.Acc	0.677419
leaf 8 lesions (76 DAS)	median	enet	4	poolScore.Acc	0.677419
leaf 8 lesions (76 DAS)	median	enet	5	poolScore.Acc	0.677419
leaf 8 lesions (76 DAS)	median	enet	6	poolScore.Acc	0.677419
leaf 8 lesions (76 DAS)	median	enet	7	poolScore.Acc	0.677419
leaf 8 lesions (76 DAS)	median	enet	8	poolScore.Acc	0.677419
leaf 8 lesions (76 DAS)	median	rf	0	poolScore.Acc	0.645161
leaf 8 lesions (76 DAS)	median	rf	1	poolScore.Acc	0.677419
leaf 8 lesions (76 DAS)	median	rf	2	poolScore.Acc	0.677419
leaf 8 lesions (76 DAS)	median	rf	3	poolScore.Acc	0.66129
leaf 8 lesions (76 DAS)	median	rf	4	poolScore.Acc	0.677419
leaf 8 lesions (76 DAS)	median	rf	5	poolScore.Acc	0.629032
leaf 8 lesions (76 DAS)	median	rf	6	poolScore.Acc	0.677419
leaf 8 lesions (76 DAS)	median	rf	7	poolScore.Acc	0.677419
leaf 8 lesions (76 DAS)	median	rf	8	poolScore.Acc	0.66129
leaf 8 lesions (76 DAS)	spearman	enet	0	poolScore.Acc	0.596774
leaf 8 lesions (76 DAS)	spearman	enet	1	poolScore.Acc	0.596774
leaf 8 lesions (76 DAS)	spearman	enet	2	poolScore.Acc	0.677419
leaf 8 lesions (76 DAS)	spearman	enet	3	poolScore.Acc	0.532258
leaf 8 lesions (76 DAS)	spearman	enet	4	poolScore.Acc	0.645161
leaf 8 lesions (76 DAS)	spearman	enet	5	poolScore.Acc	0.580645
leaf 8 lesions (76 DAS)	spearman	enet	6	poolScore.Acc	0.516129
leaf 8 lesions (76 DAS)	spearman	enet	7	poolScore.Acc	0.629032
leaf 8 lesions (76 DAS)	spearman	enet	8	poolScore.Acc	0.564516
leaf 8 lesions (76 DAS)	spearman	rf	0	poolScore.Acc	0.66129
leaf 8 lesions (76 DAS)	spearman	rf	1	poolScore.Acc	0.645161
leaf 8 lesions (76 DAS)	spearman	rf	2	poolScore.Acc	0.629032
leaf 8 lesions (76 DAS)	spearman	rf	3	poolScore.Acc	0.629032
leaf 8 lesions (76 DAS)	spearman	rf	4	poolScore.Acc	0.66129
leaf 8 lesions (76 DAS)	spearman	rf	5	poolScore.Acc	0.629032
leaf 8 lesions (76 DAS)	spearman	rf	6	poolScore.Acc	0.580645
leaf 8 lesions (76 DAS)	spearman	rf	7	poolScore.Acc	0.66129
leaf 8 lesions (76 DAS)	spearman	rf	8	poolScore.Acc	0.645161
leaf 8 lesions (76 DAS)	hsic-5000	enet	0	poolScore.PC	0.0107916
leaf 8 lesions (76 DAS)	hsic-5000	enet	1	poolScore.PC	0.100002
leaf 8 lesions (76 DAS)	hsic-5000	enet	2	poolScore.PC	0.233818
leaf 8 lesions (76 DAS)	hsic-5000	enet	3	poolScore.PC	0.10033
leaf 8 lesions (76 DAS)	hsic-5000	enet	4	poolScore.PC	0.0682295
leaf 8 lesions (76 DAS)	hsic-5000	enet	5	poolScore.PC	0.0754972
leaf 8 lesions (76 DAS)	hsic-5000	enet	6	poolScore.PC	0.0682295
leaf 8 lesions (76 DAS)	hsic-5000	enet	7	poolScore.PC	0.100002
leaf 8 lesions (76 DAS)	hsic-5000	enet	8	poolScore.PC	0.114874
leaf 8 lesions (76 DAS)	hsic-5000	rf	0	poolScore.PC	-0.0668765
leaf 8 lesions (76 DAS)	hsic-5000	rf	1	poolScore.PC	-0.0286109
leaf 8 lesions (76 DAS)	hsic-5000	rf	2	poolScore.PC	-0.0860202
leaf 8 lesions (76 DAS)	hsic-5000	rf	3	poolScore.PC	0.185648
leaf 8 lesions (76 DAS)	hsic-5000	rf	4	poolScore.PC	0.0581218
leaf 8 lesions (76 DAS)	hsic-5000	rf	5	poolScore.PC	0.0257554
leaf 8 lesions (76 DAS)	hsic-5000	rf	6	poolScore.PC	0
leaf 8 lesions (76 DAS)	hsic-5000	rf	7	poolScore.PC	-0.0198909
leaf 8 lesions (76 DAS)	hsic-5000	rf	8	poolScore.PC	0.0828787
leaf 8 lesions (76 DAS)	median	enet	0	poolScore.PC	0
leaf 8 lesions (76 DAS)	median	enet	1	poolScore.PC	0
leaf 8 lesions (76 DAS)	median	enet	2	poolScore.PC	0
leaf 8 lesions (76 DAS)	median	enet	3	poolScore.PC	0
leaf 8 lesions (76 DAS)	median	enet	4	poolScore.PC	0
leaf 8 lesions (76 DAS)	median	enet	5	poolScore.PC	0
leaf 8 lesions (76 DAS)	median	enet	6	poolScore.PC	0
leaf 8 lesions (76 DAS)	median	enet	7	poolScore.PC	0
leaf 8 lesions (76 DAS)	median	enet	8	poolScore.PC	0
leaf 8 lesions (76 DAS)	median	rf	0	poolScore.PC	-0.122661
leaf 8 lesions (76 DAS)	median	rf	1	poolScore.PC	0
leaf 8 lesions (76 DAS)	median	rf	2	poolScore.PC	0
leaf 8 lesions (76 DAS)	median	rf	3	poolScore.PC	-0.0860202
leaf 8 lesions (76 DAS)	median	rf	4	poolScore.PC	0
leaf 8 lesions (76 DAS)	median	rf	5	poolScore.PC	-0.151496
leaf 8 lesions (76 DAS)	median	rf	6	poolScore.PC	0
leaf 8 lesions (76 DAS)	median	rf	7	poolScore.PC	0
leaf 8 lesions (76 DAS)	median	rf	8	poolScore.PC	-0.0860202
leaf 8 lesions (76 DAS)	spearman	enet	0	poolScore.PC	-0.0706681
leaf 8 lesions (76 DAS)	spearman	enet	1	poolScore.PC	0.0444511
leaf 8 lesions (76 DAS)	spearman	enet	2	poolScore.PC	0.253946
leaf 8 lesions (76 DAS)	spearman	enet	3	poolScore.PC	-0.139441
leaf 8 lesions (76 DAS)	spearman	enet	4	poolScore.PC	0.10033
leaf 8 lesions (76 DAS)	spearman	enet	5	poolScore.PC	-0.0276054
leaf 8 lesions (76 DAS)	spearman	enet	6	poolScore.PC	-0.147247
leaf 8 lesions (76 DAS)	spearman	enet	7	poolScore.PC	0.100002
leaf 8 lesions (76 DAS)	spearman	enet	8	poolScore.PC	-0.00590848
leaf 8 lesions (76 DAS)	spearman	rf	0	poolScore.PC	0.0453005
leaf 8 lesions (76 DAS)	spearman	rf	1	poolScore.PC	0.066395
leaf 8 lesions (76 DAS)	spearman	rf	2	poolScore.PC	-0.0356613
leaf 8 lesions (76 DAS)	spearman	rf	3	poolScore.PC	-0.0356613
leaf 8 lesions (76 DAS)	spearman	rf	4	poolScore.PC	0.0453005
leaf 8 lesions (76 DAS)	spearman	rf	5	poolScore.PC	-0.0356613
leaf 8 lesions (76 DAS)	spearman	rf	6	poolScore.PC	-0.122214
leaf 8 lesions (76 DAS)	spearman	rf	7	poolScore.PC	0.087172
leaf 8 lesions (76 DAS)	spearman	rf	8	poolScore.PC	0.00107558
leaf 8 chlorophyll content (81 DAS)	hsic-5000	enet	0	poolScore.PC	-0.0867073
leaf 8 chlorophyll content (81 DAS)	hsic-5000	enet	1	poolScore.PC	-0.0988543
leaf 8 chlorophyll content (81 DAS)	hsic-5000	enet	2	poolScore.PC	0.0863886
leaf 8 chlorophyll content (81 DAS)	hsic-5000	enet	3	poolScore.PC	-0.0894624
leaf 8 chlorophyll content (81 DAS)	hsic-5000	enet	4	poolScore.PC	-0.0555124
leaf 8 chlorophyll content (81 DAS)	hsic-5000	enet	5	poolScore.PC	-0.178278
leaf 8 chlorophyll content (81 DAS)	hsic-5000	enet	6	poolScore.PC	-0.0186595
leaf 8 chlorophyll content (81 DAS)	hsic-5000	enet	7	poolScore.PC	-0.0477933
leaf 8 chlorophyll content (81 DAS)	hsic-5000	enet	8	poolScore.PC	-0.108207
leaf 8 chlorophyll content (81 DAS)	hsic-5000	rf	0	poolScore.PC	-0.259985
leaf 8 chlorophyll content (81 DAS)	hsic-5000	rf	1	poolScore.PC	-0.300654
leaf 8 chlorophyll content (81 DAS)	hsic-5000	rf	2	poolScore.PC	-0.124982
leaf 8 chlorophyll content (81 DAS)	hsic-5000	rf	3	poolScore.PC	-0.389314
leaf 8 chlorophyll content (81 DAS)	hsic-5000	rf	4	poolScore.PC	-0.271763
leaf 8 chlorophyll content (81 DAS)	hsic-5000	rf	5	poolScore.PC	-0.252165
leaf 8 chlorophyll content (81 DAS)	hsic-5000	rf	6	poolScore.PC	-0.417424
leaf 8 chlorophyll content (81 DAS)	hsic-5000	rf	7	poolScore.PC	-0.249002
leaf 8 chlorophyll content (81 DAS)	hsic-5000	rf	8	poolScore.PC	-0.281593
leaf 8 chlorophyll content (81 DAS)	median	enet	0	poolScore.PC	-0.230026
leaf 8 chlorophyll content (81 DAS)	median	enet	1	poolScore.PC	-0.354478
leaf 8 chlorophyll content (81 DAS)	median	enet	2	poolScore.PC	-0.293018
leaf 8 chlorophyll content (81 DAS)	median	enet	3	poolScore.PC	-0.39213
leaf 8 chlorophyll content (81 DAS)	median	enet	4	poolScore.PC	-0.403261
leaf 8 chlorophyll content (81 DAS)	median	enet	5	poolScore.PC	-0.400185
leaf 8 chlorophyll content (81 DAS)	median	enet	6	poolScore.PC	-0.418412
leaf 8 chlorophyll content (81 DAS)	median	enet	7	poolScore.PC	-0.282471
leaf 8 chlorophyll content (81 DAS)	median	enet	8	poolScore.PC	-0.326132
leaf 8 chlorophyll content (81 DAS)	median	rf	0	poolScore.PC	-0.224464
leaf 8 chlorophyll content (81 DAS)	median	rf	1	poolScore.PC	-0.325567
leaf 8 chlorophyll content (81 DAS)	median	rf	2	poolScore.PC	-0.260192
leaf 8 chlorophyll content (81 DAS)	median	rf	3	poolScore.PC	-0.35073
leaf 8 chlorophyll content (81 DAS)	median	rf	4	poolScore.PC	-0.385552
leaf 8 chlorophyll content (81 DAS)	median	rf	5	poolScore.PC	-0.33651
leaf 8 chlorophyll content (81 DAS)	median	rf	6	poolScore.PC	-0.399317
leaf 8 chlorophyll content (81 DAS)	median	rf	7	poolScore.PC	-0.31486
leaf 8 chlorophyll content (81 DAS)	median	rf	8	poolScore.PC	-0.358294
leaf 8 chlorophyll content (81 DAS)	spearman	enet	0	poolScore.PC	-0.0232196
leaf 8 chlorophyll content (81 DAS)	spearman	enet	1	poolScore.PC	-0.0433007
leaf 8 chlorophyll content (81 DAS)	spearman	enet	2	poolScore.PC	0.19945
leaf 8 chlorophyll content (81 DAS)	spearman	enet	3	poolScore.PC	-0.0928468
leaf 8 chlorophyll content (81 DAS)	spearman	enet	4	poolScore.PC	-0.187244
leaf 8 chlorophyll content (81 DAS)	spearman	enet	5	poolScore.PC	-0.0903465
leaf 8 chlorophyll content (81 DAS)	spearman	enet	6	poolScore.PC	-0.00828089
leaf 8 chlorophyll content (81 DAS)	spearman	enet	7	poolScore.PC	-0.126789
leaf 8 chlorophyll content (81 DAS)	spearman	enet	8	poolScore.PC	-0.101796
leaf 8 chlorophyll content (81 DAS)	spearman	rf	0	poolScore.PC	-0.114724
leaf 8 chlorophyll content (81 DAS)	spearman	rf	1	poolScore.PC	-0.15879
leaf 8 chlorophyll content (81 DAS)	spearman	rf	2	poolScore.PC	-0.0754634
leaf 8 chlorophyll content (81 DAS)	spearman	rf	3	poolScore.PC	-0.222908
leaf 8 chlorophyll content (81 DAS)	spearman	rf	4	poolScore.PC	-0.261283
leaf 8 chlorophyll content (81 DAS)	spearman	rf	5	poolScore.PC	-0.197566
leaf 8 chlorophyll content (81 DAS)	spearman	rf	6	poolScore.PC	-0.205243
leaf 8 chlorophyll content (81 DAS)	spearman	rf	7	poolScore.PC	-0.178078
leaf 8 chlorophyll content (81 DAS)	spearman	rf	8	poolScore.PC	-0.23009
leaf 8 chlorophyll content (81 DAS)	hsic-5000	enet	0	poolScore.R2	-0.264382
leaf 8 chlorophyll content (81 DAS)	hsic-5000	enet	1	poolScore.R2	-0.339075
leaf 8 chlorophyll content (81 DAS)	hsic-5000	enet	2	poolScore.R2	-0.127111
leaf 8 chlorophyll content (81 DAS)	hsic-5000	enet	3	poolScore.R2	-0.235871
leaf 8 chlorophyll content (81 DAS)	hsic-5000	enet	4	poolScore.R2	-0.270781
leaf 8 chlorophyll content (81 DAS)	hsic-5000	enet	5	poolScore.R2	-0.273801
leaf 8 chlorophyll content (81 DAS)	hsic-5000	enet	6	poolScore.R2	-0.161611
leaf 8 chlorophyll content (81 DAS)	hsic-5000	enet	7	poolScore.R2	-0.252684
leaf 8 chlorophyll content (81 DAS)	hsic-5000	enet	8	poolScore.R2	-0.301338
leaf 8 chlorophyll content (81 DAS)	hsic-5000	rf	0	poolScore.R2	-0.14731
leaf 8 chlorophyll content (81 DAS)	hsic-5000	rf	1	poolScore.R2	-0.155218
leaf 8 chlorophyll content (81 DAS)	hsic-5000	rf	2	poolScore.R2	-0.0787912
leaf 8 chlorophyll content (81 DAS)	hsic-5000	rf	3	poolScore.R2	-0.194208
leaf 8 chlorophyll content (81 DAS)	hsic-5000	rf	4	poolScore.R2	-0.137891
leaf 8 chlorophyll content (81 DAS)	hsic-5000	rf	5	poolScore.R2	-0.153086
leaf 8 chlorophyll content (81 DAS)	hsic-5000	rf	6	poolScore.R2	-0.216993
leaf 8 chlorophyll content (81 DAS)	hsic-5000	rf	7	poolScore.R2	-0.190126
leaf 8 chlorophyll content (81 DAS)	hsic-5000	rf	8	poolScore.R2	-0.164342
leaf 8 chlorophyll content (81 DAS)	median	enet	0	poolScore.R2	-0.0219565
leaf 8 chlorophyll content (81 DAS)	median	enet	1	poolScore.R2	-0.0509882
leaf 8 chlorophyll content (81 DAS)	median	enet	2	poolScore.R2	-0.084877
leaf 8 chlorophyll content (81 DAS)	median	enet	3	poolScore.R2	-0.0453827
leaf 8 chlorophyll content (81 DAS)	median	enet	4	poolScore.R2	-0.097388
leaf 8 chlorophyll content (81 DAS)	median	enet	5	poolScore.R2	-0.0675255
leaf 8 chlorophyll content (81 DAS)	median	enet	6	poolScore.R2	-0.0920052
leaf 8 chlorophyll content (81 DAS)	median	enet	7	poolScore.R2	-0.070258
leaf 8 chlorophyll content (81 DAS)	median	enet	8	poolScore.R2	-0.0819746
leaf 8 chlorophyll content (81 DAS)	median	rf	0	poolScore.R2	-0.0623924
leaf 8 chlorophyll content (81 DAS)	median	rf	1	poolScore.R2	-0.106486
leaf 8 chlorophyll content (81 DAS)	median	rf	2	poolScore.R2	-0.0906549
leaf 8 chlorophyll content (81 DAS)	median	rf	3	poolScore.R2	-0.111599
leaf 8 chlorophyll content (81 DAS)	median	rf	4	poolScore.R2	-0.105726
leaf 8 chlorophyll content (81 DAS)	median	rf	5	poolScore.R2	-0.104576
leaf 8 chlorophyll content (81 DAS)	median	rf	6	poolScore.R2	-0.124064
leaf 8 chlorophyll content (81 DAS)	median	rf	7	poolScore.R2	-0.106363
leaf 8 chlorophyll content (81 DAS)	median	rf	8	poolScore.R2	-0.125107
leaf 8 chlorophyll content (81 DAS)	spearman	enet	0	poolScore.R2	-0.183716
leaf 8 chlorophyll content (81 DAS)	spearman	enet	1	poolScore.R2	-0.185879
leaf 8 chlorophyll content (81 DAS)	spearman	enet	2	poolScore.R2	-0.0103495
leaf 8 chlorophyll content (81 DAS)	spearman	enet	3	poolScore.R2	-0.219351
leaf 8 chlorophyll content (81 DAS)	spearman	enet	4	poolScore.R2	-0.378354
leaf 8 chlorophyll content (81 DAS)	spearman	enet	5	poolScore.R2	-0.260668
leaf 8 chlorophyll content (81 DAS)	spearman	enet	6	poolScore.R2	-0.15879
leaf 8 chlorophyll content (81 DAS)	spearman	enet	7	poolScore.R2	-0.264518
leaf 8 chlorophyll content (81 DAS)	spearman	enet	8	poolScore.R2	-0.261745
leaf 8 chlorophyll content (81 DAS)	spearman	rf	0	poolScore.R2	-0.138927
leaf 8 chlorophyll content (81 DAS)	spearman	rf	1	poolScore.R2	-0.159451
leaf 8 chlorophyll content (81 DAS)	spearman	rf	2	poolScore.R2	-0.104106
leaf 8 chlorophyll content (81 DAS)	spearman	rf	3	poolScore.R2	-0.196122
leaf 8 chlorophyll content (81 DAS)	spearman	rf	4	poolScore.R2	-0.235754
leaf 8 chlorophyll content (81 DAS)	spearman	rf	5	poolScore.R2	-0.182291
leaf 8 chlorophyll content (81 DAS)	spearman	rf	6	poolScore.R2	-0.181506
leaf 8 chlorophyll content (81 DAS)	spearman	rf	7	poolScore.R2	-0.191177
leaf 8 chlorophyll content (81 DAS)	spearman	rf	8	poolScore.R2	-0.226616
leaf 8 area (81 DAS)	hsic-5000	enet	0	poolScore.PC	0.859026
leaf 8 area (81 DAS)	hsic-5000	enet	1	poolScore.PC	0.852153
leaf 8 area (81 DAS)	hsic-5000	enet	2	poolScore.PC	0.81087
leaf 8 area (81 DAS)	hsic-5000	enet	3	poolScore.PC	0.829183
leaf 8 area (81 DAS)	hsic-5000	enet	4	poolScore.PC	0.81442
leaf 8 area (81 DAS)	hsic-5000	enet	5	poolScore.PC	0.842123
leaf 8 area (81 DAS)	hsic-5000	enet	6	poolScore.PC	0.863293
leaf 8 area (81 DAS)	hsic-5000	enet	7	poolScore.PC	0.826037
leaf 8 area (81 DAS)	hsic-5000	enet	8	poolScore.PC	0.813108
leaf 8 area (81 DAS)	hsic-5000	rf	0	poolScore.PC	0.815874
leaf 8 area (81 DAS)	hsic-5000	rf	1	poolScore.PC	0.854849
leaf 8 area (81 DAS)	hsic-5000	rf	2	poolScore.PC	0.815964
leaf 8 area (81 DAS)	hsic-5000	rf	3	poolScore.PC	0.83426
leaf 8 area (81 DAS)	hsic-5000	rf	4	poolScore.PC	0.799055
leaf 8 area (81 DAS)	hsic-5000	rf	5	poolScore.PC	0.839684
leaf 8 area (81 DAS)	hsic-5000	rf	6	poolScore.PC	0.84573
leaf 8 area (81 DAS)	hsic-5000	rf	7	poolScore.PC	0.84427
leaf 8 area (81 DAS)	hsic-5000	rf	8	poolScore.PC	0.816655
leaf 8 area (81 DAS)	median	enet	0	poolScore.PC	0.826821
leaf 8 area (81 DAS)	median	enet	1	poolScore.PC	0.823387
leaf 8 area (81 DAS)	median	enet	2	poolScore.PC	0.821718
leaf 8 area (81 DAS)	median	enet	3	poolScore.PC	0.834594
leaf 8 area (81 DAS)	median	enet	4	poolScore.PC	0.793841
leaf 8 area (81 DAS)	median	enet	5	poolScore.PC	0.832755
leaf 8 area (81 DAS)	median	enet	6	poolScore.PC	0.842143
leaf 8 area (81 DAS)	median	enet	7	poolScore.PC	0.838348
leaf 8 area (81 DAS)	median	enet	8	poolScore.PC	0.824657
leaf 8 area (81 DAS)	median	rf	0	poolScore.PC	0.760484
leaf 8 area (81 DAS)	median	rf	1	poolScore.PC	0.816212
leaf 8 area (81 DAS)	median	rf	2	poolScore.PC	0.797689
leaf 8 area (81 DAS)	median	rf	3	poolScore.PC	0.815274
leaf 8 area (81 DAS)	median	rf	4	poolScore.PC	0.779617
leaf 8 area (81 DAS)	median	rf	5	poolScore.PC	0.814914
leaf 8 area (81 DAS)	median	rf	6	poolScore.PC	0.809496
leaf 8 area (81 DAS)	median	rf	7	poolScore.PC	0.822172
leaf 8 area (81 DAS)	median	rf	8	poolScore.PC	0.789066
leaf 8 area (81 DAS)	spearman	enet	0	poolScore.PC	0.813267
leaf 8 area (81 DAS)	spearman	enet	1	poolScore.PC	0.814219
leaf 8 area (81 DAS)	spearman	enet	2	poolScore.PC	0.819196
leaf 8 area (81 DAS)	spearman	enet	3	poolScore.PC	0.809352
leaf 8 area (81 DAS)	spearman	enet	4	poolScore.PC	0.79812
leaf 8 area (81 DAS)	spearman	enet	5	poolScore.PC	0.818744
leaf 8 area (81 DAS)	spearman	enet	6	poolScore.PC	0.820245
leaf 8 area (81 DAS)	spearman	enet	7	poolScore.PC	0.830171
leaf 8 area (81 DAS)	spearman	enet	8	poolScore.PC	0.824949
leaf 8 area (81 DAS)	spearman	rf	0	poolScore.PC	0.799687
leaf 8 area (81 DAS)	spearman	rf	1	poolScore.PC	0.822953
leaf 8 area (81 DAS)	spearman	rf	2	poolScore.PC	0.805406
leaf 8 area (81 DAS)	spearman	rf	3	poolScore.PC	0.831507
leaf 8 area (81 DAS)	spearman	rf	4	poolScore.PC	0.801379
leaf 8 area (81 DAS)	spearman	rf	5	poolScore.PC	0.82714
leaf 8 area (81 DAS)	spearman	rf	6	poolScore.PC	0.813428
leaf 8 area (81 DAS)	spearman	rf	7	poolScore.PC	0.8336
leaf 8 area (81 DAS)	spearman	rf	8	poolScore.PC	0.801101
leaf 8 area (81 DAS)	hsic-5000	enet	0	poolScore.R2	0.722853
leaf 8 area (81 DAS)	hsic-5000	enet	1	poolScore.R2	0.70616
leaf 8 area (81 DAS)	hsic-5000	enet	2	poolScore.R2	0.642126
leaf 8 area (81 DAS)	hsic-5000	enet	3	poolScore.R2	0.665288
leaf 8 area (81 DAS)	hsic-5000	enet	4	poolScore.R2	0.660565
leaf 8 area (81 DAS)	hsic-5000	enet	5	poolScore.R2	0.701312
leaf 8 area (81 DAS)	hsic-5000	enet	6	poolScore.R2	0.723834
leaf 8 area (81 DAS)	hsic-5000	enet	7	poolScore.R2	0.674613
leaf 8 area (81 DAS)	hsic-5000	enet	8	poolScore.R2	0.655407
leaf 8 area (81 DAS)	hsic-5000	rf	0	poolScore.R2	0.621765
leaf 8 area (81 DAS)	hsic-5000	rf	1	poolScore.R2	0.668723
leaf 8 area (81 DAS)	hsic-5000	rf	2	poolScore.R2	0.620356
leaf 8 area (81 DAS)	hsic-5000	rf	3	poolScore.R2	0.63733
leaf 8 area (81 DAS)	hsic-5000	rf	4	poolScore.R2	0.608548
leaf 8 area (81 DAS)	hsic-5000	rf	5	poolScore.R2	0.666136
leaf 8 area (81 DAS)	hsic-5000	rf	6	poolScore.R2	0.675407
leaf 8 area (81 DAS)	hsic-5000	rf	7	poolScore.R2	0.661993
leaf 8 area (81 DAS)	hsic-5000	rf	8	poolScore.R2	0.61541
leaf 8 area (81 DAS)	median	enet	0	poolScore.R2	0.675413
leaf 8 area (81 DAS)	median	enet	1	poolScore.R2	0.671885
leaf 8 area (81 DAS)	median	enet	2	poolScore.R2	0.658368
leaf 8 area (81 DAS)	median	enet	3	poolScore.R2	0.687108
leaf 8 area (81 DAS)	median	enet	4	poolScore.R2	0.627184
leaf 8 area (81 DAS)	median	enet	5	poolScore.R2	0.687875
leaf 8 area (81 DAS)	median	enet	6	poolScore.R2	0.699834
leaf 8 area (81 DAS)	median	enet	7	poolScore.R2	0.691503
leaf 8 area (81 DAS)	median	enet	8	poolScore.R2	0.670021
leaf 8 area (81 DAS)	median	rf	0	poolScore.R2	0.5206
leaf 8 area (81 DAS)	median	rf	1	poolScore.R2	0.598345
leaf 8 area (81 DAS)	median	rf	2	poolScore.R2	0.559755
leaf 8 area (81 DAS)	median	rf	3	poolScore.R2	0.579497
leaf 8 area (81 DAS)	median	rf	4	poolScore.R2	0.551578
leaf 8 area (81 DAS)	median	rf	5	poolScore.R2	0.584992
leaf 8 area (81 DAS)	median	rf	6	poolScore.R2	0.580711
leaf 8 area (81 DAS)	median	rf	7	poolScore.R2	0.591942
leaf 8 area (81 DAS)	median	rf	8	poolScore.R2	0.545707
leaf 8 area (81 DAS)	spearman	enet	0	poolScore.R2	0.658024
leaf 8 area (81 DAS)	spearman	enet	1	poolScore.R2	0.658644
leaf 8 area (81 DAS)	spearman	enet	2	poolScore.R2	0.663541
leaf 8 area (81 DAS)	spearman	enet	3	poolScore.R2	0.64857
leaf 8 area (81 DAS)	spearman	enet	4	poolScore.R2	0.63582
leaf 8 area (81 DAS)	spearman	enet	5	poolScore.R2	0.669535
leaf 8 area (81 DAS)	spearman	enet	6	poolScore.R2	0.667795
leaf 8 area (81 DAS)	spearman	enet	7	poolScore.R2	0.683203
leaf 8 area (81 DAS)	spearman	enet	8	poolScore.R2	0.677777
leaf 8 area (81 DAS)	spearman	rf	0	poolScore.R2	0.613295
leaf 8 area (81 DAS)	spearman	rf	1	poolScore.R2	0.644952
leaf 8 area (81 DAS)	spearman	rf	2	poolScore.R2	0.613506
leaf 8 area (81 DAS)	spearman	rf	3	poolScore.R2	0.649665
leaf 8 area (81 DAS)	spearman	rf	4	poolScore.R2	0.613551
leaf 8 area (81 DAS)	spearman	rf	5	poolScore.R2	0.652518
leaf 8 area (81 DAS)	spearman	rf	6	poolScore.R2	0.630766
leaf 8 area (81 DAS)	spearman	rf	7	poolScore.R2	0.650956
leaf 8 area (81 DAS)	spearman	rf	8	poolScore.R2	0.604768
leaf 8 length (81 DAS)	hsic-5000	enet	0	poolScore.PC	0.750225
leaf 8 length (81 DAS)	hsic-5000	enet	1	poolScore.PC	0.75213
leaf 8 length (81 DAS)	hsic-5000	enet	2	poolScore.PC	0.714234
leaf 8 length (81 DAS)	hsic-5000	enet	3	poolScore.PC	0.703483
leaf 8 length (81 DAS)	hsic-5000	enet	4	poolScore.PC	0.757542
leaf 8 length (81 DAS)	hsic-5000	enet	5	poolScore.PC	0.730732
leaf 8 length (81 DAS)	hsic-5000	enet	6	poolScore.PC	0.749324
leaf 8 length (81 DAS)	hsic-5000	enet	7	poolScore.PC	0.739276
leaf 8 length (81 DAS)	hsic-5000	enet	8	poolScore.PC	0.759292
leaf 8 length (81 DAS)	hsic-5000	rf	0	poolScore.PC	0.7069
leaf 8 length (81 DAS)	hsic-5000	rf	1	poolScore.PC	0.76825
leaf 8 length (81 DAS)	hsic-5000	rf	2	poolScore.PC	0.724924
leaf 8 length (81 DAS)	hsic-5000	rf	3	poolScore.PC	0.73521
leaf 8 length (81 DAS)	hsic-5000	rf	4	poolScore.PC	0.755877
leaf 8 length (81 DAS)	hsic-5000	rf	5	poolScore.PC	0.732366
leaf 8 length (81 DAS)	hsic-5000	rf	6	poolScore.PC	0.76494
leaf 8 length (81 DAS)	hsic-5000	rf	7	poolScore.PC	0.778213
leaf 8 length (81 DAS)	hsic-5000	rf	8	poolScore.PC	0.746274
leaf 8 length (81 DAS)	median	enet	0	poolScore.PC	0.760528
leaf 8 length (81 DAS)	median	enet	1	poolScore.PC	0.766155
leaf 8 length (81 DAS)	median	enet	2	poolScore.PC	0.740324
leaf 8 length (81 DAS)	median	enet	3	poolScore.PC	0.763508
leaf 8 length (81 DAS)	median	enet	4	poolScore.PC	0.739378
leaf 8 length (81 DAS)	median	enet	5	poolScore.PC	0.722003
leaf 8 length (81 DAS)	median	enet	6	poolScore.PC	0.799051
leaf 8 length (81 DAS)	median	enet	7	poolScore.PC	0.758166
leaf 8 length (81 DAS)	median	enet	8	poolScore.PC	0.742146
leaf 8 length (81 DAS)	median	rf	0	poolScore.PC	0.739309
leaf 8 length (81 DAS)	median	rf	1	poolScore.PC	0.760327
leaf 8 length (81 DAS)	median	rf	2	poolScore.PC	0.733046
leaf 8 length (81 DAS)	median	rf	3	poolScore.PC	0.742056
leaf 8 length (81 DAS)	median	rf	4	poolScore.PC	0.744303
leaf 8 length (81 DAS)	median	rf	5	poolScore.PC	0.747163
leaf 8 length (81 DAS)	median	rf	6	poolScore.PC	0.782343
leaf 8 length (81 DAS)	median	rf	7	poolScore.PC	0.775828
leaf 8 length (81 DAS)	median	rf	8	poolScore.PC	0.689239
leaf 8 length (81 DAS)	spearman	enet	0	poolScore.PC	0.753344
leaf 8 length (81 DAS)	spearman	enet	1	poolScore.PC	0.752936
leaf 8 length (81 DAS)	spearman	enet	2	poolScore.PC	0.750617
leaf 8 length (81 DAS)	spearman	enet	3	poolScore.PC	0.713115
leaf 8 length (81 DAS)	spearman	enet	4	poolScore.PC	0.739744
leaf 8 length (81 DAS)	spearman	enet	5	poolScore.PC	0.748102
leaf 8 length (81 DAS)	spearman	enet	6	poolScore.PC	0.783849
leaf 8 length (81 DAS)	spearman	enet	7	poolScore.PC	0.776704
leaf 8 length (81 DAS)	spearman	enet	8	poolScore.PC	0.729675
leaf 8 length (81 DAS)	spearman	rf	0	poolScore.PC	0.781834
leaf 8 length (81 DAS)	spearman	rf	1	poolScore.PC	0.794866
leaf 8 length (81 DAS)	spearman	rf	2	poolScore.PC	0.761594
leaf 8 length (81 DAS)	spearman	rf	3	poolScore.PC	0.771031
leaf 8 length (81 DAS)	spearman	rf	4	poolScore.PC	0.782217
leaf 8 length (81 DAS)	spearman	rf	5	poolScore.PC	0.782066
leaf 8 length (81 DAS)	spearman	rf	6	poolScore.PC	0.790331
leaf 8 length (81 DAS)	spearman	rf	7	poolScore.PC	0.812
leaf 8 length (81 DAS)	spearman	rf	8	poolScore.PC	0.71952
leaf 8 length (81 DAS)	hsic-5000	enet	0	poolScore.R2	0.562521
leaf 8 length (81 DAS)	hsic-5000	enet	1	poolScore.R2	0.564065
leaf 8 length (81 DAS)	hsic-5000	enet	2	poolScore.R2	0.508069
leaf 8 length (81 DAS)	hsic-5000	enet	3	poolScore.R2	0.494151
leaf 8 length (81 DAS)	hsic-5000	enet	4	poolScore.R2	0.572431
leaf 8 length (81 DAS)	hsic-5000	enet	5	poolScore.R2	0.529423
leaf 8 length (81 DAS)	hsic-5000	enet	6	poolScore.R2	0.561276
leaf 8 length (81 DAS)	hsic-5000	enet	7	poolScore.R2	0.534508
leaf 8 length (81 DAS)	hsic-5000	enet	8	poolScore.R2	0.575813
leaf 8 length (81 DAS)	hsic-5000	rf	0	poolScore.R2	0.452042
leaf 8 length (81 DAS)	hsic-5000	rf	1	poolScore.R2	0.531983
leaf 8 length (81 DAS)	hsic-5000	rf	2	poolScore.R2	0.465379
leaf 8 length (81 DAS)	hsic-5000	rf	3	poolScore.R2	0.483706
leaf 8 length (81 DAS)	hsic-5000	rf	4	poolScore.R2	0.51862
leaf 8 length (81 DAS)	hsic-5000	rf	5	poolScore.R2	0.485863
leaf 8 length (81 DAS)	hsic-5000	rf	6	poolScore.R2	0.526146
leaf 8 length (81 DAS)	hsic-5000	rf	7	poolScore.R2	0.541368
leaf 8 length (81 DAS)	hsic-5000	rf	8	poolScore.R2	0.492343
leaf 8 length (81 DAS)	median	enet	0	poolScore.R2	0.577944
leaf 8 length (81 DAS)	median	enet	1	poolScore.R2	0.58492
leaf 8 length (81 DAS)	median	enet	2	poolScore.R2	0.547011
leaf 8 length (81 DAS)	median	enet	3	poolScore.R2	0.579796
leaf 8 length (81 DAS)	median	enet	4	poolScore.R2	0.543035
leaf 8 length (81 DAS)	median	enet	5	poolScore.R2	0.518027
leaf 8 length (81 DAS)	median	enet	6	poolScore.R2	0.638374
leaf 8 length (81 DAS)	median	enet	7	poolScore.R2	0.574682
leaf 8 length (81 DAS)	median	enet	8	poolScore.R2	0.550149
leaf 8 length (81 DAS)	median	rf	0	poolScore.R2	0.452386
leaf 8 length (81 DAS)	median	rf	1	poolScore.R2	0.492277
leaf 8 length (81 DAS)	median	rf	2	poolScore.R2	0.446458
leaf 8 length (81 DAS)	median	rf	3	poolScore.R2	0.460695
leaf 8 length (81 DAS)	median	rf	4	poolScore.R2	0.468596
leaf 8 length (81 DAS)	median	rf	5	poolScore.R2	0.468218
leaf 8 length (81 DAS)	median	rf	6	poolScore.R2	0.502309
leaf 8 length (81 DAS)	median	rf	7	poolScore.R2	0.508652
leaf 8 length (81 DAS)	median	rf	8	poolScore.R2	0.406083
leaf 8 length (81 DAS)	spearman	enet	0	poolScore.R2	0.567492
leaf 8 length (81 DAS)	spearman	enet	1	poolScore.R2	0.564039
leaf 8 length (81 DAS)	spearman	enet	2	poolScore.R2	0.558982
leaf 8 length (81 DAS)	spearman	enet	3	poolScore.R2	0.494568
leaf 8 length (81 DAS)	spearman	enet	4	poolScore.R2	0.543588
leaf 8 length (81 DAS)	spearman	enet	5	poolScore.R2	0.556848
leaf 8 length (81 DAS)	spearman	enet	6	poolScore.R2	0.613587
leaf 8 length (81 DAS)	spearman	enet	7	poolScore.R2	0.603043
leaf 8 length (81 DAS)	spearman	enet	8	poolScore.R2	0.531247
leaf 8 length (81 DAS)	spearman	rf	0	poolScore.R2	0.573218
leaf 8 length (81 DAS)	spearman	rf	1	poolScore.R2	0.594642
leaf 8 length (81 DAS)	spearman	rf	2	poolScore.R2	0.540326
leaf 8 length (81 DAS)	spearman	rf	3	poolScore.R2	0.555497
leaf 8 length (81 DAS)	spearman	rf	4	poolScore.R2	0.570954
leaf 8 length (81 DAS)	spearman	rf	5	poolScore.R2	0.57738
leaf 8 length (81 DAS)	spearman	rf	6	poolScore.R2	0.583586
leaf 8 length (81 DAS)	spearman	rf	7	poolScore.R2	0.614527
leaf 8 length (81 DAS)	spearman	rf	8	poolScore.R2	0.488553
leaf 8 fresh weight (81 DAS)	hsic-5000	enet	0	poolScore.PC	0.789232
leaf 8 fresh weight (81 DAS)	hsic-5000	enet	1	poolScore.PC	0.84136
leaf 8 fresh weight (81 DAS)	hsic-5000	enet	2	poolScore.PC	0.718923
leaf 8 fresh weight (81 DAS)	hsic-5000	enet	3	poolScore.PC	0.790058
leaf 8 fresh weight (81 DAS)	hsic-5000	enet	4	poolScore.PC	0.732203
leaf 8 fresh weight (81 DAS)	hsic-5000	enet	5	poolScore.PC	0.725907
leaf 8 fresh weight (81 DAS)	hsic-5000	enet	6	poolScore.PC	0.776574
leaf 8 fresh weight (81 DAS)	hsic-5000	enet	7	poolScore.PC	0.72633
leaf 8 fresh weight (81 DAS)	hsic-5000	enet	8	poolScore.PC	0.778572
leaf 8 fresh weight (81 DAS)	hsic-5000	rf	0	poolScore.PC	0.768752
leaf 8 fresh weight (81 DAS)	hsic-5000	rf	1	poolScore.PC	0.806182
leaf 8 fresh weight (81 DAS)	hsic-5000	rf	2	poolScore.PC	0.773507
leaf 8 fresh weight (81 DAS)	hsic-5000	rf	3	poolScore.PC	0.804585
leaf 8 fresh weight (81 DAS)	hsic-5000	rf	4	poolScore.PC	0.757626
leaf 8 fresh weight (81 DAS)	hsic-5000	rf	5	poolScore.PC	0.789284
leaf 8 fresh weight (81 DAS)	hsic-5000	rf	6	poolScore.PC	0.796382
leaf 8 fresh weight (81 DAS)	hsic-5000	rf	7	poolScore.PC	0.779636
leaf 8 fresh weight (81 DAS)	hsic-5000	rf	8	poolScore.PC	0.799003
leaf 8 fresh weight (81 DAS)	median	enet	0	poolScore.PC	0.809957
leaf 8 fresh weight (81 DAS)	median	enet	1	poolScore.PC	0.822241
leaf 8 fresh weight (81 DAS)	median	enet	2	poolScore.PC	0.810987
leaf 8 fresh weight (81 DAS)	median	enet	3	poolScore.PC	0.843511
leaf 8 fresh weight (81 DAS)	median	enet	4	poolScore.PC	0.778952
leaf 8 fresh weight (81 DAS)	median	enet	5	poolScore.PC	0.802581
leaf 8 fresh weight (81 DAS)	median	enet	6	poolScore.PC	0.818665
leaf 8 fresh weight (81 DAS)	median	enet	7	poolScore.PC	0.810492
leaf 8 fresh weight (81 DAS)	median	enet	8	poolScore.PC	0.845151
leaf 8 fresh weight (81 DAS)	median	rf	0	poolScore.PC	0.756838
leaf 8 fresh weight (81 DAS)	median	rf	1	poolScore.PC	0.792741
leaf 8 fresh weight (81 DAS)	median	rf	2	poolScore.PC	0.778032
leaf 8 fresh weight (81 DAS)	median	rf	3	poolScore.PC	0.79223
leaf 8 fresh weight (81 DAS)	median	rf	4	poolScore.PC	0.758241
leaf 8 fresh weight (81 DAS)	median	rf	5	poolScore.PC	0.783013
leaf 8 fresh weight (81 DAS)	median	rf	6	poolScore.PC	0.777931
leaf 8 fresh weight (81 DAS)	median	rf	7	poolScore.PC	0.792899
leaf 8 fresh weight (81 DAS)	median	rf	8	poolScore.PC	0.760784
leaf 8 fresh weight (81 DAS)	spearman	enet	0	poolScore.PC	0.808443
leaf 8 fresh weight (81 DAS)	spearman	enet	1	poolScore.PC	0.808318
leaf 8 fresh weight (81 DAS)	spearman	enet	2	poolScore.PC	0.821136
leaf 8 fresh weight (81 DAS)	spearman	enet	3	poolScore.PC	0.836415
leaf 8 fresh weight (81 DAS)	spearman	enet	4	poolScore.PC	0.753336
leaf 8 fresh weight (81 DAS)	spearman	enet	5	poolScore.PC	0.763928
leaf 8 fresh weight (81 DAS)	spearman	enet	6	poolScore.PC	0.810638
leaf 8 fresh weight (81 DAS)	spearman	enet	7	poolScore.PC	0.809785
leaf 8 fresh weight (81 DAS)	spearman	enet	8	poolScore.PC	0.824128
leaf 8 fresh weight (81 DAS)	spearman	rf	0	poolScore.PC	0.779308
leaf 8 fresh weight (81 DAS)	spearman	rf	1	poolScore.PC	0.791703
leaf 8 fresh weight (81 DAS)	spearman	rf	2	poolScore.PC	0.786612
leaf 8 fresh weight (81 DAS)	spearman	rf	3	poolScore.PC	0.801406
leaf 8 fresh weight (81 DAS)	spearman	rf	4	poolScore.PC	0.783833
leaf 8 fresh weight (81 DAS)	spearman	rf	5	poolScore.PC	0.798088
leaf 8 fresh weight (81 DAS)	spearman	rf	6	poolScore.PC	0.784879
leaf 8 fresh weight (81 DAS)	spearman	rf	7	poolScore.PC	0.803626
leaf 8 fresh weight (81 DAS)	spearman	rf	8	poolScore.PC	0.78645
leaf 8 fresh weight (81 DAS)	hsic-5000	enet	0	poolScore.R2	0.611917
leaf 8 fresh weight (81 DAS)	hsic-5000	enet	1	poolScore.R2	0.690619
leaf 8 fresh weight (81 DAS)	hsic-5000	enet	2	poolScore.R2	0.512707
leaf 8 fresh weight (81 DAS)	hsic-5000	enet	3	poolScore.R2	0.615435
leaf 8 fresh weight (81 DAS)	hsic-5000	enet	4	poolScore.R2	0.5325
leaf 8 fresh weight (81 DAS)	hsic-5000	enet	5	poolScore.R2	0.526914
leaf 8 fresh weight (81 DAS)	hsic-5000	enet	6	poolScore.R2	0.601192
leaf 8 fresh weight (81 DAS)	hsic-5000	enet	7	poolScore.R2	0.52743
leaf 8 fresh weight (81 DAS)	hsic-5000	enet	8	poolScore.R2	0.590673
leaf 8 fresh weight (81 DAS)	hsic-5000	rf	0	poolScore.R2	0.556488
leaf 8 fresh weight (81 DAS)	hsic-5000	rf	1	poolScore.R2	0.602738
leaf 8 fresh weight (81 DAS)	hsic-5000	rf	2	poolScore.R2	0.552032
leaf 8 fresh weight (81 DAS)	hsic-5000	rf	3	poolScore.R2	0.585384
leaf 8 fresh weight (81 DAS)	hsic-5000	rf	4	poolScore.R2	0.54114
leaf 8 fresh weight (81 DAS)	hsic-5000	rf	5	poolScore.R2	0.587013
leaf 8 fresh weight (81 DAS)	hsic-5000	rf	6	poolScore.R2	0.589821
leaf 8 fresh weight (81 DAS)	hsic-5000	rf	7	poolScore.R2	0.572159
leaf 8 fresh weight (81 DAS)	hsic-5000	rf	8	poolScore.R2	0.576279
leaf 8 fresh weight (81 DAS)	median	enet	0	poolScore.R2	0.649606
leaf 8 fresh weight (81 DAS)	median	enet	1	poolScore.R2	0.674281
leaf 8 fresh weight (81 DAS)	median	enet	2	poolScore.R2	0.650378
leaf 8 fresh weight (81 DAS)	median	enet	3	poolScore.R2	0.703512
leaf 8 fresh weight (81 DAS)	median	enet	4	poolScore.R2	0.604545
leaf 8 fresh weight (81 DAS)	median	enet	5	poolScore.R2	0.643917
leaf 8 fresh weight (81 DAS)	median	enet	6	poolScore.R2	0.667411
leaf 8 fresh weight (81 DAS)	median	enet	7	poolScore.R2	0.655893
leaf 8 fresh weight (81 DAS)	median	enet	8	poolScore.R2	0.708359
leaf 8 fresh weight (81 DAS)	median	rf	0	poolScore.R2	0.509791
leaf 8 fresh weight (81 DAS)	median	rf	1	poolScore.R2	0.557428
leaf 8 fresh weight (81 DAS)	median	rf	2	poolScore.R2	0.53195
leaf 8 fresh weight (81 DAS)	median	rf	3	poolScore.R2	0.537223
leaf 8 fresh weight (81 DAS)	median	rf	4	poolScore.R2	0.519827
leaf 8 fresh weight (81 DAS)	median	rf	5	poolScore.R2	0.541827
leaf 8 fresh weight (81 DAS)	median	rf	6	poolScore.R2	0.537121
leaf 8 fresh weight (81 DAS)	median	rf	7	poolScore.R2	0.551552
leaf 8 fresh weight (81 DAS)	median	rf	8	poolScore.R2	0.507812
leaf 8 fresh weight (81 DAS)	spearman	enet	0	poolScore.R2	0.647319
leaf 8 fresh weight (81 DAS)	spearman	enet	1	poolScore.R2	0.652311
leaf 8 fresh weight (81 DAS)	spearman	enet	2	poolScore.R2	0.661096
leaf 8 fresh weight (81 DAS)	spearman	enet	3	poolScore.R2	0.687592
leaf 8 fresh weight (81 DAS)	spearman	enet	4	poolScore.R2	0.564815
leaf 8 fresh weight (81 DAS)	spearman	enet	5	poolScore.R2	0.579394
leaf 8 fresh weight (81 DAS)	spearman	enet	6	poolScore.R2	0.651705
leaf 8 fresh weight (81 DAS)	spearman	enet	7	poolScore.R2	0.651576
leaf 8 fresh weight (81 DAS)	spearman	enet	8	poolScore.R2	0.674511
leaf 8 fresh weight (81 DAS)	spearman	rf	0	poolScore.R2	0.581762
leaf 8 fresh weight (81 DAS)	spearman	rf	1	poolScore.R2	0.595978
leaf 8 fresh weight (81 DAS)	spearman	rf	2	poolScore.R2	0.590472
leaf 8 fresh weight (81 DAS)	spearman	rf	3	poolScore.R2	0.606663
leaf 8 fresh weight (81 DAS)	spearman	rf	4	poolScore.R2	0.58713
leaf 8 fresh weight (81 DAS)	spearman	rf	5	poolScore.R2	0.608477
leaf 8 fresh weight (81 DAS)	spearman	rf	6	poolScore.R2	0.588641
leaf 8 fresh weight (81 DAS)	spearman	rf	7	poolScore.R2	0.613273
leaf 8 fresh weight (81 DAS)	spearman	rf	8	poolScore.R2	0.581271
leaf 8 width (81 DAS)	hsic-5000	enet	0	poolScore.PC	0.806355
leaf 8 width (81 DAS)	hsic-5000	enet	1	poolScore.PC	0.796449
leaf 8 width (81 DAS)	hsic-5000	enet	2	poolScore.PC	0.775501
leaf 8 width (81 DAS)	hsic-5000	enet	3	poolScore.PC	0.804967
leaf 8 width (81 DAS)	hsic-5000	enet	4	poolScore.PC	0.772577
leaf 8 width (81 DAS)	hsic-5000	enet	5	poolScore.PC	0.830956
leaf 8 width (81 DAS)	hsic-5000	enet	6	poolScore.PC	0.770508
leaf 8 width (81 DAS)	hsic-5000	enet	7	poolScore.PC	0.790874
leaf 8 width (81 DAS)	hsic-5000	enet	8	poolScore.PC	0.775132
leaf 8 width (81 DAS)	hsic-5000	rf	0	poolScore.PC	0.840242
leaf 8 width (81 DAS)	hsic-5000	rf	1	poolScore.PC	0.84956
leaf 8 width (81 DAS)	hsic-5000	rf	2	poolScore.PC	0.814523
leaf 8 width (81 DAS)	hsic-5000	rf	3	poolScore.PC	0.85876
leaf 8 width (81 DAS)	hsic-5000	rf	4	poolScore.PC	0.850671
leaf 8 width (81 DAS)	hsic-5000	rf	5	poolScore.PC	0.836062
leaf 8 width (81 DAS)	hsic-5000	rf	6	poolScore.PC	0.843517
leaf 8 width (81 DAS)	hsic-5000	rf	7	poolScore.PC	0.843598
leaf 8 width (81 DAS)	hsic-5000	rf	8	poolScore.PC	0.846195
leaf 8 width (81 DAS)	median	enet	0	poolScore.PC	0.8532
leaf 8 width (81 DAS)	median	enet	1	poolScore.PC	0.864376
leaf 8 width (81 DAS)	median	enet	2	poolScore.PC	0.834355
leaf 8 width (81 DAS)	median	enet	3	poolScore.PC	0.870258
leaf 8 width (81 DAS)	median	enet	4	poolScore.PC	0.851162
leaf 8 width (81 DAS)	median	enet	5	poolScore.PC	0.850105
leaf 8 width (81 DAS)	median	enet	6	poolScore.PC	0.860129
leaf 8 width (81 DAS)	median	enet	7	poolScore.PC	0.870939
leaf 8 width (81 DAS)	median	enet	8	poolScore.PC	0.859681
leaf 8 width (81 DAS)	median	rf	0	poolScore.PC	0.779547
leaf 8 width (81 DAS)	median	rf	1	poolScore.PC	0.816896
leaf 8 width (81 DAS)	median	rf	2	poolScore.PC	0.781831
leaf 8 width (81 DAS)	median	rf	3	poolScore.PC	0.822658
leaf 8 width (81 DAS)	median	rf	4	poolScore.PC	0.823547
leaf 8 width (81 DAS)	median	rf	5	poolScore.PC	0.818093
leaf 8 width (81 DAS)	median	rf	6	poolScore.PC	0.815963
leaf 8 width (81 DAS)	median	rf	7	poolScore.PC	0.831514
leaf 8 width (81 DAS)	median	rf	8	poolScore.PC	0.807362
leaf 8 width (81 DAS)	spearman	enet	0	poolScore.PC	0.807211
leaf 8 width (81 DAS)	spearman	enet	1	poolScore.PC	0.809436
leaf 8 width (81 DAS)	spearman	enet	2	poolScore.PC	0.803693
leaf 8 width (81 DAS)	spearman	enet	3	poolScore.PC	0.804374
leaf 8 width (81 DAS)	spearman	enet	4	poolScore.PC	0.804828
leaf 8 width (81 DAS)	spearman	enet	5	poolScore.PC	0.801159
leaf 8 width (81 DAS)	spearman	enet	6	poolScore.PC	0.78894
leaf 8 width (81 DAS)	spearman	enet	7	poolScore.PC	0.826746
leaf 8 width (81 DAS)	spearman	enet	8	poolScore.PC	0.80419
leaf 8 width (81 DAS)	spearman	rf	0	poolScore.PC	0.791657
leaf 8 width (81 DAS)	spearman	rf	1	poolScore.PC	0.823603
leaf 8 width (81 DAS)	spearman	rf	2	poolScore.PC	0.782342
leaf 8 width (81 DAS)	spearman	rf	3	poolScore.PC	0.828341
leaf 8 width (81 DAS)	spearman	rf	4	poolScore.PC	0.82229
leaf 8 width (81 DAS)	spearman	rf	5	poolScore.PC	0.828759
leaf 8 width (81 DAS)	spearman	rf	6	poolScore.PC	0.816978
leaf 8 width (81 DAS)	spearman	rf	7	poolScore.PC	0.83855
leaf 8 width (81 DAS)	spearman	rf	8	poolScore.PC	0.815585
leaf 8 width (81 DAS)	hsic-5000	enet	0	poolScore.R2	0.643826
leaf 8 width (81 DAS)	hsic-5000	enet	1	poolScore.R2	0.632547
leaf 8 width (81 DAS)	hsic-5000	enet	2	poolScore.R2	0.597008
leaf 8 width (81 DAS)	hsic-5000	enet	3	poolScore.R2	0.644492
leaf 8 width (81 DAS)	hsic-5000	enet	4	poolScore.R2	0.593426
leaf 8 width (81 DAS)	hsic-5000	enet	5	poolScore.R2	0.684994
leaf 8 width (81 DAS)	hsic-5000	enet	6	poolScore.R2	0.593604
leaf 8 width (81 DAS)	hsic-5000	enet	7	poolScore.R2	0.624343
leaf 8 width (81 DAS)	hsic-5000	enet	8	poolScore.R2	0.600433
leaf 8 width (81 DAS)	hsic-5000	rf	0	poolScore.R2	0.650758
leaf 8 width (81 DAS)	hsic-5000	rf	1	poolScore.R2	0.678079
leaf 8 width (81 DAS)	hsic-5000	rf	2	poolScore.R2	0.627549
leaf 8 width (81 DAS)	hsic-5000	rf	3	poolScore.R2	0.687641
leaf 8 width (81 DAS)	hsic-5000	rf	4	poolScore.R2	0.688922
leaf 8 width (81 DAS)	hsic-5000	rf	5	poolScore.R2	0.656841
leaf 8 width (81 DAS)	hsic-5000	rf	6	poolScore.R2	0.677065
leaf 8 width (81 DAS)	hsic-5000	rf	7	poolScore.R2	0.671423
leaf 8 width (81 DAS)	hsic-5000	rf	8	poolScore.R2	0.681904
leaf 8 width (81 DAS)	median	enet	0	poolScore.R2	0.723044
leaf 8 width (81 DAS)	median	enet	1	poolScore.R2	0.741144
leaf 8 width (81 DAS)	median	enet	2	poolScore.R2	0.690975
leaf 8 width (81 DAS)	median	enet	3	poolScore.R2	0.748399
leaf 8 width (81 DAS)	median	enet	4	poolScore.R2	0.719847
leaf 8 width (81 DAS)	median	enet	5	poolScore.R2	0.717763
leaf 8 width (81 DAS)	median	enet	6	poolScore.R2	0.72694
leaf 8 width (81 DAS)	median	enet	7	poolScore.R2	0.739305
leaf 8 width (81 DAS)	median	enet	8	poolScore.R2	0.723348
leaf 8 width (81 DAS)	median	rf	0	poolScore.R2	0.550436
leaf 8 width (81 DAS)	median	rf	1	poolScore.R2	0.606181
leaf 8 width (81 DAS)	median	rf	2	poolScore.R2	0.556835
leaf 8 width (81 DAS)	median	rf	3	poolScore.R2	0.604845
leaf 8 width (81 DAS)	median	rf	4	poolScore.R2	0.617238
leaf 8 width (81 DAS)	median	rf	5	poolScore.R2	0.598212
leaf 8 width (81 DAS)	median	rf	6	poolScore.R2	0.60349
leaf 8 width (81 DAS)	median	rf	7	poolScore.R2	0.623892
leaf 8 width (81 DAS)	median	rf	8	poolScore.R2	0.584708
leaf 8 width (81 DAS)	spearman	enet	0	poolScore.R2	0.649822
leaf 8 width (81 DAS)	spearman	enet	1	poolScore.R2	0.654287
leaf 8 width (81 DAS)	spearman	enet	2	poolScore.R2	0.637283
leaf 8 width (81 DAS)	spearman	enet	3	poolScore.R2	0.645722
leaf 8 width (81 DAS)	spearman	enet	4	poolScore.R2	0.646088
leaf 8 width (81 DAS)	spearman	enet	5	poolScore.R2	0.640766
leaf 8 width (81 DAS)	spearman	enet	6	poolScore.R2	0.621991
leaf 8 width (81 DAS)	spearman	enet	7	poolScore.R2	0.680367
leaf 8 width (81 DAS)	spearman	enet	8	poolScore.R2	0.644055
leaf 8 width (81 DAS)	spearman	rf	0	poolScore.R2	0.600508
leaf 8 width (81 DAS)	spearman	rf	1	poolScore.R2	0.648485
leaf 8 width (81 DAS)	spearman	rf	2	poolScore.R2	0.590208
leaf 8 width (81 DAS)	spearman	rf	3	poolScore.R2	0.652135
leaf 8 width (81 DAS)	spearman	rf	4	poolScore.R2	0.651645
leaf 8 width (81 DAS)	spearman	rf	5	poolScore.R2	0.659754
leaf 8 width (81 DAS)	spearman	rf	6	poolScore.R2	0.639895
leaf 8 width (81 DAS)	spearman	rf	7	poolScore.R2	0.670281
leaf 8 width (81 DAS)	spearman	rf	8	poolScore.R2	0.63424
total branch count	hsic-5000	enet	0	poolScore.PC	0.489237
total branch count	hsic-5000	enet	1	poolScore.PC	0.394459
total branch count	hsic-5000	enet	2	poolScore.PC	0.445547
total branch count	hsic-5000	enet	3	poolScore.PC	0.342533
total branch count	hsic-5000	enet	4	poolScore.PC	0.405216
total branch count	hsic-5000	enet	5	poolScore.PC	0.395891
total branch count	hsic-5000	enet	6	poolScore.PC	0.376438
total branch count	hsic-5000	enet	7	poolScore.PC	0.347454
total branch count	hsic-5000	enet	8	poolScore.PC	0.439046
total branch count	hsic-5000	rf	0	poolScore.PC	0.456909
total branch count	hsic-5000	rf	1	poolScore.PC	0.38335
total branch count	hsic-5000	rf	2	poolScore.PC	0.412456
total branch count	hsic-5000	rf	3	poolScore.PC	0.341127
total branch count	hsic-5000	rf	4	poolScore.PC	0.423071
total branch count	hsic-5000	rf	5	poolScore.PC	0.435468
total branch count	hsic-5000	rf	6	poolScore.PC	0.416606
total branch count	hsic-5000	rf	7	poolScore.PC	0.397311
total branch count	hsic-5000	rf	8	poolScore.PC	0.386097
total branch count	median	enet	0	poolScore.PC	0.479802
total branch count	median	enet	1	poolScore.PC	0.421541
total branch count	median	enet	2	poolScore.PC	0.402586
total branch count	median	enet	3	poolScore.PC	0.397088
total branch count	median	enet	4	poolScore.PC	0.420415
total branch count	median	enet	5	poolScore.PC	0.41833
total branch count	median	enet	6	poolScore.PC	0.422271
total branch count	median	enet	7	poolScore.PC	0.336661
total branch count	median	enet	8	poolScore.PC	0.361569
total branch count	median	rf	0	poolScore.PC	0.465708
total branch count	median	rf	1	poolScore.PC	0.455714
total branch count	median	rf	2	poolScore.PC	0.403707
total branch count	median	rf	3	poolScore.PC	0.404205
total branch count	median	rf	4	poolScore.PC	0.390768
total branch count	median	rf	5	poolScore.PC	0.430701
total branch count	median	rf	6	poolScore.PC	0.447018
total branch count	median	rf	7	poolScore.PC	0.374639
total branch count	median	rf	8	poolScore.PC	0.387257
total branch count	spearman	enet	0	poolScore.PC	0.482414
total branch count	spearman	enet	1	poolScore.PC	0.436929
total branch count	spearman	enet	2	poolScore.PC	0.496387
total branch count	spearman	enet	3	poolScore.PC	0.384059
total branch count	spearman	enet	4	poolScore.PC	0.378783
total branch count	spearman	enet	5	poolScore.PC	0.429598
total branch count	spearman	enet	6	poolScore.PC	0.476916
total branch count	spearman	enet	7	poolScore.PC	0.426353
total branch count	spearman	enet	8	poolScore.PC	0.476286
total branch count	spearman	rf	0	poolScore.PC	0.507224
total branch count	spearman	rf	1	poolScore.PC	0.464724
total branch count	spearman	rf	2	poolScore.PC	0.449044
total branch count	spearman	rf	3	poolScore.PC	0.486032
total branch count	spearman	rf	4	poolScore.PC	0.482264
total branch count	spearman	rf	5	poolScore.PC	0.397656
total branch count	spearman	rf	6	poolScore.PC	0.427102
total branch count	spearman	rf	7	poolScore.PC	0.447065
total branch count	spearman	rf	8	poolScore.PC	0.45456
total branch count	hsic-5000	enet	0	poolScore.R2	0.233744
total branch count	hsic-5000	enet	1	poolScore.R2	0.141497
total branch count	hsic-5000	enet	2	poolScore.R2	0.170512
total branch count	hsic-5000	enet	3	poolScore.R2	0.0815963
total branch count	hsic-5000	enet	4	poolScore.R2	0.152343
total branch count	hsic-5000	enet	5	poolScore.R2	0.119101
total branch count	hsic-5000	enet	6	poolScore.R2	0.121281
total branch count	hsic-5000	enet	7	poolScore.R2	0.0887526
total branch count	hsic-5000	enet	8	poolScore.R2	0.185485
total branch count	hsic-5000	rf	0	poolScore.R2	0.206285
total branch count	hsic-5000	rf	1	poolScore.R2	0.140842
total branch count	hsic-5000	rf	2	poolScore.R2	0.167673
total branch count	hsic-5000	rf	3	poolScore.R2	0.112866
total branch count	hsic-5000	rf	4	poolScore.R2	0.176813
total branch count	hsic-5000	rf	5	poolScore.R2	0.186452
total branch count	hsic-5000	rf	6	poolScore.R2	0.171202
total branch count	hsic-5000	rf	7	poolScore.R2	0.155581
total branch count	hsic-5000	rf	8	poolScore.R2	0.146189
total branch count	median	enet	0	poolScore.R2	0.229734
total branch count	median	enet	1	poolScore.R2	0.171961
total branch count	median	enet	2	poolScore.R2	0.157052
total branch count	median	enet	3	poolScore.R2	0.145675
total branch count	median	enet	4	poolScore.R2	0.169338
total branch count	median	enet	5	poolScore.R2	0.170914
total branch count	median	enet	6	poolScore.R2	0.177763
total branch count	median	enet	7	poolScore.R2	0.107062
total branch count	median	enet	8	poolScore.R2	0.129242
total branch count	median	rf	0	poolScore.R2	0.20006
total branch count	median	rf	1	poolScore.R2	0.186567
total branch count	median	rf	2	poolScore.R2	0.155505
total branch count	median	rf	3	poolScore.R2	0.155357
total branch count	median	rf	4	poolScore.R2	0.145595
total branch count	median	rf	5	poolScore.R2	0.174497
total branch count	median	rf	6	poolScore.R2	0.187456
total branch count	median	rf	7	poolScore.R2	0.135181
total branch count	median	rf	8	poolScore.R2	0.14317
total branch count	spearman	enet	0	poolScore.R2	0.226978
total branch count	spearman	enet	1	poolScore.R2	0.149237
total branch count	spearman	enet	2	poolScore.R2	0.23059
total branch count	spearman	enet	3	poolScore.R2	0.111449
total branch count	spearman	enet	4	poolScore.R2	0.126567
total branch count	spearman	enet	5	poolScore.R2	0.1369
total branch count	spearman	enet	6	poolScore.R2	0.212827
total branch count	spearman	enet	7	poolScore.R2	0.170159
total branch count	spearman	enet	8	poolScore.R2	0.223358
total branch count	spearman	rf	0	poolScore.R2	0.245566
total branch count	spearman	rf	1	poolScore.R2	0.200125
total branch count	spearman	rf	2	poolScore.R2	0.148239
total branch count	spearman	rf	3	poolScore.R2	0.231972
total branch count	spearman	rf	4	poolScore.R2	0.224244
total branch count	spearman	rf	5	poolScore.R2	0.0979317
total branch count	spearman	rf	6	poolScore.R2	0.132375
total branch count	spearman	rf	7	poolScore.R2	0.19099
total branch count	spearman	rf	8	poolScore.R2	0.19609
branch count stem 1	hsic-5000	enet	0	poolScore.PC	0.437088
branch count stem 1	hsic-5000	enet	1	poolScore.PC	0.48784
branch count stem 1	hsic-5000	enet	2	poolScore.PC	0.499174
branch count stem 1	hsic-5000	enet	3	poolScore.PC	0.48859
branch count stem 1	hsic-5000	enet	4	poolScore.PC	0.483151
branch count stem 1	hsic-5000	enet	5	poolScore.PC	0.395164
branch count stem 1	hsic-5000	enet	6	poolScore.PC	0.524409
branch count stem 1	hsic-5000	enet	7	poolScore.PC	0.383695
branch count stem 1	hsic-5000	enet	8	poolScore.PC	0.4253
branch count stem 1	hsic-5000	rf	0	poolScore.PC	0.548063
branch count stem 1	hsic-5000	rf	1	poolScore.PC	0.536852
branch count stem 1	hsic-5000	rf	2	poolScore.PC	0.531712
branch count stem 1	hsic-5000	rf	3	poolScore.PC	0.497311
branch count stem 1	hsic-5000	rf	4	poolScore.PC	0.506885
branch count stem 1	hsic-5000	rf	5	poolScore.PC	0.541786
branch count stem 1	hsic-5000	rf	6	poolScore.PC	0.535987
branch count stem 1	hsic-5000	rf	7	poolScore.PC	0.575125
branch count stem 1	hsic-5000	rf	8	poolScore.PC	0.475542
branch count stem 1	median	enet	0	poolScore.PC	0.518629
branch count stem 1	median	enet	1	poolScore.PC	0.55664
branch count stem 1	median	enet	2	poolScore.PC	0.599048
branch count stem 1	median	enet	3	poolScore.PC	0.570228
branch count stem 1	median	enet	4	poolScore.PC	0.550854
branch count stem 1	median	enet	5	poolScore.PC	0.41777
branch count stem 1	median	enet	6	poolScore.PC	0.587513
branch count stem 1	median	enet	7	poolScore.PC	0.563207
branch count stem 1	median	enet	8	poolScore.PC	0.531449
branch count stem 1	median	rf	0	poolScore.PC	0.568541
branch count stem 1	median	rf	1	poolScore.PC	0.515235
branch count stem 1	median	rf	2	poolScore.PC	0.503238
branch count stem 1	median	rf	3	poolScore.PC	0.525325
branch count stem 1	median	rf	4	poolScore.PC	0.567882
branch count stem 1	median	rf	5	poolScore.PC	0.511378
branch count stem 1	median	rf	6	poolScore.PC	0.571095
branch count stem 1	median	rf	7	poolScore.PC	0.561877
branch count stem 1	median	rf	8	poolScore.PC	0.544813
branch count stem 1	spearman	enet	0	poolScore.PC	0.452963
branch count stem 1	spearman	enet	1	poolScore.PC	0.50178
branch count stem 1	spearman	enet	2	poolScore.PC	0.557405
branch count stem 1	spearman	enet	3	poolScore.PC	0.575317
branch count stem 1	spearman	enet	4	poolScore.PC	0.523439
branch count stem 1	spearman	enet	5	poolScore.PC	0.467259
branch count stem 1	spearman	enet	6	poolScore.PC	0.493043
branch count stem 1	spearman	enet	7	poolScore.PC	0.466141
branch count stem 1	spearman	enet	8	poolScore.PC	0.536048
branch count stem 1	spearman	rf	0	poolScore.PC	0.54863
branch count stem 1	spearman	rf	1	poolScore.PC	0.543145
branch count stem 1	spearman	rf	2	poolScore.PC	0.565044
branch count stem 1	spearman	rf	3	poolScore.PC	0.599788
branch count stem 1	spearman	rf	4	poolScore.PC	0.570216
branch count stem 1	spearman	rf	5	poolScore.PC	0.514144
branch count stem 1	spearman	rf	6	poolScore.PC	0.614418
branch count stem 1	spearman	rf	7	poolScore.PC	0.563755
branch count stem 1	spearman	rf	8	poolScore.PC	0.544032
branch count stem 1	hsic-5000	enet	0	poolScore.R2	0.160084
branch count stem 1	hsic-5000	enet	1	poolScore.R2	0.230583
branch count stem 1	hsic-5000	enet	2	poolScore.R2	0.201465
branch count stem 1	hsic-5000	enet	3	poolScore.R2	0.231212
branch count stem 1	hsic-5000	enet	4	poolScore.R2	0.201994
branch count stem 1	hsic-5000	enet	5	poolScore.R2	0.119283
branch count stem 1	hsic-5000	enet	6	poolScore.R2	0.262898
branch count stem 1	hsic-5000	enet	7	poolScore.R2	0.11842
branch count stem 1	hsic-5000	enet	8	poolScore.R2	0.16678
branch count stem 1	hsic-5000	rf	0	poolScore.R2	0.296906
branch count stem 1	hsic-5000	rf	1	poolScore.R2	0.284872
branch count stem 1	hsic-5000	rf	2	poolScore.R2	0.277211
branch count stem 1	hsic-5000	rf	3	poolScore.R2	0.24556
branch count stem 1	hsic-5000	rf	4	poolScore.R2	0.255383
branch count stem 1	hsic-5000	rf	5	poolScore.R2	0.280902
branch count stem 1	hsic-5000	rf	6	poolScore.R2	0.279331
branch count stem 1	hsic-5000	rf	7	poolScore.R2	0.314828
branch count stem 1	hsic-5000	rf	8	poolScore.R2	0.226092
branch count stem 1	median	enet	0	poolScore.R2	0.266643
branch count stem 1	median	enet	1	poolScore.R2	0.307675
branch count stem 1	median	enet	2	poolScore.R2	0.346081
branch count stem 1	median	enet	3	poolScore.R2	0.324441
branch count stem 1	median	enet	4	poolScore.R2	0.300474
branch count stem 1	median	enet	5	poolScore.R2	0.14477
branch count stem 1	median	enet	6	poolScore.R2	0.339798
branch count stem 1	median	enet	7	poolScore.R2	0.312039
branch count stem 1	median	enet	8	poolScore.R2	0.28059
branch count stem 1	median	rf	0	poolScore.R2	0.304511
branch count stem 1	median	rf	1	poolScore.R2	0.259832
branch count stem 1	median	rf	2	poolScore.R2	0.24527
branch count stem 1	median	rf	3	poolScore.R2	0.267833
branch count stem 1	median	rf	4	poolScore.R2	0.305561
branch count stem 1	median	rf	5	poolScore.R2	0.246764
branch count stem 1	median	rf	6	poolScore.R2	0.303159
branch count stem 1	median	rf	7	poolScore.R2	0.291256
branch count stem 1	median	rf	8	poolScore.R2	0.282735
branch count stem 1	spearman	enet	0	poolScore.R2	0.139601
branch count stem 1	spearman	enet	1	poolScore.R2	0.240137
branch count stem 1	spearman	enet	2	poolScore.R2	0.308736
branch count stem 1	spearman	enet	3	poolScore.R2	0.323908
branch count stem 1	spearman	enet	4	poolScore.R2	0.266964
branch count stem 1	spearman	enet	5	poolScore.R2	0.201608
branch count stem 1	spearman	enet	6	poolScore.R2	0.215568
branch count stem 1	spearman	enet	7	poolScore.R2	0.203759
branch count stem 1	spearman	enet	8	poolScore.R2	0.274554
branch count stem 1	spearman	rf	0	poolScore.R2	0.294647
branch count stem 1	spearman	rf	1	poolScore.R2	0.292886
branch count stem 1	spearman	rf	2	poolScore.R2	0.318878
branch count stem 1	spearman	rf	3	poolScore.R2	0.359603
branch count stem 1	spearman	rf	4	poolScore.R2	0.322776
branch count stem 1	spearman	rf	5	poolScore.R2	0.261167
branch count stem 1	spearman	rf	6	poolScore.R2	0.376605
branch count stem 1	spearman	rf	7	poolScore.R2	0.317266
branch count stem 1	spearman	rf	8	poolScore.R2	0.293031
branches per stem	hsic-5000	enet	0	poolScore.PC	0.105417
branches per stem	hsic-5000	enet	1	poolScore.PC	0.0946827
branches per stem	hsic-5000	enet	2	poolScore.PC	-0.161815
branches per stem	hsic-5000	enet	3	poolScore.PC	0.0595824
branches per stem	hsic-5000	enet	4	poolScore.PC	-0.0138869
branches per stem	hsic-5000	enet	5	poolScore.PC	-0.108478
branches per stem	hsic-5000	enet	6	poolScore.PC	-0.0117853
branches per stem	hsic-5000	enet	7	poolScore.PC	0.0937011
branches per stem	hsic-5000	enet	8	poolScore.PC	-0.156656
branches per stem	hsic-5000	rf	0	poolScore.PC	0.0225553
branches per stem	hsic-5000	rf	1	poolScore.PC	0.150671
branches per stem	hsic-5000	rf	2	poolScore.PC	-0.0240854
branches per stem	hsic-5000	rf	3	poolScore.PC	0.157417
branches per stem	hsic-5000	rf	4	poolScore.PC	0.0224286
branches per stem	hsic-5000	rf	5	poolScore.PC	-0.0835811
branches per stem	hsic-5000	rf	6	poolScore.PC	0.127329
branches per stem	hsic-5000	rf	7	poolScore.PC	0.242622
branches per stem	hsic-5000	rf	8	poolScore.PC	0.00328953
branches per stem	median	enet	0	poolScore.PC	-0.0611267
branches per stem	median	enet	1	poolScore.PC	-0.124916
branches per stem	median	enet	2	poolScore.PC	-0.100452
branches per stem	median	enet	3	poolScore.PC	-0.0926844
branches per stem	median	enet	4	poolScore.PC	-0.119223
branches per stem	median	enet	5	poolScore.PC	-0.221418
branches per stem	median	enet	6	poolScore.PC	0.0724035
branches per stem	median	enet	7	poolScore.PC	-0.0403118
branches per stem	median	enet	8	poolScore.PC	-0.151986
branches per stem	median	rf	0	poolScore.PC	0.277745
branches per stem	median	rf	1	poolScore.PC	0.263013
branches per stem	median	rf	2	poolScore.PC	0.223833
branches per stem	median	rf	3	poolScore.PC	0.253623
branches per stem	median	rf	4	poolScore.PC	0.27164
branches per stem	median	rf	5	poolScore.PC	0.134179
branches per stem	median	rf	6	poolScore.PC	0.378435
branches per stem	median	rf	7	poolScore.PC	0.291211
branches per stem	median	rf	8	poolScore.PC	0.254414
branches per stem	spearman	enet	0	poolScore.PC	0.225535
branches per stem	spearman	enet	1	poolScore.PC	0.234618
branches per stem	spearman	enet	2	poolScore.PC	0.121546
branches per stem	spearman	enet	3	poolScore.PC	0.204392
branches per stem	spearman	enet	4	poolScore.PC	0.216794
branches per stem	spearman	enet	5	poolScore.PC	0.0430636
branches per stem	spearman	enet	6	poolScore.PC	0.18554
branches per stem	spearman	enet	7	poolScore.PC	0.142823
branches per stem	spearman	enet	8	poolScore.PC	0.147773
branches per stem	spearman	rf	0	poolScore.PC	0.146813
branches per stem	spearman	rf	1	poolScore.PC	0.284753
branches per stem	spearman	rf	2	poolScore.PC	0.106362
branches per stem	spearman	rf	3	poolScore.PC	0.102632
branches per stem	spearman	rf	4	poolScore.PC	0.230033
branches per stem	spearman	rf	5	poolScore.PC	0.0669481
branches per stem	spearman	rf	6	poolScore.PC	0.245198
branches per stem	spearman	rf	7	poolScore.PC	0.169456
branches per stem	spearman	rf	8	poolScore.PC	0.120942
branches per stem	hsic-5000	enet	0	poolScore.R2	-0.180424
branches per stem	hsic-5000	enet	1	poolScore.R2	-0.210597
branches per stem	hsic-5000	enet	2	poolScore.R2	-0.436543
branches per stem	hsic-5000	enet	3	poolScore.R2	-0.217046
branches per stem	hsic-5000	enet	4	poolScore.R2	-0.292275
branches per stem	hsic-5000	enet	5	poolScore.R2	-0.346454
branches per stem	hsic-5000	enet	6	poolScore.R2	-0.299749
branches per stem	hsic-5000	enet	7	poolScore.R2	-0.0962683
branches per stem	hsic-5000	enet	8	poolScore.R2	-0.438171
branches per stem	hsic-5000	rf	0	poolScore.R2	-0.0531452
branches per stem	hsic-5000	rf	1	poolScore.R2	0.00339198
branches per stem	hsic-5000	rf	2	poolScore.R2	-0.114343
branches per stem	hsic-5000	rf	3	poolScore.R2	-0.00536157
branches per stem	hsic-5000	rf	4	poolScore.R2	-0.0553578
branches per stem	hsic-5000	rf	5	poolScore.R2	-0.112704
branches per stem	hsic-5000	rf	6	poolScore.R2	-0.00126317
branches per stem	hsic-5000	rf	7	poolScore.R2	0.0569492
branches per stem	hsic-5000	rf	8	poolScore.R2	-0.0615529
branches per stem	median	enet	0	poolScore.R2	-0.0589988
branches per stem	median	enet	1	poolScore.R2	-0.113085
branches per stem	median	enet	2	poolScore.R2	-0.15486
branches per stem	median	enet	3	poolScore.R2	-0.126709
branches per stem	median	enet	4	poolScore.R2	-0.0748542
branches per stem	median	enet	5	poolScore.R2	-0.19801
branches per stem	median	enet	6	poolScore.R2	-0.00137358
branches per stem	median	enet	7	poolScore.R2	-0.0553862
branches per stem	median	enet	8	poolScore.R2	-0.107124
branches per stem	median	rf	0	poolScore.R2	0.0700441
branches per stem	median	rf	1	poolScore.R2	0.0662988
branches per stem	median	rf	2	poolScore.R2	0.0499795
branches per stem	median	rf	3	poolScore.R2	0.0625879
branches per stem	median	rf	4	poolScore.R2	0.0676207
branches per stem	median	rf	5	poolScore.R2	0.0150009
branches per stem	median	rf	6	poolScore.R2	0.120401
branches per stem	median	rf	7	poolScore.R2	0.0763882
branches per stem	median	rf	8	poolScore.R2	0.0611619
branches per stem	spearman	enet	0	poolScore.R2	-0.0172981
branches per stem	spearman	enet	1	poolScore.R2	-0.0118548
branches per stem	spearman	enet	2	poolScore.R2	-0.0991293
branches per stem	spearman	enet	3	poolScore.R2	-0.0623763
branches per stem	spearman	enet	4	poolScore.R2	-0.0546221
branches per stem	spearman	enet	5	poolScore.R2	-0.204182
branches per stem	spearman	enet	6	poolScore.R2	-0.0569135
branches per stem	spearman	enet	7	poolScore.R2	-0.0625719
branches per stem	spearman	enet	8	poolScore.R2	-0.0916843
branches per stem	spearman	rf	0	poolScore.R2	-0.0171265
branches per stem	spearman	rf	1	poolScore.R2	0.0528301
branches per stem	spearman	rf	2	poolScore.R2	-0.0878865
branches per stem	spearman	rf	3	poolScore.R2	-0.0571796
branches per stem	spearman	rf	4	poolScore.R2	0.0442025
branches per stem	spearman	rf	5	poolScore.R2	-0.119168
branches per stem	spearman	rf	6	poolScore.R2	0.0383533
branches per stem	spearman	rf	7	poolScore.R2	-0.00346893
branches per stem	spearman	rf	8	poolScore.R2	-0.0663546
branch count stem 1/length stem 1	hsic-5000	enet	0	poolScore.PC	0.315222
branch count stem 1/length stem 1	hsic-5000	enet	1	poolScore.PC	0.443389
branch count stem 1/length stem 1	hsic-5000	enet	2	poolScore.PC	0.273077
branch count stem 1/length stem 1	hsic-5000	enet	3	poolScore.PC	0.32257
branch count stem 1/length stem 1	hsic-5000	enet	4	poolScore.PC	0.106005
branch count stem 1/length stem 1	hsic-5000	enet	5	poolScore.PC	0.268088
branch count stem 1/length stem 1	hsic-5000	enet	6	poolScore.PC	0.293029
branch count stem 1/length stem 1	hsic-5000	enet	7	poolScore.PC	0.409302
branch count stem 1/length stem 1	hsic-5000	enet	8	poolScore.PC	0.53
branch count stem 1/length stem 1	hsic-5000	rf	0	poolScore.PC	0.476391
branch count stem 1/length stem 1	hsic-5000	rf	1	poolScore.PC	0.367826
branch count stem 1/length stem 1	hsic-5000	rf	2	poolScore.PC	0.277693
branch count stem 1/length stem 1	hsic-5000	rf	3	poolScore.PC	0.360045
branch count stem 1/length stem 1	hsic-5000	rf	4	poolScore.PC	0.353698
branch count stem 1/length stem 1	hsic-5000	rf	5	poolScore.PC	0.314396
branch count stem 1/length stem 1	hsic-5000	rf	6	poolScore.PC	0.301906
branch count stem 1/length stem 1	hsic-5000	rf	7	poolScore.PC	0.358598
branch count stem 1/length stem 1	hsic-5000	rf	8	poolScore.PC	0.260814
branch count stem 1/length stem 1	median	enet	0	poolScore.PC	0.427065
branch count stem 1/length stem 1	median	enet	1	poolScore.PC	0.287001
branch count stem 1/length stem 1	median	enet	2	poolScore.PC	0.339054
branch count stem 1/length stem 1	median	enet	3	poolScore.PC	0.211837
branch count stem 1/length stem 1	median	enet	4	poolScore.PC	0.213511
branch count stem 1/length stem 1	median	enet	5	poolScore.PC	0.300498
branch count stem 1/length stem 1	median	enet	6	poolScore.PC	0.23045
branch count stem 1/length stem 1	median	enet	7	poolScore.PC	0.340867
branch count stem 1/length stem 1	median	enet	8	poolScore.PC	0.178292
branch count stem 1/length stem 1	median	rf	0	poolScore.PC	0.453568
branch count stem 1/length stem 1	median	rf	1	poolScore.PC	0.423405
branch count stem 1/length stem 1	median	rf	2	poolScore.PC	0.371443
branch count stem 1/length stem 1	median	rf	3	poolScore.PC	0.344351
branch count stem 1/length stem 1	median	rf	4	poolScore.PC	0.394296
branch count stem 1/length stem 1	median	rf	5	poolScore.PC	0.387703
branch count stem 1/length stem 1	median	rf	6	poolScore.PC	0.357992
branch count stem 1/length stem 1	median	rf	7	poolScore.PC	0.388516
branch count stem 1/length stem 1	median	rf	8	poolScore.PC	0.352345
branch count stem 1/length stem 1	spearman	enet	0	poolScore.PC	0.440019
branch count stem 1/length stem 1	spearman	enet	1	poolScore.PC	0.339204
branch count stem 1/length stem 1	spearman	enet	2	poolScore.PC	0.175642
branch count stem 1/length stem 1	spearman	enet	3	poolScore.PC	0.270631
branch count stem 1/length stem 1	spearman	enet	4	poolScore.PC	0.264324
branch count stem 1/length stem 1	spearman	enet	5	poolScore.PC	0.222441
branch count stem 1/length stem 1	spearman	enet	6	poolScore.PC	0.276649
branch count stem 1/length stem 1	spearman	enet	7	poolScore.PC	0.319872
branch count stem 1/length stem 1	spearman	enet	8	poolScore.PC	0.215673
branch count stem 1/length stem 1	spearman	rf	0	poolScore.PC	0.306763
branch count stem 1/length stem 1	spearman	rf	1	poolScore.PC	0.287209
branch count stem 1/length stem 1	spearman	rf	2	poolScore.PC	0.279897
branch count stem 1/length stem 1	spearman	rf	3	poolScore.PC	0.284987
branch count stem 1/length stem 1	spearman	rf	4	poolScore.PC	0.219471
branch count stem 1/length stem 1	spearman	rf	5	poolScore.PC	0.2765
branch count stem 1/length stem 1	spearman	rf	6	poolScore.PC	0.262818
branch count stem 1/length stem 1	spearman	rf	7	poolScore.PC	0.258497
branch count stem 1/length stem 1	spearman	rf	8	poolScore.PC	0.271833
branch count stem 1/length stem 1	hsic-5000	enet	0	poolScore.R2	-0.0612696
branch count stem 1/length stem 1	hsic-5000	enet	1	poolScore.R2	0.107497
branch count stem 1/length stem 1	hsic-5000	enet	2	poolScore.R2	-0.111781
branch count stem 1/length stem 1	hsic-5000	enet	3	poolScore.R2	-0.0335939
branch count stem 1/length stem 1	hsic-5000	enet	4	poolScore.R2	-0.196098
branch count stem 1/length stem 1	hsic-5000	enet	5	poolScore.R2	-0.0493321
branch count stem 1/length stem 1	hsic-5000	enet	6	poolScore.R2	-0.00981932
branch count stem 1/length stem 1	hsic-5000	enet	7	poolScore.R2	0.106563
branch count stem 1/length stem 1	hsic-5000	enet	8	poolScore.R2	0.275331
branch count stem 1/length stem 1	hsic-5000	rf	0	poolScore.R2	0.225759
branch count stem 1/length stem 1	hsic-5000	rf	1	poolScore.R2	0.134774
branch count stem 1/length stem 1	hsic-5000	rf	2	poolScore.R2	0.0694387
branch count stem 1/length stem 1	hsic-5000	rf	3	poolScore.R2	0.128114
branch count stem 1/length stem 1	hsic-5000	rf	4	poolScore.R2	0.122818
branch count stem 1/length stem 1	hsic-5000	rf	5	poolScore.R2	0.0965834
branch count stem 1/length stem 1	hsic-5000	rf	6	poolScore.R2	0.0845473
branch count stem 1/length stem 1	hsic-5000	rf	7	poolScore.R2	0.124441
branch count stem 1/length stem 1	hsic-5000	rf	8	poolScore.R2	0.0544301
branch count stem 1/length stem 1	median	enet	0	poolScore.R2	0.181324
branch count stem 1/length stem 1	median	enet	1	poolScore.R2	0.0354535
branch count stem 1/length stem 1	median	enet	2	poolScore.R2	0.0948891
branch count stem 1/length stem 1	median	enet	3	poolScore.R2	-0.0194147
branch count stem 1/length stem 1	median	enet	4	poolScore.R2	0.0321489
branch count stem 1/length stem 1	median	enet	5	poolScore.R2	-0.000932547
branch count stem 1/length stem 1	median	enet	6	poolScore.R2	-0.00387838
branch count stem 1/length stem 1	median	enet	7	poolScore.R2	0.109142
branch count stem 1/length stem 1	median	enet	8	poolScore.R2	-0.0845473
branch count stem 1/length stem 1	median	rf	0	poolScore.R2	0.192742
branch count stem 1/length stem 1	median	rf	1	poolScore.R2	0.174402
branch count stem 1/length stem 1	median	rf	2	poolScore.R2	0.136009
branch count stem 1/length stem 1	median	rf	3	poolScore.R2	0.117118
branch count stem 1/length stem 1	median	rf	4	poolScore.R2	0.152158
branch count stem 1/length stem 1	median	rf	5	poolScore.R2	0.147481
branch count stem 1/length stem 1	median	rf	6	poolScore.R2	0.128091
branch count stem 1/length stem 1	median	rf	7	poolScore.R2	0.146063
branch count stem 1/length stem 1	median	rf	8	poolScore.R2	0.122397
branch count stem 1/length stem 1	spearman	enet	0	poolScore.R2	0.139082
branch count stem 1/length stem 1	spearman	enet	1	poolScore.R2	0.00881853
branch count stem 1/length stem 1	spearman	enet	2	poolScore.R2	-0.237178
branch count stem 1/length stem 1	spearman	enet	3	poolScore.R2	-0.063931
branch count stem 1/length stem 1	spearman	enet	4	poolScore.R2	-0.0543227
branch count stem 1/length stem 1	spearman	enet	5	poolScore.R2	-0.0555037
branch count stem 1/length stem 1	spearman	enet	6	poolScore.R2	-0.0274057
branch count stem 1/length stem 1	spearman	enet	7	poolScore.R2	0.0124124
branch count stem 1/length stem 1	spearman	enet	8	poolScore.R2	-0.137007
branch count stem 1/length stem 1	spearman	rf	0	poolScore.R2	0.0455125
branch count stem 1/length stem 1	spearman	rf	1	poolScore.R2	0.00951476
branch count stem 1/length stem 1	spearman	rf	2	poolScore.R2	-0.0111369
branch count stem 1/length stem 1	spearman	rf	3	poolScore.R2	0.0148529
branch count stem 1/length stem 1	spearman	rf	4	poolScore.R2	-0.0344749
branch count stem 1/length stem 1	spearman	rf	5	poolScore.R2	-0.0168592
branch count stem 1/length stem 1	spearman	rf	6	poolScore.R2	-0.00855914
branch count stem 1/length stem 1	spearman	rf	7	poolScore.R2	0.00759285
branch count stem 1/length stem 1	spearman	rf	8	poolScore.R2	0.00756372
total shoot dry weight	hsic-5000	enet	0	poolScore.PC	0.635248
total shoot dry weight	hsic-5000	enet	1	poolScore.PC	0.60845
total shoot dry weight	hsic-5000	enet	2	poolScore.PC	0.598052
total shoot dry weight	hsic-5000	enet	3	poolScore.PC	0.619075
total shoot dry weight	hsic-5000	enet	4	poolScore.PC	0.645703
total shoot dry weight	hsic-5000	enet	5	poolScore.PC	0.619137
total shoot dry weight	hsic-5000	enet	6	poolScore.PC	0.640241
total shoot dry weight	hsic-5000	enet	7	poolScore.PC	0.608406
total shoot dry weight	hsic-5000	enet	8	poolScore.PC	0.683838
total shoot dry weight	hsic-5000	rf	0	poolScore.PC	0.629804
total shoot dry weight	hsic-5000	rf	1	poolScore.PC	0.562078
total shoot dry weight	hsic-5000	rf	2	poolScore.PC	0.598798
total shoot dry weight	hsic-5000	rf	3	poolScore.PC	0.580148
total shoot dry weight	hsic-5000	rf	4	poolScore.PC	0.59491
total shoot dry weight	hsic-5000	rf	5	poolScore.PC	0.586266
total shoot dry weight	hsic-5000	rf	6	poolScore.PC	0.615233
total shoot dry weight	hsic-5000	rf	7	poolScore.PC	0.607694
total shoot dry weight	hsic-5000	rf	8	poolScore.PC	0.54167
total shoot dry weight	median	enet	0	poolScore.PC	0.641561
total shoot dry weight	median	enet	1	poolScore.PC	0.630231
total shoot dry weight	median	enet	2	poolScore.PC	0.645078
total shoot dry weight	median	enet	3	poolScore.PC	0.653257
total shoot dry weight	median	enet	4	poolScore.PC	0.642878
total shoot dry weight	median	enet	5	poolScore.PC	0.650346
total shoot dry weight	median	enet	6	poolScore.PC	0.67923
total shoot dry weight	median	enet	7	poolScore.PC	0.659982
total shoot dry weight	median	enet	8	poolScore.PC	0.668024
total shoot dry weight	median	rf	0	poolScore.PC	0.62736
total shoot dry weight	median	rf	1	poolScore.PC	0.585792
total shoot dry weight	median	rf	2	poolScore.PC	0.605589
total shoot dry weight	median	rf	3	poolScore.PC	0.602407
total shoot dry weight	median	rf	4	poolScore.PC	0.605928
total shoot dry weight	median	rf	5	poolScore.PC	0.634257
total shoot dry weight	median	rf	6	poolScore.PC	0.646019
total shoot dry weight	median	rf	7	poolScore.PC	0.577304
total shoot dry weight	median	rf	8	poolScore.PC	0.626697
total shoot dry weight	spearman	enet	0	poolScore.PC	0.703009
total shoot dry weight	spearman	enet	1	poolScore.PC	0.677365
total shoot dry weight	spearman	enet	2	poolScore.PC	0.713429
total shoot dry weight	spearman	enet	3	poolScore.PC	0.721241
total shoot dry weight	spearman	enet	4	poolScore.PC	0.735388
total shoot dry weight	spearman	enet	5	poolScore.PC	0.696175
total shoot dry weight	spearman	enet	6	poolScore.PC	0.761893
total shoot dry weight	spearman	enet	7	poolScore.PC	0.652766
total shoot dry weight	spearman	enet	8	poolScore.PC	0.724367
total shoot dry weight	spearman	rf	0	poolScore.PC	0.656352
total shoot dry weight	spearman	rf	1	poolScore.PC	0.647979
total shoot dry weight	spearman	rf	2	poolScore.PC	0.669063
total shoot dry weight	spearman	rf	3	poolScore.PC	0.686018
total shoot dry weight	spearman	rf	4	poolScore.PC	0.671497
total shoot dry weight	spearman	rf	5	poolScore.PC	0.664754
total shoot dry weight	spearman	rf	6	poolScore.PC	0.687851
total shoot dry weight	spearman	rf	7	poolScore.PC	0.643208
total shoot dry weight	spearman	rf	8	poolScore.PC	0.68186
[truncated: 2,430 more rows]

## Sheet: C. permutation scores all genes
S6 Data C. Test scores for multi-gene models on permuted datasets using all genes as potential features. Columns E-CP show test R2 scores for models learned on 90 datasets in which the phenotype values of the plants were permuted (90 independent permutations, 1 train-test split per permutation). Column D shows the 95th percentile of the 90 test R2 scores on permuted data. For any given phenotype,…
Phenotype ID	feature selection	modeling technique	95th percentile test R2 scores on permuted data	This and following columns : test R2 scores on permuted data
rosette area (42 DAS)	median	enet-cv	0.0192917	-0.213047	-0.279545	-0.0376998	-0.12813	-0.369607	-0.560691	-0.111924	-0.0200385	-0.0376177	-0.0464978	0.0778888	-0.162502	-0.350284	-0.0119021	-1.34962	-0.965599	-0.205731	-0.074114	-0.170333	-0.0723282	-0.0354749	-0.0292688	-0.732115	-0.642263	-1.08208	-0.0118252	-0.0349243	-0.102462	-0.00359425	-0.00134294	-0.256834	-0.442867	-0.0639534	0.0246819	-0.496531	-0.479988	-2.77714	-0.00881648	-0.147071	-0.000719557	-0.848452	-0.102022	-0.873578	-0.000553333	-0.105628	-0.283232
leaf 6 length (74 DAS)	median	enet-cv	0.0337059	-2.21353	0.0515854	-0.144798	-0.0579171	-0.130043	-0.768437	0.560171	0.0152023	-0.0303701	-0.00111031	-0.055779	-0.221878	-2.73985	-0.569941	-0.204785	0.174134	-0.00214446	-0.0333185	-0.246047	-0.838891	-0.0297521	-0.0970469	-0.0654947	-0.0696935	-1.08789	-0.0080958	-0.16478	-0.607036	-0.00344507	-0.00862069	-0.254074	-0.175955	-0.115171	0.0072598	-0.236328	-0.115509	-0.0955189	-0.0375262	-0.0224187	-0.070182	-0.30556	-0.00350823	-0.172275	-0.624913	-0.472817	-0.66516
leaf 6 width (74 DAS)	median	enet-cv	0.0275096	-1.09566	-0.194888	-0.195313	0.0275096	-0.147169	-1.05346	-1.55593	-0.0157662	-0.0506205	-0.00041391	-3.68737	-0.268879	-0.441188	-0.0834308	-0.00938755	0.246956	-0.0634298	-0.102663	-0.0119992	-0.125309	-0.10288	-0.401114	-0.0146377	-0.597358	-1.08301	-0.00673558	-0.013372	-0.376113	-0.068754	-0.207375	-0.602726	-0.00332068	-0.222463	0.0795863	-0.770286	-0.00513038	-0.134792	-1.96317	-0.000961452	-0.0885425	-0.0490524	-0.0320165	-0.00724075	-0.0638382	-0.486376	-0.935274
leaf count (74 DAS)	median	rf	0.0973114	-0.508187	-0.735203	-0.071515	-0.34805	0.346917	-0.417634	-0.298996	-0.0729284	0.00612962	-0.215103	0.0644926	-0.168878	-0.749212	-0.097763	-0.0145561	-3.0523e-05	-1.14598	-0.142809	-0.00279479	-0.321241	-0.027672	-0.190903	-0.629979	-0.157737	-0.751493	-0.200504	-0.00740922	-0.531958	0.0560731	-1.64331	-0.0900029	-0.182858	-0.209801	0.000828613	-0.151337	0.0239987	-0.0159733	-0.170058	0.210408	0.0906124	-1.56457	-0.0824316	0.0299672	-3.91264	0.00256409	0.0157684
leaf 8 length (76 DAS)	spearman	rf	0.168472	-0.837162	-0.462648	-0.151669	-0.125577	0.180271	-0.20163	-0.949744	-0.695448	-0.0386792	-0.478169	-1.88194	-0.357452	-1.86261	-0.433158	-0.0405279	-0.574513	-0.173805	-0.385916	-0.200562	-0.2934	-0.292385	-2.38256	-0.231758	-0.787305	-6.40584	-0.258273	-0.0481061	0.00155777	-1.18241	-1.34042	-0.0714742	-1.07702	-0.514374	-0.0168387	-0.328073	-0.315044	-0.0658499	-0.451402	-0.725616	-0.538175	-1.95963	-0.233372	-0.420795	-0.980568	0.0959073	-0.18053
leaf 8 width (76 DAS)	median	enet-cv	-0.00217376	-0.225114	-0.340787	-0.214945	-0.0279791	-0.0345584	-0.245044	-0.00490581	-0.320184	-0.0500904	-0.246803	-0.777557	-0.351591	-0.234008	-0.0784267	-0.0959025	-1.31836	-0.499926	-0.000653969	-0.198226	-0.0422117	-0.0257216	-0.832143	-0.173143	-0.714937	-0.165911	-0.14453	-0.0523287	-0.0985482	-1.23474	-0.000321858	-0.224258	-0.539376	-0.360104	-0.216317	-0.356955	-0.01443	-0.703792	-0.107492	-0.567076	-0.0166667	-0.690832	-0.0881426	-0.154837	-0.786847	-0.309873	-0.843522
leaf 8 chlorophyll content (81 DAS)	median	enet-cv	-5.38052e-05	-0.0192966	-0.0174563	-2.98554e-05	-0.916248	-0.138935	-0.0604604	-0.000175662	-0.154895	-0.28126	-0.176775	-0.0948574	-0.258032	-0.460141	-0.2545	-0.217538	-0.717172	-0.0612763	-0.0432049	-0.0711575	-0.108847	-1.94086	-0.105412	-1.26071	-0.00169585	-1.00405	-0.132832	-0.00273306	-0.247005	-2.12656	-0.0046088	-2.00285	-0.0055375	-4.50274	-0.129462	-0.0141607	-1.98448	-0.384132	-0.0208145	-0.0692063	-0.00973834	-0.123032	-3.50238	0.172537	-0.0992603	-0.211901	-0.827499
leaf 8 area (81 DAS)	median	enet-cv	0.00105754	-0.182194	-0.18238	0.000272179	-0.0575159	-0.0084353	-0.318782	-0.0134257	-0.0656928	-0.0409183	-0.138879	-0.680323	-0.495161	-0.273198	-0.0692882	-0.111318	-1.06088	-0.154377	-0.0607437	-0.359901	-0.0605992	-0.000437471	-0.827894	-0.0079114	-0.478054	-0.379148	-0.0577877	-0.168349	-0.0662991	-1.047	-0.19228	0.00105754	-0.465116	-0.307675	-0.213305	-0.601623	-0.0565784	-0.876452	-0.187193	-0.202201	-0.00567578	-0.020548	-0.105567	-0.166956	-0.251876	-0.0347014	-0.193753
leaf 8 length (81 DAS)	spearman	rf	0.149588	-1.67096	-0.238541	-0.300059	-0.191402	-0.0196682	-0.119634	-3.08468	-0.711059	0.0114576	-0.404623	-1.874	-0.1882	-1.54105	0.228086	0.156703	-0.757083	-0.31204	-0.244226	-0.00480525	-0.00377135	0.0360158	-2.16091	-0.416346	-2.76118	-1.06758	-0.127634	-0.0242722	-0.119364	-1.21088	-0.0873277	0.407642	-2.52559	-0.96829	-0.322415	-0.24688	-0.217911	-0.543396	-0.488207	0.146513	-0.381943	-1.18745	-0.332767	-0.596747	-0.846972	-0.0206027	-0.239595
leaf 8 fresh weight (81 DAS)	median	enet-cv	0.0521338	-0.483145	-0.0594043	-0.0377661	-0.0174096	-0.0137843	-0.218727	-0.0677691	-0.0634165	-0.091485	-0.248451	-0.603032	-0.435112	-0.252295	-0.0476677	-0.106629	-0.239197	-0.0266268	-0.0298556	-0.235227	-0.096517	-0.00081845	-0.302267	-0.0117705	-0.190252	-0.193553	-0.0750295	-0.178007	-0.0270759	-1.07209	-0.622775	0.0521338	-0.634793	-0.232966	-0.179908	-0.747349	-0.262407	-0.474313	-0.317847	-0.867981	-0.0177919	-0.364311	-0.0915067	-0.0289271	-0.0829672	-0.249184	-0.279341
leaf 8 width (81 DAS)	median	enet-cv	0.0114832	-0.0519132	-0.0894893	-0.423028	0.0709293	-0.0351739	-0.272585	-0.00756166	-0.221337	-0.0941423	-0.296546	-1.0167	-0.492022	-0.0483686	-0.0832877	-0.135118	-1.09373	-0.179948	-0.00558915	-0.322066	-0.027486	-0.0706354	-0.730549	-0.0806766	-0.60941	0.104004	-0.163216	-0.0158474	-0.12293	-2.42719	-0.0710974	0.0114832	-0.250626	-0.363088	-0.312327	-0.41311	-0.0267972	-1.08605	0.00423232	-0.689291	-0.00596858	-0.303746	-0.0990303	-0.385202	-0.367996	-0.179335	-0.785941
total branch count	median	rf	0.102562	-0.0422018	-0.090732	-0.129311	-0.120964	-0.192672	-0.110691	-0.695035	0.0137091	-0.98224	-0.0892437	-0.281305	-0.116754	-0.301251	-0.180819	-0.492538	-0.125159	-0.121889	-1.0683	-1.02153	0.147884	0.0164126	-0.0837866	-0.327644	-0.148313	-0.0383921	-0.498449	-0.726673	-0.0533042	0.102562	-0.0222537	-0.291505	0.0765634	-0.0930079	-0.191824	-0.104045	0.441012	-0.12219	-0.830238	-0.312189	-0.20942	-0.230213	-0.88417	-0.0631264	-0.521076	0.097114	-0.0588999
branch count stem 1	spearman	rf	0.276157	-0.0288385	-0.536722	-0.322796	-0.670296	-0.189873	-0.130907	-1.20379	-0.291169	-0.640852	-0.561031	-0.919061	-0.0361339	0.276157	-0.212525	-3.54833	0.0672154	0.0573951	-4.17272	-0.865862	-0.297439	-0.14707	-0.527335	-0.745637	-1.04751	-0.280828	-0.155779	-0.29508	-0.0106348	-0.516888	0.173718	-0.46753	0.00787027	0.394278	-0.236056	-0.1849	-0.428655	-0.129872	-0.418374	-0.00638972	-0.589706	-0.830926	-0.856797	-0.307773	0.276183	-0.0729304	0.0308018
branches per stem	median	rf	0.128951	0.0138745	-3.9158	-0.173417	-0.170737	-0.0944991	-1.08573	0.0749546	-0.256605	0.0660586	-0.586463	-0.221894	-0.111661	-0.102344	-0.161544	-0.19277	-2.14123	-0.742097	-0.183145	-0.0205047	-0.06856	-0.264936	-0.507971	0.0421453	-0.675161	-0.19001	-0.120417	-0.0926106	-0.62628	-0.0555377	-0.332335	-0.138454	-0.192623	-0.176094	-0.301382	0.128951	-0.0362201	0.0149009	-0.1619	-5.64272	-1.59649	-0.247487	-0.352192	-1.12953	0.05535	-0.170174	-0.101724
branch count stem 1/length stem 1	median	rf	0.154547	-0.151535	-1.53135	-0.0996678	-0.643041	-0.0599725	-0.18014	-0.324362	0.0118556	0.0146787	-0.0755361	-0.92217	-0.317649	0.258172	-0.0292726	-0.323544	-0.254926	-0.0519038	-0.30031	-0.376028	-0.00782005	-0.0038614	-0.633394	-0.386534	-2.26659	-0.118221	-0.0936552	-0.485674	-0.175571	-1.22976	0.0464423	-0.356246	-0.747456	-0.117487	0.118855	-0.528541	-0.461111	0.353883	-0.409375	-0.242834	0.335614	-0.574595	-1.92569	-0.0505466	0.154547	0.0352109	-0.650245
total shoot dry weight	spearman	enet-cv	0.228192	0.207242	-0.501846	-1.60208	-0.320807	0.374274	0.140599	-2.36524	0.0120798	-1.52784	-0.567096	-0.359666	-0.276932	-1.86388	-0.629927	-4.39496	-0.0717604	0.183907	-1.38888	-0.734373	-0.296048	0.220729	-1.2309	-0.731218	-0.342998	-0.236309	-1.75857	0.228192	-0.614892	0.319737	-0.0320491	-0.411193	0.0941166	-0.848286	-0.389653	-1.14798	-0.0565627	-0.30805	-0.174315	-1.36419	-1.08361	-0.081843	-0.512431	-0.811972	-0.732723	-0.18217	-0.794961
dry weight stem 1	spearman	enet-cv	0.234779	-0.358907	-1.30241	-3.91584	-0.850177	-0.317068	-0.0412417	-2.55257	-0.0751214	-1.80335	-1.25119	-1.01224	-0.271539	-1.97502	-0.914879	-5.39116	-0.953993	-0.0383676	-1.33429	-0.341662	-0.271226	0.201422	-1.40739	-2.23859	-0.370751	-0.345362	-1.37951	-0.432803	0.00508917	0.611218	-0.485759	-0.263996	-0.317695	-0.220704	0.00289477	-2.23844	-0.0672296	-0.518422	-0.161065	-2.30844	-0.294989	-0.568389	-0.0940472	-0.394844	-0.605814	0.248325	-0.729822
total shoot dry weight (w/o seeds)	spearman	enet-cv	0.11527	0.0844645	-0.762385	-2.83694	-0.355068	0.232616	-0.00585548	-1.76653	0.0241163	-1.64093	-0.739993	-0.707423	-0.269514	-2.48289	-0.950691	-4.62876	-0.413216	0.214235	-1.59779	-0.549876	-0.753909	0.287176	-1.49821	-0.672307	0.0138835	-0.35836	-1.10062	-0.124022	-0.507446	0.389393	-0.374311	-0.860725	0.0955505	-1.23924	-0.189912	-1.45008	-0.0331196	-0.13115	-0.0481272	-2.18554	-0.149018	-0.399346	-0.385108	0.00909505	-1.2096	-0.0428254	-0.967598
dry weight stem 1 (w/o seeds)	hsic-5000	enet-cv	0.344905	-0.118226	-0.447963	-5.79193	0.110994	-0.111158	0.00773308	-0.802645	-0.085278	-0.893446	-1.57383	-1.14457	-0.544044	-2.7533	0.285824	-5.77291	-1.51735	0.0856127	-0.906667	-1.41927	-1.49004	0.528917	-0.915476	-0.435529	0.126786	-0.100057	-0.922003	0.344905	0.047499	0.704008	-0.678641	-0.369451	-0.181353	-0.268647	-0.0141552	-1.48775	-0.211042	-0.3991	-0.439903	-2.15316	-0.311016	-0.756815	0.121776	-0.326033	-0.838777	-0.789391	-0.969678
total silique count	median	enet-cv	-5.21079e-05	-0.0172062	-0.0305387	-0.151586	-0.243033	-0.132051	-0.00199446	-0.402369	0.0370845	-0.21264	-0.349574	-5.21079e-05	-0.0173912	-0.699209	-0.234521	-2.20176	-0.110302	-0.284939	-0.635934	-1.19078	-0.012488	-0.0501045	-0.436807	-0.355103	-0.0558866	-0.0134026	-0.431391	-0.336308	-0.131447	0.242638	-0.0282445	-0.751533	-0.271673	-0.00229257	-0.000606954	-0.008568	-0.0419896	-0.279786	-0.0987623	-0.395091	-0.135877	-0.447531	-0.177699	-0.0309413	-2.20917	-0.570809	-0.146776
silique count stem 1	median	enet-cv	0.00400976	-0.000153888	-0.241325	-0.0296437	-0.753637	-0.285096	-0.0101316	-0.446437	-0.0335309	-0.390428	-0.428623	-0.0533801	-0.024182	-0.652063	-0.377141	-2.29966	-0.223487	-0.109633	-0.2048	-0.629695	-0.446485	-0.23166	-1.03935	-0.343636	-0.0587835	-0.0384694	-1.28529	-0.0933705	-0.136724	0.278973	-0.134723	-0.778368	-0.380656	-0.749664	-0.0223729	-0.00233356	-0.00424256	-0.0255822	-0.139072	-1.32605	-0.280747	-0.171158	-0.0033754	-0.292824	-0.995742	-0.702238	-0.487932
siliques per branch	spearman	enet-cv	0.319149	0.154569	-0.0595498	-0.974563	-0.895298	-1.14408	0.176066	-0.0267979	-0.400503	-1.65098	-0.521913	-0.377823	-0.488536	-2.28241	-1.11631	-1.12061	-2.39902	-0.435631	0.193101	-1.36874	-0.349915	-0.171814	-0.901892	-1.33889	-0.0226205	-0.797798	-0.996903	-0.229354	-2.02042	0.57296	-0.00519717	-0.601906	-2.13338	-8.84299	-0.200736	-0.870135	0.357297	-0.241002	-0.256517	-1.85267	-0.0948546	0.112576	-2.12984	-1.16719	-1.65564	-0.964322	-0.300884
siliques per branch stem 1	hsic-5000	enet-cv	0.288925	0.088366	0.141596	0.288925	-1.92298	-0.542595	0.391424	0.332663	-0.32479	-0.971017	-1.13052	-0.784412	-0.00383329	-2.12662	-1.55479	-3.32254	-0.813694	-1.50091	-0.33668	-1.66569	-2.56957	0.264897	-0.966135	-0.543382	-0.773859	-0.172979	-2.02043	0.299334	-1.12555	-0.325679	-0.187974	-0.182219	-1.13874	-1.59867	-0.150316	-0.0448391	-0.542775	0.0274903	-0.359553	-4.13852	-0.176317	-0.414505	0.130911	-0.54381	-2.38654	-0.734372	-0.660498
taproot length	spearman	rf	0.331819	0.463185	-0.842982	-0.364429	-1.69252	-0.00289082	-0.415157	-0.279506	-1.66978	-0.158871	-0.451805	-0.788788	-1.13666	-1.54145	-0.524685	-9.68325	-1.8143	-1.4724	0.0683232	-0.466526	-0.0654562	0.120188	-0.136703	-0.0301314	0.187444	-0.261941	-0.204967	-0.656596	-1.05017	-0.0613315	0.212053	-0.658338	0.127519	-0.0879005	0.220246	-0.220529	-0.457637	-0.434721	-0.550112	-2.41737	-0.248057	-0.575655	-0.109911	0.0957647	-9.68296	-0.401848	-0.321686
root system width	median	rf	0.0992129	-0.867855	-0.244738	-0.526835	-0.0266286	-0.651195	-0.146458	-0.152081	-0.245008	-3.22242	-0.290605	-0.0640511	0.135563	-1.2929	0.0420578	-0.979555	0.121256	-0.772437	-1.27334	-0.610613	0.0903052	-0.146559	-0.0443783	-0.0102775	0.0923911	0.0886039	0.112329	0.0705423	-0.0274099	-0.374713	-0.0816674	-0.346948	0.0312306	-4.77296	-0.26016	-0.142792	-0.830581	-1.1013	0.0277501	-0.536147	-0.930426	-0.318753	-7.85482	-0.757183	-0.406789	-0.146708	-0.194107
total seed weight/shoot dry weight	median	enet-cv	-0.00173557	-0.047558	-0.292645	-0.997158	-1.63832	-0.00849534	-0.129454	-0.26608	-1.04829	-0.0704762	-0.00783501	-0.0549879	-0.493826	-0.102577	0.00252544	-5.37824	-1.21334	-0.952634	-0.287752	-0.0152519	-0.174693	-0.0608042	-0.640129	-0.248369	-0.33592	-0.163005	-0.280781	0.0288844	-0.00502029	-0.472965	-0.0590377	-0.116223	-0.00230683	-0.0487702	-0.144452	-0.849855	-0.700271	-0.115982	-0.00511448	-1.45917	-0.371367	-9.95438	-0.0888091	-0.601578	-0.429161	-0.286622	-0.173297
seed weight stem 1/dry weight stem 1	median	enet-cv	-0.000101858	-0.0559	-0.347418	-0.749387	-1.27128	-0.00247786	-0.185849	-0.213398	-0.527797	-0.0316023	-0.0329407	0.0765581	-0.342995	-0.131435	0.0342248	-1.50928	-0.846778	-0.721377	-0.417229	-0.0154985	-0.138275	-0.0406347	-1.04697	-0.236406	-1.11754	-0.131869	-0.123847	-0.0322592	-0.00656443	-0.546451	-0.15402	-0.138726	-0.00623696	-0.00447319	0.11111	-0.817064	-0.600445	-0.336427	-0.010955	-0.825756	-0.488603	-12.5034	-0.0601091	-0.805481	-0.446022	-0.509749	-0.187029
total seed count	spearman	enet-cv	0.165413	0.160491	-0.0829979	-0.281372	-0.171978	0.520442	0.165413	-1.89485	0.0848384	-1.05905	-0.585897	-0.552828	-0.207397	-1.0252	-0.544089	-3.21515	-0.31235	0.164991	-1.68732	-1.47417	-0.238906	-0.179155	-0.946052	-1.1647	-0.0858669	-0.178853	-1.88402	0.255103	-0.14546	0.0856696	-0.0208142	-0.242706	-0.183323	-1.09094	-0.162737	-0.3001	0.0459186	-0.239026	-0.401423	-0.603704	-0.40748	-0.159516	-0.274083	-0.653734	-0.7639	-0.518013	-1.314
seed count stem 1	spearman	enet-cv	0.260726	-0.294417	-0.786397	0.0538501	-0.948654	-0.279739	0.14903	-1.68074	-0.265227	-1.22925	-1.09616	-0.945432	-0.343297	-1.77565	-0.437095	-4.15932	-0.498226	0.0158386	-1.72253	-0.34177	-0.844178	-0.197511	-1.25738	-2.48111	-0.294398	0.0170033	-1.36296	-0.0393635	-0.259004	0.275122	-0.375058	-0.230524	-0.574773	-0.529881	0.223254	-0.310509	-0.0569884	-0.465331	-0.231601	-0.685483	-0.555924	-0.143314	-0.158595	-1.48823	-0.633656	-0.0112623	-0.576745
seeds per silique	median	rf	0.197927	-0.148306	-0.211038	-0.260696	0.211436	-0.654675	-0.1156	-0.189734	-0.84657	-0.298931	-0.793886	-0.230877	-0.554536	-0.271288	-1.65678	-0.481812	-0.124816	-0.485389	-0.865322	-0.499251	-0.322088	-0.168136	-0.221589	-0.460681	0.112642	-0.0977316	-0.712708	-0.137648	0.078571	-1.08493	-0.691855	-0.00891337	0.0483247	0.0204451	-0.344055	0.631806	-0.0988129	0.0327357	-0.265412	-0.0271563	-0.31174	-0.627751	-0.0164061	0.0232659	-0.242234	0.225972	-0.469524
seeds per silique stem 1	median	enet-cv	0.0889844	-0.0490243	-0.151234	-0.346897	-0.139327	-0.0943315	-0.0251679	-0.216392	-0.288344	-0.0915984	-0.470407	-0.290893	-0.253611	-0.420031	-1.14905	-0.00491779	-0.185358	-0.527562	-1.06933	-0.869636	-0.24192	-0.124858	0.265568	-0.0394989	-0.006827	-0.0460772	-0.15163	-0.132734	0.00345493	-1.18668	-3.7196	-0.0604348	-0.235863	-0.0468774	-0.721461	0.0889844	-0.271557	0.233763	-0.0387711	-7.64715	-0.287757	-1.13801	-0.346931	-0.31861	-0.303586	0.0436585	-0.720797
total seed weight	spearman	enet-cv	0.345831	0.345831	-0.0828854	-0.242232	-1.2729	0.556684	-0.0666179	-2.4195	0.0576293	-1.0551	-0.691554	-0.25347	-0.380266	-0.818497	-0.421554	-3.61106	0.0185027	-0.0216781	-1.22826	-1.35143	-0.0104169	-0.314417	-0.765036	-1.11422	-0.218507	0.0369741	-1.55808	0.0347344	-0.147134	0.246499	0.0163033	-0.193558	-0.181226	-0.785013	-0.248272	0.120593	0.0489281	-0.332338	-0.362351	-0.999264	-0.367211	-0.264103	-0.263064	-0.616467	-0.437415	-0.140777	-1.73423
seed weight stem 1	spearman	enet-cv	0.204133	-0.100558	0.0687817	-0.268705	-0.211447	-0.221274	-0.0395604	-2.95534	-0.344035	-2.42196	-0.941822	-0.799612	-0.535381	-1.61269	-0.335488	-5.47173	-1.12201	0.0155171	-1.60476	-0.509465	-0.211253	-0.352723	-1.20911	-1.45683	-0.217069	-0.0682364	-2.33755	-0.404685	-0.0829506	0.27971	-0.76256	-0.244696	-1.38479	0.150799	-0.065481	-0.118941	-0.035658	-0.443009	-0.293537	-0.0214308	-0.53866	-0.119909	-0.0586436	-1.08443	-0.606373	0.119008	-0.0400982
max shoot growth rate	median	rf	0.110519	-0.222059	-0.233985	0.0247007	-0.00801	0.178401	-0.0279495	-1.36405	-0.700225	-0.0721239	-0.623501	0.113074	0.00194924	-0.0725158	-0.0116101	-4.07977	-0.816627	-0.076	-0.0724334	-3.89803	0.00243051	-0.0995959	0.0299812	0.026906	-1.00305	-0.169222	-0.286661	0.0608954	-0.036182	-0.131237	-0.5902	-1.06008	-0.991527	-0.274218	0.166697	-0.350489	-0.277846	-0.240448	-1.00994	-0.331784	-0.789168	-0.361221	-0.0616191	-0.135285	0.0992441	-0.146027	-0.148046
end of shoot growth	hsic-5000	rf	0.169522	-1.48525	-0.658713	0.198291	-0.351375	-3.84916	-0.125909	-0.122953	-0.709308	-0.368518	-0.0501787	-0.9973	-0.459037	0.0441012	-0.0397686	-1.34786	-0.136387	-6.03803	-0.374548	-0.168519	-0.232675	-1.90566	-0.0213966	-0.20363	-0.323811	0.0812841	0.231781	-4.06826	-0.0306837	-1.14678	-0.00573165	-0.965646	-0.246328	0.00962116	-0.407855	-1.4573	-0.853971	-2.00956	0.26892	-1.0231	-3.10076	0.169522	-0.320451	-0.368147	-0.0489695	0.0930422	-0.318605
time of max shoot growth	median	rf	0.086067	-0.0370805	-0.271858	-0.11177	-8.5026	-0.149776	-0.000608931	-0.131727	-0.123773	-0.0941983	-2.11678	-0.0893945	-0.287626	0.0658854	-0.389804	-0.24615	0.0236046	-0.540771	-0.815321	-3.49217	-0.633247	-0.144191	0.086067	-0.590535	-3.79978	-0.222114	-0.433177	-0.978521	-0.222076	-0.648816	0.103432	-0.435892	-0.489083	-0.147232	-0.88295	-0.231714	-3.21893	-0.204978	-2.60473	-2.22999	-0.626971	-0.172512	-0.124253	-0.446653	-0.406444	-0.500236	-0.232377
plant height (278 DAS)	median	enet-cv	0.115232	-0.00349122	-0.147846	-0.191787	-0.305889	-0.339324	-0.934242	-0.244695	-0.112597	-0.00640281	-1.05316	-0.383492	-0.244082	-0.00972626	-0.162008	-0.0407628	-0.0432508	-0.00246262	-0.0167846	-1.23542	-0.659187	-0.0299233	-0.150189	-0.0440657	-4.87107	-0.25114	0.144261	-0.332578	-0.375974	-0.0181105	-0.0904552	-0.978307	-0.662393	-0.000831291	-0.809794	-0.155444	-0.0405771	0.124962	-2.125	-0.040283	-1.23832	-0.0677608	0.000986972	-0.104372	-0.0138792	-0.0969473	-0.000582636
[truncated: 44 more columns]

## Sheet: D. feature scores all genes
S6 Data D. Median feature scores in phenotype models using transcription factors as potential features. Each row shows the median importance score (median score column) of a given gene (feature ID column) for prediction of a given phenotype with a given modeling technique and feature selection. For each phenotype/modeling technique combination, only the feature selection instance giving the highe…
Phenotype ID	feature selection	modeling technique	feature ID	median score	present in
branch count stem 1	spearman	rf	BnaA05g29010D	0.0623084	0.988889
branch count stem 1	spearman	rf	BnaC01g17020D	0.0569792	0.988889
branch count stem 1	spearman	rf	BnaA01g14450D	0.0431913	0.966667
branch count stem 1	spearman	rf	BnaC08g41150D	0.0346413	1
branch count stem 1	spearman	rf	BnaA10g13130D	0.0336614	0.911111
branch count stem 1	spearman	rf	BnaAnng17340D	0.0189394	0.955556
branch count stem 1	spearman	rf	BnaC02g04350D	0.0166541	0.988889
branch count stem 1	spearman	rf	BnaC05g45800D	0.0158936	0.977778
branch count stem 1	spearman	rf	BnaA09g47380D	0.0139989	0.755556
branch count stem 1	spearman	rf	BnaC05g15590D	0.0132987	0.888889
branch count stem 1	spearman	rf	BnaC03g17450D	0.0109511	0.944444
branch count stem 1	spearman	rf	BnaA08g20300D	0.00988351	0.955556
branch count stem 1	spearman	rf	BnaC09g36210D	0.00964971	0.922222
branch count stem 1	spearman	rf	BnaC05g10330D	0.00960817	1
branch count stem 1	spearman	rf	BnaA01g35760D	0.00948362	0.577778
branch count stem 1	spearman	rf	BnaCnng33420D	0.00879514	0.966667
branch count stem 1	spearman	rf	BnaA09g13300D	0.00841921	0.933333
branch count stem 1	spearman	rf	BnaA03g34220D	0.00714178	0.788889
branch count stem 1	spearman	rf	BnaC09g39140D	0.0066755	0.988889
branch count stem 1	spearman	rf	BnaA10g19710D	0.00666056	1
branch count stem 1	spearman	rf	BnaC02g23620D	0.00662364	0.955556
branch count stem 1	spearman	rf	BnaA07g19590D	0.00543902	0.677778
branch count stem 1	spearman	rf	BnaC07g25880D	0.00528028	0.833333
branch count stem 1	spearman	rf	BnaC01g17540D	0.00507723	0.777778
branch count stem 1	spearman	rf	BnaC03g42230D	0.00487889	0.855556
branch count stem 1	spearman	rf	BnaA06g35450D	0.00472905	1
branch count stem 1	spearman	rf	BnaA03g37150D	0.00451629	0.611111
branch count stem 1	spearman	rf	BnaA06g20870D	0.00422517	0.888889
branch count stem 1	spearman	rf	BnaC05g24580D	0.0040965	0.911111
branch count stem 1	spearman	rf	BnaA09g48720D	0.00396652	0.888889
branch count stem 1	spearman	rf	BnaA06g34260D	0.00370521	0.744444
branch count stem 1	spearman	rf	BnaA04g22900D	0.00350971	0.922222
branch count stem 1	spearman	rf	BnaA06g27750D	0.00337225	0.644444
branch count stem 1	spearman	rf	BnaC03g45680D	0.00321425	0.833333
branch count stem 1	spearman	rf	BnaA09g47290D	0.00321365	0.877778
branch count stem 1	spearman	rf	BnaAnng26750D	0.00302927	0.866667
branch count stem 1	spearman	rf	BnaC04g21990D	0.0029349	0.755556
branch count stem 1	spearman	rf	BnaA10g17050D	0.00283368	0.933333
branch count stem 1	spearman	rf	BnaC06g01910D	0.00278652	0.822222
branch count stem 1	spearman	rf	BnaA09g53040D	0.00245296	0.855556
branch count stem 1	spearman	rf	BnaC03g56360D	0.00244032	0.966667
branch count stem 1	spearman	rf	BnaA07g16970D	0.00238081	0.622222
branch count stem 1	spearman	rf	BnaCnng14900D	0.00224727	0.677778
branch count stem 1	spearman	rf	BnaC07g39340D	0.00224282	0.611111
branch count stem 1	spearman	rf	BnaCnng10860D	0.00223809	0.833333
branch count stem 1	spearman	rf	BnaA05g11950D	0.00223173	0.877778
branch count stem 1	spearman	rf	BnaA05g26660D	0.0022029	0.611111
branch count stem 1	spearman	rf	BnaC07g48390D	0.00219771	0.988889
branch count stem 1	spearman	rf	BnaA01g01400D	0.00219236	0.644444
branch count stem 1	spearman	rf	BnaA09g52260D	0.00213141	0.644444
branch count stem 1	spearman	rf	BnaC08g48150D	0.00196657	0.977778
branch count stem 1	spearman	rf	BnaAnng33240D	0.00191511	0.755556
branch count stem 1	spearman	rf	BnaC03g01850D	0.00177622	0.955556
branch count stem 1	spearman	rf	BnaC05g43490D	0.00171823	0.866667
branch count stem 1	spearman	rf	BnaC09g45710D	0.00167579	0.755556
branch count stem 1	spearman	rf	BnaC09g10900D	0.00159182	0.8
branch count stem 1	spearman	rf	BnaC09g10980D	0.00158896	0.588889
branch count stem 1	spearman	rf	BnaA07g17230D	0.00155179	0.711111
branch count stem 1	spearman	rf	BnaA01g18580D	0.00151799	0.822222
branch count stem 1	spearman	rf	BnaA06g24350D	0.0015003	0.622222
branch count stem 1	spearman	rf	BnaC07g45360D	0.00147702	0.611111
branch count stem 1	spearman	rf	BnaA01g10020D	0.00145553	0.733333
branch count stem 1	spearman	rf	BnaC08g41390D	0.0014278	0.844444
branch count stem 1	spearman	rf	BnaC01g37260D	0.00141347	0.8
branch count stem 1	spearman	rf	BnaC04g21390D	0.00137851	0.933333
branch count stem 1	spearman	rf	BnaC08g15350D	0.00137468	0.8
branch count stem 1	spearman	rf	BnaA07g33590D	0.00127644	0.788889
branch count stem 1	spearman	rf	BnaC08g42970D	0.00119014	0.733333
branch count stem 1	spearman	rf	BnaC06g14320D	0.00114848	0.711111
branch count stem 1	spearman	rf	BnaA01g06800D	0.00114395	0.644444
branch count stem 1	spearman	rf	BnaC07g25920D	0.001129	0.8
branch count stem 1	spearman	rf	BnaA08g14280D	0.00106253	0.622222
branch count stem 1	spearman	rf	BnaA09g42180D	0.00100969	0.677778
branch count stem 1	spearman	rf	BnaA02g31590D	0.000966828	0.622222
branch count stem 1	spearman	rf	BnaC04g07160D	0.00091236	0.588889
branch count stem 1	spearman	rf	BnaC05g18900D	0.000806249	0.855556
branch count stem 1	spearman	rf	BnaCnng50700D	0.000798833	0.822222
branch count stem 1	spearman	rf	BnaC03g60050D	0.000748992	0.844444
branch count stem 1	spearman	rf	BnaC08g25600D	0.000741016	0.655556
branch count stem 1	spearman	rf	BnaA10g29560D	0.00069504	0.677778
branch count stem 1	spearman	rf	BnaAnng11300D	0.000672891	0.622222
branch count stem 1	spearman	rf	BnaA03g01570D	0.000494618	0.9
branch count stem 1	spearman	rf	BnaC05g12820D	0.000486497	0.677778
branch count stem 1	spearman	rf	BnaC04g29380D	0.000483854	0.722222
branch count stem 1	spearman	rf	BnaA09g54640D	0.000443803	0.622222
branch count stem 1	spearman	rf	BnaC07g28990D	0.000396894	0.666667
branch count stem 1	spearman	rf	BnaA07g06030D	0.000361195	0.544444
branch count stem 1	spearman	rf	BnaA03g26120D	0.000347682	0.622222
branch count stem 1	spearman	rf	BnaC07g17300D	0.000323762	0.577778
branch count stem 1	spearman	rf	BnaC08g39020D	0.000318752	0.677778
branch count stem 1	spearman	rf	BnaA03g09600D	0.000317342	0.655556
branch count stem 1	spearman	rf	BnaA03g35140D	0.000308284	0.6
branch count stem 1	spearman	rf	BnaA07g00630D	0.000297227	0.544444
branch count stem 1	spearman	rf	BnaCnng44170D	0.000192662	0.533333
branch count stem 1	spearman	rf	BnaA05g15070D	0.000157918	0.555556
branch count stem 1	spearman	rf	BnaC08g48460D	0.000156737	0.6
branch count stem 1	spearman	rf	BnaA09g51980D	0.000154745	0.6
branch count stem 1	spearman	rf	BnaC07g16540D	0.000138771	0.611111
branch count stem 1	spearman	rf	BnaC04g30250D	0.000134677	0.544444
branch count stem 1	spearman	rf	BnaC01g37760D	0.000122954	0.5
branch count stem 1	spearman	rf	BnaC05g30740D	0.00010622	0.533333
branch count stem 1	spearman	rf	BnaA02g32810D	9.78662e-05	0.566667
branch count stem 1	spearman	rf	BnaC02g03490D	6.49648e-05	0.511111
branch count stem 1	spearman	rf	BnaAnng13720D	5.536e-05	0.522222
branch count stem 1	spearman	rf	BnaC03g32600D	4.78219e-05	0.511111
branch count stem 1	spearman	rf	BnaA02g23180D	4.18953e-05	0.511111
branch count stem 1	spearman	rf	BnaA08g20870D	1.93331e-05	0.5
branch count stem 1	spearman	rf	BnaA06g05150D	1.84726e-05	0.5
branch count stem 1	median	enet	BnaAnng11300D	0.194596	1
branch count stem 1	median	enet	BnaA06g14980D	0.154708	0.988889
branch count stem 1	median	enet	BnaAnng02460D	0.125118	0.988889
branch count stem 1	median	enet	BnaA06g27750D	0.111753	0.988889
branch count stem 1	median	enet	BnaC01g32580D	0.104707	1
branch count stem 1	median	enet	BnaA07g16970D	0.0973675	0.955556
branch count stem 1	median	enet	BnaC08g25600D	0.0843182	0.9
branch count stem 1	median	enet	BnaA03g23730D	0.0735882	0.822222
branch count stem 1	median	enet	BnaA09g48930D	0.0713788	0.788889
branch count stem 1	median	enet	BnaA09g47380D	0.0639633	0.844444
branch count stem 1	median	enet	BnaA05g01600D	0.0628073	0.855556
branch count stem 1	median	enet	BnaC05g15590D	0.0613127	0.766667
branch count stem 1	median	enet	BnaC05g09440D	0.0587614	0.9
branch count stem 1	median	enet	BnaCnng46430D	0.0523489	0.766667
branch count stem 1	median	enet	BnaC05g05990D	0.048788	0.855556
branch count stem 1	median	enet	BnaC08g41150D	0.0484374	0.722222
branch count stem 1	median	enet	BnaC09g47230D	0.0451869	0.833333
branch count stem 1	median	enet	BnaC07g31340D	0.0447121	0.811111
branch count stem 1	median	enet	BnaC05g45800D	0.0436845	0.8
branch count stem 1	median	enet	BnaC09g36210D	0.0407285	0.811111
branch count stem 1	median	enet	BnaC03g42070D	0.039726	0.777778
branch count stem 1	median	enet	BnaC02g10070D	0.0379621	0.766667
branch count stem 1	median	enet	BnaA06g02190D	0.0315495	0.788889
branch count stem 1	median	enet	BnaA03g11820D	0.0270376	0.677778
branch count stem 1	median	enet	BnaC07g20590D	0.0247256	0.655556
branch count stem 1	median	enet	BnaA10g26160D	0.0245405	0.711111
branch count stem 1	median	enet	BnaC09g31650D	0.0225729	0.644444
branch count stem 1	median	enet	BnaA08g12050D	0.0221928	0.666667
branch count stem 1	median	enet	BnaA02g00700D	0.0218773	0.655556
branch count stem 1	median	enet	BnaA06g12490D	0.0202749	0.7
branch count stem 1	median	enet	BnaA10g10860D	0.0200903	0.677778
branch count stem 1	median	enet	BnaC09g39140D	0.0193149	0.677778
branch count stem 1	median	enet	BnaA09g28580D	0.0184073	0.633333
branch count stem 1	median	enet	BnaC07g03550D	0.0174725	0.622222
branch count stem 1	median	enet	BnaC08g47360D	0.01658	0.6
branch count stem 1	median	enet	BnaA09g27410D	0.0165636	0.6
branch count stem 1	median	enet	BnaCnng06760D	0.0156414	0.6
branch count stem 1	median	enet	BnaC05g28620D	0.0147648	0.666667
branch count stem 1	median	enet	BnaA01g10020D	0.0134543	0.611111
branch count stem 1	median	enet	BnaA01g18580D	0.012798	0.577778
branch count stem 1	median	enet	BnaC09g06230D	0.0118225	0.544444
branch count stem 1	median	enet	BnaA06g35450D	0.0109004	0.622222
branch count stem 1	median	enet	BnaC08g42970D	0.0103401	0.6
branch count stem 1	median	enet	BnaA04g01940D	0.00948394	0.633333
branch count stem 1	median	enet	BnaC01g39750D	0.0084562	0.6
branch count stem 1	median	enet	BnaCnng33420D	0.00779241	0.544444
branch count stem 1	median	enet	BnaC08g40730D	0.00702042	0.522222
branch count stem 1	median	enet	BnaA05g11950D	0.00698554	0.6
branch count stem 1	median	enet	BnaCnng36980D	0.00692907	0.566667
branch count stem 1	median	enet	BnaA01g34850D	0.00579384	0.6
branch count stem 1	median	enet	BnaC03g60510D	0.00557541	0.533333
branch count stem 1	median	enet	BnaCnng37800D	0.00553435	0.544444
branch count stem 1	median	enet	BnaA09g40360D	0.00541043	0.522222
branch count stem 1	median	enet	BnaA07g11300D	0.0046576	0.533333
branch count stem 1	median	enet	BnaC07g39230D	0.00347965	0.522222
branch count stem 1	median	enet	BnaA01g29020D	0.00247554	0.544444
branch count stem 1	median	enet	BnaA04g04550D	7.00008e-05	0.5
branch count stem 1/length stem 1	median	rf	BnaA01g14450D	0.0299298	1
branch count stem 1/length stem 1	median	rf	BnaC01g17020D	0.0256852	1
branch count stem 1/length stem 1	median	rf	BnaA10g13130D	0.0231668	1
branch count stem 1/length stem 1	median	rf	BnaA05g29010D	0.0146965	1
branch count stem 1/length stem 1	median	rf	BnaCnng23140D	0.00963198	0.966667
branch count stem 1/length stem 1	median	rf	BnaA09g47380D	0.0066255	0.988889
branch count stem 1/length stem 1	median	rf	BnaA03g37150D	0.00655876	0.988889
branch count stem 1/length stem 1	median	rf	BnaC01g17540D	0.00476392	1
branch count stem 1/length stem 1	median	rf	BnaC03g17450D	0.00435306	0.977778
branch count stem 1/length stem 1	median	rf	BnaA09g13300D	0.0042907	0.977778
branch count stem 1/length stem 1	median	rf	BnaA04g22770D	0.00419035	0.955556
branch count stem 1/length stem 1	median	rf	BnaC02g04350D	0.00405534	0.977778
branch count stem 1/length stem 1	median	rf	BnaA05g23300D	0.004	0.955556
branch count stem 1/length stem 1	median	rf	BnaCnng33420D	0.004	0.988889
branch count stem 1/length stem 1	median	rf	BnaC04g54050D	0.00399814	0.955556
branch count stem 1/length stem 1	median	rf	BnaC08g42970D	0.00391028	0.911111
branch count stem 1/length stem 1	median	rf	BnaAnng17340D	0.00385564	0.933333
branch count stem 1/length stem 1	median	rf	BnaC09g39140D	0.00383947	0.944444
branch count stem 1/length stem 1	median	rf	BnaA06g15180D	0.00342467	0.988889
branch count stem 1/length stem 1	median	rf	BnaC08g41150D	0.00311093	0.977778
branch count stem 1/length stem 1	median	rf	BnaA08g20300D	0.00302202	0.933333
branch count stem 1/length stem 1	median	rf	BnaA01g01960D	0.00285135	0.755556
branch count stem 1/length stem 1	median	rf	BnaA05g11950D	0.00276226	0.911111
branch count stem 1/length stem 1	median	rf	BnaA10g05890D	0.00251739	0.933333
branch count stem 1/length stem 1	median	rf	BnaC01g18310D	0.00245723	0.911111
branch count stem 1/length stem 1	median	rf	BnaC07g39340D	0.00210439	0.855556
branch count stem 1/length stem 1	median	rf	BnaA10g19710D	0.00203198	0.877778
branch count stem 1/length stem 1	median	rf	BnaA09g09910D	0.00202909	0.911111
branch count stem 1/length stem 1	median	rf	BnaA06g24350D	0.002	0.877778
branch count stem 1/length stem 1	median	rf	BnaC01g12590D	0.002	0.933333
branch count stem 1/length stem 1	median	rf	BnaC06g04220D	0.002	0.9
branch count stem 1/length stem 1	median	rf	BnaC08g22920D	0.002	0.888889
branch count stem 1/length stem 1	median	rf	BnaC09g25360D	0.002	0.811111
branch count stem 1/length stem 1	median	rf	BnaA06g36290D	0.00197967	0.888889
branch count stem 1/length stem 1	median	rf	BnaC03g37860D	0.00196295	0.911111
branch count stem 1/length stem 1	median	rf	BnaA01g04670D	0.00195643	0.866667
branch count stem 1/length stem 1	median	rf	BnaC08g39110D	0.00195178	0.922222
branch count stem 1/length stem 1	median	rf	BnaC04g09640D	0.00195052	0.833333
branch count stem 1/length stem 1	median	rf	BnaC01g04060D	0.0019081	0.844444
branch count stem 1/length stem 1	median	rf	BnaCnng27040D	0.00188003	0.911111
branch count stem 1/length stem 1	median	rf	BnaC05g43490D	0.00178741	0.877778
branch count stem 1/length stem 1	median	rf	BnaA01g35760D	0.00173526	0.888889
branch count stem 1/length stem 1	median	rf	BnaA08g06760D	0.00162438	0.866667
branch count stem 1/length stem 1	median	rf	BnaC05g39800D	0.00161789	0.777778
branch count stem 1/length stem 1	median	rf	BnaA05g28090D	0.00157067	0.755556
branch count stem 1/length stem 1	median	rf	BnaC06g30850D	0.00148779	0.755556
branch count stem 1/length stem 1	median	rf	BnaC09g27620D	0.00137517	0.777778
branch count stem 1/length stem 1	median	rf	BnaC07g07970D	0.00135756	0.788889
branch count stem 1/length stem 1	median	rf	BnaC07g39230D	0.00134746	0.8
branch count stem 1/length stem 1	median	rf	BnaC05g10330D	0.00133884	0.888889
branch count stem 1/length stem 1	median	rf	BnaA02g17420D	0.0013369	0.777778
branch count stem 1/length stem 1	median	rf	BnaC03g15540D	0.0012724	0.788889
branch count stem 1/length stem 1	median	rf	BnaA06g35450D	0.00124295	0.822222
branch count stem 1/length stem 1	median	rf	BnaC09g10980D	0.00124278	0.822222
branch count stem 1/length stem 1	median	rf	BnaA07g11300D	0.0012413	0.777778
branch count stem 1/length stem 1	median	rf	BnaCnng14900D	0.00122849	0.822222
branch count stem 1/length stem 1	median	rf	BnaC01g35210D	0.00119495	0.8
branch count stem 1/length stem 1	median	rf	BnaC07g46820D	0.00116031	0.866667
branch count stem 1/length stem 1	median	rf	BnaAnng26750D	0.0010579	0.744444
branch count stem 1/length stem 1	median	rf	BnaA03g34220D	0.00104706	0.755556
branch count stem 1/length stem 1	median	rf	BnaA01g16090D	0.001	0.733333
branch count stem 1/length stem 1	median	rf	BnaA05g03430D	0.001	0.833333
branch count stem 1/length stem 1	median	rf	BnaA05g26660D	0.001	0.777778
branch count stem 1/length stem 1	median	rf	BnaA09g51980D	0.001	0.788889
branch count stem 1/length stem 1	median	rf	BnaA09g52260D	0.001	0.722222
branch count stem 1/length stem 1	median	rf	BnaAnng00330D	0.001	0.766667
branch count stem 1/length stem 1	median	rf	BnaAnng31380D	0.001	0.733333
branch count stem 1/length stem 1	median	rf	BnaAnng38080D	0.001	0.744444
branch count stem 1/length stem 1	median	rf	BnaC02g23620D	0.001	0.788889
branch count stem 1/length stem 1	median	rf	BnaC04g21990D	0.001	0.711111
branch count stem 1/length stem 1	median	rf	BnaC05g00750D	0.001	0.744444
branch count stem 1/length stem 1	median	rf	BnaC05g24580D	0.001	0.777778
branch count stem 1/length stem 1	median	rf	BnaC05g48690D	0.001	0.8
branch count stem 1/length stem 1	median	rf	BnaCnng38590D	0.001	0.744444
branch count stem 1/length stem 1	median	rf	BnaCnng73010D	0.001	0.8
branch count stem 1/length stem 1	median	rf	BnaC06g33750D	0.0009943	0.833333
branch count stem 1/length stem 1	median	rf	BnaC01g15480D	0.000985916	0.7
branch count stem 1/length stem 1	median	rf	BnaC06g43830D	0.000967736	0.755556
branch count stem 1/length stem 1	median	rf	BnaC03g36620D	0.000944098	0.811111
branch count stem 1/length stem 1	median	rf	BnaA10g27050D	0.000939868	0.744444
branch count stem 1/length stem 1	median	rf	BnaC03g26800D	0.000936271	0.733333
branch count stem 1/length stem 1	median	rf	BnaC04g14640D	0.000930846	0.722222
branch count stem 1/length stem 1	median	rf	BnaCnng03520D	0.000926312	0.822222
branch count stem 1/length stem 1	median	rf	BnaAnng11300D	0.000897737	0.766667
branch count stem 1/length stem 1	median	rf	BnaC02g06800D	0.000850821	0.688889
branch count stem 1/length stem 1	median	rf	BnaC07g25880D	0.000850202	0.688889
branch count stem 1/length stem 1	median	rf	BnaA05g31300D	0.000842332	0.744444
branch count stem 1/length stem 1	median	rf	BnaC06g27130D	0.000799069	0.733333
branch count stem 1/length stem 1	median	rf	BnaC09g48020D	0.000790938	0.755556
branch count stem 1/length stem 1	median	rf	BnaC09g15030D	0.000789709	0.744444
branch count stem 1/length stem 1	median	rf	BnaC02g34860D	0.000778177	0.7
branch count stem 1/length stem 1	median	rf	BnaC06g32130D	0.000774312	0.688889
branch count stem 1/length stem 1	median	rf	BnaA03g57940D	0.000771734	0.7
branch count stem 1/length stem 1	median	rf	BnaA04g26150D	0.000754621	0.733333
branch count stem 1/length stem 1	median	rf	BnaA09g48720D	0.000744245	0.755556
branch count stem 1/length stem 1	median	rf	BnaA07g18770D	0.000742097	0.755556
branch count stem 1/length stem 1	median	rf	BnaA09g42180D	0.00073241	0.677778
branch count stem 1/length stem 1	median	rf	BnaA08g16540D	0.000723103	0.733333
branch count stem 1/length stem 1	median	rf	BnaC03g42230D	0.000705191	0.655556
branch count stem 1/length stem 1	median	rf	BnaC08g39740D	0.000702492	0.722222
branch count stem 1/length stem 1	median	rf	BnaA05g02220D	0.000698558	0.666667
branch count stem 1/length stem 1	median	rf	BnaCnng78610D	0.000694819	0.655556
branch count stem 1/length stem 1	median	rf	BnaA08g02320D	0.000687183	0.711111
branch count stem 1/length stem 1	median	rf	BnaC09g30560D	0.000687183	0.688889
branch count stem 1/length stem 1	median	rf	BnaCnng01340D	0.000685526	0.722222
branch count stem 1/length stem 1	median	rf	BnaC05g15590D	0.000685103	0.722222
branch count stem 1/length stem 1	median	rf	BnaC03g15730D	0.000683612	0.677778
branch count stem 1/length stem 1	median	rf	BnaA01g34850D	0.000673344	0.666667
branch count stem 1/length stem 1	median	rf	BnaA01g22220D	0.000666584	0.722222
branch count stem 1/length stem 1	median	rf	BnaC03g06170D	0.000661462	0.633333
branch count stem 1/length stem 1	median	rf	BnaA05g10770D	0.000658082	0.644444
branch count stem 1/length stem 1	median	rf	BnaA09g50930D	0.000654212	0.633333
branch count stem 1/length stem 1	median	rf	BnaC05g45800D	0.000654124	0.788889
branch count stem 1/length stem 1	median	rf	BnaCnng35900D	0.00065255	0.688889
branch count stem 1/length stem 1	median	rf	BnaC08g42120D	0.00065217	0.688889
branch count stem 1/length stem 1	median	rf	BnaA09g54640D	0.000646024	0.6
branch count stem 1/length stem 1	median	rf	BnaC07g48390D	0.000645858	0.611111
branch count stem 1/length stem 1	median	rf	BnaA04g24200D	0.000642415	0.588889
branch count stem 1/length stem 1	median	rf	BnaA09g49740D	0.000638548	0.6
branch count stem 1/length stem 1	median	rf	BnaC09g36210D	0.0006367	0.733333
branch count stem 1/length stem 1	median	rf	BnaA04g04550D	0.000635371	0.677778
branch count stem 1/length stem 1	median	rf	BnaC09g05690D	0.000634238	0.655556
branch count stem 1/length stem 1	median	rf	BnaC03g74630D	0.000633194	0.655556
branch count stem 1/length stem 1	median	rf	BnaC07g23990D	0.000631735	0.677778
branch count stem 1/length stem 1	median	rf	BnaA07g03860D	0.000630129	0.655556
branch count stem 1/length stem 1	median	rf	BnaC07g39490D	0.00062965	0.633333
branch count stem 1/length stem 1	median	rf	BnaC07g45080D	0.000625953	0.6
branch count stem 1/length stem 1	median	rf	BnaA03g39410D	0.000624894	0.655556
branch count stem 1/length stem 1	median	rf	BnaC06g17050D	0.000624452	0.711111
branch count stem 1/length stem 1	median	rf	BnaA10g04530D	0.000623938	0.611111
branch count stem 1/length stem 1	median	rf	BnaC03g36710D	0.000623334	0.633333
branch count stem 1/length stem 1	median	rf	BnaC03g23920D	0.000623078	0.588889
branch count stem 1/length stem 1	median	rf	BnaA09g26220D	0.00062168	0.666667
branch count stem 1/length stem 1	median	rf	BnaC09g46630D	0.000620032	0.644444
branch count stem 1/length stem 1	median	rf	BnaA09g14180D	0.000619794	0.588889
branch count stem 1/length stem 1	median	rf	BnaC06g25780D	0.000613605	0.677778
branch count stem 1/length stem 1	median	rf	BnaA03g00290D	0.000611251	0.677778
branch count stem 1/length stem 1	median	rf	BnaC01g05450D	0.000609535	0.688889
branch count stem 1/length stem 1	median	rf	BnaA05g34000D	0.00060921	0.622222
branch count stem 1/length stem 1	median	rf	BnaC09g38460D	0.000606955	0.588889
branch count stem 1/length stem 1	median	rf	BnaAnng05590D	0.000604355	0.622222
branch count stem 1/length stem 1	median	rf	BnaA02g10740D	0.000598765	0.555556
branch count stem 1/length stem 1	median	rf	BnaA09g49260D	0.000597462	0.6
branch count stem 1/length stem 1	median	rf	BnaCnng29070D	0.000596658	0.644444
branch count stem 1/length stem 1	median	rf	BnaA01g20060D	0.000595768	0.622222
branch count stem 1/length stem 1	median	rf	BnaA07g34760D	0.000594983	0.677778
branch count stem 1/length stem 1	median	rf	BnaA02g01100D	0.000592849	0.577778
branch count stem 1/length stem 1	median	rf	BnaAnng11720D	0.000590407	0.655556
branch count stem 1/length stem 1	median	rf	BnaC03g01850D	0.000588475	0.611111
branch count stem 1/length stem 1	median	rf	BnaC03g05740D	0.000587785	0.6
branch count stem 1/length stem 1	median	rf	BnaC08g17370D	0.000583517	0.566667
branch count stem 1/length stem 1	median	rf	BnaCnng61860D	0.00058328	0.566667
branch count stem 1/length stem 1	median	rf	BnaC06g18930D	0.000582709	0.644444
branch count stem 1/length stem 1	median	rf	BnaC06g27940D	0.000578845	0.566667
branch count stem 1/length stem 1	median	rf	BnaC04g54230D	0.000577367	0.577778
branch count stem 1/length stem 1	median	rf	BnaA09g28580D	0.000576735	0.7
branch count stem 1/length stem 1	median	rf	BnaC08g11840D	0.000575568	0.644444
branch count stem 1/length stem 1	median	rf	BnaC04g03460D	0.000575411	0.633333
branch count stem 1/length stem 1	median	rf	BnaA07g19590D	0.000575017	0.588889
branch count stem 1/length stem 1	median	rf	BnaA03g51550D	0.000573583	0.577778
branch count stem 1/length stem 1	median	rf	BnaC08g15350D	0.000567925	0.611111
branch count stem 1/length stem 1	median	rf	BnaA01g10090D	0.000567432	0.711111
branch count stem 1/length stem 1	median	rf	BnaC06g00710D	0.00056655	0.577778
branch count stem 1/length stem 1	median	rf	BnaA07g17230D	0.000565708	0.577778
branch count stem 1/length stem 1	median	rf	BnaA08g19020D	0.000561829	0.611111
branch count stem 1/length stem 1	median	rf	BnaC06g31500D	0.000561753	0.733333
branch count stem 1/length stem 1	median	rf	BnaC05g12820D	0.000559398	0.588889
branch count stem 1/length stem 1	median	rf	BnaC05g04890D	0.000557433	0.555556
branch count stem 1/length stem 1	median	rf	BnaA07g33590D	0.000555844	0.577778
branch count stem 1/length stem 1	median	rf	BnaA09g18260D	0.000553929	0.555556
branch count stem 1/length stem 1	median	rf	BnaC05g41640D	0.000549997	0.533333
branch count stem 1/length stem 1	median	rf	BnaC02g06890D	0.000543231	0.6
branch count stem 1/length stem 1	median	rf	BnaC09g45710D	0.000539644	0.555556
branch count stem 1/length stem 1	median	rf	BnaA07g04040D	0.000539421	0.688889
branch count stem 1/length stem 1	median	rf	BnaC04g42060D	0.000525884	0.588889
branch count stem 1/length stem 1	median	rf	BnaCnng43660D	0.000520351	0.577778
branch count stem 1/length stem 1	median	rf	BnaC09g47400D	0.000514342	0.677778
branch count stem 1/length stem 1	median	rf	BnaA02g06860D	0.000511928	0.611111
branch count stem 1/length stem 1	median	rf	BnaC05g19040D	0.000509326	0.588889
branch count stem 1/length stem 1	median	rf	BnaA10g17050D	0.000493313	0.555556
branch count stem 1/length stem 1	median	rf	BnaC02g08340D	0.000457659	0.644444
branch count stem 1/length stem 1	median	rf	BnaC08g21570D	0.000445539	0.722222
branch count stem 1/length stem 1	median	rf	BnaA09g07850D	0.000405093	0.633333
branch count stem 1/length stem 1	median	rf	BnaC03g22090D	0.000402798	0.566667
branch count stem 1/length stem 1	median	rf	BnaA07g21010D	0.0003937	0.688889
branch count stem 1/length stem 1	median	rf	BnaA04g15550D	0.000390823	0.522222
branch count stem 1/length stem 1	median	rf	BnaUnng02450D	0.000384549	0.666667
branch count stem 1/length stem 1	median	rf	BnaC08g01440D	0.000383778	0.655556
branch count stem 1/length stem 1	median	rf	BnaC07g00870D	0.000380209	0.633333
branch count stem 1/length stem 1	median	rf	BnaC07g00720D	0.000374376	0.577778
branch count stem 1/length stem 1	median	rf	BnaC04g45240D	0.000362267	0.677778
branch count stem 1/length stem 1	median	rf	BnaC02g07370D	0.000353897	0.722222
branch count stem 1/length stem 1	median	rf	BnaC08g16710D	0.000327801	0.655556
branch count stem 1/length stem 1	median	rf	BnaA02g30460D	0.000315598	0.7
branch count stem 1/length stem 1	median	rf	BnaC09g43770D	0.000311059	0.622222
branch count stem 1/length stem 1	median	rf	BnaC09g16280D	0.00029909	0.722222
branch count stem 1/length stem 1	median	rf	BnaC04g08430D	0.000295948	0.644444
branch count stem 1/length stem 1	median	rf	BnaC03g42070D	0.000294393	0.6
branch count stem 1/length stem 1	median	rf	BnaCnng31340D	0.00028127	0.588889
branch count stem 1/length stem 1	median	rf	BnaAnng04080D	0.00027966	0.633333
branch count stem 1/length stem 1	median	rf	BnaA08g01770D	0.000275527	0.688889
branch count stem 1/length stem 1	median	rf	BnaA09g42250D	0.000266956	0.655556
branch count stem 1/length stem 1	median	rf	BnaA06g09780D	0.00026491	0.522222
branch count stem 1/length stem 1	median	rf	BnaA05g34190D	0.000262681	0.6
branch count stem 1/length stem 1	median	rf	BnaC04g40070D	0.000262579	0.644444
branch count stem 1/length stem 1	median	rf	BnaA06g30960D	0.000261502	0.7
branch count stem 1/length stem 1	median	rf	BnaC03g39980D	0.000258581	0.633333
branch count stem 1/length stem 1	median	rf	BnaC02g00030D	0.000255587	0.644444
branch count stem 1/length stem 1	median	rf	BnaA08g15550D	0.000254449	0.655556
branch count stem 1/length stem 1	median	rf	BnaC09g48620D	0.00025252	0.677778
branch count stem 1/length stem 1	median	rf	BnaC01g20980D	0.000240985	0.633333
branch count stem 1/length stem 1	median	rf	BnaA06g01740D	0.000236799	0.588889
branch count stem 1/length stem 1	median	rf	BnaA04g05790D	0.000230801	0.588889
branch count stem 1/length stem 1	median	rf	BnaA10g10860D	0.000228409	0.677778
branch count stem 1/length stem 1	median	rf	BnaAnng09510D	0.000226586	0.611111
branch count stem 1/length stem 1	median	rf	BnaA06g25600D	0.00022086	0.644444
branch count stem 1/length stem 1	median	rf	BnaA03g42430D	0.000220531	0.622222
branch count stem 1/length stem 1	median	rf	BnaC09g40230D	0.000219027	0.666667
branch count stem 1/length stem 1	median	rf	BnaCnng05720D	0.000218946	0.666667
branch count stem 1/length stem 1	median	rf	BnaA09g54000D	0.000217765	0.633333
branch count stem 1/length stem 1	median	rf	BnaAnng02840D	0.000212767	0.644444
branch count stem 1/length stem 1	median	rf	BnaAnng13200D	0.000201612	0.6
branch count stem 1/length stem 1	median	rf	BnaA01g29020D	0.000199456	0.6
branch count stem 1/length stem 1	median	rf	BnaC08g13940D	0.000194773	0.566667
branch count stem 1/length stem 1	median	rf	BnaA09g29070D	0.000193975	0.566667
branch count stem 1/length stem 1	median	rf	BnaC03g48820D	0.000192126	0.622222
branch count stem 1/length stem 1	median	rf	BnaC05g31740D	0.000191986	0.622222
branch count stem 1/length stem 1	median	rf	BnaC02g44950D	0.00018427	0.544444
branch count stem 1/length stem 1	median	rf	BnaA09g51710D	0.000182701	0.555556
branch count stem 1/length stem 1	median	rf	BnaA10g23750D	0.000178648	0.7
branch count stem 1/length stem 1	median	rf	BnaA10g10290D	0.000172734	0.6
branch count stem 1/length stem 1	median	rf	BnaC03g41770D	0.000172363	0.588889
branch count stem 1/length stem 1	median	rf	BnaA02g04320D	0.000168436	0.588889
branch count stem 1/length stem 1	median	rf	BnaA03g04640D	0.000165273	0.588889
branch count stem 1/length stem 1	median	rf	BnaC05g50690D	0.000163574	0.588889
branch count stem 1/length stem 1	median	rf	BnaAnng10350D	0.000161489	0.677778
branch count stem 1/length stem 1	median	rf	BnaA05g35590D	0.000155546	0.566667
branch count stem 1/length stem 1	median	rf	BnaA04g21690D	0.000151811	0.588889
branch count stem 1/length stem 1	median	rf	BnaC05g23880D	0.000150883	0.533333
branch count stem 1/length stem 1	median	rf	BnaA08g05860D	0.000150078	0.555556
branch count stem 1/length stem 1	median	rf	BnaA09g02390D	0.000143299	0.544444
branch count stem 1/length stem 1	median	rf	BnaA04g16230D	0.0001369	0.533333
branch count stem 1/length stem 1	median	rf	BnaC08g43010D	0.000134575	0.533333
branch count stem 1/length stem 1	median	rf	BnaC04g31230D	0.000132492	0.655556
branch count stem 1/length stem 1	median	rf	BnaCnng45570D	0.000126378	0.622222
branch count stem 1/length stem 1	median	rf	BnaC01g38880D	0.000122859	0.644444
branch count stem 1/length stem 1	median	rf	BnaC04g10160D	0.000118495	0.555556
branch count stem 1/length stem 1	median	rf	BnaA08g31580D	0.000114287	0.566667
branch count stem 1/length stem 1	median	rf	BnaC08g37290D	0.000108478	0.611111
branch count stem 1/length stem 1	median	rf	BnaC03g70730D	0.000107877	0.633333
branch count stem 1/length stem 1	median	rf	BnaA04g09090D	0.000105064	0.6
branch count stem 1/length stem 1	median	rf	BnaC07g25060D	0.000102082	0.622222
branch count stem 1/length stem 1	median	rf	BnaA03g38270D	0.000101494	0.577778
branch count stem 1/length stem 1	median	rf	BnaC08g12770D	0.000100449	0.555556
branch count stem 1/length stem 1	median	rf	BnaC09g27640D	9.48504e-05	0.6
branch count stem 1/length stem 1	median	rf	BnaA04g17710D	8.98709e-05	0.555556
branch count stem 1/length stem 1	median	rf	BnaA01g18580D	8.74717e-05	0.522222
branch count stem 1/length stem 1	median	rf	BnaA06g37990D	8.64201e-05	0.6
branch count stem 1/length stem 1	median	rf	BnaC02g03210D	8.27137e-05	0.622222
branch count stem 1/length stem 1	median	rf	BnaC03g73270D	8.23277e-05	0.555556
branch count stem 1/length stem 1	median	rf	BnaA02g08400D	8.16228e-05	0.611111
branch count stem 1/length stem 1	median	rf	BnaA09g34700D	8.02149e-05	0.566667
branch count stem 1/length stem 1	median	rf	BnaA03g13030D	7.96092e-05	0.555556
branch count stem 1/length stem 1	median	rf	BnaC05g28450D	7.92167e-05	0.644444
branch count stem 1/length stem 1	median	rf	BnaC06g20020D	7.80297e-05	0.6
branch count stem 1/length stem 1	median	rf	BnaC04g51640D	7.34061e-05	0.544444
branch count stem 1/length stem 1	median	rf	BnaA09g07280D	7.2113e-05	0.544444
branch count stem 1/length stem 1	median	rf	BnaC08g44900D	6.49241e-05	0.555556
branch count stem 1/length stem 1	median	rf	BnaCnng66970D	5.86971e-05	0.588889
branch count stem 1/length stem 1	median	rf	BnaA06g05270D	5.56176e-05	0.622222
branch count stem 1/length stem 1	median	rf	BnaA08g07300D	5.29244e-05	0.555556
branch count stem 1/length stem 1	median	rf	BnaA07g02760D	4.93966e-05	0.555556
branch count stem 1/length stem 1	median	rf	BnaC01g22850D	4.93403e-05	0.622222
branch count stem 1/length stem 1	median	rf	BnaA02g03120D	4.92215e-05	0.522222
branch count stem 1/length stem 1	median	rf	BnaC03g36050D	4.87687e-05	0.577778
branch count stem 1/length stem 1	median	rf	BnaC07g34900D	4.76966e-05	0.6
branch count stem 1/length stem 1	median	rf	BnaA03g13200D	4.75902e-05	0.544444
branch count stem 1/length stem 1	median	rf	BnaC08g37980D	4.75196e-05	0.555556
branch count stem 1/length stem 1	median	rf	BnaAnng18490D	4.43671e-05	0.522222
branch count stem 1/length stem 1	median	rf	BnaA07g00310D	4.30189e-05	0.544444
branch count stem 1/length stem 1	median	rf	BnaA06g22130D	4.23611e-05	0.6
branch count stem 1/length stem 1	median	rf	BnaAnng08920D	4.14903e-05	0.544444
branch count stem 1/length stem 1	median	rf	BnaA07g08050D	4.12791e-05	0.533333
branch count stem 1/length stem 1	median	rf	BnaC02g20140D	4.0277e-05	0.622222
branch count stem 1/length stem 1	median	rf	BnaCnng02800D	3.99305e-05	0.588889
branch count stem 1/length stem 1	median	rf	BnaC03g12230D	3.92765e-05	0.611111
branch count stem 1/length stem 1	median	rf	BnaC05g09490D	3.92581e-05	0.633333
branch count stem 1/length stem 1	median	rf	BnaA06g34700D	3.84196e-05	0.6
branch count stem 1/length stem 1	median	rf	BnaC04g31300D	3.82579e-05	0.588889
branch count stem 1/length stem 1	median	rf	BnaA05g02000D	3.58186e-05	0.588889
branch count stem 1/length stem 1	median	rf	BnaC03g41380D	3.34662e-05	0.6
branch count stem 1/length stem 1	median	rf	BnaA09g25820D	3.2222e-05	0.544444
branch count stem 1/length stem 1	median	rf	BnaA04g19760D	3.147e-05	0.588889
branch count stem 1/length stem 1	median	rf	BnaA04g22900D	3.06864e-05	0.522222
branch count stem 1/length stem 1	median	rf	BnaC09g53790D	2.83637e-05	0.622222
branch count stem 1/length stem 1	median	rf	BnaA09g03820D	2.80522e-05	0.555556
branch count stem 1/length stem 1	median	rf	BnaA06g22560D	2.67898e-05	0.566667
branch count stem 1/length stem 1	median	rf	BnaC07g38990D	2.65983e-05	0.544444
branch count stem 1/length stem 1	median	rf	BnaC04g43100D	2.64635e-05	0.522222
branch count stem 1/length stem 1	median	rf	BnaC03g39090D	2.5127e-05	0.588889
branch count stem 1/length stem 1	median	rf	BnaA02g18400D	2.37799e-05	0.533333
branch count stem 1/length stem 1	median	rf	BnaA04g05550D	2.3155e-05	0.566667
branch count stem 1/length stem 1	median	rf	BnaAnng41790D	2.28464e-05	0.566667
branch count stem 1/length stem 1	median	rf	BnaA09g39110D	2.24697e-05	0.577778
branch count stem 1/length stem 1	median	rf	BnaC06g20870D	2.16528e-05	0.566667
branch count stem 1/length stem 1	median	rf	BnaC08g20590D	2.02922e-05	0.533333
branch count stem 1/length stem 1	median	rf	BnaCnng47700D	2.02917e-05	0.533333
branch count stem 1/length stem 1	median	rf	BnaC08g16870D	2.01989e-05	0.522222
branch count stem 1/length stem 1	median	rf	BnaA04g20980D	1.84042e-05	0.533333
branch count stem 1/length stem 1	median	rf	BnaC03g03550D	1.75115e-05	0.533333
branch count stem 1/length stem 1	median	rf	BnaA09g23210D	1.71345e-05	0.533333
branch count stem 1/length stem 1	median	rf	BnaC07g21980D	1.31828e-05	0.555556
branch count stem 1/length stem 1	median	rf	BnaC01g36130D	1.31826e-05	0.555556
branch count stem 1/length stem 1	median	rf	BnaC03g67850D	1.18157e-05	0.511111
branch count stem 1/length stem 1	median	rf	BnaA09g29810D	1.14674e-05	0.522222
branch count stem 1/length stem 1	median	rf	BnaAnng24200D	1.08488e-05	0.544444
branch count stem 1/length stem 1	median	rf	BnaC07g15720D	1.06397e-05	0.544444
branch count stem 1/length stem 1	median	rf	BnaC03g57430D	1.02263e-05	0.555556
branch count stem 1/length stem 1	median	rf	BnaC06g05580D	8.75637e-06	0.511111
branch count stem 1/length stem 1	median	rf	BnaC07g03080D	8.55341e-06	0.511111
branch count stem 1/length stem 1	median	rf	BnaA06g13130D	8.45454e-06	0.511111
branch count stem 1/length stem 1	median	rf	BnaA07g28060D	7.03317e-06	0.544444
branch count stem 1/length stem 1	median	rf	BnaA09g50000D	5.81873e-06	0.566667
branch count stem 1/length stem 1	median	rf	BnaA03g15590D	5.30015e-06	0.511111
branch count stem 1/length stem 1	median	rf	BnaC03g09350D	5.26188e-06	0.522222
branch count stem 1/length stem 1	median	rf	BnaC06g02440D	5.06019e-06	0.522222
branch count stem 1/length stem 1	median	rf	BnaC05g25920D	5.03639e-06	0.511111
branch count stem 1/length stem 1	median	rf	BnaC03g27060D	4.60173e-06	0.544444
branch count stem 1/length stem 1	median	rf	BnaA01g31650D	4.49786e-06	0.522222
branch count stem 1/length stem 1	median	rf	BnaC03g00070D	4.31707e-06	0.555556
branch count stem 1/length stem 1	median	rf	BnaA02g01230D	4.18029e-06	0.522222
branch count stem 1/length stem 1	median	rf	BnaC01g27960D	4.09292e-06	0.555556
branch count stem 1/length stem 1	median	rf	BnaC05g30690D	4.05395e-06	0.566667
branch count stem 1/length stem 1	median	rf	BnaC07g33460D	3.75809e-06	0.555556
branch count stem 1/length stem 1	median	rf	BnaC03g71790D	2.98907e-06	0.5
branch count stem 1/length stem 1	median	rf	BnaA03g13240D	2.60475e-06	0.511111
branch count stem 1/length stem 1	median	rf	BnaA07g01810D	2.52225e-06	0.511111
branch count stem 1/length stem 1	median	rf	BnaA09g56040D	2.36573e-06	0.533333
branch count stem 1/length stem 1	median	rf	BnaA01g16460D	1.94969e-06	0.533333
branch count stem 1/length stem 1	median	rf	BnaA03g01190D	1.64014e-06	0.511111
branch count stem 1/length stem 1	median	rf	BnaA07g30300D	1.55971e-06	0.544444
branch count stem 1/length stem 1	median	rf	BnaC09g30230D	1.51049e-06	0.533333
branch count stem 1/length stem 1	median	rf	BnaA10g14840D	1.33677e-06	0.511111
branch count stem 1/length stem 1	median	rf	BnaC05g01920D	1.21734e-06	0.5
branch count stem 1/length stem 1	median	rf	BnaA08g17410D	1.15416e-06	0.511111
branch count stem 1/length stem 1	median	rf	BnaCnng11900D	1.09854e-06	0.5
branch count stem 1/length stem 1	median	rf	BnaA02g01840D	1.09665e-06	0.511111
branch count stem 1/length stem 1	median	rf	BnaC09g52060D	1.05207e-06	0.555556
branch count stem 1/length stem 1	median	rf	BnaC02g30020D	1.04036e-06	0.511111
branch count stem 1/length stem 1	median	rf	BnaC03g70110D	7.6196e-07	0.5
branch count stem 1/length stem 1	median	rf	BnaA03g29800D	7.2422e-07	0.5
branch count stem 1/length stem 1	median	rf	BnaC05g47460D	7.13688e-07	0.533333
branch count stem 1/length stem 1	median	rf	BnaC06g06210D	6.84668e-07	0.522222
branch count stem 1/length stem 1	median	rf	BnaA02g34300D	6.82998e-07	0.533333
branch count stem 1/length stem 1	median	rf	BnaA02g31050D	6.55081e-07	0.533333
branch count stem 1/length stem 1	median	rf	BnaA06g30750D	5.93574e-07	0.533333
branch count stem 1/length stem 1	median	rf	BnaC04g34750D	5.45802e-07	0.5
branch count stem 1/length stem 1	median	rf	BnaA06g14980D	4.96606e-07	0.544444
branch count stem 1/length stem 1	median	rf	BnaCnng46650D	4.74047e-07	0.522222
branch count stem 1/length stem 1	median	rf	BnaC04g34240D	4.56803e-07	0.511111
branch count stem 1/length stem 1	median	rf	BnaA05g03330D	3.99314e-07	0.511111
branch count stem 1/length stem 1	median	rf	BnaA05g26780D	3.87068e-07	0.5
branch count stem 1/length stem 1	median	rf	BnaC08g44610D	3.61358e-07	0.5
branch count stem 1/length stem 1	median	rf	BnaC05g18420D	3.07783e-07	0.522222
branch count stem 1/length stem 1	median	rf	BnaC01g15360D	2.87505e-07	0.511111
branch count stem 1/length stem 1	median	rf	BnaA09g03790D	2.87073e-07	0.511111
branch count stem 1/length stem 1	median	rf	BnaCnng26600D	2.14065e-07	0.522222
branch count stem 1/length stem 1	median	rf	BnaCnng37800D	2.13521e-07	0.5
branch count stem 1/length stem 1	median	rf	BnaC05g21920D	1.59017e-07	0.511111
branch count stem 1/length stem 1	median	rf	BnaC03g60510D	1.35208e-07	0.5
branch count stem 1/length stem 1	median	rf	BnaC03g47110D	1.17639e-07	0.533333
branch count stem 1/length stem 1	median	rf	BnaA02g11190D	1.11854e-07	0.522222
branch count stem 1/length stem 1	median	rf	BnaAnng05510D	9.13493e-08	0.5
branch count stem 1/length stem 1	median	rf	BnaC09g10280D	8.91938e-08	0.511111
branch count stem 1/length stem 1	median	rf	BnaC06g10300D	8.50054e-08	0.5
branch count stem 1/length stem 1	median	rf	BnaC05g30740D	7.45011e-08	0.522222
branch count stem 1/length stem 1	median	rf	BnaA10g06520D	6.79618e-08	0.5
branch count stem 1/length stem 1	median	rf	BnaC03g01130D	6.54192e-08	0.5
branch count stem 1/length stem 1	median	rf	BnaC02g10170D	5.7491e-08	0.511111
branch count stem 1/length stem 1	median	rf	BnaA07g23720D	4.60233e-08	0.5
branch count stem 1/length stem 1	median	rf	BnaCnng69530D	4.25779e-08	0.5
branch count stem 1/length stem 1	median	rf	BnaA08g27460D	3.94317e-08	0.5
branch count stem 1/length stem 1	median	rf	BnaA06g31110D	2.11999e-08	0.533333
branch count stem 1/length stem 1	median	rf	BnaC09g44410D	2.06918e-08	0.5
branch count stem 1/length stem 1	median	rf	BnaA02g02540D	1.81368e-08	0.5
branch count stem 1/length stem 1	median	rf	BnaC01g34820D	1.30945e-08	0.5
branch count stem 1/length stem 1	median	rf	BnaA03g09280D	2.61092e-09	0.5
branch count stem 1/length stem 1	median	rf	BnaA06g32650D	1.21302e-09	0.5
branch count stem 1/length stem 1	median	rf	BnaA07g28720D	8.89675e-11	0.5
branch count stem 1/length stem 1	median	rf	BnaC07g40110D	6.06203e-11	0.5
branch count stem 1/length stem 1	median	rf	BnaA03g51820D	5.29306e-11	0.5
branch count stem 1/length stem 1	median	rf	BnaC03g44160D	3.19638e-19	0.5
branch count stem 1/length stem 1	median	rf	BnaC01g37760D	2.07491e-19	0.5
branch count stem 1/length stem 1	median	enet	BnaAnng11300D	0.00272811	0.977778
branch count stem 1/length stem 1	median	enet	BnaC05g15590D	0.000917711	0.777778
branch count stem 1/length stem 1	median	enet	BnaC03g60510D	0.000477744	0.733333
branch count stem 1/length stem 1	median	enet	BnaA06g14980D	0.000470181	0.677778
branch count stem 1/length stem 1	median	enet	BnaC09g47230D	2.67025e-05	0.544444
branches per stem	median	rf	BnaC06g29300D	0.112537	1
branches per stem	median	rf	BnaA09g32570D	0.0195114	1
branches per stem	median	rf	BnaA06g23080D	0.016	1
branches per stem	median	rf	BnaA07g16350D	0.009	1
branches per stem	median	rf	BnaA09g40430D	0.00742532	0.977778
branches per stem	median	rf	BnaCnng70150D	0.00653862	0.944444
branches per stem	median	rf	BnaC07g05360D	0.00613165	0.955556
branches per stem	median	rf	BnaA07g04260D	0.00609969	0.988889
branches per stem	median	rf	BnaC02g14410D	0.005	0.977778
branches per stem	median	rf	BnaC05g43830D	0.00498206	0.933333
branches per stem	median	rf	BnaA02g28930D	0.00490505	0.933333
branches per stem	median	rf	BnaC01g28730D	0.00407373	0.966667
branches per stem	median	rf	BnaA03g17790D	0.00344149	0.933333
branches per stem	median	rf	BnaA08g29900D	0.00317042	0.922222
branches per stem	median	rf	BnaAnng23890D	0.00308797	0.922222
branches per stem	median	rf	BnaA02g01780D	0.00304011	0.944444
branches per stem	median	rf	BnaA07g13950D	0.00300519	0.755556
branches per stem	median	rf	BnaA07g09500D	0.00279187	0.811111
branches per stem	median	rf	BnaA03g14220D	0.0021707	0.866667
branches per stem	median	rf	BnaC03g11700D	0.00211455	0.844444
branches per stem	median	rf	BnaCnng43810D	0.00204518	0.833333
branches per stem	median	rf	BnaA09g34940D	0.00203336	0.844444
branches per stem	median	rf	BnaC02g21850D	0.00201309	0.866667
branches per stem	median	rf	BnaA03g41620D	0.002	0.822222
branches per stem	median	rf	BnaA03g56350D	0.002	0.8
branches per stem	median	rf	BnaA05g30050D	0.002	0.9
branches per stem	median	rf	BnaA08g25270D	0.002	0.822222
branches per stem	median	rf	BnaA09g23610D	0.002	0.888889
branches per stem	median	rf	BnaC02g20560D	0.002	0.9
branches per stem	median	rf	BnaC02g33620D	0.002	0.8
branches per stem	median	rf	BnaA03g10160D	0.00198199	0.855556
branches per stem	median	rf	BnaC01g14020D	0.00194327	0.844444
branches per stem	median	rf	BnaA01g29920D	0.00174415	0.777778
branches per stem	median	rf	BnaC02g12770D	0.00160031	0.888889
branches per stem	median	rf	BnaA05g29510D	0.00150686	0.811111
branches per stem	median	rf	BnaC07g35860D	0.00143017	0.777778
branches per stem	median	rf	BnaC01g23370D	0.00135743	0.811111
branches per stem	median	rf	BnaC04g36040D	0.00133732	0.722222
branches per stem	median	rf	BnaA08g26870D	0.00128392	0.777778
branches per stem	median	rf	BnaCnng27140D	0.00124522	0.855556
branches per stem	median	rf	BnaA06g17810D	0.00124053	0.8
branches per stem	median	rf	BnaC07g22150D	0.0012373	0.744444
branches per stem	median	rf	BnaC04g22670D	0.0012337	0.722222
branches per stem	median	rf	BnaC08g29150D	0.00122838	0.855556
branches per stem	median	rf	BnaC09g24140D	0.00120041	0.733333
branches per stem	median	rf	BnaA05g14920D	0.00113231	0.766667
branches per stem	median	rf	BnaA09g32170D	0.00105197	0.811111
branches per stem	median	rf	BnaA01g14750D	0.001	0.733333
branches per stem	median	rf	BnaA01g29490D	0.001	0.677778
branches per stem	median	rf	BnaA03g30870D	0.001	0.833333
branches per stem	median	rf	BnaA04g11860D	0.001	0.822222
branches per stem	median	rf	BnaA07g19440D	0.001	0.644444
branches per stem	median	rf	BnaA09g05650D	0.001	0.744444
branches per stem	median	rf	BnaA09g20970D	0.001	0.655556
branches per stem	median	rf	BnaA09g29370D	0.001	0.655556
branches per stem	median	rf	BnaA09g40010D	0.001	0.7
branches per stem	median	rf	BnaA10g10410D	0.001	0.777778
branches per stem	median	rf	BnaAnng13200D	0.001	0.677778
branches per stem	median	rf	BnaAnng25450D	0.001	0.755556
branches per stem	median	rf	BnaC01g34300D	0.001	0.744444
branches per stem	median	rf	BnaC04g12920D	0.001	0.688889
branches per stem	median	rf	BnaC05g01140D	0.001	0.833333
branches per stem	median	rf	BnaC05g11260D	0.001	0.655556
branches per stem	median	rf	BnaC05g28370D	0.001	0.755556
branches per stem	median	rf	BnaC05g34290D	0.001	0.711111
branches per stem	median	rf	BnaC05g44490D	0.001	0.733333
branches per stem	median	rf	BnaC06g08980D	0.001	0.744444
branches per stem	median	rf	BnaC06g23410D	0.001	0.711111
branches per stem	median	rf	BnaC07g34900D	0.001	0.666667
branches per stem	median	rf	BnaC07g48340D	0.001	0.722222
branches per stem	median	rf	BnaC07g49290D	0.001	0.722222
branches per stem	median	rf	BnaC08g07590D	0.001	0.677778
branches per stem	median	rf	BnaC08g49020D	0.001	0.722222
branches per stem	median	rf	BnaC09g06170D	0.001	0.733333
branches per stem	median	rf	BnaC09g35060D	0.001	0.711111
branches per stem	median	rf	BnaC09g37950D	0.001	0.688889
branches per stem	median	rf	BnaCnng59260D	0.001	0.711111
branches per stem	median	rf	BnaUnng04940D	0.001	0.688889
branches per stem	median	rf	BnaA03g46470D	0.001	0.8
branches per stem	median	rf	BnaAnng15290D	0.00095397	0.688889
branches per stem	median	rf	BnaCnng19470D	0.000793393	0.688889
branches per stem	median	rf	BnaC08g15130D	0.000792694	0.7
branches per stem	median	rf	BnaC05g09410D	0.000788997	0.733333
branches per stem	median	rf	BnaC02g08810D	0.000781285	0.666667
branches per stem	median	rf	BnaA09g49800D	0.000776784	0.633333
branches per stem	median	rf	BnaC01g27630D	0.000775527	0.655556
branches per stem	median	rf	BnaA08g25940D	0.000772613	0.644444
branches per stem	median	rf	BnaCnng61880D	0.000763654	0.644444
branches per stem	median	rf	BnaA02g25460D	0.000755375	0.666667
branches per stem	median	rf	BnaC05g08150D	0.000726805	0.588889
branches per stem	median	rf	BnaCnng71900D	0.000726172	0.722222
branches per stem	median	rf	BnaCnng37320D	0.000723928	0.688889
branches per stem	median	rf	BnaA10g00020D	0.000721841	0.644444
branches per stem	median	rf	BnaA10g07910D	0.000719621	0.644444
branches per stem	median	rf	BnaC09g37880D	0.000701563	0.611111
branches per stem	median	rf	BnaC03g74630D	0.000688578	0.666667
branches per stem	median	rf	BnaAnng21440D	0.000686899	0.644444
branches per stem	median	rf	BnaA07g23580D	0.000670383	0.588889
branches per stem	median	rf	BnaC05g11230D	0.000661799	0.611111
branches per stem	median	rf	BnaA08g17140D	0.000657353	0.611111
branches per stem	median	rf	BnaA04g10680D	0.000651241	0.577778
branches per stem	median	rf	BnaA06g22700D	0.000649241	0.6
branches per stem	median	rf	BnaC06g29860D	0.000648614	0.633333
branches per stem	median	rf	BnaA09g54800D	0.000644534	0.577778
branches per stem	median	rf	BnaCnng73700D	0.000636973	0.644444
branches per stem	median	rf	BnaC06g34520D	0.000634319	0.555556
branches per stem	median	rf	BnaA06g19000D	0.000631823	0.544444
branches per stem	median	rf	BnaA02g09640D	0.000631681	0.677778
branches per stem	median	rf	BnaA09g52210D	0.000630807	0.611111
branches per stem	median	rf	BnaC07g11900D	0.000621022	0.6
branches per stem	median	rf	BnaA06g31790D	0.00061826	0.622222
branches per stem	median	rf	BnaCnng74390D	0.00061806	0.566667
branches per stem	median	rf	BnaA08g24210D	0.000617244	0.633333
branches per stem	median	rf	BnaC02g02710D	0.000613951	0.566667
branches per stem	median	rf	BnaC09g29220D	0.000602292	0.566667
branches per stem	median	rf	BnaA09g37700D	0.000599788	0.622222
branches per stem	median	rf	BnaC03g00800D	0.000597132	0.577778
branches per stem	median	rf	BnaA07g28170D	0.000585222	0.555556
branches per stem	median	rf	BnaC05g38940D	0.000584031	0.566667
branches per stem	median	rf	BnaA07g06030D	0.000562376	0.522222
branches per stem	median	rf	BnaC09g02210D	0.000545854	0.555556
branches per stem	median	rf	BnaA02g10050D	0.000518209	0.533333
branches per stem	median	rf	BnaC05g20250D	0.000514749	0.622222
branches per stem	median	rf	BnaC06g26990D	0.000494728	0.577778
branches per stem	median	rf	BnaAnng17500D	0.000474866	0.6
branches per stem	median	rf	BnaC09g27240D	0.000452012	0.577778
branches per stem	median	rf	BnaA04g12140D	0.000411827	0.566667
branches per stem	median	rf	BnaA03g35640D	0.000400843	0.622222
branches per stem	median	rf	BnaC09g36810D	0.000380739	0.577778
branches per stem	median	rf	BnaA05g20240D	0.000342889	0.555556
branches per stem	median	rf	BnaC07g17350D	0.00031985	0.633333
branches per stem	median	rf	BnaC03g10250D	0.000305856	0.555556
branches per stem	median	rf	BnaC08g07800D	0.000285406	0.577778
branches per stem	median	rf	BnaAnng30680D	0.000265788	0.555556
branches per stem	median	rf	BnaA03g33620D	0.000228299	0.555556
branches per stem	median	rf	BnaC03g62560D	0.000216498	0.577778
branches per stem	median	rf	BnaC02g38610D	0.000212713	0.555556
branches per stem	median	rf	BnaC03g04130D	0.000197191	0.611111
branches per stem	median	rf	BnaA06g32310D	0.000195624	0.588889
branches per stem	median	rf	BnaC05g05600D	0.000187119	0.577778
branches per stem	median	rf	BnaA10g08930D	0.00018486	0.555556
branches per stem	median	rf	BnaA02g00860D	0.000169175	0.555556
branches per stem	median	rf	BnaC01g31520D	0.000159015	0.544444
branches per stem	median	rf	BnaC08g40650D	0.000138553	0.522222
branches per stem	median	rf	BnaC09g29680D	0.000135073	0.544444
branches per stem	median	rf	BnaC03g17870D	0.000110688	0.566667
branches per stem	median	rf	BnaC03g45600D	9.9146e-05	0.544444
branches per stem	median	rf	BnaA09g28570D	9.44172e-05	0.566667
branches per stem	median	rf	BnaC09g13080D	8.79312e-05	0.566667
branches per stem	median	rf	BnaA05g25220D	7.28306e-05	0.566667
branches per stem	median	rf	BnaA05g09990D	7.06296e-05	0.544444
branches per stem	median	rf	BnaA02g16540D	6.65827e-05	0.522222
branches per stem	median	rf	BnaC03g11820D	6.46705e-05	0.533333
branches per stem	median	rf	BnaC09g27650D	5.39771e-05	0.533333
branches per stem	median	rf	BnaC04g15320D	4.17304e-05	0.533333
branches per stem	median	rf	BnaC01g26320D	3.33193e-05	0.533333
branches per stem	median	rf	BnaC04g14480D	3.27083e-05	0.522222
branches per stem	median	rf	BnaC03g11310D	1.99362e-05	0.5
branches per stem	median	rf	BnaA10g25150D	1.69942e-05	0.544444
branches per stem	median	rf	BnaA09g20630D	1.62252e-05	0.522222
branches per stem	median	rf	BnaC09g07550D	1.33994e-05	0.5
branches per stem	median	rf	BnaCnng43320D	1.10283e-05	0.522222
branches per stem	median	rf	BnaC01g31440D	9.70951e-06	0.522222
branches per stem	median	rf	BnaC05g34870D	9.58829e-06	0.555556
branches per stem	median	rf	BnaC03g09350D	8.78365e-06	0.522222
branches per stem	median	rf	BnaA02g34480D	5.51905e-06	0.544444
branches per stem	median	rf	BnaC03g49400D	5.45054e-06	0.5
branches per stem	median	rf	BnaA05g01080D	3.62938e-06	0.5
branches per stem	median	rf	BnaA01g07360D	3.14631e-06	0.566667
branches per stem	median	rf	BnaC05g13790D	2.02368e-06	0.511111
branches per stem	median	rf	BnaA08g17290D	1.23134e-06	0.511111
branches per stem	median	rf	BnaA02g10710D	8.25364e-07	0.511111
branches per stem	median	rf	BnaC02g45290D	8.08552e-07	0.522222
branches per stem	median	rf	BnaC03g40870D	7.13645e-07	0.5
branches per stem	median	rf	BnaCnng65590D	6.21274e-07	0.511111
branches per stem	median	rf	BnaC03g42190D	5.23798e-07	0.5
branches per stem	median	rf	BnaC09g24000D	4.03775e-07	0.511111
branches per stem	median	rf	BnaA04g28680D	2.26773e-07	0.5
branches per stem	median	rf	BnaC03g03810D	2.17888e-07	0.5
branches per stem	median	rf	BnaA05g12390D	2.0739e-07	0.5
branches per stem	median	rf	BnaA01g06310D	8.11291e-08	0.511111
branches per stem	median	rf	BnaCnng08840D	5.59398e-08	0.5
branches per stem	median	rf	BnaA01g15210D	4.63089e-08	0.5
branches per stem	median	rf	BnaC04g10310D	1.60649e-08	0.5
branches per stem	median	rf	BnaC07g25560D	2.5517e-20	0.5
branches per stem	median	enet	BnaC03g42190D	0.0924447	0.788889
branches per stem	median	enet	BnaA08g24210D	0.0715195	0.755556
branches per stem	median	enet	BnaA09g32170D	0.0209883	0.6
branches per stem	median	enet	BnaCnng43810D	0.0149241	0.522222
branches per stem	median	enet	BnaUnng01020D	0.00919904	0.533333
branches per stem	median	enet	BnaA10g02520D	0.00592902	0.522222
branches per stem	median	enet	BnaC01g28730D	0.00227698	0.511111
branches per stem	median	enet	BnaA06g23080D	0.000971192	0.5
dry weight stem 1	spearman	enet	BnaC05g42270D	2.64725	0.866667
dry weight stem 1	spearman	enet	BnaA08g12050D	2.01193	0.955556
dry weight stem 1	spearman	enet	BnaC02g04350D	1.99873	0.766667
dry weight stem 1	spearman	enet	BnaC01g32580D	1.94869	0.988889
dry weight stem 1	spearman	enet	BnaC04g33870D	1.93148	0.966667
dry weight stem 1	spearman	enet	BnaC06g30850D	1.76081	0.944444
dry weight stem 1	spearman	enet	BnaA03g07400D	1.74243	0.888889
dry weight stem 1	spearman	enet	BnaA03g17480D	1.74124	0.911111
dry weight stem 1	spearman	enet	BnaAnng23640D	1.6475	0.9
dry weight stem 1	spearman	enet	BnaC04g21990D	1.52597	0.955556
dry weight stem 1	spearman	enet	BnaA10g18250D	1.47277	0.877778
dry weight stem 1	spearman	enet	BnaAnng33720D	1.46498	0.944444
dry weight stem 1	spearman	enet	BnaC05g45800D	1.38584	0.811111
dry weight stem 1	spearman	enet	BnaC08g41150D	1.37493	0.955556
dry weight stem 1	spearman	enet	BnaA09g27580D	1.36409	0.955556
dry weight stem 1	spearman	enet	BnaC04g12490D	1.24223	0.977778
dry weight stem 1	spearman	enet	BnaA02g32390D	1.11002	0.722222
dry weight stem 1	spearman	enet	BnaC05g47950D	1.10808	0.744444
dry weight stem 1	spearman	enet	BnaA09g42030D	1.07471	0.944444
dry weight stem 1	spearman	enet	BnaA03g37150D	1.04775	0.922222
dry weight stem 1	spearman	enet	BnaC03g60710D	1.00741	0.966667
dry weight stem 1	spearman	enet	BnaA07g11300D	1.0046	0.911111
dry weight stem 1	spearman	enet	BnaC06g16400D	1.00147	0.911111
dry weight stem 1	spearman	enet	BnaC04g00760D	0.968389	0.844444
dry weight stem 1	spearman	enet	BnaA09g07800D	0.921811	0.911111
dry weight stem 1	spearman	enet	BnaA06g14220D	0.895782	0.877778
dry weight stem 1	spearman	enet	BnaA01g15820D	0.889542	0.888889
dry weight stem 1	spearman	enet	BnaC08g25600D	0.876359	0.911111
dry weight stem 1	spearman	enet	BnaA02g06390D	0.842127	0.9
dry weight stem 1	spearman	enet	BnaC05g11890D	0.814712	0.577778
dry weight stem 1	spearman	enet	BnaC05g15590D	0.803624	0.833333
dry weight stem 1	spearman	enet	BnaA04g28950D	0.802619	0.866667
dry weight stem 1	spearman	enet	BnaC06g33250D	0.790065	0.844444
dry weight stem 1	spearman	enet	BnaC03g73770D	0.721502	0.788889
dry weight stem 1	spearman	enet	BnaAnng17340D	0.706722	0.833333
dry weight stem 1	spearman	enet	BnaA01g29630D	0.686786	0.933333
dry weight stem 1	spearman	enet	BnaA07g23470D	0.674024	0.566667
dry weight stem 1	spearman	enet	BnaC03g59990D	0.672006	0.522222
dry weight stem 1	spearman	enet	BnaC04g47850D	0.664877	0.744444
dry weight stem 1	spearman	enet	BnaCnng46650D	0.634688	0.588889
dry weight stem 1	spearman	enet	BnaC09g36210D	0.574309	0.766667
dry weight stem 1	spearman	enet	BnaA03g43910D	0.562483	0.722222
dry weight stem 1	spearman	enet	BnaC06g33980D	0.539532	0.811111
dry weight stem 1	spearman	enet	BnaC04g16640D	0.537833	0.666667
dry weight stem 1	spearman	enet	BnaC04g30190D	0.536779	0.8
dry weight stem 1	spearman	enet	BnaA01g10020D	0.50292	0.8
dry weight stem 1	spearman	enet	BnaC05g12820D	0.472742	0.633333
dry weight stem 1	spearman	enet	BnaA05g01930D	0.466899	0.644444
dry weight stem 1	spearman	enet	BnaC02g48280D	0.443262	0.6
dry weight stem 1	spearman	enet	BnaC01g41610D	0.439932	0.566667
dry weight stem 1	spearman	enet	BnaA07g11120D	0.42627	0.644444
dry weight stem 1	spearman	enet	BnaA10g24470D	0.392086	0.733333
dry weight stem 1	spearman	enet	BnaC07g14830D	0.386665	0.711111
dry weight stem 1	spearman	enet	BnaC06g43530D	0.369455	0.655556
dry weight stem 1	spearman	enet	BnaCnng68710D	0.361461	0.733333
dry weight stem 1	spearman	enet	BnaC08g09120D	0.353731	0.611111
dry weight stem 1	spearman	enet	BnaC08g42970D	0.353511	0.711111
dry weight stem 1	spearman	enet	BnaA09g14180D	0.353255	0.688889
dry weight stem 1	spearman	enet	BnaC05g43490D	0.340754	0.722222
dry weight stem 1	spearman	enet	BnaC06g40530D	0.328778	0.522222
dry weight stem 1	spearman	enet	BnaAnng02740D	0.319973	0.711111
dry weight stem 1	spearman	enet	BnaC09g07960D	0.315526	0.555556
dry weight stem 1	spearman	enet	BnaAnng14710D	0.286851	0.666667
dry weight stem 1	spearman	enet	BnaC04g43190D	0.278616	0.655556
dry weight stem 1	spearman	enet	BnaC09g37860D	0.275558	0.644444
dry weight stem 1	spearman	enet	BnaC05g29750D	0.259327	0.588889
dry weight stem 1	spearman	enet	BnaA09g13610D	0.255458	0.655556
dry weight stem 1	spearman	enet	BnaC03g60050D	0.243745	0.644444
dry weight stem 1	spearman	enet	BnaC02g43700D	0.234516	0.6
dry weight stem 1	spearman	enet	BnaA05g23300D	0.231359	0.622222
dry weight stem 1	spearman	enet	BnaC05g18450D	0.225537	0.666667
dry weight stem 1	spearman	enet	BnaC05g38910D	0.224241	0.6
dry weight stem 1	spearman	enet	BnaA09g47290D	0.221818	0.533333
dry weight stem 1	spearman	enet	BnaA10g13130D	0.213995	0.555556
dry weight stem 1	spearman	enet	BnaC09g10900D	0.202235	0.6
dry weight stem 1	spearman	enet	BnaC09g42460D	0.200552	0.577778
dry weight stem 1	spearman	enet	BnaC03g35020D	0.200325	0.5
dry weight stem 1	spearman	enet	BnaA10g17050D	0.19129	0.633333
dry weight stem 1	spearman	enet	BnaA06g08310D	0.190387	0.644444
dry weight stem 1	spearman	enet	BnaC05g10330D	0.188548	0.611111
dry weight stem 1	spearman	enet	BnaA03g13620D	0.184984	0.577778
dry weight stem 1	spearman	enet	BnaC01g37260D	0.168738	0.566667
dry weight stem 1	spearman	enet	BnaA05g07800D	0.162665	0.622222
dry weight stem 1	spearman	enet	BnaA05g23280D	0.155919	0.522222
dry weight stem 1	spearman	enet	BnaC09g08970D	0.147716	0.566667
dry weight stem 1	spearman	enet	BnaA06g05150D	0.130995	0.633333
dry weight stem 1	spearman	enet	BnaA08g03050D	0.126922	0.566667
dry weight stem 1	spearman	enet	BnaCnng14900D	0.125644	0.588889
dry weight stem 1	spearman	enet	BnaA10g04960D	0.125553	0.588889
dry weight stem 1	spearman	enet	BnaA04g16310D	0.121006	0.622222
dry weight stem 1	spearman	enet	BnaC03g67850D	0.119044	0.511111
dry weight stem 1	spearman	enet	BnaC09g39140D	0.11817	0.577778
dry weight stem 1	spearman	enet	BnaA06g20870D	0.109991	0.588889
dry weight stem 1	spearman	enet	BnaC04g08810D	0.0927157	0.566667
dry weight stem 1	spearman	enet	BnaA01g20330D	0.0912348	0.555556
dry weight stem 1	spearman	enet	BnaA10g19090D	0.0882017	0.533333
dry weight stem 1	spearman	enet	BnaA04g09080D	0.0846108	0.533333
dry weight stem 1	spearman	enet	BnaA03g34220D	0.0751932	0.533333
dry weight stem 1	spearman	enet	BnaA07g33590D	0.0669454	0.511111
dry weight stem 1	spearman	enet	BnaA02g33900D	0.0636066	0.533333
dry weight stem 1	spearman	enet	BnaA02g15280D	0.0563285	0.522222
dry weight stem 1	spearman	enet	BnaA06g35130D	0.051031	0.511111
dry weight stem 1	spearman	enet	BnaC04g45750D	0.0444767	0.533333
dry weight stem 1	spearman	enet	BnaC04g49940D	0.0276749	0.533333
dry weight stem 1	spearman	enet	BnaAnng26750D	0.0164779	0.511111
dry weight stem 1	spearman	enet	BnaA06g01520D	0.0119317	0.511111
dry weight stem 1	spearman	enet	BnaCnng29070D	0.0100722	0.522222
dry weight stem 1	spearman	enet	BnaA02g32410D	0.00930499	0.5
dry weight stem 1	spearman	enet	BnaA02g18860D	0.00879006	0.5
dry weight stem 1	spearman	enet	BnaC09g35290D	0.00645538	0.5
dry weight stem 1	spearman	rf	BnaC01g38380D	0.0381456	0.988889
dry weight stem 1	spearman	rf	BnaA01g15820D	0.0261576	1
dry weight stem 1	spearman	rf	BnaA06g35450D	0.0220149	1
dry weight stem 1	spearman	rf	BnaC02g45740D	0.0186925	0.888889
dry weight stem 1	spearman	rf	BnaA09g42030D	0.0173465	1
dry weight stem 1	spearman	rf	BnaCnng05590D	0.0169023	0.755556
dry weight stem 1	spearman	rf	BnaC01g00910D	0.0163228	1
dry weight stem 1	spearman	rf	BnaA09g02390D	0.0157373	0.988889
dry weight stem 1	spearman	rf	BnaA09g13610D	0.0135681	1
dry weight stem 1	spearman	rf	BnaC01g27420D	0.0124801	0.722222
dry weight stem 1	spearman	rf	BnaA05g29010D	0.0123609	1
dry weight stem 1	spearman	rf	BnaA10g27270D	0.0120374	0.666667
dry weight stem 1	spearman	rf	BnaC03g45680D	0.0112603	0.988889
dry weight stem 1	spearman	rf	BnaC04g21390D	0.0108271	1
dry weight stem 1	spearman	rf	BnaC08g41150D	0.00973316	1
dry weight stem 1	spearman	rf	BnaC01g08420D	0.00938234	1
dry weight stem 1	spearman	rf	BnaA02g32410D	0.00779721	0.855556
dry weight stem 1	spearman	rf	BnaC03g60710D	0.00754751	1
dry weight stem 1	spearman	rf	BnaA08g12050D	0.00707911	0.966667
dry weight stem 1	spearman	rf	BnaA06g20870D	0.00669106	1
dry weight stem 1	spearman	rf	BnaC08g42970D	0.0066232	1
dry weight stem 1	spearman	rf	BnaA03g17480D	0.00537643	0.944444
dry weight stem 1	spearman	rf	BnaC04g54210D	0.0053382	1
dry weight stem 1	spearman	rf	BnaA06g05150D	0.00517683	1
dry weight stem 1	spearman	rf	BnaA05g23300D	0.00512465	0.822222
dry weight stem 1	spearman	rf	BnaC02g23620D	0.00507554	1
dry weight stem 1	spearman	rf	BnaA09g48720D	0.00496821	1
dry weight stem 1	spearman	rf	BnaA03g43910D	0.00494658	0.966667
dry weight stem 1	spearman	rf	BnaCnng68710D	0.00493195	1
dry weight stem 1	spearman	rf	BnaA08g21690D	0.00490881	0.988889
dry weight stem 1	spearman	rf	BnaA01g20330D	0.00476977	1
dry weight stem 1	spearman	rf	BnaC05g18450D	0.00474062	1
dry weight stem 1	spearman	rf	BnaA05g01930D	0.00456177	0.755556
dry weight stem 1	spearman	rf	BnaC08g03340D	0.00452204	1
dry weight stem 1	spearman	rf	BnaC04g30190D	0.00440337	1
dry weight stem 1	spearman	rf	BnaA03g46410D	0.00398727	0.633333
dry weight stem 1	spearman	rf	BnaC01g32580D	0.00378036	1
dry weight stem 1	spearman	rf	BnaA05g26660D	0.00363796	1
dry weight stem 1	spearman	rf	BnaA01g10020D	0.00354357	1
dry weight stem 1	spearman	rf	BnaA03g34220D	0.00352635	1
dry weight stem 1	spearman	rf	BnaC03g65530D	0.00338519	0.788889
dry weight stem 1	spearman	rf	BnaC04g33870D	0.00337445	0.988889
dry weight stem 1	spearman	rf	BnaA10g24470D	0.00334744	1
dry weight stem 1	spearman	rf	BnaCnng29070D	0.00332563	1
dry weight stem 1	spearman	rf	BnaC09g36210D	0.00326487	0.877778
dry weight stem 1	spearman	rf	BnaC03g36620D	0.00321047	0.6
dry weight stem 1	spearman	rf	BnaA06g14220D	0.00318647	0.911111
dry weight stem 1	spearman	rf	BnaC06g28430D	0.00315865	0.966667
dry weight stem 1	spearman	rf	BnaA02g06390D	0.00313031	1
dry weight stem 1	spearman	rf	BnaC05g38910D	0.00306564	0.922222
dry weight stem 1	spearman	rf	BnaC03g01850D	0.0030387	1
dry weight stem 1	spearman	rf	BnaC06g28730D	0.00302491	1
dry weight stem 1	spearman	rf	BnaC03g74630D	0.00301569	0.933333
dry weight stem 1	spearman	rf	BnaA10g29560D	0.00299348	1
dry weight stem 1	spearman	rf	BnaC06g33980D	0.00288299	1
dry weight stem 1	spearman	rf	BnaA05g32390D	0.00286854	1
dry weight stem 1	spearman	rf	BnaA03g01570D	0.00286727	1
dry weight stem 1	spearman	rf	BnaC04g12490D	0.0028642	1
dry weight stem 1	spearman	rf	BnaCnng33420D	0.00286195	1
dry weight stem 1	spearman	rf	BnaCnng50450D	0.00280313	0.7
dry weight stem 1	spearman	rf	BnaA04g25760D	0.00274242	0.6
dry weight stem 1	spearman	rf	BnaA08g02320D	0.00264554	0.955556
dry weight stem 1	spearman	rf	BnaA07g10510D	0.00259014	0.955556
dry weight stem 1	spearman	rf	BnaA04g01730D	0.00256962	0.922222
dry weight stem 1	spearman	rf	BnaA09g47290D	0.00256391	1
dry weight stem 1	spearman	rf	BnaCnng41590D	0.00254796	0.755556
dry weight stem 1	spearman	rf	BnaA09g53040D	0.00254709	1
dry weight stem 1	spearman	rf	BnaCnng10860D	0.00250425	1
dry weight stem 1	spearman	rf	BnaC07g25920D	0.00249165	1
dry weight stem 1	spearman	rf	BnaA07g11300D	0.00241946	0.955556
dry weight stem 1	spearman	rf	BnaA01g14450D	0.00240788	1
dry weight stem 1	spearman	rf	BnaC08g25600D	0.00233812	0.966667
dry weight stem 1	spearman	rf	BnaA09g07800D	0.00230586	1
dry weight stem 1	spearman	rf	BnaC06g30850D	0.00228729	0.944444
dry weight stem 1	spearman	rf	BnaC03g56360D	0.00226448	0.966667
dry weight stem 1	spearman	rf	BnaC09g37860D	0.00223485	0.955556
dry weight stem 1	spearman	rf	BnaAnng22230D	0.00212244	0.788889
dry weight stem 1	spearman	rf	BnaC02g04350D	0.00210017	0.766667
dry weight stem 1	spearman	rf	BnaA05g07800D	0.00209425	0.955556
dry weight stem 1	spearman	rf	BnaC01g41610D	0.00208052	0.655556
dry weight stem 1	spearman	rf	BnaA09g27580D	0.002066	1
dry weight stem 1	spearman	rf	BnaA09g05500D	0.00204715	0.988889
dry weight stem 1	spearman	rf	BnaA08g08350D	0.00198859	1
dry weight stem 1	spearman	rf	BnaA06g08310D	0.00197458	1
dry weight stem 1	spearman	rf	BnaC01g17020D	0.00196448	1
dry weight stem 1	spearman	rf	BnaC05g15590D	0.00196376	0.9
dry weight stem 1	spearman	rf	BnaC09g35290D	0.00196324	1
dry weight stem 1	spearman	rf	BnaC01g17540D	0.00191541	0.966667
dry weight stem 1	spearman	rf	BnaC09g10980D	0.00190877	0.966667
dry weight stem 1	spearman	rf	BnaA08g14280D	0.00182114	0.688889
dry weight stem 1	spearman	rf	BnaC09g39140D	0.00180564	1
dry weight stem 1	spearman	rf	BnaC05g29750D	0.00177291	0.677778
dry weight stem 1	spearman	rf	BnaC01g08190D	0.00174045	0.633333
dry weight stem 1	spearman	rf	BnaC05g42270D	0.00173065	0.866667
dry weight stem 1	spearman	rf	BnaC07g45360D	0.0016799	0.944444
dry weight stem 1	spearman	rf	BnaA06g14580D	0.00167844	0.622222
dry weight stem 1	spearman	rf	BnaC08g19430D	0.00164025	1
dry weight stem 1	spearman	rf	BnaC05g10330D	0.00163746	1
dry weight stem 1	spearman	rf	BnaC06g16400D	0.00159243	0.955556
dry weight stem 1	spearman	rf	BnaC07g30580D	0.00159229	0.733333
dry weight stem 1	spearman	rf	BnaAnng14710D	0.00158466	0.9
dry weight stem 1	spearman	rf	BnaA02g27010D	0.00153272	0.933333
dry weight stem 1	spearman	rf	BnaC03g65340D	0.00151709	0.877778
dry weight stem 1	spearman	rf	BnaA02g33900D	0.00149249	0.977778
dry weight stem 1	spearman	rf	BnaC04g21990D	0.00148499	0.977778
dry weight stem 1	spearman	rf	BnaA05g05760D	0.00146964	0.622222
dry weight stem 1	spearman	rf	BnaA10g17050D	0.00146102	0.988889
dry weight stem 1	spearman	rf	BnaA04g04310D	0.00145719	0.988889
dry weight stem 1	spearman	rf	BnaA04g28950D	0.00142755	0.9
dry weight stem 1	spearman	rf	BnaAnng33720D	0.00141228	0.944444
dry weight stem 1	spearman	rf	BnaAnng26750D	0.00141133	1
dry weight stem 1	spearman	rf	BnaA09g10600D	0.0013734	1
dry weight stem 1	spearman	rf	BnaC08g41390D	0.00136706	0.988889
dry weight stem 1	spearman	rf	BnaC06g33250D	0.00134968	1
dry weight stem 1	spearman	rf	BnaA03g40890D	0.00126674	0.9
dry weight stem 1	spearman	rf	BnaAnng13960D	0.0012487	0.866667
dry weight stem 1	spearman	rf	BnaC05g43490D	0.00124136	1
dry weight stem 1	spearman	rf	BnaA03g39100D	0.00122852	0.733333
dry weight stem 1	spearman	rf	BnaC08g48150D	0.00122232	0.777778
dry weight stem 1	spearman	rf	BnaA03g37150D	0.00121744	0.977778
dry weight stem 1	spearman	rf	BnaC04g31300D	0.00121209	1
dry weight stem 1	spearman	rf	BnaC01g37260D	0.00120612	1
dry weight stem 1	spearman	rf	BnaA10g18740D	0.00118202	0.633333
dry weight stem 1	spearman	rf	BnaC03g69940D	0.00117129	1
dry weight stem 1	spearman	rf	BnaC04g41350D	0.00115144	0.988889
dry weight stem 1	spearman	rf	BnaC04g00760D	0.00105041	0.955556
dry weight stem 1	spearman	rf	BnaA10g01410D	0.000967785	0.9
dry weight stem 1	spearman	rf	BnaA10g19090D	0.000959887	0.888889
dry weight stem 1	spearman	rf	BnaA10g18250D	0.000956035	0.888889
dry weight stem 1	spearman	rf	BnaA06g01520D	0.000932294	0.844444
dry weight stem 1	spearman	rf	BnaA10g21770D	0.000931681	0.633333
dry weight stem 1	spearman	rf	BnaC02g48280D	0.00092383	0.7
dry weight stem 1	spearman	rf	BnaC09g08970D	0.000915335	0.888889
dry weight stem 1	spearman	rf	BnaA03g37550D	0.00090904	0.677778
dry weight stem 1	spearman	rf	BnaAnng02740D	0.000891076	1
dry weight stem 1	spearman	rf	BnaA06g17610D	0.000883756	0.855556
dry weight stem 1	spearman	rf	BnaC04g49940D	0.000876111	0.955556
dry weight stem 1	spearman	rf	BnaA10g13130D	0.000871859	0.777778
dry weight stem 1	spearman	rf	BnaC04g47850D	0.000863549	0.833333
dry weight stem 1	spearman	rf	BnaA03g17100D	0.000857462	0.911111
dry weight stem 1	spearman	rf	BnaC06g05580D	0.000843887	0.966667
dry weight stem 1	spearman	rf	BnaC01g28160D	0.000838526	0.588889
dry weight stem 1	spearman	rf	BnaC04g43190D	0.000838151	0.822222
dry weight stem 1	spearman	rf	BnaA05g33370D	0.000837306	0.788889
dry weight stem 1	spearman	rf	BnaAnng17340D	0.00083708	1
dry weight stem 1	spearman	rf	BnaA02g35660D	0.000834569	0.677778
dry weight stem 1	spearman	rf	BnaA01g02090D	0.000830162	0.888889
dry weight stem 1	spearman	rf	BnaC07g48390D	0.000825109	1
dry weight stem 1	spearman	rf	BnaA10g15380D	0.000819334	0.6
dry weight stem 1	spearman	rf	BnaA04g22900D	0.000797215	1
dry weight stem 1	spearman	rf	BnaC03g61580D	0.0007955	0.944444
dry weight stem 1	spearman	rf	BnaA07g11120D	0.000788984	0.744444
dry weight stem 1	spearman	rf	BnaAnng23640D	0.000782274	0.922222
dry weight stem 1	spearman	rf	BnaC05g45800D	0.000739466	0.844444
dry weight stem 1	spearman	rf	BnaC06g28720D	0.000720933	0.933333
dry weight stem 1	spearman	rf	BnaA02g32390D	0.000715227	0.744444
dry weight stem 1	spearman	rf	BnaA04g09080D	0.000708681	0.911111
dry weight stem 1	spearman	rf	BnaA03g33290D	0.000699277	0.955556
dry weight stem 1	spearman	rf	BnaA04g16310D	0.000699109	1
dry weight stem 1	spearman	rf	BnaC07g38650D	0.000663186	0.611111
dry weight stem 1	spearman	rf	BnaC02g33880D	0.000657464	0.566667
dry weight stem 1	spearman	rf	BnaC05g11890D	0.0006572	0.588889
dry weight stem 1	spearman	rf	BnaA03g13620D	0.000655933	0.744444
dry weight stem 1	spearman	rf	BnaC06g43530D	0.000652329	0.9
dry weight stem 1	spearman	rf	BnaC01g42060D	0.000652073	0.711111
dry weight stem 1	spearman	rf	BnaC03g67850D	0.000649771	0.622222
dry weight stem 1	spearman	rf	BnaA05g35770D	0.000643333	0.855556
dry weight stem 1	spearman	rf	BnaC02g10170D	0.00064302	0.788889
dry weight stem 1	spearman	rf	BnaA03g42810D	0.000630036	1
dry weight stem 1	spearman	rf	BnaC06g21970D	0.000593654	0.877778
dry weight stem 1	spearman	rf	BnaA03g14210D	0.00058796	0.533333
dry weight stem 1	spearman	rf	BnaA10g26230D	0.000587719	0.555556
dry weight stem 1	spearman	rf	BnaC09g42460D	0.000573589	0.7
dry weight stem 1	spearman	rf	BnaA03g13610D	0.00056758	0.866667
dry weight stem 1	spearman	rf	BnaC05g30800D	0.0005506	0.733333
dry weight stem 1	spearman	rf	BnaA03g07400D	0.000548989	0.888889
dry weight stem 1	spearman	rf	BnaA09g05810D	0.000546264	0.966667
dry weight stem 1	spearman	rf	BnaCnng06270D	0.000542404	0.755556
dry weight stem 1	spearman	rf	BnaC03g73770D	0.00053648	0.866667
dry weight stem 1	spearman	rf	BnaA06g35130D	0.000520697	0.777778
dry weight stem 1	spearman	rf	BnaA04g13850D	0.000505972	0.544444
dry weight stem 1	spearman	rf	BnaC03g59990D	0.000501424	0.533333
dry weight stem 1	spearman	rf	BnaC05g47950D	0.000499425	0.755556
dry weight stem 1	spearman	rf	BnaA10g17450D	0.000485578	0.866667
dry weight stem 1	spearman	rf	BnaA01g29630D	0.000484959	1
dry weight stem 1	spearman	rf	BnaA03g18410D	0.000470706	0.811111
dry weight stem 1	spearman	rf	BnaA01g29880D	0.000470185	0.944444
dry weight stem 1	spearman	rf	BnaA10g30140D	0.000468022	0.9
dry weight stem 1	spearman	rf	BnaA06g38140D	0.000467984	0.522222
dry weight stem 1	spearman	rf	BnaA07g23470D	0.000466307	0.611111
dry weight stem 1	spearman	rf	BnaA02g36940D	0.000440675	0.9
dry weight stem 1	spearman	rf	BnaA03g02870D	0.000435789	1
dry weight stem 1	spearman	rf	BnaA01g06820D	0.000429926	0.677778
dry weight stem 1	spearman	rf	BnaC03g17450D	0.000424847	1
dry weight stem 1	spearman	rf	BnaA01g35190D	0.00041334	0.944444
dry weight stem 1	spearman	rf	BnaC05g12820D	0.000407007	0.711111
dry weight stem 1	spearman	rf	BnaCnng56890D	0.000390991	0.766667
dry weight stem 1	spearman	rf	BnaC03g60050D	0.000386725	0.988889
dry weight stem 1	spearman	rf	BnaC07g14830D	0.000383107	0.866667
dry weight stem 1	spearman	rf	BnaA09g09660D	0.000382124	0.644444
dry weight stem 1	spearman	rf	BnaC09g45710D	0.000375773	0.744444
dry weight stem 1	spearman	rf	BnaCnng14900D	0.000375021	1
dry weight stem 1	spearman	rf	BnaC04g16640D	0.000362251	0.766667
dry weight stem 1	spearman	rf	BnaA04g17710D	0.00035857	0.666667
dry weight stem 1	spearman	rf	BnaA02g18860D	0.000357284	0.944444
dry weight stem 1	spearman	rf	BnaA06g40220D	0.000356983	0.622222
dry weight stem 1	spearman	rf	BnaC03g01050D	0.000356228	0.877778
dry weight stem 1	spearman	rf	BnaA10g04960D	0.000345338	0.9
dry weight stem 1	spearman	rf	BnaA02g15280D	0.000341428	0.933333
dry weight stem 1	spearman	rf	BnaC08g09120D	0.000341257	0.666667
dry weight stem 1	spearman	rf	BnaC06g17040D	0.0003401	0.833333
dry weight stem 1	spearman	rf	BnaC07g50110D	0.00033822	0.544444
dry weight stem 1	spearman	rf	BnaC07g28990D	0.000337912	0.511111
dry weight stem 1	spearman	rf	BnaA09g05650D	0.00033474	0.677778
dry weight stem 1	spearman	rf	BnaAnng29350D	0.000334486	0.966667
dry weight stem 1	spearman	rf	BnaC02g43700D	0.000330272	0.755556
dry weight stem 1	spearman	rf	BnaC06g01910D	0.00032693	0.9
dry weight stem 1	spearman	rf	BnaC07g39340D	0.000305899	0.977778
dry weight stem 1	spearman	rf	BnaA01g26300D	0.000305743	0.555556
dry weight stem 1	spearman	rf	BnaC01g37760D	0.000298654	0.566667
dry weight stem 1	spearman	rf	BnaA01g14570D	0.000297942	0.666667
dry weight stem 1	spearman	rf	BnaC03g62300D	0.0002931	0.666667
dry weight stem 1	spearman	rf	BnaA03g00750D	0.00028893	0.744444
dry weight stem 1	spearman	rf	BnaA05g08250D	0.000288641	0.855556
dry weight stem 1	spearman	rf	BnaA01g12020D	0.000286284	0.566667
dry weight stem 1	spearman	rf	BnaA07g33590D	0.000284763	0.877778
dry weight stem 1	spearman	rf	BnaAnng13720D	0.000282235	0.733333
dry weight stem 1	spearman	rf	BnaC09g10900D	0.000279517	0.766667
dry weight stem 1	spearman	rf	BnaA05g23280D	0.000279072	0.533333
dry weight stem 1	spearman	rf	BnaCnng46650D	0.000271014	0.611111
dry weight stem 1	spearman	rf	BnaA08g03050D	0.000268208	0.911111
dry weight stem 1	spearman	rf	BnaC04g08810D	0.000264007	1
dry weight stem 1	spearman	rf	BnaA09g19940D	0.000263155	0.811111
dry weight stem 1	spearman	rf	BnaA04g18950D	0.000255231	0.877778
dry weight stem 1	spearman	rf	BnaC04g45750D	0.000254058	0.722222
dry weight stem 1	spearman	rf	BnaC03g27680D	0.000247905	0.522222
dry weight stem 1	spearman	rf	BnaA05g28930D	0.000241938	0.711111
dry weight stem 1	spearman	rf	BnaA09g15400D	0.000214473	0.555556
dry weight stem 1	spearman	rf	BnaC03g35020D	0.00021101	0.511111
dry weight stem 1	spearman	rf	BnaA09g14180D	0.000209519	0.911111
dry weight stem 1	spearman	rf	BnaA04g03830D	0.000206967	0.522222
dry weight stem 1	spearman	rf	BnaCnng60010D	0.000191415	0.733333
dry weight stem 1	spearman	rf	BnaC04g05640D	0.000182601	0.733333
dry weight stem 1	spearman	rf	BnaC09g07960D	0.00018204	0.722222
dry weight stem 1	spearman	rf	BnaA07g17230D	0.000181888	1
dry weight stem 1	spearman	rf	BnaA08g12600D	0.000181337	0.677778
dry weight stem 1	spearman	rf	BnaA03g09600D	0.00017926	0.9
dry weight stem 1	spearman	rf	BnaA01g28810D	0.000174871	0.755556
dry weight stem 1	spearman	rf	BnaC08g20590D	0.000170093	0.6
dry weight stem 1	spearman	rf	BnaAnng00330D	0.000166829	0.7
dry weight stem 1	spearman	rf	BnaA07g05630D	0.000164691	0.544444
dry weight stem 1	spearman	rf	BnaA06g38150D	0.000154523	0.7
dry weight stem 1	spearman	rf	BnaA07g28050D	0.000152527	1
dry weight stem 1	spearman	rf	BnaC04g42060D	0.000151728	0.533333
dry weight stem 1	spearman	rf	BnaC01g31340D	0.000151641	0.644444
dry weight stem 1	spearman	rf	BnaA01g35090D	0.00015162	0.655556
dry weight stem 1	spearman	rf	BnaC02g33940D	0.000147412	0.711111
dry weight stem 1	spearman	rf	BnaCnng21680D	0.000144152	0.566667
dry weight stem 1	spearman	rf	BnaC09g27000D	0.000141273	0.788889
dry weight stem 1	spearman	rf	BnaA04g20010D	0.000140307	0.666667
dry weight stem 1	spearman	rf	BnaA06g07310D	0.000138268	0.544444
dry weight stem 1	spearman	rf	BnaAnng10870D	0.000131154	0.555556
dry weight stem 1	spearman	rf	BnaA04g20040D	0.00012964	0.822222
dry weight stem 1	spearman	rf	BnaA07g05610D	0.000126907	0.622222
dry weight stem 1	spearman	rf	BnaA04g01880D	0.000123917	0.622222
dry weight stem 1	spearman	rf	BnaC04g25550D	0.00012172	0.566667
dry weight stem 1	spearman	rf	BnaA08g08500D	0.000120442	0.777778
dry weight stem 1	spearman	rf	BnaC09g11100D	0.000114703	0.6
dry weight stem 1	spearman	rf	BnaC01g18910D	0.000110769	0.588889
dry weight stem 1	spearman	rf	BnaC03g20620D	0.000107759	0.633333
dry weight stem 1	spearman	rf	BnaA02g23180D	0.000103947	0.666667
dry weight stem 1	spearman	rf	BnaC02g03490D	0.000100986	0.522222
dry weight stem 1	spearman	rf	BnaA07g03360D	9.48923e-05	0.622222
dry weight stem 1	spearman	rf	BnaCnng46630D	9.14461e-05	0.577778
dry weight stem 1	spearman	rf	BnaC06g38300D	9.01891e-05	0.688889
dry weight stem 1	spearman	rf	BnaC08g21600D	8.24692e-05	0.522222
dry weight stem 1	spearman	rf	BnaA03g21840D	8.06805e-05	0.688889
dry weight stem 1	spearman	rf	BnaA09g28900D	7.67469e-05	0.633333
dry weight stem 1	spearman	rf	BnaC06g04820D	6.80659e-05	0.655556
dry weight stem 1	spearman	rf	BnaA01g31220D	5.77952e-05	0.688889
dry weight stem 1	spearman	rf	BnaC06g40530D	5.7284e-05	0.544444
dry weight stem 1	spearman	rf	BnaA09g13300D	5.55901e-05	0.533333
dry weight stem 1	spearman	rf	BnaC06g37500D	3.2471e-05	0.533333
dry weight stem 1	spearman	rf	BnaC02g35030D	2.81584e-05	0.5
dry weight stem 1	spearman	rf	BnaCnng01510D	2.68077e-05	0.5
dry weight stem 1	spearman	rf	BnaC04g30250D	2.29876e-05	0.533333
dry weight stem 1	spearman	rf	BnaA03g13530D	1.85617e-05	0.5
dry weight stem 1	spearman	rf	BnaC05g03010D	1.51278e-05	0.5
dry weight stem 1	spearman	rf	BnaA09g19740D	1.46998e-05	0.511111
dry weight stem 1 (w/o seeds)	hsic-5000	enet	BnaAnng39720D	3.52891	1
dry weight stem 1 (w/o seeds)	hsic-5000	enet	BnaCnng73510D	2.39854	0.811111
dry weight stem 1 (w/o seeds)	hsic-5000	enet	BnaC05g16070D	1.87838	0.8
dry weight stem 1 (w/o seeds)	hsic-5000	enet	BnaA08g23730D	1.70801	0.833333
dry weight stem 1 (w/o seeds)	hsic-5000	enet	BnaA09g35190D	1.47033	0.844444
dry weight stem 1 (w/o seeds)	hsic-5000	enet	BnaC05g42270D	1.42625	0.588889
dry weight stem 1 (w/o seeds)	hsic-5000	enet	BnaA03g17480D	1.26625	0.588889
dry weight stem 1 (w/o seeds)	hsic-5000	enet	BnaA01g15820D	1.0578	0.888889
dry weight stem 1 (w/o seeds)	hsic-5000	enet	BnaC04g51500D	1.04536	0.722222
dry weight stem 1 (w/o seeds)	hsic-5000	enet	BnaC03g60710D	1.00015	0.744444
dry weight stem 1 (w/o seeds)	hsic-5000	enet	BnaA09g13610D	0.977382	0.955556
dry weight stem 1 (w/o seeds)	hsic-5000	enet	BnaC05g12610D	0.930268	0.622222
dry weight stem 1 (w/o seeds)	hsic-5000	enet	BnaC04g21990D	0.904394	0.922222
dry weight stem 1 (w/o seeds)	hsic-5000	enet	BnaC09g40750D	0.875382	0.877778
dry weight stem 1 (w/o seeds)	hsic-5000	enet	BnaA04g16210D	0.818303	0.666667
dry weight stem 1 (w/o seeds)	hsic-5000	enet	BnaA05g29010D	0.755497	0.788889
dry weight stem 1 (w/o seeds)	hsic-5000	enet	BnaC06g33980D	0.7125	0.677778
dry weight stem 1 (w/o seeds)	hsic-5000	enet	BnaA02g06390D	0.707112	0.633333
dry weight stem 1 (w/o seeds)	hsic-5000	enet	BnaCnng11520D	0.687681	0.566667
dry weight stem 1 (w/o seeds)	hsic-5000	enet	BnaC06g13450D	0.68345	0.7
dry weight stem 1 (w/o seeds)	hsic-5000	enet	BnaA09g42030D	0.665219	0.888889
dry weight stem 1 (w/o seeds)	hsic-5000	enet	BnaC01g32580D	0.662267	0.655556
dry weight stem 1 (w/o seeds)	hsic-5000	enet	BnaC04g30190D	0.587338	0.877778
dry weight stem 1 (w/o seeds)	hsic-5000	enet	BnaC09g53400D	0.549451	0.844444
dry weight stem 1 (w/o seeds)	hsic-5000	enet	BnaA09g33410D	0.537971	0.611111
dry weight stem 1 (w/o seeds)	hsic-5000	enet	BnaCnng68710D	0.531769	0.622222
dry weight stem 1 (w/o seeds)	hsic-5000	enet	BnaA08g12050D	0.527263	0.622222
dry weight stem 1 (w/o seeds)	hsic-5000	enet	BnaCnng05590D	0.492154	0.644444
dry weight stem 1 (w/o seeds)	hsic-5000	enet	BnaC03g48670D	0.433814	0.644444
dry weight stem 1 (w/o seeds)	hsic-5000	enet	BnaAnng04120D	0.404792	0.877778
dry weight stem 1 (w/o seeds)	hsic-5000	enet	BnaA01g17100D	0.37022	0.577778
dry weight stem 1 (w/o seeds)	hsic-5000	enet	BnaA02g32410D	0.270956	0.577778
dry weight stem 1 (w/o seeds)	hsic-5000	enet	BnaA09g34700D	0.270497	0.511111
dry weight stem 1 (w/o seeds)	hsic-5000	enet	BnaCnng09260D	0.254269	0.744444
dry weight stem 1 (w/o seeds)	hsic-5000	enet	BnaC03g23380D	0.21	0.688889
dry weight stem 1 (w/o seeds)	hsic-5000	enet	BnaA06g35450D	0.163108	0.611111
dry weight stem 1 (w/o seeds)	hsic-5000	enet	BnaA08g08350D	0.140797	0.533333
dry weight stem 1 (w/o seeds)	hsic-5000	enet	BnaUnng03200D	0.100328	0.511111
dry weight stem 1 (w/o seeds)	hsic-5000	enet	BnaC01g13900D	0.0859539	0.566667
dry weight stem 1 (w/o seeds)	hsic-5000	enet	BnaA03g07160D	0.08489	0.533333
dry weight stem 1 (w/o seeds)	hsic-5000	enet	BnaA09g37960D	0.0816546	0.7
dry weight stem 1 (w/o seeds)	hsic-5000	enet	BnaA01g20330D	0.0630843	0.511111
dry weight stem 1 (w/o seeds)	hsic-5000	enet	BnaC04g00500D	0.034892	0.5
dry weight stem 1 (w/o seeds)	hsic-5000	enet	BnaC05g37840D	0.0190417	0.533333
dry weight stem 1 (w/o seeds)	hsic-5000	enet	BnaC04g54210D	0.00855995	0.522222
dry weight stem 1 (w/o seeds)	spearman	rf	BnaC01g38380D	0.0380525	0.955556
dry weight stem 1 (w/o seeds)	spearman	rf	BnaA06g35450D	0.0268284	1
dry weight stem 1 (w/o seeds)	spearman	rf	BnaA01g15820D	0.0244547	1
dry weight stem 1 (w/o seeds)	spearman	rf	BnaA09g42030D	0.0182501	1
dry weight stem 1 (w/o seeds)	spearman	rf	BnaC01g00910D	0.017906	1
dry weight stem 1 (w/o seeds)	spearman	rf	BnaA09g13610D	0.0171838	1
dry weight stem 1 (w/o seeds)	spearman	rf	BnaC01g08420D	0.0170896	1
dry weight stem 1 (w/o seeds)	spearman	rf	BnaC02g45740D	0.0125487	0.788889
dry weight stem 1 (w/o seeds)	spearman	rf	BnaC01g27420D	0.0119363	0.611111
dry weight stem 1 (w/o seeds)	spearman	rf	BnaA09g02390D	0.0110588	0.977778
dry weight stem 1 (w/o seeds)	spearman	rf	BnaA02g32410D	0.0104327	0.922222
dry weight stem 1 (w/o seeds)	spearman	rf	BnaC04g12490D	0.0103093	0.988889
dry weight stem 1 (w/o seeds)	spearman	rf	BnaA08g12050D	0.0100174	0.888889
dry weight stem 1 (w/o seeds)	spearman	rf	BnaC03g60710D	0.00940276	1
dry weight stem 1 (w/o seeds)	spearman	rf	BnaA06g20870D	0.00930988	1
dry weight stem 1 (w/o seeds)	spearman	rf	BnaC06g28730D	0.00906153	1
dry weight stem 1 (w/o seeds)	spearman	rf	BnaC03g45680D	0.00895386	0.933333
dry weight stem 1 (w/o seeds)	spearman	rf	BnaC04g54210D	0.00856838	1
dry weight stem 1 (w/o seeds)	spearman	rf	BnaA03g17480D	0.00788697	0.966667
dry weight stem 1 (w/o seeds)	spearman	rf	BnaC04g21390D	0.00779522	1
dry weight stem 1 (w/o seeds)	spearman	rf	BnaC05g18450D	0.00706586	1
dry weight stem 1 (w/o seeds)	spearman	rf	BnaA01g20330D	0.00705877	1
dry weight stem 1 (w/o seeds)	spearman	rf	BnaC09g40750D	0.00686399	0.677778
dry weight stem 1 (w/o seeds)	spearman	rf	BnaCnng05590D	0.00648142	0.611111
dry weight stem 1 (w/o seeds)	spearman	rf	BnaC08g03340D	0.00617864	1
dry weight stem 1 (w/o seeds)	spearman	rf	BnaCnng68710D	0.00612272	1
dry weight stem 1 (w/o seeds)	spearman	rf	BnaA02g06390D	0.0058754	1
dry weight stem 1 (w/o seeds)	spearman	rf	BnaC08g41150D	0.00579362	1
dry weight stem 1 (w/o seeds)	spearman	rf	BnaC04g30190D	0.00578559	1
dry weight stem 1 (w/o seeds)	spearman	rf	BnaA08g21690D	0.00578216	0.933333
dry weight stem 1 (w/o seeds)	spearman	rf	BnaA03g43910D	0.00549334	0.933333
dry weight stem 1 (w/o seeds)	spearman	rf	BnaA05g01930D	0.00526781	0.688889
dry weight stem 1 (w/o seeds)	spearman	rf	BnaA06g05150D	0.00514553	1
dry weight stem 1 (w/o seeds)	spearman	rf	BnaA03g46410D	0.00507713	0.655556
dry weight stem 1 (w/o seeds)	spearman	rf	BnaA05g29010D	0.00473593	1
dry weight stem 1 (w/o seeds)	spearman	rf	BnaC03g01850D	0.00471234	1
dry weight stem 1 (w/o seeds)	spearman	rf	BnaC08g42970D	0.00445655	1
dry weight stem 1 (w/o seeds)	spearman	rf	BnaC08g44200D	0.00429372	0.7
dry weight stem 1 (w/o seeds)	spearman	rf	BnaA09g53040D	0.00420178	1
dry weight stem 1 (w/o seeds)	spearman	rf	BnaA05g26660D	0.00409525	1
dry weight stem 1 (w/o seeds)	spearman	rf	BnaCnng50450D	0.0040422	0.766667
dry weight stem 1 (w/o seeds)	spearman	rf	BnaA05g32390D	0.00388026	0.988889
dry weight stem 1 (w/o seeds)	spearman	rf	BnaA06g14220D	0.00383041	0.944444
dry weight stem 1 (w/o seeds)	spearman	rf	BnaC01g32580D	0.00377345	1
dry weight stem 1 (w/o seeds)	spearman	rf	BnaC03g65530D	0.00362713	0.755556
dry weight stem 1 (w/o seeds)	spearman	rf	BnaC04g33870D	0.00360591	0.866667
dry weight stem 1 (w/o seeds)	spearman	rf	BnaA08g08350D	0.00360228	1
dry weight stem 1 (w/o seeds)	spearman	rf	BnaAnng14710D	0.00353282	0.933333
dry weight stem 1 (w/o seeds)	spearman	rf	BnaA03g43320D	0.00351286	0.555556
dry weight stem 1 (w/o seeds)	spearman	rf	BnaAnng13960D	0.0034238	0.766667
dry weight stem 1 (w/o seeds)	spearman	rf	BnaA03g01570D	0.00341171	0.988889
dry weight stem 1 (w/o seeds)	spearman	rf	BnaA03g34220D	0.00338994	1
dry weight stem 1 (w/o seeds)	spearman	rf	BnaC06g33980D	0.00338694	0.988889
dry weight stem 1 (w/o seeds)	spearman	rf	BnaA01g10020D	0.00317938	0.966667
dry weight stem 1 (w/o seeds)	spearman	rf	BnaA10g27270D	0.00309688	0.544444
dry weight stem 1 (w/o seeds)	spearman	rf	BnaA10g24470D	0.00293179	1
dry weight stem 1 (w/o seeds)	spearman	rf	BnaA10g29560D	0.00291753	1
dry weight stem 1 (w/o seeds)	spearman	rf	BnaA09g07800D	0.00288817	1
dry weight stem 1 (w/o seeds)	spearman	rf	BnaC02g23620D	0.0028405	1
dry weight stem 1 (w/o seeds)	spearman	rf	BnaC09g35290D	0.00283833	1
dry weight stem 1 (w/o seeds)	spearman	rf	BnaA03g37550D	0.00282476	0.8
dry weight stem 1 (w/o seeds)	spearman	rf	BnaA04g01730D	0.00276033	0.811111
dry weight stem 1 (w/o seeds)	spearman	rf	BnaC07g25920D	0.00258465	1
dry weight stem 1 (w/o seeds)	spearman	rf	BnaC06g30850D	0.00249708	0.933333
dry weight stem 1 (w/o seeds)	spearman	rf	BnaC01g41610D	0.00241723	0.644444
dry weight stem 1 (w/o seeds)	spearman	rf	BnaC05g38910D	0.00239715	0.888889
dry weight stem 1 (w/o seeds)	spearman	rf	BnaC03g56360D	0.00237817	0.944444
dry weight stem 1 (w/o seeds)	spearman	rf	BnaC04g31300D	0.00236931	1
dry weight stem 1 (w/o seeds)	spearman	rf	BnaA01g14450D	0.00236892	1
dry weight stem 1 (w/o seeds)	spearman	rf	BnaA07g10510D	0.00232167	0.966667
dry weight stem 1 (w/o seeds)	spearman	rf	BnaA09g48720D	0.00229813	1
dry weight stem 1 (w/o seeds)	spearman	rf	BnaCnng41590D	0.00227928	0.822222
dry weight stem 1 (w/o seeds)	spearman	rf	BnaC05g06260D	0.00218267	0.622222
dry weight stem 1 (w/o seeds)	spearman	rf	BnaC06g16400D	0.00211272	0.811111
dry weight stem 1 (w/o seeds)	spearman	rf	BnaA02g27010D	0.00210812	0.888889
dry weight stem 1 (w/o seeds)	spearman	rf	BnaC09g36210D	0.00210098	0.711111
dry weight stem 1 (w/o seeds)	spearman	rf	BnaC04g00760D	0.00205025	0.966667
dry weight stem 1 (w/o seeds)	spearman	rf	BnaA03g13620D	0.00204932	0.844444
dry weight stem 1 (w/o seeds)	spearman	rf	BnaC05g29750D	0.00199929	0.733333
dry weight stem 1 (w/o seeds)	spearman	rf	BnaA09g27580D	0.00198236	1
dry weight stem 1 (w/o seeds)	spearman	rf	BnaC04g43190D	0.00195396	0.833333
dry weight stem 1 (w/o seeds)	spearman	rf	BnaC03g69940D	0.00192097	1
dry weight stem 1 (w/o seeds)	spearman	rf	BnaC05g15590D	0.00189076	0.822222
dry weight stem 1 (w/o seeds)	spearman	rf	BnaC04g49940D	0.00177704	0.933333
dry weight stem 1 (w/o seeds)	spearman	rf	BnaCnng10860D	0.00176807	1
dry weight stem 1 (w/o seeds)	spearman	rf	BnaC08g25600D	0.00170021	0.944444
dry weight stem 1 (w/o seeds)	spearman	rf	BnaA06g35130D	0.00168538	0.8
dry weight stem 1 (w/o seeds)	spearman	rf	BnaC01g17540D	0.00166715	0.9
dry weight stem 1 (w/o seeds)	spearman	rf	BnaA04g28950D	0.00166533	0.922222
dry weight stem 1 (w/o seeds)	spearman	rf	BnaC09g39140D	0.00165719	1
dry weight stem 1 (w/o seeds)	spearman	rf	BnaC06g28430D	0.00162282	0.677778
dry weight stem 1 (w/o seeds)	spearman	rf	BnaC05g43490D	0.00161562	1
dry weight stem 1 (w/o seeds)	spearman	rf	BnaAnng26750D	0.00161078	0.988889
dry weight stem 1 (w/o seeds)	spearman	rf	BnaA06g08310D	0.0016097	0.988889
dry weight stem 1 (w/o seeds)	spearman	rf	BnaC03g17450D	0.00160408	0.988889
dry weight stem 1 (w/o seeds)	spearman	rf	BnaC04g47850D	0.00160166	0.744444
dry weight stem 1 (w/o seeds)	spearman	rf	BnaA10g17050D	0.0015841	0.955556
dry weight stem 1 (w/o seeds)	spearman	rf	BnaA02g33900D	0.00155029	0.922222
dry weight stem 1 (w/o seeds)	spearman	rf	BnaC08g19430D	0.0015402	1
dry weight stem 1 (w/o seeds)	spearman	rf	BnaC07g45360D	0.00152926	0.844444
dry weight stem 1 (w/o seeds)	spearman	rf	BnaCnng33420D	0.00152419	1
dry weight stem 1 (w/o seeds)	spearman	rf	BnaC01g17020D	0.0014997	1
dry weight stem 1 (w/o seeds)	spearman	rf	BnaA04g09080D	0.00146632	0.888889
dry weight stem 1 (w/o seeds)	spearman	rf	BnaA09g05500D	0.00146337	0.866667
dry weight stem 1 (w/o seeds)	spearman	rf	BnaC04g41350D	0.0014449	0.877778
dry weight stem 1 (w/o seeds)	spearman	rf	BnaC04g15130D	0.00144187	0.533333
dry weight stem 1 (w/o seeds)	spearman	rf	BnaA09g47290D	0.00143901	1
dry weight stem 1 (w/o seeds)	spearman	rf	BnaA09g10600D	0.00143332	1
dry weight stem 1 (w/o seeds)	spearman	rf	BnaC04g21990D	0.00142869	0.9
dry weight stem 1 (w/o seeds)	spearman	rf	BnaC09g37860D	0.00141293	0.777778
dry weight stem 1 (w/o seeds)	spearman	rf	BnaA05g07800D	0.00140869	0.911111
dry weight stem 1 (w/o seeds)	spearman	rf	BnaA08g02320D	0.00140808	0.744444
dry weight stem 1 (w/o seeds)	spearman	rf	BnaA03g40890D	0.00139879	0.911111
dry weight stem 1 (w/o seeds)	spearman	rf	BnaA10g18250D	0.00139659	0.911111
dry weight stem 1 (w/o seeds)	spearman	rf	BnaA07g11300D	0.00136619	0.822222
dry weight stem 1 (w/o seeds)	spearman	rf	BnaAnng22230D	0.00132865	0.7
dry weight stem 1 (w/o seeds)	spearman	rf	BnaC05g30800D	0.00131099	0.888889
dry weight stem 1 (w/o seeds)	spearman	rf	BnaA05g23280D	0.00131086	0.544444
dry weight stem 1 (w/o seeds)	spearman	rf	BnaC08g41390D	0.00114954	0.9
dry weight stem 1 (w/o seeds)	spearman	rf	BnaA02g35660D	0.00113214	0.611111
dry weight stem 1 (w/o seeds)	spearman	rf	BnaA04g16310D	0.00113016	0.977778
dry weight stem 1 (w/o seeds)	spearman	rf	BnaCnng29070D	0.00112334	0.877778
dry weight stem 1 (w/o seeds)	spearman	rf	BnaC09g10980D	0.00109573	0.877778
dry weight stem 1 (w/o seeds)	spearman	rf	BnaC06g43530D	0.00109449	0.811111
dry weight stem 1 (w/o seeds)	spearman	rf	BnaC03g67850D	0.00106833	0.611111
dry weight stem 1 (w/o seeds)	spearman	rf	BnaC06g28720D	0.00105699	0.911111
dry weight stem 1 (w/o seeds)	spearman	rf	BnaC09g08970D	0.00105263	0.822222
dry weight stem 1 (w/o seeds)	spearman	rf	BnaC05g10330D	0.00104925	0.933333
dry weight stem 1 (w/o seeds)	spearman	rf	BnaC07g14830D	0.00103359	0.933333
dry weight stem 1 (w/o seeds)	spearman	rf	BnaC03g74630D	0.00101832	0.766667
dry weight stem 1 (w/o seeds)	spearman	rf	BnaA10g19090D	0.000983156	0.866667
dry weight stem 1 (w/o seeds)	spearman	rf	BnaC06g33250D	0.000965408	1
dry weight stem 1 (w/o seeds)	spearman	rf	BnaA06g17610D	0.000965171	0.744444
dry weight stem 1 (w/o seeds)	spearman	rf	BnaC03g73770D	0.000962428	0.9
dry weight stem 1 (w/o seeds)	spearman	rf	BnaA10g15380D	0.000922937	0.611111
dry weight stem 1 (w/o seeds)	spearman	rf	BnaA03g02870D	0.000919282	1
dry weight stem 1 (w/o seeds)	spearman	rf	BnaC03g65340D	0.000918456	0.733333
dry weight stem 1 (w/o seeds)	spearman	rf	BnaA03g37150D	0.000904044	0.944444
dry weight stem 1 (w/o seeds)	spearman	rf	BnaAnng17340D	0.000890899	1
dry weight stem 1 (w/o seeds)	spearman	rf	BnaA05g33370D	0.000884172	0.722222
dry weight stem 1 (w/o seeds)	spearman	rf	BnaA01g02090D	0.000855631	0.877778
dry weight stem 1 (w/o seeds)	spearman	rf	BnaAnng29350D	0.000852203	0.966667
dry weight stem 1 (w/o seeds)	spearman	rf	BnaA07g11120D	0.000847277	0.711111
dry weight stem 1 (w/o seeds)	spearman	rf	BnaC03g27680D	0.000798831	0.6
dry weight stem 1 (w/o seeds)	spearman	rf	BnaC01g28160D	0.000786129	0.555556
dry weight stem 1 (w/o seeds)	spearman	rf	BnaC02g10170D	0.00076924	0.711111
dry weight stem 1 (w/o seeds)	spearman	rf	BnaA10g17450D	0.000758317	0.788889
dry weight stem 1 (w/o seeds)	spearman	rf	BnaA04g22900D	0.000756912	0.988889
dry weight stem 1 (w/o seeds)	spearman	rf	BnaA03g07400D	0.000755152	0.822222
dry weight stem 1 (w/o seeds)	spearman	rf	BnaA10g04960D	0.000737351	0.944444
dry weight stem 1 (w/o seeds)	spearman	rf	BnaA03g33290D	0.00072559	0.922222
dry weight stem 1 (w/o seeds)	spearman	rf	BnaA04g04310D	0.000721565	0.788889
dry weight stem 1 (w/o seeds)	spearman	rf	BnaA07g23470D	0.000721332	0.577778
dry weight stem 1 (w/o seeds)	spearman	rf	BnaA10g18740D	0.000718202	0.633333
dry weight stem 1 (w/o seeds)	spearman	rf	BnaA01g29880D	0.000699328	0.855556
dry weight stem 1 (w/o seeds)	spearman	rf	BnaC02g04350D	0.000696622	0.511111
dry weight stem 1 (w/o seeds)	spearman	rf	BnaA06g40220D	0.000659495	0.644444
dry weight stem 1 (w/o seeds)	spearman	rf	BnaA01g29630D	0.000651465	1
dry weight stem 1 (w/o seeds)	spearman	rf	BnaC06g17040D	0.000651139	0.777778
dry weight stem 1 (w/o seeds)	spearman	rf	BnaA08g08500D	0.000636669	0.766667
dry weight stem 1 (w/o seeds)	spearman	rf	BnaC01g37260D	0.000625666	1
dry weight stem 1 (w/o seeds)	spearman	rf	BnaA03g00750D	0.000605595	0.622222
dry weight stem 1 (w/o seeds)	spearman	rf	BnaA03g39100D	0.000587777	0.577778
dry weight stem 1 (w/o seeds)	spearman	rf	BnaA10g30140D	0.000574723	0.8
dry weight stem 1 (w/o seeds)	spearman	rf	BnaA05g35770D	0.000573207	0.766667
dry weight stem 1 (w/o seeds)	spearman	rf	BnaCnng06270D	0.000563519	0.655556
dry weight stem 1 (w/o seeds)	spearman	rf	BnaC06g05580D	0.000544547	0.855556
dry weight stem 1 (w/o seeds)	spearman	rf	BnaC06g01910D	0.000528449	0.855556
dry weight stem 1 (w/o seeds)	spearman	rf	BnaCnng21680D	0.000514687	0.555556
dry weight stem 1 (w/o seeds)	spearman	rf	BnaC07g39340D	0.000505186	0.955556
dry weight stem 1 (w/o seeds)	spearman	rf	BnaC01g42060D	0.000502375	0.666667
dry weight stem 1 (w/o seeds)	spearman	rf	BnaAnng02740D	0.000502251	0.977778
dry weight stem 1 (w/o seeds)	spearman	rf	BnaC03g61580D	0.000488482	0.711111
dry weight stem 1 (w/o seeds)	spearman	rf	BnaA03g42810D	0.00046364	0.922222
dry weight stem 1 (w/o seeds)	spearman	rf	BnaA09g19940D	0.000439224	0.733333
dry weight stem 1 (w/o seeds)	spearman	rf	BnaC03g01050D	0.00043592	0.766667
dry weight stem 1 (w/o seeds)	spearman	rf	BnaCnng45430D	0.000432125	0.511111
dry weight stem 1 (w/o seeds)	spearman	rf	BnaC07g48390D	0.000430672	0.955556
dry weight stem 1 (w/o seeds)	spearman	rf	BnaAnng23640D	0.000426231	0.588889
dry weight stem 1 (w/o seeds)	spearman	rf	BnaC04g05640D	0.000412765	0.7
dry weight stem 1 (w/o seeds)	spearman	rf	BnaA09g05810D	0.000405408	0.755556
dry weight stem 1 (w/o seeds)	spearman	rf	BnaAnng10870D	0.000405045	0.677778
dry weight stem 1 (w/o seeds)	spearman	rf	BnaC05g45800D	0.000400633	0.633333
dry weight stem 1 (w/o seeds)	spearman	rf	BnaC04g08810D	0.000391763	0.977778
dry weight stem 1 (w/o seeds)	spearman	rf	BnaA01g35190D	0.000391507	0.888889
dry weight stem 1 (w/o seeds)	spearman	rf	BnaC09g42460D	0.000374929	0.633333
dry weight stem 1 (w/o seeds)	spearman	rf	BnaA01g28810D	0.000374066	0.777778
dry weight stem 1 (w/o seeds)	spearman	rf	BnaA06g38150D	0.000340684	0.711111
dry weight stem 1 (w/o seeds)	spearman	rf	BnaA01g14570D	0.000335001	0.655556
dry weight stem 1 (w/o seeds)	spearman	rf	BnaAnng13720D	0.000317159	0.7
dry weight stem 1 (w/o seeds)	spearman	rf	BnaCnng60010D	0.000290962	0.666667
dry weight stem 1 (w/o seeds)	spearman	rf	BnaC04g45750D	0.000285049	0.7
dry weight stem 1 (w/o seeds)	spearman	rf	BnaA03g17100D	0.000280555	0.633333
dry weight stem 1 (w/o seeds)	spearman	rf	BnaA02g18860D	0.000279877	0.822222
dry weight stem 1 (w/o seeds)	spearman	rf	BnaC09g27000D	0.000276314	0.833333
dry weight stem 1 (w/o seeds)	spearman	rf	BnaA08g03050D	0.000275594	0.877778
dry weight stem 1 (w/o seeds)	spearman	rf	BnaA03g13610D	0.000269961	0.566667
dry weight stem 1 (w/o seeds)	spearman	rf	BnaCnng56890D	0.00024672	0.633333
dry weight stem 1 (w/o seeds)	spearman	rf	BnaA06g01520D	0.000241517	0.622222
dry weight stem 1 (w/o seeds)	spearman	rf	BnaA10g01410D	0.000241334	0.755556
dry weight stem 1 (w/o seeds)	spearman	rf	BnaCnng14900D	0.000240759	0.966667
dry weight stem 1 (w/o seeds)	spearman	rf	BnaC02g33940D	0.000232716	0.688889
dry weight stem 1 (w/o seeds)	spearman	rf	BnaA09g14180D	0.000225034	0.822222
dry weight stem 1 (w/o seeds)	spearman	rf	BnaC01g31340D	0.000224726	0.655556
dry weight stem 1 (w/o seeds)	spearman	rf	BnaA03g18410D	0.000213956	0.566667
dry weight stem 1 (w/o seeds)	spearman	rf	BnaA07g28050D	0.000209336	0.955556
dry weight stem 1 (w/o seeds)	spearman	rf	BnaC03g62300D	0.000209156	0.555556
dry weight stem 1 (w/o seeds)	spearman	rf	BnaC02g43700D	0.000201852	0.544444
dry weight stem 1 (w/o seeds)	spearman	rf	BnaA03g21840D	0.00020135	0.811111
dry weight stem 1 (w/o seeds)	spearman	rf	BnaC08g20590D	0.00020063	0.533333
dry weight stem 1 (w/o seeds)	spearman	rf	BnaC03g60050D	0.000198712	0.755556
dry weight stem 1 (w/o seeds)	spearman	rf	BnaA01g31220D	0.000196675	0.744444
dry weight stem 1 (w/o seeds)	spearman	rf	BnaA01g35090D	0.000184254	0.633333
dry weight stem 1 (w/o seeds)	spearman	rf	BnaA04g18950D	0.000182274	0.666667
dry weight stem 1 (w/o seeds)	spearman	rf	BnaA02g15280D	0.000181931	0.688889
dry weight stem 1 (w/o seeds)	spearman	rf	BnaA09g35000D	0.000175083	0.522222
dry weight stem 1 (w/o seeds)	spearman	rf	BnaA07g28040D	0.000174867	0.533333
dry weight stem 1 (w/o seeds)	spearman	rf	BnaA03g09600D	0.000173663	0.777778
dry weight stem 1 (w/o seeds)	spearman	rf	BnaC03g64530D	0.000160585	0.577778
dry weight stem 1 (w/o seeds)	spearman	rf	BnaC06g04820D	0.000155446	0.7
dry weight stem 1 (w/o seeds)	spearman	rf	BnaC06g21970D	0.00015122	0.633333
dry weight stem 1 (w/o seeds)	spearman	rf	BnaC05g47950D	0.000131435	0.555556
dry weight stem 1 (w/o seeds)	spearman	rf	BnaA09g48190D	0.000130019	0.544444
dry weight stem 1 (w/o seeds)	spearman	rf	BnaA02g36940D	0.000118223	0.622222
dry weight stem 1 (w/o seeds)	spearman	rf	BnaC09g45710D	0.00011706	0.522222
dry weight stem 1 (w/o seeds)	spearman	rf	BnaAnng00330D	0.000116988	0.577778
dry weight stem 1 (w/o seeds)	spearman	rf	BnaC04g42240D	0.000103542	0.522222
dry weight stem 1 (w/o seeds)	spearman	rf	BnaA07g17230D	0.000102022	0.844444
dry weight stem 1 (w/o seeds)	spearman	rf	BnaA07g33590D	9.7872e-05	0.633333
dry weight stem 1 (w/o seeds)	spearman	rf	BnaA02g23180D	8.24218e-05	0.511111
dry weight stem 1 (w/o seeds)	spearman	rf	BnaA09g28900D	7.63757e-05	0.544444
dry weight stem 1 (w/o seeds)	spearman	rf	BnaC05g11890D	7.0574e-05	0.5
dry weight stem 1 (w/o seeds)	spearman	rf	BnaA09g19740D	5.39062e-05	0.533333
dry weight stem 1 (w/o seeds)	spearman	rf	BnaA08g14280D	4.171e-05	0.5
dry weight stem 1 (w/o seeds)	spearman	rf	BnaC06g38300D	3.83932e-05	0.533333
dry weight stem 1 (w/o seeds)	spearman	rf	BnaA04g20040D	2.45347e-05	0.5
dry weight stem 1 (w/o seeds)	spearman	rf	BnaC06g37500D	2.33381e-05	0.5
end of shoot growth	hsic-5000	rf	BnaC05g29090D	0.0396431	0.666667
end of shoot growth	hsic-5000	rf	BnaC07g15090D	0.0350013	0.911111
end of shoot growth	hsic-5000	rf	BnaC08g38620D	0.0286541	0.922222
end of shoot growth	hsic-5000	rf	BnaCnng16390D	0.0280974	0.944444
end of shoot growth	hsic-5000	rf	BnaA03g12740D	0.020451	0.733333
end of shoot growth	hsic-5000	rf	BnaA05g09440D	0.01931	0.533333
end of shoot growth	hsic-5000	rf	BnaC06g11380D	0.0173259	0.822222
end of shoot growth	hsic-5000	rf	BnaC06g03490D	0.0159134	0.788889
end of shoot growth	hsic-5000	rf	BnaA09g47900D	0.0149653	0.766667
end of shoot growth	hsic-5000	rf	BnaC08g22570D	0.0140463	0.855556
end of shoot growth	hsic-5000	rf	BnaC08g23970D	0.0111068	0.966667
end of shoot growth	hsic-5000	rf	BnaC08g09980D	0.0107174	0.733333
end of shoot growth	hsic-5000	rf	BnaA08g12750D	0.00992282	0.655556
end of shoot growth	hsic-5000	rf	BnaC03g30130D	0.00991956	0.944444
end of shoot growth	hsic-5000	rf	BnaC01g07910D	0.00945696	0.6
end of shoot growth	hsic-5000	rf	BnaA03g47250D	0.00866012	0.855556
end of shoot growth	hsic-5000	rf	BnaA05g03230D	0.00846273	0.977778
end of shoot growth	hsic-5000	rf	BnaC08g27160D	0.00825897	0.788889
end of shoot growth	hsic-5000	rf	BnaA07g27390D	0.00578094	0.744444
end of shoot growth	hsic-5000	rf	BnaC06g00240D	0.00469066	0.988889
end of shoot growth	hsic-5000	rf	BnaA03g26260D	0.00453824	0.944444
end of shoot growth	hsic-5000	rf	BnaC06g34180D	0.00399081	0.788889
end of shoot growth	hsic-5000	rf	BnaA06g21510D	0.00377717	0.688889
end of shoot growth	hsic-5000	rf	BnaA06g12090D	0.00360704	0.511111
end of shoot growth	hsic-5000	rf	BnaC08g13690D	0.00352221	0.688889
end of shoot growth	hsic-5000	rf	BnaCnng39490D	0.00320758	0.622222
end of shoot growth	hsic-5000	rf	BnaCnng07930D	0.00302904	0.711111
end of shoot growth	hsic-5000	rf	BnaC06g30370D	0.00288402	0.622222
end of shoot growth	hsic-5000	rf	BnaCnng39980D	0.00273597	0.666667
end of shoot growth	hsic-5000	rf	BnaC05g20030D	0.00229308	0.5
end of shoot growth	hsic-5000	rf	BnaA10g02020D	0.00208365	0.711111
end of shoot growth	hsic-5000	rf	BnaC05g03950D	0.0020722	0.633333
end of shoot growth	hsic-5000	rf	BnaC05g42280D	0.00198718	0.688889
end of shoot growth	hsic-5000	rf	BnaA05g30870D	0.00197028	0.644444
end of shoot growth	hsic-5000	rf	BnaA09g49300D	0.00184918	0.711111
end of shoot growth	hsic-5000	rf	BnaC07g49800D	0.00180455	0.544444
end of shoot growth	hsic-5000	rf	BnaC02g47610D	0.00172772	0.588889
end of shoot growth	hsic-5000	rf	BnaA10g11800D	0.00160434	0.533333
end of shoot growth	hsic-5000	rf	BnaC09g33300D	0.00156923	0.911111
end of shoot growth	hsic-5000	rf	BnaC09g19230D	0.00156902	0.7
end of shoot growth	hsic-5000	rf	BnaC03g71800D	0.00152683	0.533333
end of shoot growth	hsic-5000	rf	BnaC07g33430D	0.00141406	0.5
end of shoot growth	hsic-5000	rf	BnaC03g06820D	0.00129096	0.511111
end of shoot growth	hsic-5000	rf	BnaA08g24710D	0.00126037	0.555556
end of shoot growth	hsic-5000	rf	BnaC01g43130D	0.00124786	0.533333
end of shoot growth	hsic-5000	rf	BnaA06g01760D	0.00122417	0.566667
end of shoot growth	hsic-5000	rf	BnaC09g16170D	0.00100694	0.866667
end of shoot growth	hsic-5000	rf	BnaC02g07460D	0.000970517	0.588889
end of shoot growth	hsic-5000	rf	BnaC09g52020D	0.000883039	0.566667
end of shoot growth	hsic-5000	rf	BnaA07g18310D	0.000702146	0.522222
end of shoot growth	hsic-5000	rf	BnaC01g02170D	0.000630009	0.611111
end of shoot growth	hsic-5000	rf	BnaC05g15650D	0.000387698	0.555556
end of shoot growth	hsic-5000	rf	BnaC09g16380D	0.000144952	0.511111
end of shoot growth	hsic-5000	rf	BnaCnng44410D	2.68874e-05	0.5
end of shoot growth	hsic-5000	rf	BnaA09g31470D	2.42437e-05	0.5
leaf 6 length (74 DAS)	median	enet	BnaCnng36980D	0.207398	1
leaf 6 length (74 DAS)	median	enet	BnaCnng50130D	0.163312	0.977778
leaf 6 length (74 DAS)	median	enet	BnaA08g05660D	0.161305	0.966667
leaf 6 length (74 DAS)	median	enet	BnaA07g23830D	0.143089	1
leaf 6 length (74 DAS)	median	enet	BnaA02g26420D	0.132054	0.988889
leaf 6 length (74 DAS)	median	enet	BnaC01g27420D	0.0949209	0.977778
leaf 6 length (74 DAS)	median	enet	BnaC05g12720D	0.0873835	0.8
leaf 6 length (74 DAS)	median	enet	BnaC03g69480D	0.084414	0.844444
leaf 6 length (74 DAS)	median	enet	BnaA09g06280D	0.0821346	0.977778
leaf 6 length (74 DAS)	median	enet	BnaA01g00680D	0.0743094	0.877778
leaf 6 length (74 DAS)	median	enet	BnaCnng28090D	0.0618594	0.855556
leaf 6 length (74 DAS)	median	enet	BnaCnng23370D	0.0603704	0.788889
leaf 6 length (74 DAS)	median	enet	BnaA05g16410D	0.055359	0.8
leaf 6 length (74 DAS)	median	enet	BnaC03g55320D	0.0527883	0.833333
leaf 6 length (74 DAS)	median	enet	BnaC08g08410D	0.052249	0.755556
leaf 6 length (74 DAS)	median	enet	BnaCnng20100D	0.0494282	0.833333
leaf 6 length (74 DAS)	median	enet	BnaA06g07310D	0.0471312	0.822222
leaf 6 length (74 DAS)	median	enet	BnaC07g00260D	0.0451951	0.755556
leaf 6 length (74 DAS)	median	enet	BnaC01g37960D	0.043904	0.755556
leaf 6 length (74 DAS)	median	enet	BnaC01g03400D	0.0410161	0.811111
leaf 6 length (74 DAS)	median	enet	BnaA01g08380D	0.0405646	0.788889
leaf 6 length (74 DAS)	median	enet	BnaC05g47480D	0.03797	0.722222
leaf 6 length (74 DAS)	median	enet	BnaA09g04980D	0.0374478	0.8
leaf 6 length (74 DAS)	median	enet	BnaCnng17630D	0.0315845	0.777778
leaf 6 length (74 DAS)	median	enet	BnaC03g77420D	0.0288006	0.644444
leaf 6 length (74 DAS)	median	enet	BnaA05g19670D	0.0262353	0.611111
leaf 6 length (74 DAS)	median	enet	BnaA04g08420D	0.0260203	0.666667
leaf 6 length (74 DAS)	median	enet	BnaA02g12760D	0.0236934	0.644444
leaf 6 length (74 DAS)	median	enet	BnaA06g06370D	0.0236489	0.611111
leaf 6 length (74 DAS)	median	enet	BnaC06g06840D	0.023613	0.622222
leaf 6 length (74 DAS)	median	enet	BnaA06g34400D	0.0232717	0.622222
leaf 6 length (74 DAS)	median	enet	BnaC03g65900D	0.0225125	0.677778
leaf 6 length (74 DAS)	median	enet	BnaA08g01710D	0.0221698	0.611111
leaf 6 length (74 DAS)	median	enet	BnaC03g05960D	0.021767	0.688889
leaf 6 length (74 DAS)	median	enet	BnaA02g18720D	0.0212288	0.677778
leaf 6 length (74 DAS)	median	enet	BnaC05g20710D	0.0194314	0.588889
leaf 6 length (74 DAS)	median	enet	BnaCnng69480D	0.0193722	0.666667
leaf 6 length (74 DAS)	median	enet	BnaA03g26590D	0.0184868	0.611111
leaf 6 length (74 DAS)	median	enet	BnaC03g37960D	0.0170773	0.644444
leaf 6 length (74 DAS)	median	enet	BnaC07g16780D	0.0123259	0.577778
leaf 6 length (74 DAS)	median	enet	BnaC03g49500D	0.0121751	0.644444
leaf 6 length (74 DAS)	median	enet	BnaA03g29800D	0.0077403	0.588889
leaf 6 length (74 DAS)	median	enet	BnaC05g21660D	0.00621108	0.544444
leaf 6 length (74 DAS)	median	enet	BnaCnng04920D	0.00528983	0.533333
leaf 6 length (74 DAS)	median	enet	BnaAnng27360D	0.00411533	0.544444
leaf 6 length (74 DAS)	median	enet	BnaA06g29470D	0.00298971	0.533333
leaf 6 length (74 DAS)	median	enet	BnaA06g27920D	0.00212786	0.511111
leaf 6 length (74 DAS)	median	enet	BnaC09g25610D	0.00201698	0.533333
leaf 6 length (74 DAS)	median	enet	BnaA02g20100D	0.00110687	0.5
leaf 6 length (74 DAS)	median	rf	BnaA01g01810D	0.0294978	1
leaf 6 length (74 DAS)	median	rf	BnaA03g51050D	0.0124967	1
leaf 6 length (74 DAS)	median	rf	BnaC07g35130D	0.0101054	1
leaf 6 length (74 DAS)	median	rf	BnaC02g29180D	0.00716545	0.944444
leaf 6 length (74 DAS)	median	rf	BnaC01g03400D	0.00709302	0.955556
leaf 6 length (74 DAS)	median	rf	BnaA03g03880D	0.00681201	0.977778
leaf 6 length (74 DAS)	median	rf	BnaA10g11600D	0.00633737	0.977778
leaf 6 length (74 DAS)	median	rf	BnaC06g30070D	0.006193	0.888889
leaf 6 length (74 DAS)	median	rf	BnaA09g41590D	0.00614303	0.977778
leaf 6 length (74 DAS)	median	rf	BnaC08g36890D	0.00610642	0.966667
leaf 6 length (74 DAS)	median	rf	BnaA03g05890D	0.00605064	0.977778
leaf 6 length (74 DAS)	median	rf	BnaA06g13020D	0.00573645	0.833333
leaf 6 length (74 DAS)	median	rf	BnaA03g26980D	0.00568097	0.955556
leaf 6 length (74 DAS)	median	rf	BnaCnng20100D	0.00516791	0.977778
leaf 6 length (74 DAS)	median	rf	BnaC01g12420D	0.00473159	0.911111
leaf 6 length (74 DAS)	median	rf	BnaC05g15860D	0.00405447	1
leaf 6 length (74 DAS)	median	rf	BnaA06g01910D	0.00383933	0.966667
leaf 6 length (74 DAS)	median	rf	BnaC08g12340D	0.00361431	0.933333
leaf 6 length (74 DAS)	median	rf	BnaA01g08380D	0.00354337	0.888889
leaf 6 length (74 DAS)	median	rf	BnaC09g51320D	0.00321274	0.966667
leaf 6 length (74 DAS)	median	rf	BnaCnng36980D	0.00300616	0.911111
leaf 6 length (74 DAS)	median	rf	BnaA01g00680D	0.00294331	0.944444
leaf 6 length (74 DAS)	median	rf	BnaC06g27120D	0.00289955	0.911111
leaf 6 length (74 DAS)	median	rf	BnaC01g27420D	0.00287555	0.933333
leaf 6 length (74 DAS)	median	rf	BnaC01g37960D	0.00287269	0.988889
leaf 6 length (74 DAS)	median	rf	BnaC09g04540D	0.00282294	0.877778
leaf 6 length (74 DAS)	median	rf	BnaA06g37370D	0.0024629	0.955556
leaf 6 length (74 DAS)	median	rf	BnaA03g16770D	0.00222239	0.955556
leaf 6 length (74 DAS)	median	rf	BnaC03g30730D	0.0021265	0.888889
leaf 6 length (74 DAS)	median	rf	BnaC06g33320D	0.00212271	0.944444
leaf 6 length (74 DAS)	median	rf	BnaA09g29080D	0.00208494	0.944444
leaf 6 length (74 DAS)	median	rf	BnaA03g17970D	0.00203552	0.866667
leaf 6 length (74 DAS)	median	rf	BnaA03g04610D	0.0020269	0.833333
leaf 6 length (74 DAS)	median	rf	BnaA06g33270D	0.00199708	0.833333
leaf 6 length (74 DAS)	median	rf	BnaC05g30730D	0.00197605	0.811111
leaf 6 length (74 DAS)	median	rf	BnaC03g19490D	0.00195943	0.944444
leaf 6 length (74 DAS)	median	rf	BnaC04g13350D	0.00191794	0.933333
leaf 6 length (74 DAS)	median	rf	BnaCnng19150D	0.00189715	0.955556
leaf 6 length (74 DAS)	median	rf	BnaC01g35870D	0.00189137	0.844444
leaf 6 length (74 DAS)	median	rf	BnaA07g29790D	0.00188991	0.9
leaf 6 length (74 DAS)	median	rf	BnaA03g43640D	0.00188821	0.833333
leaf 6 length (74 DAS)	median	rf	BnaA10g24470D	0.00187074	0.955556
leaf 6 length (74 DAS)	median	rf	BnaA09g34640D	0.00184641	0.944444
leaf 6 length (74 DAS)	median	rf	BnaA05g06930D	0.00181803	0.833333
leaf 6 length (74 DAS)	median	rf	BnaA06g20490D	0.00181274	0.955556
leaf 6 length (74 DAS)	median	rf	BnaA06g34400D	0.00180057	0.933333
leaf 6 length (74 DAS)	median	rf	BnaA09g52750D	0.00179883	0.933333
leaf 6 length (74 DAS)	median	rf	BnaA01g02930D	0.00178777	0.922222
leaf 6 length (74 DAS)	median	rf	BnaC06g42050D	0.00166767	0.922222
leaf 6 length (74 DAS)	median	rf	BnaA01g06940D	0.00161614	0.888889
leaf 6 length (74 DAS)	median	rf	BnaC02g01860D	0.00157208	0.933333
leaf 6 length (74 DAS)	median	rf	BnaA05g23290D	0.00152657	0.955556
leaf 6 length (74 DAS)	median	rf	BnaA05g16630D	0.00145723	0.8
leaf 6 length (74 DAS)	median	rf	BnaC07g27720D	0.00145622	0.755556
leaf 6 length (74 DAS)	median	rf	BnaCnng50130D	0.00139197	0.911111
leaf 6 length (74 DAS)	median	rf	BnaA07g23830D	0.00136191	0.911111
leaf 6 length (74 DAS)	median	rf	BnaC06g00260D	0.00130937	0.833333
leaf 6 length (74 DAS)	median	rf	BnaA07g11090D	0.00128743	0.811111
leaf 6 length (74 DAS)	median	rf	BnaC04g56130D	0.0012705	0.866667
leaf 6 length (74 DAS)	median	rf	BnaC03g69890D	0.00126722	0.788889
leaf 6 length (74 DAS)	median	rf	BnaAnng35820D	0.00125731	0.844444
leaf 6 length (74 DAS)	median	rf	BnaA05g12940D	0.00125242	0.811111
leaf 6 length (74 DAS)	median	rf	BnaAnng15940D	0.00123389	0.888889
leaf 6 length (74 DAS)	median	rf	BnaC05g47480D	0.00122063	0.933333
leaf 6 length (74 DAS)	median	rf	BnaC06g37430D	0.00120456	0.911111
leaf 6 length (74 DAS)	median	rf	BnaCnng05000D	0.00116745	0.833333
leaf 6 length (74 DAS)	median	rf	BnaA06g29470D	0.00116451	0.766667
leaf 6 length (74 DAS)	median	rf	BnaC02g06700D	0.00114616	0.722222
leaf 6 length (74 DAS)	median	rf	BnaA01g18530D	0.00113204	0.811111
leaf 6 length (74 DAS)	median	rf	BnaC03g34670D	0.00113157	0.833333
leaf 6 length (74 DAS)	median	rf	BnaA09g51100D	0.00112859	0.822222
leaf 6 length (74 DAS)	median	rf	BnaA07g29260D	0.00111676	0.833333
leaf 6 length (74 DAS)	median	rf	BnaC03g06360D	0.00110201	0.933333
leaf 6 length (74 DAS)	median	rf	BnaC07g16780D	0.0010853	0.744444
leaf 6 length (74 DAS)	median	rf	BnaA02g34690D	0.00107635	0.822222
leaf 6 length (74 DAS)	median	rf	BnaA07g07950D	0.00106353	0.733333
leaf 6 length (74 DAS)	median	rf	BnaCnng46430D	0.00105987	0.888889
leaf 6 length (74 DAS)	median	rf	BnaC05g08050D	0.00105751	0.866667
leaf 6 length (74 DAS)	median	rf	BnaC03g05960D	0.001	0.833333
leaf 6 length (74 DAS)	median	rf	BnaA04g17040D	0.00099813	0.922222
leaf 6 length (74 DAS)	median	rf	BnaC03g01210D	0.000982629	0.955556
leaf 6 length (74 DAS)	median	rf	BnaC03g42930D	0.000975197	0.922222
leaf 6 length (74 DAS)	median	rf	BnaC07g17040D	0.00088207	0.8
leaf 6 length (74 DAS)	median	rf	BnaA07g37970D	0.000870873	0.922222
leaf 6 length (74 DAS)	median	rf	BnaA05g34700D	0.000868472	0.777778
leaf 6 length (74 DAS)	median	rf	BnaA03g20930D	0.000832668	0.9
leaf 6 length (74 DAS)	median	rf	BnaC03g49970D	0.000825994	0.888889
leaf 6 length (74 DAS)	median	rf	BnaA06g00750D	0.000777457	0.811111
leaf 6 length (74 DAS)	median	rf	BnaC08g01820D	0.000763187	0.711111
leaf 6 length (74 DAS)	median	rf	BnaA09g04980D	0.000739555	0.777778
leaf 6 length (74 DAS)	median	rf	BnaA05g28840D	0.000733906	0.766667
leaf 6 length (74 DAS)	median	rf	BnaC06g05950D	0.000733177	0.722222
leaf 6 length (74 DAS)	median	rf	BnaA03g35000D	0.000718816	0.7
leaf 6 length (74 DAS)	median	rf	BnaAnng01830D	0.000711274	0.877778
leaf 6 length (74 DAS)	median	rf	BnaC07g45950D	0.000708295	0.744444
leaf 6 length (74 DAS)	median	rf	BnaC01g16540D	0.000694564	0.744444
leaf 6 length (74 DAS)	median	rf	BnaC04g01600D	0.000686887	0.755556
leaf 6 length (74 DAS)	median	rf	BnaC06g22790D	0.000682314	0.844444
leaf 6 length (74 DAS)	median	rf	BnaA09g28720D	0.000680705	0.733333
leaf 6 length (74 DAS)	median	rf	BnaAnng17040D	0.000678284	0.711111
leaf 6 length (74 DAS)	median	rf	BnaCnng48980D	0.000675259	0.655556
leaf 6 length (74 DAS)	median	rf	BnaA09g36560D	0.000673515	0.877778
leaf 6 length (74 DAS)	median	rf	BnaC06g01570D	0.000672798	0.766667
leaf 6 length (74 DAS)	median	rf	BnaC04g35750D	0.000672525	0.777778
leaf 6 length (74 DAS)	median	rf	BnaA03g15490D	0.000671675	0.733333
leaf 6 length (74 DAS)	median	rf	BnaC05g16880D	0.00066694	0.733333
leaf 6 length (74 DAS)	median	rf	BnaA06g31200D	0.00065464	0.688889
leaf 6 length (74 DAS)	median	rf	BnaC05g46130D	0.000654052	0.677778
leaf 6 length (74 DAS)	median	rf	BnaA04g17340D	0.000653038	0.644444
leaf 6 length (74 DAS)	median	rf	BnaAnng11470D	0.000650365	0.655556
leaf 6 length (74 DAS)	median	rf	BnaC08g19330D	0.000647637	0.788889
leaf 6 length (74 DAS)	median	rf	BnaC04g49630D	0.00064458	0.711111
leaf 6 length (74 DAS)	median	rf	BnaC02g22610D	0.000641003	0.7
leaf 6 length (74 DAS)	median	rf	BnaC03g26890D	0.000639594	0.888889
leaf 6 length (74 DAS)	median	rf	BnaCnng69650D	0.000638884	0.733333
leaf 6 length (74 DAS)	median	rf	BnaC04g14460D	0.000637719	0.777778
leaf 6 length (74 DAS)	median	rf	BnaA05g02130D	0.000637467	0.788889
leaf 6 length (74 DAS)	median	rf	BnaA06g01080D	0.000634496	0.722222
leaf 6 length (74 DAS)	median	rf	BnaA05g33280D	0.00063449	0.666667
leaf 6 length (74 DAS)	median	rf	BnaA03g18020D	0.000633463	0.666667
leaf 6 length (74 DAS)	median	rf	BnaC01g38990D	0.000633425	0.6
leaf 6 length (74 DAS)	median	rf	BnaA05g08890D	0.000632474	0.722222
leaf 6 length (74 DAS)	median	rf	BnaCnng68550D	0.000631003	0.711111
leaf 6 length (74 DAS)	median	rf	BnaA03g30180D	0.00062767	0.844444
leaf 6 length (74 DAS)	median	rf	BnaC04g00020D	0.000626888	0.7
leaf 6 length (74 DAS)	median	rf	BnaC07g39230D	0.000626853	0.722222
leaf 6 length (74 DAS)	median	rf	BnaA03g42180D	0.000624062	0.855556
leaf 6 length (74 DAS)	median	rf	BnaA06g31650D	0.000623705	0.722222
leaf 6 length (74 DAS)	median	rf	BnaC03g62310D	0.000623475	0.644444
leaf 6 length (74 DAS)	median	rf	BnaC01g27330D	0.000619657	0.711111
leaf 6 length (74 DAS)	median	rf	BnaC08g26980D	0.000618917	0.677778
leaf 6 length (74 DAS)	median	rf	BnaC01g31810D	0.00061279	0.733333
leaf 6 length (74 DAS)	median	rf	BnaA08g12130D	0.000609211	0.733333
leaf 6 length (74 DAS)	median	rf	BnaA01g35420D	0.000608305	0.844444
leaf 6 length (74 DAS)	median	rf	BnaC07g41210D	0.000607613	0.866667
leaf 6 length (74 DAS)	median	rf	BnaA05g22280D	0.000607551	0.588889
leaf 6 length (74 DAS)	median	rf	BnaC07g16790D	0.000605463	0.655556
leaf 6 length (74 DAS)	median	rf	BnaA04g00460D	0.000604254	0.677778
leaf 6 length (74 DAS)	median	rf	BnaA03g41280D	0.000604172	0.666667
leaf 6 length (74 DAS)	median	rf	BnaA05g19810D	0.000603674	0.677778
leaf 6 length (74 DAS)	median	rf	BnaAnng12650D	0.000598757	0.766667
leaf 6 length (74 DAS)	median	rf	BnaC06g18340D	0.000598443	0.622222
leaf 6 length (74 DAS)	median	rf	BnaC06g32100D	0.000595559	0.677778
leaf 6 length (74 DAS)	median	rf	BnaCnng56680D	0.000593983	0.677778
leaf 6 length (74 DAS)	median	rf	BnaAnng29640D	0.000591594	0.666667
leaf 6 length (74 DAS)	median	rf	BnaC07g35670D	0.000590813	0.666667
leaf 6 length (74 DAS)	median	rf	BnaC01g00840D	0.000590615	0.588889
leaf 6 length (74 DAS)	median	rf	BnaCnng15960D	0.000589313	0.855556
leaf 6 length (74 DAS)	median	rf	BnaA08g31070D	0.000585678	0.888889
leaf 6 length (74 DAS)	median	rf	BnaA02g11230D	0.000583192	0.588889
leaf 6 length (74 DAS)	median	rf	BnaA08g31150D	0.000582071	0.622222
leaf 6 length (74 DAS)	median	rf	BnaC06g33940D	0.000581625	0.622222
leaf 6 length (74 DAS)	median	rf	BnaA09g19580D	0.000581299	0.655556
leaf 6 length (74 DAS)	median	rf	BnaA02g12000D	0.00057941	0.888889
leaf 6 length (74 DAS)	median	rf	BnaCnng25140D	0.000576823	0.711111
leaf 6 length (74 DAS)	median	rf	BnaA06g07310D	0.000574008	0.833333
leaf 6 length (74 DAS)	median	rf	BnaA07g21230D	0.000572593	0.822222
leaf 6 length (74 DAS)	median	rf	BnaAnng31980D	0.000569264	0.655556
leaf 6 length (74 DAS)	median	rf	BnaC03g22540D	0.000566162	0.755556
leaf 6 length (74 DAS)	median	rf	BnaA06g27920D	0.000563598	0.633333
leaf 6 length (74 DAS)	median	rf	BnaA07g10080D	0.000561364	0.644444
leaf 6 length (74 DAS)	median	rf	BnaA02g12730D	0.000560067	0.677778
leaf 6 length (74 DAS)	median	rf	BnaC09g43820D	0.000558788	0.633333
leaf 6 length (74 DAS)	median	rf	BnaC06g18530D	0.000557377	0.622222
leaf 6 length (74 DAS)	median	rf	BnaA04g17230D	0.000542544	0.588889
leaf 6 length (74 DAS)	median	rf	BnaAnng30210D	0.000541438	0.822222
leaf 6 length (74 DAS)	median	rf	BnaA03g26340D	0.000521313	0.688889
leaf 6 length (74 DAS)	median	rf	BnaA08g15740D	0.000518517	0.577778
leaf 6 length (74 DAS)	median	rf	BnaC03g21070D	0.00051155	0.544444
leaf 6 length (74 DAS)	median	rf	BnaC07g16120D	0.000505818	0.611111
leaf 6 length (74 DAS)	median	rf	BnaA07g15920D	0.000503502	0.666667
leaf 6 length (74 DAS)	median	rf	BnaC09g37240D	0.00048543	0.833333
leaf 6 length (74 DAS)	median	rf	BnaA09g26590D	0.000484475	0.877778
leaf 6 length (74 DAS)	median	rf	BnaC08g17670D	0.000481974	0.855556
leaf 6 length (74 DAS)	median	rf	BnaC02g20690D	0.000462602	0.844444
leaf 6 length (74 DAS)	median	rf	BnaC03g65910D	0.000448715	0.8
leaf 6 length (74 DAS)	median	rf	BnaA08g05520D	0.000444915	0.888889
leaf 6 length (74 DAS)	median	rf	BnaCnng28090D	0.000444423	0.666667
leaf 6 length (74 DAS)	median	rf	BnaA03g48100D	0.000437536	0.833333
leaf 6 length (74 DAS)	median	rf	BnaC02g27950D	0.000424041	0.833333
leaf 6 length (74 DAS)	median	rf	BnaC02g04370D	0.000420211	0.844444
leaf 6 length (74 DAS)	median	rf	BnaA06g15110D	0.00041258	0.677778
leaf 6 length (74 DAS)	median	rf	BnaA05g30850D	0.000400511	0.822222
leaf 6 length (74 DAS)	median	rf	BnaC01g30420D	0.000394919	0.711111
leaf 6 length (74 DAS)	median	rf	BnaA06g35460D	0.000391349	0.877778
leaf 6 length (74 DAS)	median	rf	BnaCnng67910D	0.000378591	0.9
leaf 6 length (74 DAS)	median	rf	BnaCnng50510D	0.000372681	0.866667
leaf 6 length (74 DAS)	median	rf	BnaCnng41300D	0.000367575	0.833333
leaf 6 length (74 DAS)	median	rf	BnaA09g25140D	0.000358997	0.644444
leaf 6 length (74 DAS)	median	rf	BnaAnng20470D	0.000358771	0.788889
leaf 6 length (74 DAS)	median	rf	BnaA10g22860D	0.000357282	0.633333
leaf 6 length (74 DAS)	median	rf	BnaC09g36220D	0.000356909	0.788889
leaf 6 length (74 DAS)	median	rf	BnaAnng26410D	0.000340001	0.766667
leaf 6 length (74 DAS)	median	rf	BnaC05g41260D	0.000336517	0.822222
leaf 6 length (74 DAS)	median	rf	BnaC05g00810D	0.000332277	0.566667
leaf 6 length (74 DAS)	median	rf	BnaA09g55810D	0.000318403	0.733333
leaf 6 length (74 DAS)	median	rf	BnaC06g16350D	0.000313653	0.788889
leaf 6 length (74 DAS)	median	rf	BnaC01g05630D	0.000308763	0.655556
leaf 6 length (74 DAS)	median	rf	BnaC05g40370D	0.000304542	0.755556
leaf 6 length (74 DAS)	median	rf	BnaA01g32740D	0.000302781	0.777778
leaf 6 length (74 DAS)	median	rf	BnaA04g05940D	0.000302657	0.622222
leaf 6 length (74 DAS)	median	rf	BnaA06g29410D	0.000286719	0.722222
leaf 6 length (74 DAS)	median	rf	BnaC03g73980D	0.000285681	0.8
leaf 6 length (74 DAS)	median	rf	BnaA02g15880D	0.000279488	0.811111
leaf 6 length (74 DAS)	median	rf	BnaC09g11830D	0.000277703	0.788889
leaf 6 length (74 DAS)	median	rf	BnaC02g21360D	0.000277543	0.833333
leaf 6 length (74 DAS)	median	rf	BnaA09g09210D	0.000273829	0.688889
leaf 6 length (74 DAS)	median	rf	BnaA05g28200D	0.00026807	0.733333
leaf 6 length (74 DAS)	median	rf	BnaC04g48220D	0.00025835	0.566667
leaf 6 length (74 DAS)	median	rf	BnaC09g41520D	0.000254922	0.755556
leaf 6 length (74 DAS)	median	rf	BnaC01g32100D	0.00024985	0.744444
leaf 6 length (74 DAS)	median	rf	BnaA07g27770D	0.000247386	0.677778
leaf 6 length (74 DAS)	median	rf	BnaC03g18780D	0.000246254	0.7
leaf 6 length (74 DAS)	median	rf	BnaC06g36640D	0.000231725	0.644444
leaf 6 length (74 DAS)	median	rf	BnaC03g26810D	0.000230653	0.866667
leaf 6 length (74 DAS)	median	rf	BnaC03g69480D	0.000230475	0.733333
leaf 6 length (74 DAS)	median	rf	BnaA08g18980D	0.000230218	0.755556
leaf 6 length (74 DAS)	median	rf	BnaA06g05290D	0.000229272	0.777778
leaf 6 length (74 DAS)	median	rf	BnaA01g28330D	0.000228985	0.666667
leaf 6 length (74 DAS)	median	rf	BnaA10g01070D	0.000225027	0.6
leaf 6 length (74 DAS)	median	rf	BnaA01g08480D	0.000223922	0.744444
leaf 6 length (74 DAS)	median	rf	BnaA06g19780D	0.000223897	0.711111
leaf 6 length (74 DAS)	median	rf	BnaA09g40810D	0.000222446	0.744444
leaf 6 length (74 DAS)	median	rf	BnaC05g14050D	0.000221204	0.677778
leaf 6 length (74 DAS)	median	rf	BnaCnng38000D	0.00022108	0.677778
leaf 6 length (74 DAS)	median	rf	BnaC06g33540D	0.000218501	0.677778
leaf 6 length (74 DAS)	median	rf	BnaAnng26330D	0.000216202	0.666667
leaf 6 length (74 DAS)	median	rf	BnaA03g07970D	0.000212217	0.722222
leaf 6 length (74 DAS)	median	rf	BnaA03g17640D	0.000212193	0.855556
leaf 6 length (74 DAS)	median	rf	BnaC04g20870D	0.000211484	0.677778
leaf 6 length (74 DAS)	median	rf	BnaA05g31910D	0.00020958	0.711111
leaf 6 length (74 DAS)	median	rf	BnaCnng62410D	0.000207147	0.8
leaf 6 length (74 DAS)	median	rf	BnaC06g29100D	0.000207082	0.822222
leaf 6 length (74 DAS)	median	rf	BnaA05g12660D	0.000205272	0.733333
leaf 6 length (74 DAS)	median	rf	BnaC04g50710D	0.000205053	0.755556
leaf 6 length (74 DAS)	median	rf	BnaC09g19590D	0.00020344	0.744444
leaf 6 length (74 DAS)	median	rf	BnaC07g21770D	0.00020215	0.722222
leaf 6 length (74 DAS)	median	rf	BnaA08g17860D	0.00020173	0.722222
leaf 6 length (74 DAS)	median	rf	BnaC08g17140D	0.000200401	0.622222
leaf 6 length (74 DAS)	median	rf	BnaA03g35010D	0.000198905	0.677778
leaf 6 length (74 DAS)	median	rf	BnaC04g00540D	0.000197886	0.677778
leaf 6 length (74 DAS)	median	rf	BnaCnng64310D	0.00019535	0.722222
leaf 6 length (74 DAS)	median	rf	BnaC09g26370D	0.000190704	0.711111
leaf 6 length (74 DAS)	median	rf	BnaA06g24880D	0.000190283	0.766667
leaf 6 length (74 DAS)	median	rf	BnaAnng06580D	0.000188543	0.644444
leaf 6 length (74 DAS)	median	rf	BnaC09g25540D	0.000187288	0.711111
leaf 6 length (74 DAS)	median	rf	BnaA07g30010D	0.00018513	0.755556
leaf 6 length (74 DAS)	median	rf	BnaA07g33890D	0.000184801	0.633333
leaf 6 length (74 DAS)	median	rf	BnaA02g26420D	0.000184747	0.666667
leaf 6 length (74 DAS)	median	rf	BnaA09g29070D	0.000181402	0.655556
leaf 6 length (74 DAS)	median	rf	BnaC09g04670D	0.000178623	0.622222
leaf 6 length (74 DAS)	median	rf	BnaC07g13610D	0.000176271	0.666667
leaf 6 length (74 DAS)	median	rf	BnaA01g31660D	0.000176105	0.788889
leaf 6 length (74 DAS)	median	rf	BnaCnng56140D	0.000175825	0.566667
leaf 6 length (74 DAS)	median	rf	BnaA04g22540D	0.000175687	0.611111
leaf 6 length (74 DAS)	median	rf	BnaC03g77700D	0.000175405	0.677778
leaf 6 length (74 DAS)	median	rf	BnaA08g03230D	0.0001732	0.744444
leaf 6 length (74 DAS)	median	rf	BnaA03g07660D	0.00017041	0.655556
leaf 6 length (74 DAS)	median	rf	BnaA07g29190D	0.000168403	0.688889
leaf 6 length (74 DAS)	median	rf	BnaC02g00730D	0.000166645	0.777778
leaf 6 length (74 DAS)	median	rf	BnaA09g45010D	0.000165682	0.7
leaf 6 length (74 DAS)	median	rf	BnaA06g26960D	0.000164782	0.622222
leaf 6 length (74 DAS)	median	rf	BnaC09g40720D	0.000162687	0.677778
leaf 6 length (74 DAS)	median	rf	BnaC06g17250D	0.000161458	0.755556
leaf 6 length (74 DAS)	median	rf	BnaC08g41130D	0.000161172	0.633333
leaf 6 length (74 DAS)	median	rf	BnaA08g22910D	0.000160542	0.677778
leaf 6 length (74 DAS)	median	rf	BnaA10g13100D	0.000160266	0.544444
leaf 6 length (74 DAS)	median	rf	BnaC05g22940D	0.000160251	0.533333
leaf 6 length (74 DAS)	median	rf	BnaAnng13820D	0.000160192	0.6
leaf 6 length (74 DAS)	median	rf	BnaC01g04380D	0.000159577	0.788889
leaf 6 length (74 DAS)	median	rf	BnaC02g01880D	0.000157412	0.677778
leaf 6 length (74 DAS)	median	rf	BnaA05g16500D	0.000155585	0.677778
leaf 6 length (74 DAS)	median	rf	BnaA07g30840D	0.000155183	0.655556
leaf 6 length (74 DAS)	median	rf	BnaA05g28240D	0.000154024	0.622222
leaf 6 length (74 DAS)	median	rf	BnaA02g09640D	0.000153872	0.633333
leaf 6 length (74 DAS)	median	rf	BnaC07g38050D	0.000153326	0.677778
leaf 6 length (74 DAS)	median	rf	BnaC09g01160D	0.00015249	0.722222
leaf 6 length (74 DAS)	median	rf	BnaC01g30100D	0.000151389	0.6
leaf 6 length (74 DAS)	median	rf	BnaA03g27940D	0.000151168	0.644444
leaf 6 length (74 DAS)	median	rf	BnaC07g23990D	0.000149603	0.655556
leaf 6 length (74 DAS)	median	rf	BnaCnng73430D	0.000144698	0.666667
leaf 6 length (74 DAS)	median	rf	BnaA09g47550D	0.000142643	0.633333
leaf 6 length (74 DAS)	median	rf	BnaA06g22960D	0.00013786	0.733333
leaf 6 length (74 DAS)	median	rf	BnaA06g16090D	0.000136541	0.633333
leaf 6 length (74 DAS)	median	rf	BnaC06g06840D	0.000136011	0.588889
leaf 6 length (74 DAS)	median	rf	BnaA10g13130D	0.000134417	0.677778
leaf 6 length (74 DAS)	median	rf	BnaC08g33910D	0.000133614	0.611111
leaf 6 length (74 DAS)	median	rf	BnaC02g42870D	0.000133553	0.722222
leaf 6 length (74 DAS)	median	rf	BnaA06g11570D	0.000131038	0.633333
leaf 6 length (74 DAS)	median	rf	BnaC01g35550D	0.000130128	0.644444
leaf 6 length (74 DAS)	median	rf	BnaA02g22580D	0.000126732	0.655556
leaf 6 length (74 DAS)	median	rf	BnaA03g22110D	0.000126427	0.633333
leaf 6 length (74 DAS)	median	rf	BnaC07g15490D	0.000125894	0.666667
leaf 6 length (74 DAS)	median	rf	BnaA05g21980D	0.000125753	0.666667
leaf 6 length (74 DAS)	median	rf	BnaA02g11850D	0.000125542	0.755556
leaf 6 length (74 DAS)	median	rf	BnaC09g44220D	0.000124616	0.655556
leaf 6 length (74 DAS)	median	rf	BnaA01g23050D	0.000122896	0.655556
leaf 6 length (74 DAS)	median	rf	BnaA02g29660D	0.000120463	0.611111
leaf 6 length (74 DAS)	median	rf	BnaC03g38800D	0.000119193	0.666667
leaf 6 length (74 DAS)	median	rf	BnaA03g52910D	0.000116611	0.622222
leaf 6 length (74 DAS)	median	rf	BnaA07g19600D	0.000115131	0.588889
leaf 6 length (74 DAS)	median	rf	BnaA10g13630D	0.000113564	0.744444
leaf 6 length (74 DAS)	median	rf	BnaC04g25230D	0.000113356	0.655556
leaf 6 length (74 DAS)	median	rf	BnaA10g20860D	0.000112559	0.6
leaf 6 length (74 DAS)	median	rf	BnaA05g29970D	0.000112377	0.711111
leaf 6 length (74 DAS)	median	rf	BnaCnng03430D	0.000112237	0.722222
leaf 6 length (74 DAS)	median	rf	BnaC03g24390D	0.000111775	0.555556
leaf 6 length (74 DAS)	median	rf	BnaC05g42370D	0.000106274	0.611111
leaf 6 length (74 DAS)	median	rf	BnaC04g27590D	0.000105608	0.544444
leaf 6 length (74 DAS)	median	rf	BnaC04g51320D	0.000104046	0.611111
leaf 6 length (74 DAS)	median	rf	BnaA06g13240D	9.9366e-05	0.655556
leaf 6 length (74 DAS)	median	rf	BnaC01g40980D	9.72607e-05	0.722222
leaf 6 length (74 DAS)	median	rf	BnaA01g17790D	9.37562e-05	0.755556
leaf 6 length (74 DAS)	median	rf	BnaC06g17530D	9.34013e-05	0.722222
leaf 6 length (74 DAS)	median	rf	BnaC09g36890D	9.17485e-05	0.566667
leaf 6 length (74 DAS)	median	rf	BnaA08g27890D	9.15812e-05	0.588889
leaf 6 length (74 DAS)	median	rf	BnaA01g19550D	9.12525e-05	0.744444
leaf 6 length (74 DAS)	median	rf	BnaC09g16120D	9.09518e-05	0.6
leaf 6 length (74 DAS)	median	rf	BnaA03g48010D	8.97183e-05	0.566667
leaf 6 length (74 DAS)	median	rf	BnaA02g08950D	8.75479e-05	0.7
leaf 6 length (74 DAS)	median	rf	BnaA05g25540D	8.63889e-05	0.688889
leaf 6 length (74 DAS)	median	rf	BnaC08g46350D	8.51765e-05	0.733333
leaf 6 length (74 DAS)	median	rf	BnaC04g54400D	8.50831e-05	0.633333
leaf 6 length (74 DAS)	median	rf	BnaA05g32620D	8.23067e-05	0.677778
leaf 6 length (74 DAS)	median	rf	BnaC08g20640D	8.22015e-05	0.6
leaf 6 length (74 DAS)	median	rf	BnaA05g16410D	8.12175e-05	0.722222
leaf 6 length (74 DAS)	median	rf	BnaA06g14810D	8.07346e-05	0.588889
leaf 6 length (74 DAS)	median	rf	BnaCnng22980D	8.06741e-05	0.711111
leaf 6 length (74 DAS)	median	rf	BnaA02g03120D	8.0099e-05	0.666667
leaf 6 length (74 DAS)	median	rf	BnaC08g45390D	7.94145e-05	0.6
leaf 6 length (74 DAS)	median	rf	BnaA01g25800D	7.82562e-05	0.688889
leaf 6 length (74 DAS)	median	rf	BnaA06g36690D	7.79868e-05	0.577778
leaf 6 length (74 DAS)	median	rf	BnaC03g68420D	7.7579e-05	0.622222
leaf 6 length (74 DAS)	median	rf	BnaC07g21650D	7.73438e-05	0.655556
leaf 6 length (74 DAS)	median	rf	BnaA09g26850D	7.7211e-05	0.644444
leaf 6 length (74 DAS)	median	rf	BnaA03g24370D	7.48325e-05	0.577778
leaf 6 length (74 DAS)	median	rf	BnaC09g37270D	7.38527e-05	0.644444
leaf 6 length (74 DAS)	median	rf	BnaA10g16060D	7.03215e-05	0.6
leaf 6 length (74 DAS)	median	rf	BnaC01g00650D	7.01339e-05	0.688889
leaf 6 length (74 DAS)	median	rf	BnaA07g00900D	6.99782e-05	0.688889
leaf 6 length (74 DAS)	median	rf	BnaC07g36310D	6.94516e-05	0.555556
leaf 6 length (74 DAS)	median	rf	BnaC06g23320D	6.88609e-05	0.711111
leaf 6 length (74 DAS)	median	rf	BnaC03g60570D	6.86414e-05	0.722222
leaf 6 length (74 DAS)	median	rf	BnaC08g19410D	6.82835e-05	0.566667
leaf 6 length (74 DAS)	median	rf	BnaC03g02070D	6.64417e-05	0.622222
leaf 6 length (74 DAS)	median	rf	BnaC09g50210D	6.62e-05	0.644444
leaf 6 length (74 DAS)	median	rf	BnaC07g00720D	6.60166e-05	0.677778
leaf 6 length (74 DAS)	median	rf	BnaC01g21350D	6.56346e-05	0.611111
leaf 6 length (74 DAS)	median	rf	BnaA01g09930D	6.54262e-05	0.6
leaf 6 length (74 DAS)	median	rf	BnaA06g26870D	6.3594e-05	0.633333
leaf 6 length (74 DAS)	median	rf	BnaC07g48720D	6.3583e-05	0.666667
leaf 6 length (74 DAS)	median	rf	BnaCnng75500D	6.22012e-05	0.677778
leaf 6 length (74 DAS)	median	rf	BnaA02g17710D	6.16699e-05	0.677778
leaf 6 length (74 DAS)	median	rf	BnaC06g14480D	6.06442e-05	0.655556
leaf 6 length (74 DAS)	median	rf	BnaC08g17600D	5.96585e-05	0.644444
leaf 6 length (74 DAS)	median	rf	BnaA09g35260D	5.86502e-05	0.633333
leaf 6 length (74 DAS)	median	rf	BnaA09g57230D	5.86203e-05	0.644444
leaf 6 length (74 DAS)	median	rf	BnaA03g05070D	5.80964e-05	0.6
leaf 6 length (74 DAS)	median	rf	BnaA03g56310D	5.80726e-05	0.622222
leaf 6 length (74 DAS)	median	rf	BnaC09g43980D	5.77524e-05	0.588889
leaf 6 length (74 DAS)	median	rf	BnaC09g31780D	5.66624e-05	0.688889
leaf 6 length (74 DAS)	median	rf	BnaA05g22270D	5.44565e-05	0.6
leaf 6 length (74 DAS)	median	rf	BnaA05g29480D	5.37e-05	0.711111
leaf 6 length (74 DAS)	median	rf	BnaA05g30730D	5.30372e-05	0.688889
leaf 6 length (74 DAS)	median	rf	BnaAnng23330D	5.22588e-05	0.577778
leaf 6 length (74 DAS)	median	rf	BnaC04g52040D	5.07581e-05	0.566667
leaf 6 length (74 DAS)	median	rf	BnaC05g07980D	4.9368e-05	0.622222
leaf 6 length (74 DAS)	median	rf	BnaA01g28350D	4.91627e-05	0.744444
leaf 6 length (74 DAS)	median	rf	BnaC02g02290D	4.86862e-05	0.633333
leaf 6 length (74 DAS)	median	rf	BnaA03g12820D	4.84866e-05	0.633333
leaf 6 length (74 DAS)	median	rf	BnaA02g30650D	4.79139e-05	0.555556
leaf 6 length (74 DAS)	median	rf	BnaA01g05760D	4.6656e-05	0.622222
leaf 6 length (74 DAS)	median	rf	BnaC08g33900D	4.59627e-05	0.633333
leaf 6 length (74 DAS)	median	rf	BnaCnng08300D	4.57012e-05	0.655556
leaf 6 length (74 DAS)	median	rf	BnaC03g06330D	4.42318e-05	0.688889
leaf 6 length (74 DAS)	median	rf	BnaC03g18040D	4.40173e-05	0.688889
leaf 6 length (74 DAS)	median	rf	BnaC08g49070D	4.4014e-05	0.566667
[truncated: 23,246 more rows]

## Sheet: E. test scores TFs
S6 Data E. Test scores for multi-gene models using transcription factors as potential features. Each row shows either the R2 score (testScore.R2), the Pearson correlation (testScore.PC) or the accuracy (testScore.Acc, for qualitative and low-count phenotypes) between predicted and observed phenotype values in the test set of a given crossvalidation fold (0-9) of a given model repeat (0-8), using …
[truncated: 43,349 more rows]

[truncated: 5 more sheets: F. pooled test scores TFs, G. permutation scores TFs, H. feature scores TFs, I. test scores single genes, J. pooled test scores single g]
