# Supplementary material for: Predicting yield of individual field-grown rapeseed plants from rosette-stage leaf gene expression
Source: PLoS Comput Biol. 2023 May 30;19(5):e1011161. doi: 10.1371/journal.pcbi.1011161 (PMC10256231; doi:10.1371/journal.pcbi.1011161)
Supplement: S7 Data — (XLSX) [file pcbi.1011161.s019.xlsx]

## Sheet: A. leaf phenotypes
S7 Data A: Evidence for involvement of the top-10 leaf phenotype predictors (transcription factors in Fig 3 and S9 Fig) in leaf development, the juvenile-to-adult and vegetative-to-reproductive phase changes, and drought resistance. References are listed below the table (note that the reference numbering is different from the main text).
B. napus gene	A. thaliana ortholog ID	A. thaliana ortholog Name	Transcription factor class	Evidence for involvement in leaf development, juvenile-to-adult and vegetative-to-reproductive phase changes, and drought resistance
BnaCnng05590D BnaA05g33840D	AtHB1 (AT3G01470)	ARABIDOPSIS THALIANA HOMEOBOX 1	Homeodomain leucine zipper class I (HD-ZIP I)	Ectopic AtHB1 overexpression in tobacco seedlings leads to de-etiolated phenotypes in the dark, including true leaf development [1].
				Mutation of an upstream open reading frame in the AtHB1 5’ untranslated region that normally represses AtHB1 translation leads to smaller, more serrated leaves, smaller rosettes, a delay of the vegetative-to-reproductive phase transition and siliques containing fewer seeds in A. thaliana [2].
				AtHB1 overexpression in a silencing-deficient rdr6-12 mutant background results in plants with shorter and more serrated leaves [3].
BnaC02g43700D	AtHB5 (AT5G65310)	ARABIDOPSIS THALIANA HOMEOBOX 5	Homeodomain leucine zipper class I (HD-ZIP I)
	AtHB16 (AT4G40060)	ARABIDOPSIS THALIANA HOMEOBOX 16	Homeodomain leucine zipper class I (HD-ZIP I)	Overexpression of AtHB16 leads to smaller, more serrated leaves exhibiting reduced cell expansion, smaller rosettes and siliques containing fewer seeds, and reduces the flowering time sensitivity to differences in photoperiod in A. thaliana [4].
BnaA06g18550D	AtREV (AT5G60690)	REVOLUTA	Homeodomain leucine zipper class III (HD-ZIP III)	Encodes a HD-ZIP III transcription factor that regulates postembryonic meristem initiation [5].
				Regulates several polarity-associated growth processes in A. thaliana, including abaxial-adaxial patterning in leaves [6].
				Loss-of-function atrev-1 mutant plants exhibit overgrowth and deformation of rosette and cauline leaves after bolting [7].
BnaC06g05240D BnaA06g01940D	AtHB8 (AT4G32880)	ARABIDOPSIS THALIANA HOMEOBOX 8	Homeodomain leucine zipper class III (HD-ZIP III)	AtHB8 and AtHB15 are thought to have effects on postembryonic meristem initiation that are antagonistic to the effects of AtREV [8].
				AtHB8 and AtHB15 are thought to function prominently in vascular development, possibly antagonistically [9-12].
	AtHB15 (AT1G52150)	INCURVATA 4	Homeodomain leucine zipper class III (HD-ZIP III)	AtHB8 and AtHB15 are thought to have effects on postembryonic meristem initiation that are antagonistic to the effects of AtREV [8].
				AtHB8 and AtHB15 are thought to function prominently in vascular development, possibly antagonistically [9-12].
				icu4-1 and icu4-2 gain-of-function mutations in AtHB15 result in adaxialized leaves [9].
				icu4-1 and icu4-2 gain-of-function mutations delay the juvenile-to-adult phase change and flowering [9].
BnaC03g02700D	AtHAT3 (AT3G60390)	HOMEOBOX-LEUCINE ZIPPER PROTEIN 3	Homeodomain leucine zipper class II (HD-ZIP II)	AtHAT3 is involved in leaf abaxial/adaxial patterning [13].
				AtHAT3 is regulated by AtREV [14].
	AtHAT14 (AT5G06710)	HOMEOBOX-LEUCINE ZIPPER PROTEIN 14	Homeodomain leucine zipper class II (HD-ZIP II)
	AtHB17 (AT2G01430)	HOMEOBOX-LEUCINE ZIPPER PROTEIN 17	Homeodomain leucine zipper class II (HD-ZIP II)
	AtHB18 (AT1G70920)	HOMEOBOX-LEUCINE ZIPPER PROTEIN 18	Homeodomain leucine zipper class II (HD-ZIP II)
BnaA05g27750D BnaC05g41930D	AtWOX5 (AT3G11260)	WUSCHEL RELATED HOMEOBOX 5	Homeodomain, WUSCHEL-like	AtWOX5 acts redundantly with AtWOX1 and AtWOX3 to control leaf shape by promoting lateral leaf growth [15].
				AtWOX1, 2, 3 and 5 regulate the expression of REVOLUTA (AtREV) and other HD-ZIP III genes in the shoot apical meristem [16].
	AtWOX7 (AT5G05770)	WUSCHEL RELATED HOMEOBOX 7	Homeodomain, WUSCHEL-like
BnaCnng06440D	AtMYB60 (AT1G08810)	MYB DOMAIN PROTEIN 60	R2R3-MYB	atmyb60-1 null mutant plants exhibit a constitutive reduction of stomatal opening and decreased transpirational water loss under drought [17].
BnaC06g36000D	AtHB33/AtZHD5 (AT1G75240)	ZINC-FINGER HOMEODOMAIN 5	Homeodomain, ZF-HD class	Constitutive AtHB33 overexpression in A. thaliana leads to accelerated growth, larger leaves and larger epidermal cells [18].
BnaCnn59450D	AtSHN2 (AT5G11190)	SHINE2	ERF	Overexpression of AtSHN2 and AtSHN3 in A. thaliana leads to folded and twisted leaves, shiny green leaf surfaces with increased levels and altered composition of cuticular wax, increased cuticular permeability, larger pavement cells, reduced trichome number and stomatal density, and increased drought tolerance [19].
	AtSHN3 (AT5G25390)	SHINE3	ERF
BnaAnng02740D BnaA10g24470D	AtNF-YA2/AtNF-YA10 (AT3G05690/AT5G06510)	NUCLEAR FACTOR Y, SUBUNIT A2/A10	NUCLEAR FACTOR Y, SUBUNIT A (NF-YA)	AtNF-YA2 and AtNF-YA10 regulate leaf size in A. thaliana, with their overexpression promoting cell expansion [20].
				AtNF-YA2 may function as a negative regulator of flowering in an alternative, stress-mediated flowering pathway [21].
				AtNF-YA2 positively regulates flowering by directly influencing AtFT expression [22].
				Overexpression of AtNF-YA2 or AtNF-YA10 delays flowering [23].
BnaC06g33980D	AtNF-YA3/AtNF-YA8 (AT1G72830/AT1G17590)	NUCLEAR FACTOR Y, SUBUNIT A3/A8	NUCLEAR FACTOR Y, SUBUNIT A (NF-YA)	AtNF-YA8 negatively regulates the juvenile-to-adult (vegetative) phase change by activating the transcription of AtMIR156 genes. Overexpression of AtNF-YA8 delays the juvenile-to-adult transition and thereby leads to reduced leaf sizes and altered leaf shapes [24].
				Overexpression of AtNF-YA3 delays flowering [23].
				Overexpression of AtNF-YA8 delays flowering [24].
BnaC01g37260D	AtNF-YA5/AtNF-YA6 (AT1G54160/AT3G14020)	NUCLEAR FACTOR Y, SUBUNIT A5/A6	NUCLEAR FACTOR Y, SUBUNIT A (NF-YA)	atnf-ya5 knockout plants and AtNF-YA5-overexpressing plants display increased and reduced leaf water loss, respectively, relative to wild-type plants [25].
BnaA06g39930D	AtEFM (AT2G03500)	EARLY FLOWERING MYB PROTEIN	MYB	AtEFM represses the expression of FLOWERING LOCUS T (AtFT, AT1G65480) in the leaf vasculature [26].
BnaC05g31460D	AtJMJ30 (AT3G20810)	JUMONJI C DOMAIN-CONTAINING PROTEIN 30		AtJMJ30 interacts with AtEFM to repress AtFT [26].
BnaA07g12050D	AtAP2 (AT4G36920)	APETALA2	AP2	AtAP2 and AtTOE3 repress AGAMOUS (AtAG) expression during floral patterning [27].
	AtTOE3 (AT5G67180)	TARGET OF EARLY ACTIVATION TAGGED (EAT) 3	AP2
References
[1]	Aoyama T, Dong CH, Wu Y, Carabelli M, Sessa G, Ruberti I, et al. Ectopic expression of the Arabidopsis transcriptional activator Athb-1 alters leaf cell fate in tobacco. Plant Cell. 1995;7(11):1773-85. Epub 1995/11/01. doi: 10.1105/tpc.7.11.1773. PubMed PMID: 8535134; PubMed Central PMCID: PMCPMC161037.
[2]	Ribone PA, Capella M, Arce AL, Chan RL. A uORF represses the transcription factor AtHB1 in aerial tissues to avoid a deleterious phenotype. Plant Physiol. 2017;175(3):1238-53. Epub 2017/09/29. doi: 10.1104/pp.17.01060. PubMed PMID: 28956754; PubMed Central PMCID: PMCPMC5664479.
[3]	Miguel VN, Manavella PA, Chan RL, Capella MA. The AtHB1 transcription factor controls the miR164-CUC2 regulatory node to modulate leaf development. Plant Cell Physiol. 2020;61(3):659-70. Epub 2019/12/24. doi: 10.1093/pcp/pcz233. PubMed PMID: 31868910.
[4]	Wang Y, Henriksson E, Söderman E, Henriksson KN, Sundberg E, Engström P. The Arabidopsis homeobox gene, ATHB16, regulates leaf development and the sensitivity to photoperiod in Arabidopsis. Dev Biol. 2003;264(1):228-39. Epub 2003/11/19. doi: 10.1016/j.ydbio.2003.07.017. PubMed PMID: 14623244.
[5]	Otsuga D, DeGuzman B, Prigge MJ, Drews GN, Clark SE. REVOLUTA regulates meristem initiation at lateral positions. Plant J. 2001;25(2):223-36. doi: DOI 10.1046/j.1365-313x.2001.00959.x. PubMed PMID: WOS:000166980400010.
[6]	Byrne ME. Shoot meristem function and leaf polarity: the role of class III HD-ZIP genes. Plos Genet. 2006;2(6):e89. Epub 2006/07/19. doi: 10.1371/journal.pgen.0020089. PubMed PMID: 16846251; PubMed Central PMCID: PMCPMC1484593.
[7]	Talbert PB, Adler HT, Parks DW, Comai L. The REVOLUTA gene is necessary for apical meristem development and for limiting cell divisions in the leaves and stems of Arabidopsis thaliana. Development. 1995;121(9):2723-35. Epub 1995/09/01. doi: 10.1242/dev.121.9.2723. PubMed PMID: 7555701.
[8]	Prigge MJ, Otsuga D, Alonso JM, Ecker JR, Drews GN, Clark SE. Class III homeodomain-leucine zipper gene family members have overlapping, antagonistic, and distinct roles in Arabidopsis development. Plant Cell. 2005;17(1):61-76. Epub 2004/12/16. doi: 10.1105/tpc.104.026161. PubMed PMID: 15598805; PubMed Central PMCID: PMCPMC544490.
[9]	Ochando I, Jover-Gil S, Ripoll JJ, Candela H, Vera A, Ponce MR, et al. Mutations in the microRNA complementarity site of the INCURVATA4 gene perturb meristem function and adaxialize lateral organs in Arabidopsis. Plant Physiol. 2006;141(2):607-19. Epub 2006/04/18. doi: 10.1104/pp.106.077149. PubMed PMID: 16617092; PubMed Central PMCID: PMCPMC1475466.
[10]	Baima S, Possenti M, Matteucci A, Wisman E, Altamura MM, Ruberti I, et al. The Arabidopsis ATHB-8 HD-zip protein acts as a differentiation-promoting transcription factor of the vascular meristems. Plant Physiol. 2001;126(2):643-55. Epub 2001/06/13. doi: 10.1104/pp.126.2.643. PubMed PMID: 11402194; PubMed Central PMCID: PMCPMC111156.
[11]	Gardiner J, Donner TJ, Scarpella E. Simultaneous activation of SHR and ATHB8 expression defines switch to preprocambial cell state in Arabidopsis leaf development. Dev Dyn. 2011;240(1):261-70. Epub 2010/12/04. doi: 10.1002/dvdy.22516. PubMed PMID: 21128301.
[12]	Kim J, Jung JH, Reyes JL, Kim YS, Kim SY, Chung KS, et al. microRNA-directed cleavage of ATHB15 mRNA regulates vascular development in Arabidopsis inflorescence stems. Plant J. 2005;42(1):84-94. Epub 2005/03/19. doi: 10.1111/j.1365-313X.2005.02354.x. PubMed PMID: 15773855; PubMed Central PMCID: PMCPMC1382282.
[13]	Bou-Torrent J, Salla-Martret M, Brandt R, Musielak T, Palauqui JC, Martínez-García JF, et al. ATHB4 and HAT3, two class II HD-ZIP transcription factors, control leaf development in Arabidopsis. Plant Signal Behav. 2012;7(11):1382-7. Epub 2012/08/25. doi: 10.4161/psb.21824. PubMed PMID: 22918502; PubMed Central PMCID: PMCPMC3548853.
[14]	Brandt R, Salla-Martret M, Bou-Torrent J, Musielak T, Stahl M, Lanz C, et al. Genome-wide binding-site analysis of REVOLUTA reveals a link between leaf patterning and light-mediated growth responses. Plant J. 2012;72(1):31-42. Epub 2012/05/15. doi: 10.1111/j.1365-313X.2012.05049.x. PubMed PMID: 22578006.
[15]	Zhang Z, Runions A, Mentink RA, Kierzkowski D, Karady M, Hashemi B, et al. A WOX/auxin biosynthesis module controls growth to shape leaf form. Curr Biol. 2020;30(24):4857-68 e6. Epub 2020/10/10. doi: 10.1016/j.cub.2020.09.037. PubMed PMID: 33035489.
[16]	Zhang Z, Tucker E, Hermann M, Laux T. A molecular framework for the embryonic initiation of shoot meristem stem cells. Dev Cell. 2017;40(3):264-77 e4. Epub 2017/02/09. doi: 10.1016/j.devcel.2017.01.002. PubMed PMID: 28171749.
[17]	Cominelli E, Galbiati M, Vavasseur A, Conti L, Sala T, Vuylsteke M, et al. A guard-cell-specific MYB transcription factor regulates stomatal movements and plant drought tolerance. Curr Biol. 2005;15(13):1196-200. Epub 2005/07/12. doi: 10.1016/j.cub.2005.05.048. PubMed PMID: 16005291.
[18]	Hong SY, Kim OK, Kim SG, Yang MS, Park CM. Nuclear import and DNA binding of the ZHD5 transcription factor is modulated by a competitive peptide inhibitor in Arabidopsis. J Biol Chem. 2011;286(2):1659-68. Epub 2010/11/10. doi: 10.1074/jbc.M110.167692. PubMed PMID: 21059647; PubMed Central PMCID: PMCPMC3020774.
[19]	Aharoni A, Dixit S, Jetter R, Thoenes E, van Arkel G, Pereira A. The SHINE clade of AP2 domain transcription factors activates wax biosynthesis, alters cuticle properties, and confers drought tolerance when overexpressed in Arabidopsis. Plant Cell. 2004;16(9):2463-80. Epub 2004/08/21. doi: 10.1105/tpc.104.022897. PubMed PMID: 15319479; PubMed Central PMCID: PMCPMC520946.
[20]	Zhang M, Hu X, Zhu M, Xu M, Wang L. Transcription factors NF-YA2 and NF-YA10 regulate leaf growth via auxin signaling in Arabidopsis. Sci Rep. 2017;7(1):1395. Epub 2017/05/05. doi: 10.1038/s41598-017-01475-z. PubMed PMID: 28469131; PubMed Central PMCID: PMCPMC5431230.
[21]	Xu MY, Zhang L, Li WW, Hu XL, Wang MB, Fan YL, et al. Stress-induced early flowering is mediated by miR169 in Arabidopsis thaliana. J Exp Bot. 2014;65(1):89-101. Epub 2013/12/18. doi: 10.1093/jxb/ert353. PubMed PMID: 24336445.
[22]	Siriwardana CL, Gnesutta N, Kumimoto RW, Jones DS, Myers ZA, Mantovani R, et al. NUCLEAR FACTOR Y, subunit A (NF-YA) proteins positively regulate flowering and act through FLOWERING LOCUS T. Plos Genet. 2016;12(12):e1006496. Epub 2016/12/16. doi: 10.1371/journal.pgen.1006496. PubMed PMID: 27977687; PubMed Central PMCID: PMCPMC5157953.
[23]	Leyva-González MA, Ibarra-Laclette E, Cruz-Ramírez A, Herrera-Estrella L. Functional and transcriptome analysis reveals an acclimatization strategy for abiotic stress tolerance mediated by Arabidopsis NF-YA family members. Plos One. 2012;7(10):e48138. Epub 2012/11/03. doi: 10.1371/journal.pone.0048138. PubMed PMID: 23118940; PubMed Central PMCID: PMCPMC3485258.
[24]	Zhao H, Lin K, Ma L, Chen Q, Gan S, Li G. Arabidopsis NUCLEAR FACTOR Y A8 inhibits the juvenile-to-adult transition by activating transcription of MIR156s. J Exp Bot. 2020;71(16):4890-902. Epub 2020/05/24. doi: 10.1093/jxb/eraa197. PubMed PMID: 32445333.
[25]	Li WX, Oono Y, Zhu J, He XJ, Wu JM, Iida K, et al. The Arabidopsis NFYA5 transcription factor is regulated transcriptionally and posttranscriptionally to promote drought resistance. Plant Cell. 2008;20(8):2238-51. Epub 2008/08/07. doi: 10.1105/tpc.108.059444. PubMed PMID: 18682547; PubMed Central PMCID: PMCPMC2553615.
[26]	Yan Y, Shen L, Chen Y, Bao S, Thong Z, Yu H. A MYB-domain protein EFM mediates flowering responses to environmental cues in Arabidopsis. Dev Cell. 2014;30(4):437-48. Epub 2014/08/19. doi: 10.1016/j.devcel.2014.07.004. PubMed PMID: 25132385.
[27]	Jung JH, Lee S, Yun J, Lee M, Park CM. The miR172 target TOE3 represses AGAMOUS expression during Arabidopsis floral patterning. Plant Sci. 2014;215-216:29-38. Epub 2014/01/07. doi: 10.1016/j.plantsci.2013.10.010. PubMed PMID: 24388512.
[28]	Schiessl S. Regulation and subfunctionalization of flowering time genes in the allotetraploid oil crop Brassica napus. Front Plant Sci. 2020;11:605155. Epub 2020/12/18. doi: 10.3389/fpls.2020.605155. PubMed PMID: 33329678; PubMed Central PMCID: PMCPMC7718018.
[29]	Tudor EH, Jones DM, He Z, Bancroft I, Trick M, Wells R, et al. QTL-seq identifies BnaFT.A02 and BnaFLC.A02 as candidates for variation in vernalization requirement and response in winter oilseed rape (Brassica napus). Plant Biotechnol J. 2020;18(12):2466-81. Epub 2020/05/27. doi: 10.1111/pbi.13421. PubMed PMID: 32452611; PubMed Central PMCID: PMCPMC7680531.
[30]	Torti S, Fornara F, Vincent C, Andrés F, Nordström K, Göbel U, et al. Analysis of the Arabidopsis shoot meristem transcriptome during floral transition identifies distinct regulatory patterns and a leucine-rich repeat protein that promotes flowering. Plant Cell. 2012;24(2):444-62. Epub 2012/02/10. doi: 10.1105/tpc.111.092791. PubMed PMID: 22319055; PubMed Central PMCID: PMCPMC3315226.
[31]	Melzer S, Lens F, Gennen J, Vanneste S, Rohde A, Beeckman T. Flowering-time genes modulate meristem determinacy and growth form in Arabidopsis thaliana. Nat Genet. 2008;40(12):1489-92. Epub 2008/11/11. doi: 10.1038/ng.253. PubMed PMID: 18997783.
[32]	O'Maoiléidigh DS, van Driel AD, Singh A, Sang Q, Le Bec N, Vincent C, et al. Systematic analyses of the MIR172 family members of Arabidopsis define their distinct roles in regulation of APETALA2 during floral transition. PLoS Biol. 2021;19(2):e3001043. Epub 2021/02/03. doi: 10.1371/journal.pbio.3001043. PubMed PMID: 33529186; PubMed Central PMCID: PMCPMC7853530.
[33]	Balanzà V, Martinez-Fernández I, Sato S, Yanofsky MF, Kaufmann K, Angenent GC, et al. Genetic control of meristem arrest and life span in Arabidopsis by a FRUITFULL-APETALA2 pathway. Nat Commun. 2018;9(1):565. Epub 2018/02/10. doi: 10.1038/s41467-018-03067-5. PubMed PMID: 29422669; PubMed Central PMCID: PMCPMC5805735.
[34]	Zúñiga-Mayo VM, Marsch-Martínez N, de Folter S. JAIBA, a class-II HD-ZIP transcription factor involved in the regulation of meristematic activity, and important for correct gynoecium and fruit development in Arabidopsis. Plant J. 2012;71(2):314-26. Epub 2012/03/14. doi: 10.1111/j.1365-313X.2012.04990.x. PubMed PMID: 22409594.
[35]	Kamata N, Okada H, Komeda Y, Takahashi T. Mutations in epidermis-specific HD-ZIP IV genes affect floral organ identity in Arabidopsis thaliana. Plant J. 2013;75(3):430-40. Epub 2013/04/18. doi: 10.1111/tpj.12211. PubMed PMID: 23590515.
[36]	Wang W, Sijacic P, Xu P, Lian H, Liu Z. Arabidopsis TSO1 and MYB3R1 form a regulatory module to coordinate cell proliferation with differentiation in shoot and root. Proc Natl Acad Sci U S A. 2018;115(13):E3045-E54. Epub 2018/03/15. doi: 10.1073/pnas.1715903115. PubMed PMID: 29535223; PubMed Central PMCID: PMCPMC5879663.
[37]	Ranftl QL, Bastakis E, Klermund C, Schwechheimer C. LLM-domain containing B-GATA factors control different aspects of cytokinin-regulated development in Arabidopsis thaliana. Plant Physiol. 2016;170(4):2295-311. doi: 10.1104/pp.15.01556.
[38]	Lozano-Sotomayor P, Chávez Montes RA, Silvestre-Vañó M, Herrera-Ubaldo H, Greco R, Pablo-Villa J, et al. Altered expression of the bZIP transcription factor DRINK ME affects growth and reproductive development in Arabidopsis thaliana. Plant J. 2016;88(3):437-51. Epub 2016/07/13. doi: 10.1111/tpj.13264. PubMed PMID: 27402171.
[39]	Alvarez JP, Goldshmidt A, Efroni I, Bowman JL, Eshed Y. The NGATHA distal organ development genes are essential for style specification in Arabidopsis. Plant Cell. 2009;21(5):1373-1393. Epub 2009/05/12. doi: 10.1105/tpc.109.065482. PubMed PMID: 19435933; PubMed Central PMCID: PMC2700527.
[40]	Gaillochet C, Jamge S, van der Wal F, Angenent G, Immink R, Lohmann JU. A molecular network for functional versatility of HECATE transcription factors. Plant J. 2018;95(1):57-70. Epub 2018/04/19. doi: 10.1111/tpj.13930. PubMed PMID: 29667268.
[41]	Meng WJ, Cheng ZJ, Sang YL, Zhang MM, Rong XF, Wang ZW, et al. Type-B ARABIDOPSIS RESPONSE REGULATORs specify the shoot stem cell niche by dual regulation of WUSCHEL. Plant Cell. 2017;29(6):1357-72. Epub 2017/06/04. doi: 10.1105/tpc.16.00640. PubMed PMID: 28576846; PubMed Central PMCID: PMCPMC5502443.

## Sheet: B. yield phenotypes
S7 Data B: Evidence for involvement of the top-10 yield phenotype predictors (transcription factors in Fig 4 and S10 Fig) in yield determination, the juvenile-to-adult and vegetative-to-reproductive phase changes, flowering and the regulation of meristem development. References are listed below the table (note that the reference numbering is different from the main text).
B. napus gene	A. thaliana ortholog ID	A. thaliana ortholog Name	Transcription factor class	Evidence for involvement in yield determination, juvenile-to-adult and vegetative-to-reproductive phase changes, flowering and regulation of meristem development
BnaCnng05590D	AtHB1 (AT3G01470)	ARABIDOPSIS THALIANA HOMEOBOX 1	Homeodomain leucine zipper class I (HD-ZIP I)	Mutation of an upstream open reading frame in the AtHB1 5’ untranslated region that normally represses AtHB1 translation leads to smaller, more serrated leaves, smaller rosettes, a delay of the vegetative-to-reproductive phase transition and siliques containing fewer seeds in A. thaliana [2].
BnaC02g43700D	AtHB5 (AT5G65310)	ARABIDOPSIS THALIANA HOMEOBOX 5	Homeodomain leucine zipper class I (HD-ZIP I)
	AtHB16 (AT4G40060)	ARABIDOPSIS THALIANA HOMEOBOX 16	Homeodomain leucine zipper class I (HD-ZIP I)	Overexpression of AtHB16 leads to smaller, more serrated leaves exhibiting reduced cell expansion, smaller rosettes and siliques containing fewer seeds, and reduces the flowering time sensitivity to differences in photoperiod in A. thaliana [4].
BnaA07g12050D	AtAP2 (AT4G36920)	APETALA2	AP2	AtAP2 and AtTOE3 repress AGAMOUS (AtAG) expression during floral patterning [27].
	AtTOE3 (AT5G67180)	TARGET OF EARLY ACTIVATION TAGGED (EAT) 3	AP2
BnaAnng02740D BnaA10g24470D	AtNF-YA2/AtNF-YA10 (AT3G05690/AT5G06510)	NUCLEAR FACTOR Y, SUBUNIT A2/A10	NUCLEAR FACTOR Y, SUBUNIT A (NF-YA)	AtNF-YA2 may function as a negative regulator of flowering in an alternative, stress-mediated flowering pathway [21].
				AtNF-YA2 positively regulates flowering by directly influencing AtFT expression [22].
				Overexpression of AtNF-YA2 or AtNF-YA10 delays flowering [23].
BnaC06g33980D	AtNF-YA3/AtNF-YA8 (AT1G72830/AT1G17590)	NUCLEAR FACTOR Y, SUBUNIT A3/A8	NUCLEAR FACTOR Y, SUBUNIT A (NF-YA)	AtNF-YA8 negatively regulates the juvenile-to-adult (vegetative) phase change by activating the transcription of AtMIR156 genes. Overexpression of AtNF-YA8 delays the juvenile-to-adult transition and thereby leads to reduced leaf sizes and altered leaf shapes [24].
				Overexpression of AtNF-YA3 delays flowering [23].
				Overexpression of AtNF-YA8 delays flowering [24].
BnaC01g37260D	AtNF-YA5/AtNF-YA6 (AT1G54160/AT3G14020)	NUCLEAR FACTOR Y, SUBUNIT A5/A6	NUCLEAR FACTOR Y, SUBUNIT A (NF-YA)
BnaAnng34750D	AtEFM (AT2G03500)	EARLY FLOWERING MYB PROTEIN	MYB	AtEFM represses the expression of FLOWERING LOCUS T (AtFT, AT1G65480) in the leaf vasculature [26].
BnaC05g17630D	AtAGL104 (AT1G22130)	AGAMOUS-LIKE 104	AGAMOUS-LIKE
BnaA02g15390D	AtAGL12 (AT1G71692)	AGAMOUS-LIKE 12	AGAMOUS-LIKE
BnaA02g00370D BnFLC.A2	AtFLC (AT5G10140)	FLOWERING LOCUS C	AGAMOUS-LIKE	BnFLC.A2 is a key repressor of the floral transition in B. napus [28,29].
BnaA01g02900D	AtAGL16 (AT3G57230)	AGAMOUS-LIKE 16	AGAMOUS-LIKE
BnaA09g53680D	AtAGL30 (AT2G03060)	AGAMOUS-LIKE 30	AGAMOUS-LIKE
BnaA09g05500D	AtAGL8/AtFUL (AT5G60910)	FRUITFULL	AGAMOUS-LIKE	AtFUL regulates the floral transition downstream of AtFT in the shoot apical meristem, partially redundantly with AtSOC1 (AtAGL20, AT2G45660) [30,31].
				AtAP2 (APETALA2) and AtFUL form a bistable switch mechanism through mutual repression that regulates early stages of the floral transition at the shoot apical meristem [32].
				Negative regulation of AtAP2 and several AP2-LIKE genes by AtFUL contributes to meristem arrest at the end of flowering [33].
				ful mutants exhibit a delayed floral transition [32]
				ful mutants exhibit increased flower production, but decreased seed set [33].
BnaA09g18260D	AtJAB/AtHAT1 (AT4G17460)	JAIBA	Homeodomain leucine zipper class II (HD-ZIP II)	jab loss-of-function mutants exhibit an increased number of floral buds per inflorescence but a reduced number of seeds per silique [34].
	AtHAT2 (AT5G47370)	HAT2	Homeodomain leucine zipper class II (HD-ZIP II)
BnaA09g50360D	AtHDG2 (AT1G05230)	HOMEODOMAIN GLABROUS 2	Homeodomain leucine zipper class IV (HD-ZIP IV)	A combination of hdg2 and pdf2 null mutant alleles in A. thaliana produces flowers with sepaloid petals and carpeloid stamens [35].
BnaA08g12050D	AtMYB3R1 (AT4G32730)	A. THALIANA MYB DOMAIN PROTEIN 3R1	MYB	Loss-of-function mutations in AtMYB3R1 suppress all phenotypes of the tso1-1 mutant, among others a lack of floral organ differentiation [36].
BnaC07g27110D BnaC01g22040D	AtGATA16 (AT5G49300)	GATA TRANSCRIPTION FACTOR 16	GATA type zinc finger	GATA16, GATA17 and GATA17L are involved (at least partially redundantly) in the regulation of flowering time, silique length, seed set and other developmental processes [37].
	AtGATA17 (AT3G16870)	GATA TRANSCRIPTION FACTOR 17	GATA type zinc finger
	AtGATA17L (AT4G16141)	GATA17-LIKE	GATA type zinc finger
BnaC04g33670D	AtDKM/AtBZIP30 (AT2G21230)	DRINK ME	BZIP	AtDKM overexpression in A. thaliana results in smaller plants with fewer floral buds and shorter siliques, while a dkm mutant show the opposite phenotype. AtDKM was shown to interact in planta with several regulators of meristem development, including WUSCHEL (AtWU), HECATE1 (AtHEC1), JAIBA and NGATHA1 (AtNGA1) [38].
BnaA08g16860D	AtDKML/AtBZIP29 (AT4G38900)	DRINK ME-LIKE	BZIP	dkml mutant plants exhibit increased silique length but slightly fewer floral buds than wild-type plants [38].
BnaA09g39540D	AtNGA1 (AT2G46870)	NGATHA1	RELATED TO ABI3 AND VP1 (RAV)	AtNGATHA genes regulate gynoecium development [39]
	AtNGA2 (AT3G61970)	NGATHA2	RELATED TO ABI3 AND VP1 (RAV)	AtNGA1 and AtNGA2 regulate shoot apical meristem development [40].
BnaC07g43590D	AtARR10 (AT4G31920)	ARABIDOPSIS RESPONSE REGULATOR 10		AtARR10 and AtARR12 directly activate the expression of WUSCHEL and play a role in shoot apical meristem regeneration and maintenance [41].
	AtARR12 (AT2G25180)	ARABIDOPSIS RESPONSE REGULATOR 12
References
[1]	Aoyama T, Dong CH, Wu Y, Carabelli M, Sessa G, Ruberti I, et al. Ectopic expression of the Arabidopsis transcriptional activator Athb-1 alters leaf cell fate in tobacco. Plant Cell. 1995;7(11):1773-85. Epub 1995/11/01. doi: 10.1105/tpc.7.11.1773. PubMed PMID: 8535134; PubMed Central PMCID: PMCPMC161037.
[2]	Ribone PA, Capella M, Arce AL, Chan RL. A uORF represses the transcription factor AtHB1 in aerial tissues to avoid a deleterious phenotype. Plant Physiol. 2017;175(3):1238-53. Epub 2017/09/29. doi: 10.1104/pp.17.01060. PubMed PMID: 28956754; PubMed Central PMCID: PMCPMC5664479.
[3]	Miguel VN, Manavella PA, Chan RL, Capella MA. The AtHB1 transcription factor controls the miR164-CUC2 regulatory node to modulate leaf development. Plant Cell Physiol. 2020;61(3):659-70. Epub 2019/12/24. doi: 10.1093/pcp/pcz233. PubMed PMID: 31868910.
[4]	Wang Y, Henriksson E, Söderman E, Henriksson KN, Sundberg E, Engström P. The Arabidopsis homeobox gene, ATHB16, regulates leaf development and the sensitivity to photoperiod in Arabidopsis. Dev Biol. 2003;264(1):228-39. Epub 2003/11/19. doi: 10.1016/j.ydbio.2003.07.017. PubMed PMID: 14623244.
[5]	Otsuga D, DeGuzman B, Prigge MJ, Drews GN, Clark SE. REVOLUTA regulates meristem initiation at lateral positions. Plant J. 2001;25(2):223-36. doi: DOI 10.1046/j.1365-313x.2001.00959.x. PubMed PMID: WOS:000166980400010.
[6]	Byrne ME. Shoot meristem function and leaf polarity: the role of class III HD-ZIP genes. Plos Genet. 2006;2(6):e89. Epub 2006/07/19. doi: 10.1371/journal.pgen.0020089. PubMed PMID: 16846251; PubMed Central PMCID: PMCPMC1484593.
[7]	Talbert PB, Adler HT, Parks DW, Comai L. The REVOLUTA gene is necessary for apical meristem development and for limiting cell divisions in the leaves and stems of Arabidopsis thaliana. Development. 1995;121(9):2723-35. Epub 1995/09/01. doi: 10.1242/dev.121.9.2723. PubMed PMID: 7555701.
[8]	Prigge MJ, Otsuga D, Alonso JM, Ecker JR, Drews GN, Clark SE. Class III homeodomain-leucine zipper gene family members have overlapping, antagonistic, and distinct roles in Arabidopsis development. Plant Cell. 2005;17(1):61-76. Epub 2004/12/16. doi: 10.1105/tpc.104.026161. PubMed PMID: 15598805; PubMed Central PMCID: PMCPMC544490.
[9]	Ochando I, Jover-Gil S, Ripoll JJ, Candela H, Vera A, Ponce MR, et al. Mutations in the microRNA complementarity site of the INCURVATA4 gene perturb meristem function and adaxialize lateral organs in Arabidopsis. Plant Physiol. 2006;141(2):607-19. Epub 2006/04/18. doi: 10.1104/pp.106.077149. PubMed PMID: 16617092; PubMed Central PMCID: PMCPMC1475466.
[10]	Baima S, Possenti M, Matteucci A, Wisman E, Altamura MM, Ruberti I, et al. The Arabidopsis ATHB-8 HD-zip protein acts as a differentiation-promoting transcription factor of the vascular meristems. Plant Physiol. 2001;126(2):643-55. Epub 2001/06/13. doi: 10.1104/pp.126.2.643. PubMed PMID: 11402194; PubMed Central PMCID: PMCPMC111156.
[11]	Gardiner J, Donner TJ, Scarpella E. Simultaneous activation of SHR and ATHB8 expression defines switch to preprocambial cell state in Arabidopsis leaf development. Dev Dyn. 2011;240(1):261-70. Epub 2010/12/04. doi: 10.1002/dvdy.22516. PubMed PMID: 21128301.
[12]	Kim J, Jung JH, Reyes JL, Kim YS, Kim SY, Chung KS, et al. microRNA-directed cleavage of ATHB15 mRNA regulates vascular development in Arabidopsis inflorescence stems. Plant J. 2005;42(1):84-94. Epub 2005/03/19. doi: 10.1111/j.1365-313X.2005.02354.x. PubMed PMID: 15773855; PubMed Central PMCID: PMCPMC1382282.
[13]	Bou-Torrent J, Salla-Martret M, Brandt R, Musielak T, Palauqui JC, Martínez-García JF, et al. ATHB4 and HAT3, two class II HD-ZIP transcription factors, control leaf development in Arabidopsis. Plant Signal Behav. 2012;7(11):1382-7. Epub 2012/08/25. doi: 10.4161/psb.21824. PubMed PMID: 22918502; PubMed Central PMCID: PMCPMC3548853.
[14]	Brandt R, Salla-Martret M, Bou-Torrent J, Musielak T, Stahl M, Lanz C, et al. Genome-wide binding-site analysis of REVOLUTA reveals a link between leaf patterning and light-mediated growth responses. Plant J. 2012;72(1):31-42. Epub 2012/05/15. doi: 10.1111/j.1365-313X.2012.05049.x. PubMed PMID: 22578006.
[15]	Zhang Z, Runions A, Mentink RA, Kierzkowski D, Karady M, Hashemi B, et al. A WOX/auxin biosynthesis module controls growth to shape leaf form. Curr Biol. 2020;30(24):4857-68 e6. Epub 2020/10/10. doi: 10.1016/j.cub.2020.09.037. PubMed PMID: 33035489.
[16]	Zhang Z, Tucker E, Hermann M, Laux T. A molecular framework for the embryonic initiation of shoot meristem stem cells. Dev Cell. 2017;40(3):264-77 e4. Epub 2017/02/09. doi: 10.1016/j.devcel.2017.01.002. PubMed PMID: 28171749.
[17]	Cominelli E, Galbiati M, Vavasseur A, Conti L, Sala T, Vuylsteke M, et al. A guard-cell-specific MYB transcription factor regulates stomatal movements and plant drought tolerance. Curr Biol. 2005;15(13):1196-200. Epub 2005/07/12. doi: 10.1016/j.cub.2005.05.048. PubMed PMID: 16005291.
[18]	Hong SY, Kim OK, Kim SG, Yang MS, Park CM. Nuclear import and DNA binding of the ZHD5 transcription factor is modulated by a competitive peptide inhibitor in Arabidopsis. J Biol Chem. 2011;286(2):1659-68. Epub 2010/11/10. doi: 10.1074/jbc.M110.167692. PubMed PMID: 21059647; PubMed Central PMCID: PMCPMC3020774.
[19]	Aharoni A, Dixit S, Jetter R, Thoenes E, van Arkel G, Pereira A. The SHINE clade of AP2 domain transcription factors activates wax biosynthesis, alters cuticle properties, and confers drought tolerance when overexpressed in Arabidopsis. Plant Cell. 2004;16(9):2463-80. Epub 2004/08/21. doi: 10.1105/tpc.104.022897. PubMed PMID: 15319479; PubMed Central PMCID: PMCPMC520946.
[20]	Zhang M, Hu X, Zhu M, Xu M, Wang L. Transcription factors NF-YA2 and NF-YA10 regulate leaf growth via auxin signaling in Arabidopsis. Sci Rep. 2017;7(1):1395. Epub 2017/05/05. doi: 10.1038/s41598-017-01475-z. PubMed PMID: 28469131; PubMed Central PMCID: PMCPMC5431230.
[21]	Xu MY, Zhang L, Li WW, Hu XL, Wang MB, Fan YL, et al. Stress-induced early flowering is mediated by miR169 in Arabidopsis thaliana. J Exp Bot. 2014;65(1):89-101. Epub 2013/12/18. doi: 10.1093/jxb/ert353. PubMed PMID: 24336445.
[22]	Siriwardana CL, Gnesutta N, Kumimoto RW, Jones DS, Myers ZA, Mantovani R, et al. NUCLEAR FACTOR Y, subunit A (NF-YA) proteins positively regulate flowering and act through FLOWERING LOCUS T. Plos Genet. 2016;12(12):e1006496. Epub 2016/12/16. doi: 10.1371/journal.pgen.1006496. PubMed PMID: 27977687; PubMed Central PMCID: PMCPMC5157953.
[23]	Leyva-González MA, Ibarra-Laclette E, Cruz-Ramírez A, Herrera-Estrella L. Functional and transcriptome analysis reveals an acclimatization strategy for abiotic stress tolerance mediated by Arabidopsis NF-YA family members. Plos One. 2012;7(10):e48138. Epub 2012/11/03. doi: 10.1371/journal.pone.0048138. PubMed PMID: 23118940; PubMed Central PMCID: PMCPMC3485258.
[24]	Zhao H, Lin K, Ma L, Chen Q, Gan S, Li G. Arabidopsis NUCLEAR FACTOR Y A8 inhibits the juvenile-to-adult transition by activating transcription of MIR156s. J Exp Bot. 2020;71(16):4890-902. Epub 2020/05/24. doi: 10.1093/jxb/eraa197. PubMed PMID: 32445333.
[25]	Li WX, Oono Y, Zhu J, He XJ, Wu JM, Iida K, et al. The Arabidopsis NFYA5 transcription factor is regulated transcriptionally and posttranscriptionally to promote drought resistance. Plant Cell. 2008;20(8):2238-51. Epub 2008/08/07. doi: 10.1105/tpc.108.059444. PubMed PMID: 18682547; PubMed Central PMCID: PMCPMC2553615.
[26]	Yan Y, Shen L, Chen Y, Bao S, Thong Z, Yu H. A MYB-domain protein EFM mediates flowering responses to environmental cues in Arabidopsis. Dev Cell. 2014;30(4):437-48. Epub 2014/08/19. doi: 10.1016/j.devcel.2014.07.004. PubMed PMID: 25132385.
[27]	Jung JH, Lee S, Yun J, Lee M, Park CM. The miR172 target TOE3 represses AGAMOUS expression during Arabidopsis floral patterning. Plant Sci. 2014;215-216:29-38. Epub 2014/01/07. doi: 10.1016/j.plantsci.2013.10.010. PubMed PMID: 24388512.
[28]	Schiessl S. Regulation and subfunctionalization of flowering time genes in the allotetraploid oil crop Brassica napus. Front Plant Sci. 2020;11:605155. Epub 2020/12/18. doi: 10.3389/fpls.2020.605155. PubMed PMID: 33329678; PubMed Central PMCID: PMCPMC7718018.
[29]	Tudor EH, Jones DM, He Z, Bancroft I, Trick M, Wells R, et al. QTL-seq identifies BnaFT.A02 and BnaFLC.A02 as candidates for variation in vernalization requirement and response in winter oilseed rape (Brassica napus). Plant Biotechnol J. 2020;18(12):2466-81. Epub 2020/05/27. doi: 10.1111/pbi.13421. PubMed PMID: 32452611; PubMed Central PMCID: PMCPMC7680531.
[30]	Torti S, Fornara F, Vincent C, Andrés F, Nordström K, Göbel U, et al. Analysis of the Arabidopsis shoot meristem transcriptome during floral transition identifies distinct regulatory patterns and a leucine-rich repeat protein that promotes flowering. Plant Cell. 2012;24(2):444-62. Epub 2012/02/10. doi: 10.1105/tpc.111.092791. PubMed PMID: 22319055; PubMed Central PMCID: PMCPMC3315226.
[31]	Melzer S, Lens F, Gennen J, Vanneste S, Rohde A, Beeckman T. Flowering-time genes modulate meristem determinacy and growth form in Arabidopsis thaliana. Nat Genet. 2008;40(12):1489-92. Epub 2008/11/11. doi: 10.1038/ng.253. PubMed PMID: 18997783.
[32]	O'Maoiléidigh DS, van Driel AD, Singh A, Sang Q, Le Bec N, Vincent C, et al. Systematic analyses of the MIR172 family members of Arabidopsis define their distinct roles in regulation of APETALA2 during floral transition. PLoS Biol. 2021;19(2):e3001043. Epub 2021/02/03. doi: 10.1371/journal.pbio.3001043. PubMed PMID: 33529186; PubMed Central PMCID: PMCPMC7853530.
[33]	Balanzà V, Martinez-Fernández I, Sato S, Yanofsky MF, Kaufmann K, Angenent GC, et al. Genetic control of meristem arrest and life span in Arabidopsis by a FRUITFULL-APETALA2 pathway. Nat Commun. 2018;9(1):565. Epub 2018/02/10. doi: 10.1038/s41467-018-03067-5. PubMed PMID: 29422669; PubMed Central PMCID: PMCPMC5805735.
[34]	Zúñiga-Mayo VM, Marsch-Martínez N, de Folter S. JAIBA, a class-II HD-ZIP transcription factor involved in the regulation of meristematic activity, and important for correct gynoecium and fruit development in Arabidopsis. Plant J. 2012;71(2):314-26. Epub 2012/03/14. doi: 10.1111/j.1365-313X.2012.04990.x. PubMed PMID: 22409594.
[35]	Kamata N, Okada H, Komeda Y, Takahashi T. Mutations in epidermis-specific HD-ZIP IV genes affect floral organ identity in Arabidopsis thaliana. Plant J. 2013;75(3):430-40. Epub 2013/04/18. doi: 10.1111/tpj.12211. PubMed PMID: 23590515.
[36]	Wang W, Sijacic P, Xu P, Lian H, Liu Z. Arabidopsis TSO1 and MYB3R1 form a regulatory module to coordinate cell proliferation with differentiation in shoot and root. Proc Natl Acad Sci U S A. 2018;115(13):E3045-E54. Epub 2018/03/15. doi: 10.1073/pnas.1715903115. PubMed PMID: 29535223; PubMed Central PMCID: PMCPMC5879663.
[37]	Ranftl QL, Bastakis E, Klermund C, Schwechheimer C. LLM-domain containing B-GATA factors control different aspects of cytokinin-regulated development in Arabidopsis thaliana. Plant Physiol. 2016;170(4):2295-311. doi: 10.1104/pp.15.01556.
[38]	Lozano-Sotomayor P, Chávez Montes RA, Silvestre-Vañó M, Herrera-Ubaldo H, Greco R, Pablo-Villa J, et al. Altered expression of the bZIP transcription factor DRINK ME affects growth and reproductive development in Arabidopsis thaliana. Plant J. 2016;88(3):437-51. Epub 2016/07/13. doi: 10.1111/tpj.13264. PubMed PMID: 27402171.
[39]	Alvarez JP, Goldshmidt A, Efroni I, Bowman JL, Eshed Y. The NGATHA distal organ development genes are essential for style specification in Arabidopsis. Plant Cell. 2009;21(5):1373-1393. Epub 2009/05/12. doi: 10.1105/tpc.109.065482. PubMed PMID: 19435933; PubMed Central PMCID: PMC2700527.
[40]	Gaillochet C, Jamge S, van der Wal F, Angenent G, Immink R, Lohmann JU. A molecular network for functional versatility of HECATE transcription factors. Plant J. 2018;95(1):57-70. Epub 2018/04/19. doi: 10.1111/tpj.13930. PubMed PMID: 29667268.
[41]	Meng WJ, Cheng ZJ, Sang YL, Zhang MM, Rong XF, Wang ZW, et al. Type-B ARABIDOPSIS RESPONSE REGULATORs specify the shoot stem cell niche by dual regulation of WUSCHEL. Plant Cell. 2017;29(6):1357-72. Epub 2017/06/04. doi: 10.1105/tpc.16.00640. PubMed PMID: 28576846; PubMed Central PMCID: PMCPMC5502443.
