# Supplementary material for: Predicting yield of individual field-grown rapeseed plants from rosette-stage leaf gene expression
Source: PLoS Comput Biol. 2023 May 30;19(5):e1011161. doi: 10.1371/journal.pcbi.1011161 (PMC10256231; doi:10.1371/journal.pcbi.1011161)
Supplement: S8 Data — (XLSX) [file pcbi.1011161.s020.xlsx]

## Sheet: A. test scores all early ph
S8 Data A. Test set scores for the models of mature phenotypes using all early phenotypes as features. Each row shows either the R2 score (testscore.R2) or the Pearson correlation (testscore.PC) between predicted and observed phenotype values in the test set of a given crossvalidation fold (0-9) of a given model repeat (0-8), using elastic net (enet) or random forest (rf) as the modeling techniqu…
Mature phenotype ID	modeling technique	repeat ID	fold ID	metric	value
total branch count	enet	0	0	testScore.R2	0.273039
total branch count	enet	0	0	testScore.PC	0.708151
total branch count	enet	0	1	testScore.R2	0.495231
total branch count	enet	0	1	testScore.PC	0.802417
total branch count	enet	0	2	testScore.R2	0.429404
total branch count	enet	0	2	testScore.PC	0.683039
total branch count	enet	0	3	testScore.R2	0.195078
total branch count	enet	0	3	testScore.PC	0.659211
total branch count	enet	0	4	testScore.R2	0.701805
total branch count	enet	0	4	testScore.PC	0.89737
total branch count	enet	0	5	testScore.R2	0.12241
total branch count	enet	0	5	testScore.PC	0.355749
total branch count	enet	0	6	testScore.R2	-0.122222
total branch count	enet	0	6	testScore.PC	0.281533
total branch count	enet	0	7	testScore.R2	0.781693
total branch count	enet	0	7	testScore.PC	0.945906
total branch count	enet	0	8	testScore.R2	0.2282
total branch count	enet	0	8	testScore.PC	0.878764
total branch count	enet	0	9	testScore.R2	-0.299216
total branch count	enet	0	9	testScore.PC	-0.164402
total branch count	enet	1	0	testScore.R2	-0.381202
total branch count	enet	1	0	testScore.PC	0.664299
total branch count	enet	1	1	testScore.R2	0.703855
total branch count	enet	1	1	testScore.PC	0.932662
total branch count	enet	1	2	testScore.R2	0.223528
total branch count	enet	1	2	testScore.PC	0.746727
total branch count	enet	1	3	testScore.R2	0.332025
total branch count	enet	1	3	testScore.PC	0.677278
total branch count	enet	1	4	testScore.R2	-0.42405
total branch count	enet	1	4	testScore.PC	0.190987
total branch count	enet	1	5	testScore.R2	0.860505
total branch count	enet	1	5	testScore.PC	0.966435
total branch count	enet	1	6	testScore.R2	-0.067913
total branch count	enet	1	6	testScore.PC	-0.0207676
total branch count	enet	1	7	testScore.R2	0.0710192
total branch count	enet	1	7	testScore.PC	0.673876
total branch count	enet	1	8	testScore.R2	0.128773
total branch count	enet	1	8	testScore.PC	0.613175
total branch count	enet	1	9	testScore.R2	0.577656
total branch count	enet	1	9	testScore.PC	0.768295
total branch count	enet	2	0	testScore.R2	0.591896
total branch count	enet	2	0	testScore.PC	0.83876
total branch count	enet	2	1	testScore.R2	0.000510591
total branch count	enet	2	1	testScore.PC	0.224837
total branch count	enet	2	2	testScore.R2	0.0990778
total branch count	enet	2	2	testScore.PC	0.44231
total branch count	enet	2	3	testScore.R2	-1.34402
total branch count	enet	2	3	testScore.PC	0.510003
total branch count	enet	2	4	testScore.R2	0.46673
total branch count	enet	2	4	testScore.PC	0.95246
total branch count	enet	2	5	testScore.R2	-0.206598
total branch count	enet	2	5	testScore.PC	0.621173
total branch count	enet	2	6	testScore.R2	-0.170997
total branch count	enet	2	6	testScore.PC	0.510642
total branch count	enet	2	7	testScore.R2	0.751779
total branch count	enet	2	7	testScore.PC	0.90566
total branch count	enet	2	8	testScore.R2	0.628841
total branch count	enet	2	8	testScore.PC	0.829896
total branch count	enet	2	9	testScore.R2	0.515534
total branch count	enet	2	9	testScore.PC	0.83218
total branch count	enet	3	0	testScore.R2	0.545881
total branch count	enet	3	0	testScore.PC	0.816902
total branch count	enet	3	1	testScore.R2	0.75106
total branch count	enet	3	1	testScore.PC	0.870464
total branch count	enet	3	2	testScore.R2	-0.00627837
total branch count	enet	3	2	testScore.PC	0.391071
total branch count	enet	3	3	testScore.R2	0.589653
total branch count	enet	3	3	testScore.PC	0.777715
total branch count	enet	3	4	testScore.R2	0.274732
total branch count	enet	3	4	testScore.PC	0.575893
total branch count	enet	3	5	testScore.R2	0.608527
total branch count	enet	3	5	testScore.PC	0.786703
total branch count	enet	3	6	testScore.R2	0.2978
total branch count	enet	3	6	testScore.PC	0.816869
total branch count	enet	3	7	testScore.R2	-0.116576
total branch count	enet	3	7	testScore.PC	0.94308
total branch count	enet	3	8	testScore.R2	0.288938
total branch count	enet	3	8	testScore.PC	0.851181
total branch count	enet	3	9	testScore.R2	0.403928
total branch count	enet	3	9	testScore.PC	0.870429
total branch count	enet	4	0	testScore.R2	0.882053
total branch count	enet	4	0	testScore.PC	0.954823
total branch count	enet	4	1	testScore.R2	-0.624332
total branch count	enet	4	1	testScore.PC	0.381718
total branch count	enet	4	2	testScore.R2	0.234643
total branch count	enet	4	2	testScore.PC	0.795322
total branch count	enet	4	3	testScore.R2	0.333653
total branch count	enet	4	3	testScore.PC	0.868844
total branch count	enet	4	4	testScore.R2	0.829414
total branch count	enet	4	4	testScore.PC	0.955961
total branch count	enet	4	5	testScore.R2	0.406626
total branch count	enet	4	5	testScore.PC	0.771202
total branch count	enet	4	6	testScore.R2	0.380461
total branch count	enet	4	6	testScore.PC	0.789265
total branch count	enet	4	7	testScore.R2	-0.818027
total branch count	enet	4	7	testScore.PC	-0.0350941
total branch count	enet	4	8	testScore.R2	0.54954
total branch count	enet	4	8	testScore.PC	0.809928
total branch count	enet	4	9	testScore.R2	-0.41162
total branch count	enet	4	9	testScore.PC	0.492795
total branch count	enet	5	0	testScore.R2	0.669158
total branch count	enet	5	0	testScore.PC	0.910398
total branch count	enet	5	1	testScore.R2	0.690035
total branch count	enet	5	1	testScore.PC	0.940992
total branch count	enet	5	2	testScore.R2	-0.371929
total branch count	enet	5	2	testScore.PC	0.193164
total branch count	enet	5	3	testScore.R2	0.297443
total branch count	enet	5	3	testScore.PC	0.666446
total branch count	enet	5	4	testScore.R2	0.618048
total branch count	enet	5	4	testScore.PC	0.813292
total branch count	enet	5	5	testScore.R2	0.441369
total branch count	enet	5	5	testScore.PC	0.782937
total branch count	enet	5	6	testScore.R2	0.337855
total branch count	enet	5	6	testScore.PC	0.726642
total branch count	enet	5	7	testScore.R2	0.252409
total branch count	enet	5	7	testScore.PC	0.611502
total branch count	enet	5	8	testScore.R2	0.524294
total branch count	enet	5	8	testScore.PC	0.789722
total branch count	enet	5	9	testScore.R2	-1.46306
total branch count	enet	5	9	testScore.PC	0.801405
total branch count	enet	6	0	testScore.R2	0.72047
total branch count	enet	6	0	testScore.PC	0.877281
total branch count	enet	6	1	testScore.R2	0.64137
total branch count	enet	6	1	testScore.PC	0.822958
total branch count	enet	6	2	testScore.R2	0.5662
total branch count	enet	6	2	testScore.PC	0.797648
total branch count	enet	6	3	testScore.R2	0.255371
total branch count	enet	6	3	testScore.PC	0.89907
total branch count	enet	6	4	testScore.R2	-0.0688357
total branch count	enet	6	4	testScore.PC	0.969341
total branch count	enet	6	5	testScore.R2	0.496895
total branch count	enet	6	5	testScore.PC	0.783927
total branch count	enet	6	6	testScore.R2	0.416981
total branch count	enet	6	6	testScore.PC	0.878593
total branch count	enet	6	7	testScore.R2	0.412905
total branch count	enet	6	7	testScore.PC	0.657141
total branch count	enet	6	8	testScore.R2	0.212523
total branch count	enet	6	8	testScore.PC	0.86794
total branch count	enet	6	9	testScore.R2	-0.462262
total branch count	enet	6	9	testScore.PC	0.561213
total branch count	enet	7	0	testScore.R2	0.494471
total branch count	enet	7	0	testScore.PC	0.720703
total branch count	enet	7	1	testScore.R2	-2.70999
total branch count	enet	7	1	testScore.PC	-0.160297
total branch count	enet	7	2	testScore.R2	0.727715
total branch count	enet	7	2	testScore.PC	0.905217
total branch count	enet	7	3	testScore.R2	0.60011
total branch count	enet	7	3	testScore.PC	0.79266
total branch count	enet	7	4	testScore.R2	-0.330486
total branch count	enet	7	4	testScore.PC	0.498494
total branch count	enet	7	5	testScore.R2	-0.0688461
total branch count	enet	7	5	testScore.PC	0.676925
total branch count	enet	7	6	testScore.R2	0.612663
total branch count	enet	7	6	testScore.PC	0.845501
total branch count	enet	7	7	testScore.R2	0.231839
total branch count	enet	7	7	testScore.PC	0.684905
total branch count	enet	7	8	testScore.R2	-0.232824
total branch count	enet	7	8	testScore.PC	0.136797
total branch count	enet	7	9	testScore.R2	0.276536
total branch count	enet	7	9	testScore.PC	0.566911
total branch count	enet	8	0	testScore.R2	-0.986588
total branch count	enet	8	0	testScore.PC	0.342259
total branch count	enet	8	1	testScore.R2	0.402097
total branch count	enet	8	1	testScore.PC	0.951486
total branch count	enet	8	2	testScore.R2	0.604561
total branch count	enet	8	2	testScore.PC	0.80859
total branch count	enet	8	3	testScore.R2	0.582319
total branch count	enet	8	3	testScore.PC	0.840487
total branch count	enet	8	4	testScore.R2	0.510879
total branch count	enet	8	4	testScore.PC	0.782666
total branch count	enet	8	5	testScore.R2	-0.344429
total branch count	enet	8	5	testScore.PC	0.546896
total branch count	enet	8	6	testScore.R2	0.449582
total branch count	enet	8	6	testScore.PC	0.694292
total branch count	enet	8	7	testScore.R2	0.329611
total branch count	enet	8	7	testScore.PC	0.65447
total branch count	enet	8	8	testScore.R2	-2.83002
total branch count	enet	8	8	testScore.PC	0.538096
total branch count	enet	8	9	testScore.R2	0.438073
total branch count	enet	8	9	testScore.PC	0.961893
total branch count	rf	0	0	testScore.R2	0.424729
total branch count	rf	0	0	testScore.PC	0.731779
total branch count	rf	0	1	testScore.R2	0.586088
total branch count	rf	0	1	testScore.PC	0.863481
total branch count	rf	0	2	testScore.R2	0.687166
total branch count	rf	0	2	testScore.PC	0.849968
total branch count	rf	0	3	testScore.R2	0.620849
total branch count	rf	0	3	testScore.PC	0.846001
total branch count	rf	0	4	testScore.R2	0.845284
total branch count	rf	0	4	testScore.PC	0.949181
total branch count	rf	0	5	testScore.R2	0.313762
total branch count	rf	0	5	testScore.PC	0.580273
total branch count	rf	0	6	testScore.R2	-0.378872
total branch count	rf	0	6	testScore.PC	0.467215
total branch count	rf	0	7	testScore.R2	0.79857
total branch count	rf	0	7	testScore.PC	0.950361
total branch count	rf	0	8	testScore.R2	0.000609129
total branch count	rf	0	8	testScore.PC	0.811433
total branch count	rf	0	9	testScore.R2	-0.620911
total branch count	rf	0	9	testScore.PC	-0.371302
total branch count	rf	1	0	testScore.R2	-0.675391
total branch count	rf	1	0	testScore.PC	0.62264
total branch count	rf	1	1	testScore.R2	0.808138
total branch count	rf	1	1	testScore.PC	0.927287
total branch count	rf	1	2	testScore.R2	0.385574
total branch count	rf	1	2	testScore.PC	0.859073
total branch count	rf	1	3	testScore.R2	0.315884
total branch count	rf	1	3	testScore.PC	0.627537
total branch count	rf	1	4	testScore.R2	0.187832
total branch count	rf	1	4	testScore.PC	0.605853
total branch count	rf	1	5	testScore.R2	0.83693
total branch count	rf	1	5	testScore.PC	0.929058
total branch count	rf	1	6	testScore.R2	-0.0261701
total branch count	rf	1	6	testScore.PC	0.224671
total branch count	rf	1	7	testScore.R2	-0.00706439
total branch count	rf	1	7	testScore.PC	0.4326
total branch count	rf	1	8	testScore.R2	0.533852
total branch count	rf	1	8	testScore.PC	0.855238
total branch count	rf	1	9	testScore.R2	0.780647
total branch count	rf	1	9	testScore.PC	0.908557
total branch count	rf	2	0	testScore.R2	0.577055
total branch count	rf	2	0	testScore.PC	0.773664
total branch count	rf	2	1	testScore.R2	-0.0789121
total branch count	rf	2	1	testScore.PC	0.284785
total branch count	rf	2	2	testScore.R2	0.373129
total branch count	rf	2	2	testScore.PC	0.639801
total branch count	rf	2	3	testScore.R2	0.282449
total branch count	rf	2	3	testScore.PC	0.62821
total branch count	rf	2	4	testScore.R2	0.571024
total branch count	rf	2	4	testScore.PC	0.973095
total branch count	rf	2	5	testScore.R2	-0.597587
total branch count	rf	2	5	testScore.PC	0.507489
total branch count	rf	2	6	testScore.R2	-0.43803
total branch count	rf	2	6	testScore.PC	0.524807
total branch count	rf	2	7	testScore.R2	0.82622
total branch count	rf	2	7	testScore.PC	0.961566
total branch count	rf	2	8	testScore.R2	0.785233
total branch count	rf	2	8	testScore.PC	0.926264
total branch count	rf	2	9	testScore.R2	0.760609
total branch count	rf	2	9	testScore.PC	0.87412
total branch count	rf	3	0	testScore.R2	0.545174
total branch count	rf	3	0	testScore.PC	0.781269
total branch count	rf	3	1	testScore.R2	0.865108
total branch count	rf	3	1	testScore.PC	0.962977
total branch count	rf	3	2	testScore.R2	-0.223876
total branch count	rf	3	2	testScore.PC	0.208741
total branch count	rf	3	3	testScore.R2	0.452942
total branch count	rf	3	3	testScore.PC	0.701555
total branch count	rf	3	4	testScore.R2	0.65989
total branch count	rf	3	4	testScore.PC	0.825516
total branch count	rf	3	5	testScore.R2	0.661545
total branch count	rf	3	5	testScore.PC	0.909788
total branch count	rf	3	6	testScore.R2	0.211732
total branch count	rf	3	6	testScore.PC	0.678228
total branch count	rf	3	7	testScore.R2	0.67136
total branch count	rf	3	7	testScore.PC	0.951724
total branch count	rf	3	8	testScore.R2	0.487456
total branch count	rf	3	8	testScore.PC	0.861891
total branch count	rf	3	9	testScore.R2	0.224954
total branch count	rf	3	9	testScore.PC	0.694205
total branch count	rf	4	0	testScore.R2	0.912136
total branch count	rf	4	0	testScore.PC	0.986274
total branch count	rf	4	1	testScore.R2	-1.01107
total branch count	rf	4	1	testScore.PC	0.276346
total branch count	rf	4	2	testScore.R2	0.203652
total branch count	rf	4	2	testScore.PC	0.553877
total branch count	rf	4	3	testScore.R2	0.153992
total branch count	rf	4	3	testScore.PC	0.838767
total branch count	rf	4	4	testScore.R2	0.73379
total branch count	rf	4	4	testScore.PC	0.872225
total branch count	rf	4	5	testScore.R2	0.409761
total branch count	rf	4	5	testScore.PC	0.808608
total branch count	rf	4	6	testScore.R2	0.69212
total branch count	rf	4	6	testScore.PC	0.913248
total branch count	rf	4	7	testScore.R2	-0.967966
total branch count	rf	4	7	testScore.PC	0.0428471
total branch count	rf	4	8	testScore.R2	0.578501
total branch count	rf	4	8	testScore.PC	0.816715
total branch count	rf	4	9	testScore.R2	-0.592573
total branch count	rf	4	9	testScore.PC	0.359444
total branch count	rf	5	0	testScore.R2	0.454417
total branch count	rf	5	0	testScore.PC	0.756428
total branch count	rf	5	1	testScore.R2	0.389542
total branch count	rf	5	1	testScore.PC	0.970707
total branch count	rf	5	2	testScore.R2	-0.0904003
total branch count	rf	5	2	testScore.PC	0.346929
total branch count	rf	5	3	testScore.R2	-0.118287
total branch count	rf	5	3	testScore.PC	0.473079
total branch count	rf	5	4	testScore.R2	0.869021
total branch count	rf	5	4	testScore.PC	0.948291
total branch count	rf	5	5	testScore.R2	0.302969
total branch count	rf	5	5	testScore.PC	0.879866
total branch count	rf	5	6	testScore.R2	0.568234
total branch count	rf	5	6	testScore.PC	0.912506
total branch count	rf	5	7	testScore.R2	0.541222
total branch count	rf	5	7	testScore.PC	0.820494
total branch count	rf	5	8	testScore.R2	0.48085
total branch count	rf	5	8	testScore.PC	0.756308
total branch count	rf	5	9	testScore.R2	-0.780186
total branch count	rf	5	9	testScore.PC	0.884448
total branch count	rf	6	0	testScore.R2	0.746502
total branch count	rf	6	0	testScore.PC	0.876065
total branch count	rf	6	1	testScore.R2	0.773879
total branch count	rf	6	1	testScore.PC	0.895589
total branch count	rf	6	2	testScore.R2	0.577202
total branch count	rf	6	2	testScore.PC	0.814264
total branch count	rf	6	3	testScore.R2	-0.0186012
total branch count	rf	6	3	testScore.PC	0.653472
total branch count	rf	6	4	testScore.R2	-0.95057
total branch count	rf	6	4	testScore.PC	0.874042
total branch count	rf	6	5	testScore.R2	0.619666
total branch count	rf	6	5	testScore.PC	0.820013
total branch count	rf	6	6	testScore.R2	0.556169
total branch count	rf	6	6	testScore.PC	0.863273
total branch count	rf	6	7	testScore.R2	0.18919
total branch count	rf	6	7	testScore.PC	0.518258
total branch count	rf	6	8	testScore.R2	0.277245
total branch count	rf	6	8	testScore.PC	0.776376
total branch count	rf	6	9	testScore.R2	-0.102581
total branch count	rf	6	9	testScore.PC	0.485582
total branch count	rf	7	0	testScore.R2	0.555395
total branch count	rf	7	0	testScore.PC	0.76381
total branch count	rf	7	1	testScore.R2	-1.80834
total branch count	rf	7	1	testScore.PC	-0.173819
total branch count	rf	7	2	testScore.R2	0.713573
total branch count	rf	7	2	testScore.PC	0.856417
total branch count	rf	7	3	testScore.R2	0.631525
total branch count	rf	7	3	testScore.PC	0.794925
total branch count	rf	7	4	testScore.R2	-0.368712
total branch count	rf	7	4	testScore.PC	0.428934
total branch count	rf	7	5	testScore.R2	0.15189
total branch count	rf	7	5	testScore.PC	0.713279
total branch count	rf	7	6	testScore.R2	0.665426
total branch count	rf	7	6	testScore.PC	0.830799
total branch count	rf	7	7	testScore.R2	0.317507
total branch count	rf	7	7	testScore.PC	0.732326
total branch count	rf	7	8	testScore.R2	0.118461
total branch count	rf	7	8	testScore.PC	0.654875
total branch count	rf	7	9	testScore.R2	-0.375976
total branch count	rf	7	9	testScore.PC	0.263223
total branch count	rf	8	0	testScore.R2	0.398644
total branch count	rf	8	0	testScore.PC	0.777457
total branch count	rf	8	1	testScore.R2	0.394627
total branch count	rf	8	1	testScore.PC	0.701551
total branch count	rf	8	2	testScore.R2	0.57438
total branch count	rf	8	2	testScore.PC	0.890614
total branch count	rf	8	3	testScore.R2	0.7415
total branch count	rf	8	3	testScore.PC	0.890589
total branch count	rf	8	4	testScore.R2	0.804523
total branch count	rf	8	4	testScore.PC	0.906253
total branch count	rf	8	5	testScore.R2	-0.254224
total branch count	rf	8	5	testScore.PC	0.586131
total branch count	rf	8	6	testScore.R2	0.216052
total branch count	rf	8	6	testScore.PC	0.477401
total branch count	rf	8	7	testScore.R2	0.361295
total branch count	rf	8	7	testScore.PC	0.665654
total branch count	rf	8	8	testScore.R2	-2.12595
total branch count	rf	8	8	testScore.PC	0.630196
total branch count	rf	8	9	testScore.R2	0.243996
total branch count	rf	8	9	testScore.PC	0.993236
branch count stem 1	enet	0	0	testScore.R2	0.517373
branch count stem 1	enet	0	0	testScore.PC	0.720231
branch count stem 1	enet	0	1	testScore.R2	0.374416
branch count stem 1	enet	0	1	testScore.PC	0.714967
branch count stem 1	enet	0	2	testScore.R2	-0.170086
branch count stem 1	enet	0	2	testScore.PC	0.429354
branch count stem 1	enet	0	3	testScore.R2	0.479407
branch count stem 1	enet	0	3	testScore.PC	0.908853
branch count stem 1	enet	0	4	testScore.R2	0.549224
branch count stem 1	enet	0	4	testScore.PC	0.756307
branch count stem 1	enet	0	5	testScore.R2	0.224301
branch count stem 1	enet	0	5	testScore.PC	0.679187
branch count stem 1	enet	0	6	testScore.R2	-0.302779
branch count stem 1	enet	0	6	testScore.PC	0.39462
branch count stem 1	enet	0	7	testScore.R2	0.731847
branch count stem 1	enet	0	7	testScore.PC	0.899002
branch count stem 1	enet	0	8	testScore.R2	0.643008
branch count stem 1	enet	0	8	testScore.PC	0.845419
branch count stem 1	enet	0	9	testScore.R2	-0.778199
branch count stem 1	enet	0	9	testScore.PC	-0.192933
branch count stem 1	enet	1	0	testScore.R2	0.561624
branch count stem 1	enet	1	0	testScore.PC	0.899818
branch count stem 1	enet	1	1	testScore.R2	0.450641
branch count stem 1	enet	1	1	testScore.PC	0.719168
branch count stem 1	enet	1	2	testScore.R2	0.822414
branch count stem 1	enet	1	2	testScore.PC	0.965522
branch count stem 1	enet	1	3	testScore.R2	0.150944
branch count stem 1	enet	1	3	testScore.PC	0.777089
branch count stem 1	enet	1	4	testScore.R2	-0.902915
branch count stem 1	enet	1	4	testScore.PC	0.730745
branch count stem 1	enet	1	5	testScore.R2	0.693412
branch count stem 1	enet	1	5	testScore.PC	0.913111
branch count stem 1	enet	1	6	testScore.R2	-0.0297152
branch count stem 1	enet	1	6	testScore.PC	0.12789
branch count stem 1	enet	1	7	testScore.R2	-0.141419
branch count stem 1	enet	1	7	testScore.PC	0.600246
branch count stem 1	enet	1	8	testScore.R2	0.0477318
branch count stem 1	enet	1	8	testScore.PC	0.298656
branch count stem 1	enet	1	9	testScore.R2	0.916951
branch count stem 1	enet	1	9	testScore.PC	0.976168
branch count stem 1	enet	2	0	testScore.R2	0.704813
branch count stem 1	enet	2	0	testScore.PC	0.862354
branch count stem 1	enet	2	1	testScore.R2	0.0708071
branch count stem 1	enet	2	1	testScore.PC	0.5569
branch count stem 1	enet	2	2	testScore.R2	-0.825697
branch count stem 1	enet	2	2	testScore.PC	0.0932409
branch count stem 1	enet	2	3	testScore.R2	0.107162
branch count stem 1	enet	2	3	testScore.PC	0.601099
branch count stem 1	enet	2	4	testScore.R2	0.519263
branch count stem 1	enet	2	4	testScore.PC	0.787964
branch count stem 1	enet	2	5	testScore.R2	0.147678
branch count stem 1	enet	2	5	testScore.PC	0.624927
branch count stem 1	enet	2	6	testScore.R2	0.0578726
branch count stem 1	enet	2	6	testScore.PC	0.416615
branch count stem 1	enet	2	7	testScore.R2	0.560922
branch count stem 1	enet	2	7	testScore.PC	0.769189
branch count stem 1	enet	2	8	testScore.R2	0.47829
branch count stem 1	enet	2	8	testScore.PC	0.771527
branch count stem 1	enet	2	9	testScore.R2	0.439267
branch count stem 1	enet	2	9	testScore.PC	0.897554
branch count stem 1	enet	3	0	testScore.R2	0.477859
branch count stem 1	enet	3	0	testScore.PC	0.84222
branch count stem 1	enet	3	1	testScore.R2	0.837749
branch count stem 1	enet	3	1	testScore.PC	0.920988
branch count stem 1	enet	3	2	testScore.R2	0.411806
branch count stem 1	enet	3	2	testScore.PC	0.711141
branch count stem 1	enet	3	3	testScore.R2	0.30778
branch count stem 1	enet	3	3	testScore.PC	0.767377
branch count stem 1	enet	3	4	testScore.R2	0.137398
branch count stem 1	enet	3	4	testScore.PC	0.372296
branch count stem 1	enet	3	5	testScore.R2	0.404547
branch count stem 1	enet	3	5	testScore.PC	0.661958
branch count stem 1	enet	3	6	testScore.R2	0.152867
branch count stem 1	enet	3	6	testScore.PC	0.800303
branch count stem 1	enet	3	7	testScore.R2	0.344474
branch count stem 1	enet	3	7	testScore.PC	0.874435
branch count stem 1	enet	3	8	testScore.R2	0.197591
branch count stem 1	enet	3	8	testScore.PC	0.555525
branch count stem 1	enet	3	9	testScore.R2	0.296176
branch count stem 1	enet	3	9	testScore.PC	0.675052
branch count stem 1	enet	4	0	testScore.R2	0.775047
branch count stem 1	enet	4	0	testScore.PC	0.921985
branch count stem 1	enet	4	1	testScore.R2	0.385075
branch count stem 1	enet	4	1	testScore.PC	0.814172
branch count stem 1	enet	4	2	testScore.R2	-0.158172
branch count stem 1	enet	4	2	testScore.PC	0.792441
branch count stem 1	enet	4	3	testScore.R2	0.536835
branch count stem 1	enet	4	3	testScore.PC	0.814991
branch count stem 1	enet	4	4	testScore.R2	0.723734
branch count stem 1	enet	4	4	testScore.PC	0.900237
branch count stem 1	enet	4	5	testScore.R2	0.376647
branch count stem 1	enet	4	5	testScore.PC	0.709587
branch count stem 1	enet	4	6	testScore.R2	-0.0184949
branch count stem 1	enet	4	6	testScore.PC	0.908168
branch count stem 1	enet	4	7	testScore.R2	-0.0734234
branch count stem 1	enet	4	7	testScore.PC	0.13112
branch count stem 1	enet	4	8	testScore.R2	0.344298
branch count stem 1	enet	4	8	testScore.PC	0.708662
branch count stem 1	enet	4	9	testScore.R2	-0.25439
branch count stem 1	enet	4	9	testScore.PC	0.318895
branch count stem 1	enet	5	0	testScore.R2	0.789309
branch count stem 1	enet	5	0	testScore.PC	0.89813
branch count stem 1	enet	5	1	testScore.R2	0.564981
branch count stem 1	enet	5	1	testScore.PC	0.866451
branch count stem 1	enet	5	2	testScore.R2	-1.172
branch count stem 1	enet	5	2	testScore.PC	0.391499
branch count stem 1	enet	5	3	testScore.R2	0.246637
branch count stem 1	enet	5	3	testScore.PC	0.778453
branch count stem 1	enet	5	4	testScore.R2	0.109578
branch count stem 1	enet	5	4	testScore.PC	0.701409
branch count stem 1	enet	5	5	testScore.R2	0.0855598
branch count stem 1	enet	5	5	testScore.PC	0.60546
branch count stem 1	enet	5	6	testScore.R2	0.353541
branch count stem 1	enet	5	6	testScore.PC	0.739061
branch count stem 1	enet	5	7	testScore.R2	0.474822
branch count stem 1	enet	5	7	testScore.PC	0.815226
branch count stem 1	enet	5	8	testScore.R2	0.642425
branch count stem 1	enet	5	8	testScore.PC	0.938815
branch count stem 1	enet	5	9	testScore.R2	-0.545734
branch count stem 1	enet	5	9	testScore.PC	-0.281789
branch count stem 1	enet	6	0	testScore.R2	0.792986
branch count stem 1	enet	6	0	testScore.PC	0.8945
branch count stem 1	enet	6	1	testScore.R2	0.412216
branch count stem 1	enet	6	1	testScore.PC	0.656662
branch count stem 1	enet	6	2	testScore.R2	0.522117
branch count stem 1	enet	6	2	testScore.PC	0.739263
branch count stem 1	enet	6	3	testScore.R2	0.918758
branch count stem 1	enet	6	3	testScore.PC	0.967324
branch count stem 1	enet	6	4	testScore.R2	0.339739
branch count stem 1	enet	6	4	testScore.PC	0.688347
branch count stem 1	enet	6	5	testScore.R2	0.537411
branch count stem 1	enet	6	5	testScore.PC	0.767869
branch count stem 1	enet	6	6	testScore.R2	0.354114
branch count stem 1	enet	6	6	testScore.PC	0.727674
branch count stem 1	enet	6	7	testScore.R2	0.397073
branch count stem 1	enet	6	7	testScore.PC	0.695792
branch count stem 1	enet	6	8	testScore.R2	0.0265707
branch count stem 1	enet	6	8	testScore.PC	0.3779
branch count stem 1	enet	6	9	testScore.R2	0.0598532
branch count stem 1	enet	6	9	testScore.PC	0.772897
branch count stem 1	enet	7	0	testScore.R2	0.586798
branch count stem 1	enet	7	0	testScore.PC	0.935263
branch count stem 1	enet	7	1	testScore.R2	-1.1191
branch count stem 1	enet	7	1	testScore.PC	0.0719659
branch count stem 1	enet	7	2	testScore.R2	0.629283
branch count stem 1	enet	7	2	testScore.PC	0.832274
branch count stem 1	enet	7	3	testScore.R2	0.207282
branch count stem 1	enet	7	3	testScore.PC	0.663779
branch count stem 1	enet	7	4	testScore.R2	-0.812183
branch count stem 1	enet	7	4	testScore.PC	0.365411
branch count stem 1	enet	7	5	testScore.R2	0.157307
branch count stem 1	enet	7	5	testScore.PC	0.530868
branch count stem 1	enet	7	6	testScore.R2	0.441474
branch count stem 1	enet	7	6	testScore.PC	0.836173
branch count stem 1	enet	7	7	testScore.R2	0.0632954
branch count stem 1	enet	7	7	testScore.PC	0.566557
branch count stem 1	enet	7	8	testScore.R2	-0.573212
branch count stem 1	enet	7	8	testScore.PC	0.0598105
branch count stem 1	enet	7	9	testScore.R2	0.130811
branch count stem 1	enet	7	9	testScore.PC	0.420093
branch count stem 1	enet	8	0	testScore.R2	0.402335
branch count stem 1	enet	8	0	testScore.PC	0.656739
branch count stem 1	enet	8	1	testScore.R2	0.13281
branch count stem 1	enet	8	1	testScore.PC	0.511088
branch count stem 1	enet	8	2	testScore.R2	0.638401
branch count stem 1	enet	8	2	testScore.PC	0.920123
branch count stem 1	enet	8	3	testScore.R2	0.554003
branch count stem 1	enet	8	3	testScore.PC	0.847115
branch count stem 1	enet	8	4	testScore.R2	0.309054
branch count stem 1	enet	8	4	testScore.PC	0.706169
branch count stem 1	enet	8	5	testScore.R2	0.36588
branch count stem 1	enet	8	5	testScore.PC	0.646389
branch count stem 1	enet	8	6	testScore.R2	0.554947
branch count stem 1	enet	8	6	testScore.PC	0.824649
branch count stem 1	enet	8	7	testScore.R2	-0.019566
branch count stem 1	enet	8	7	testScore.PC	0.224859
branch count stem 1	enet	8	8	testScore.R2	-0.0737101
branch count stem 1	enet	8	8	testScore.PC	0.301284
branch count stem 1	enet	8	9	testScore.R2	0.356599
branch count stem 1	enet	8	9	testScore.PC	0.755961
branch count stem 1	rf	0	0	testScore.R2	0.505694
branch count stem 1	rf	0	0	testScore.PC	0.768431
branch count stem 1	rf	0	1	testScore.R2	0.546587
branch count stem 1	rf	0	1	testScore.PC	0.790324
branch count stem 1	rf	0	2	testScore.R2	-0.0945221
branch count stem 1	rf	0	2	testScore.PC	0.853148
branch count stem 1	rf	0	3	testScore.R2	-1.39861
branch count stem 1	rf	0	3	testScore.PC	0.392059
branch count stem 1	rf	0	4	testScore.R2	0.289336
branch count stem 1	rf	0	4	testScore.PC	0.634056
branch count stem 1	rf	0	5	testScore.R2	0.416498
branch count stem 1	rf	0	5	testScore.PC	0.732339
branch count stem 1	rf	0	6	testScore.R2	-0.174906
branch count stem 1	rf	0	6	testScore.PC	0.655176
branch count stem 1	rf	0	7	testScore.R2	0.609258
branch count stem 1	rf	0	7	testScore.PC	0.810139
branch count stem 1	rf	0	8	testScore.R2	0.656291
branch count stem 1	rf	0	8	testScore.PC	0.858116
branch count stem 1	rf	0	9	testScore.R2	-0.468118
branch count stem 1	rf	0	9	testScore.PC	0.180892
branch count stem 1	rf	1	0	testScore.R2	-0.0751849
branch count stem 1	rf	1	0	testScore.PC	0.807586
branch count stem 1	rf	1	1	testScore.R2	0.647766
branch count stem 1	rf	1	1	testScore.PC	0.879906
branch count stem 1	rf	1	2	testScore.R2	0.801367
branch count stem 1	rf	1	2	testScore.PC	0.944706
branch count stem 1	rf	1	3	testScore.R2	0.353041
branch count stem 1	rf	1	3	testScore.PC	0.784965
branch count stem 1	rf	1	4	testScore.R2	0.189808
branch count stem 1	rf	1	4	testScore.PC	0.876552
branch count stem 1	rf	1	5	testScore.R2	0.755747
branch count stem 1	rf	1	5	testScore.PC	0.949891
branch count stem 1	rf	1	6	testScore.R2	-0.0442987
branch count stem 1	rf	1	6	testScore.PC	0.307493
branch count stem 1	rf	1	7	testScore.R2	-0.0495031
branch count stem 1	rf	1	7	testScore.PC	0.685137
branch count stem 1	rf	1	8	testScore.R2	0.170468
branch count stem 1	rf	1	8	testScore.PC	0.428428
branch count stem 1	rf	1	9	testScore.R2	0.46512
branch count stem 1	rf	1	9	testScore.PC	0.848407
branch count stem 1	rf	2	0	testScore.R2	0.348291
branch count stem 1	rf	2	0	testScore.PC	0.866486
branch count stem 1	rf	2	1	testScore.R2	0.179925
branch count stem 1	rf	2	1	testScore.PC	0.681375
branch count stem 1	rf	2	2	testScore.R2	-0.605905
branch count stem 1	rf	2	2	testScore.PC	0.34613
branch count stem 1	rf	2	3	testScore.R2	-0.720904
branch count stem 1	rf	2	3	testScore.PC	0.579059
branch count stem 1	rf	2	4	testScore.R2	0.671932
branch count stem 1	rf	2	4	testScore.PC	0.880344
branch count stem 1	rf	2	5	testScore.R2	0.393092
branch count stem 1	rf	2	5	testScore.PC	0.68721
branch count stem 1	rf	2	6	testScore.R2	0.100048
branch count stem 1	rf	2	6	testScore.PC	0.417024
branch count stem 1	rf	2	7	testScore.R2	0.603373
branch count stem 1	rf	2	7	testScore.PC	0.917938
branch count stem 1	rf	2	8	testScore.R2	0.414805
branch count stem 1	rf	2	8	testScore.PC	0.776331
branch count stem 1	rf	2	9	testScore.R2	0.474369
branch count stem 1	rf	2	9	testScore.PC	0.788837
branch count stem 1	rf	3	0	testScore.R2	0.541445
branch count stem 1	rf	3	0	testScore.PC	0.826696
branch count stem 1	rf	3	1	testScore.R2	0.387086
branch count stem 1	rf	3	1	testScore.PC	0.780681
branch count stem 1	rf	3	2	testScore.R2	0.0118245
branch count stem 1	rf	3	2	testScore.PC	0.557673
branch count stem 1	rf	3	3	testScore.R2	0.421344
branch count stem 1	rf	3	3	testScore.PC	0.805569
branch count stem 1	rf	3	4	testScore.R2	0.631306
branch count stem 1	rf	3	4	testScore.PC	0.804596
branch count stem 1	rf	3	5	testScore.R2	0.499006
branch count stem 1	rf	3	5	testScore.PC	0.762135
branch count stem 1	rf	3	6	testScore.R2	0.237531
branch count stem 1	rf	3	6	testScore.PC	0.871125
branch count stem 1	rf	3	7	testScore.R2	0.288906
branch count stem 1	rf	3	7	testScore.PC	0.643966
branch count stem 1	rf	3	8	testScore.R2	0.319302
branch count stem 1	rf	3	8	testScore.PC	0.71688
branch count stem 1	rf	3	9	testScore.R2	0.219689
branch count stem 1	rf	3	9	testScore.PC	0.562735
branch count stem 1	rf	4	0	testScore.R2	0.660301
branch count stem 1	rf	4	0	testScore.PC	0.873932
branch count stem 1	rf	4	1	testScore.R2	0.160877
branch count stem 1	rf	4	1	testScore.PC	0.509711
branch count stem 1	rf	4	2	testScore.R2	0.00148478
branch count stem 1	rf	4	2	testScore.PC	0.679109
branch count stem 1	rf	4	3	testScore.R2	0.703246
branch count stem 1	rf	4	3	testScore.PC	0.87982
branch count stem 1	rf	4	4	testScore.R2	0.688007
branch count stem 1	rf	4	4	testScore.PC	0.965764
branch count stem 1	rf	4	5	testScore.R2	0.193027
branch count stem 1	rf	4	5	testScore.PC	0.853172
branch count stem 1	rf	4	6	testScore.R2	0.388213
branch count stem 1	rf	4	6	testScore.PC	0.842681
branch count stem 1	rf	4	7	testScore.R2	-0.275978
branch count stem 1	rf	4	7	testScore.PC	-0.619206
branch count stem 1	rf	4	8	testScore.R2	0.271851
branch count stem 1	rf	4	8	testScore.PC	0.670449
branch count stem 1	rf	4	9	testScore.R2	-0.107825
branch count stem 1	rf	4	9	testScore.PC	0.461409
branch count stem 1	rf	5	0	testScore.R2	0.697754
branch count stem 1	rf	5	0	testScore.PC	0.850327
branch count stem 1	rf	5	1	testScore.R2	0.133684
branch count stem 1	rf	5	1	testScore.PC	0.69795
branch count stem 1	rf	5	2	testScore.R2	-0.698007
branch count stem 1	rf	5	2	testScore.PC	0.298147
branch count stem 1	rf	5	3	testScore.R2	0.337471
branch count stem 1	rf	5	3	testScore.PC	0.635171
branch count stem 1	rf	5	4	testScore.R2	-0.109702
branch count stem 1	rf	5	4	testScore.PC	0.598694
branch count stem 1	rf	5	5	testScore.R2	0.439123
branch count stem 1	rf	5	5	testScore.PC	0.715596
branch count stem 1	rf	5	6	testScore.R2	0.613522
branch count stem 1	rf	5	6	testScore.PC	0.827186
branch count stem 1	rf	5	7	testScore.R2	-0.330407
branch count stem 1	rf	5	7	testScore.PC	0.509193
branch count stem 1	rf	5	8	testScore.R2	0.628756
branch count stem 1	rf	5	8	testScore.PC	0.954654
branch count stem 1	rf	5	9	testScore.R2	-0.218539
branch count stem 1	rf	5	9	testScore.PC	0.101608
branch count stem 1	rf	6	0	testScore.R2	0.850713
branch count stem 1	rf	6	0	testScore.PC	0.922663
branch count stem 1	rf	6	1	testScore.R2	0.411003
branch count stem 1	rf	6	1	testScore.PC	0.696718
branch count stem 1	rf	6	2	testScore.R2	0.523978
branch count stem 1	rf	6	2	testScore.PC	0.742069
branch count stem 1	rf	6	3	testScore.R2	0.752668
branch count stem 1	rf	6	3	testScore.PC	0.909176
branch count stem 1	rf	6	4	testScore.R2	0.382076
branch count stem 1	rf	6	4	testScore.PC	0.638049
branch count stem 1	rf	6	5	testScore.R2	0.537431
branch count stem 1	rf	6	5	testScore.PC	0.743969
branch count stem 1	rf	6	6	testScore.R2	0.317288
branch count stem 1	rf	6	6	testScore.PC	0.627608
branch count stem 1	rf	6	7	testScore.R2	0.441451
branch count stem 1	rf	6	7	testScore.PC	0.665505
branch count stem 1	rf	6	8	testScore.R2	-0.158821
branch count stem 1	rf	6	8	testScore.PC	0.257151
branch count stem 1	rf	6	9	testScore.R2	0.228188
branch count stem 1	rf	6	9	testScore.PC	0.868033
branch count stem 1	rf	7	0	testScore.R2	0.655216
branch count stem 1	rf	7	0	testScore.PC	0.868897
branch count stem 1	rf	7	1	testScore.R2	-0.549313
branch count stem 1	rf	7	1	testScore.PC	-0.129514
branch count stem 1	rf	7	2	testScore.R2	0.461552
branch count stem 1	rf	7	2	testScore.PC	0.699821
branch count stem 1	rf	7	3	testScore.R2	0.164471
branch count stem 1	rf	7	3	testScore.PC	0.817013
branch count stem 1	rf	7	4	testScore.R2	-1.41214
branch count stem 1	rf	7	4	testScore.PC	0.222179
branch count stem 1	rf	7	5	testScore.R2	0.451508
branch count stem 1	rf	7	5	testScore.PC	0.693861
branch count stem 1	rf	7	6	testScore.R2	0.692044
branch count stem 1	rf	7	6	testScore.PC	0.901508
branch count stem 1	rf	7	7	testScore.R2	0.234988
branch count stem 1	rf	7	7	testScore.PC	0.674898
branch count stem 1	rf	7	8	testScore.R2	-0.662774
branch count stem 1	rf	7	8	testScore.PC	0.166327
branch count stem 1	rf	7	9	testScore.R2	0.0997704
branch count stem 1	rf	7	9	testScore.PC	0.594484
branch count stem 1	rf	8	0	testScore.R2	0.205078
branch count stem 1	rf	8	0	testScore.PC	0.474376
branch count stem 1	rf	8	1	testScore.R2	0.494071
branch count stem 1	rf	8	1	testScore.PC	0.78873
branch count stem 1	rf	8	2	testScore.R2	0.297996
branch count stem 1	rf	8	2	testScore.PC	0.932689
branch count stem 1	rf	8	3	testScore.R2	0.791334
branch count stem 1	rf	8	3	testScore.PC	0.919602
branch count stem 1	rf	8	4	testScore.R2	0.489947
branch count stem 1	rf	8	4	testScore.PC	0.798659
branch count stem 1	rf	8	5	testScore.R2	0.418402
branch count stem 1	rf	8	5	testScore.PC	0.675721
branch count stem 1	rf	8	6	testScore.R2	0.636867
branch count stem 1	rf	8	6	testScore.PC	0.855081
branch count stem 1	rf	8	7	testScore.R2	0.0617224
branch count stem 1	rf	8	7	testScore.PC	0.439332
branch count stem 1	rf	8	8	testScore.R2	-0.075527
branch count stem 1	rf	8	8	testScore.PC	0.456487
branch count stem 1	rf	8	9	testScore.R2	0.684201
branch count stem 1	rf	8	9	testScore.PC	0.827334
branches per stem	enet	0	0	testScore.R2	-4.49327e-05
branches per stem	enet	0	0	testScore.PC	0
branches per stem	enet	0	1	testScore.R2	-2.93698
branches per stem	enet	0	1	testScore.PC	-0.166206
branches per stem	enet	0	2	testScore.R2	0.101386
branches per stem	enet	0	2	testScore.PC	0.548889
branches per stem	enet	0	3	testScore.R2	-0.0882589
branches per stem	enet	0	3	testScore.PC	0.575677
branches per stem	enet	0	4	testScore.R2	-0.136212
branches per stem	enet	0	4	testScore.PC	0
branches per stem	enet	0	5	testScore.R2	-0.387922
branches per stem	enet	0	5	testScore.PC	0.743157
branches per stem	enet	0	6	testScore.R2	-0.10935
branches per stem	enet	0	6	testScore.PC	-0.481673
branches per stem	enet	0	7	testScore.R2	-0.165296
branches per stem	enet	0	7	testScore.PC	0.727248
branches per stem	enet	0	8	testScore.R2	-0.0117698
branches per stem	enet	0	8	testScore.PC	0.081646
branches per stem	enet	0	9	testScore.R2	-0.679333
branches per stem	enet	0	9	testScore.PC	-0.281725
branches per stem	enet	1	0	testScore.R2	-0.00889642
branches per stem	enet	1	0	testScore.PC	0
branches per stem	enet	1	1	testScore.R2	-0.00547009
branches per stem	enet	1	1	testScore.PC	0.571665
branches per stem	enet	1	2	testScore.R2	0.0204
branches per stem	enet	1	2	testScore.PC	0.287788
branches per stem	enet	1	3	testScore.R2	-0.0512896
branches per stem	enet	1	3	testScore.PC	0.192903
branches per stem	enet	1	4	testScore.R2	-0.174424
branches per stem	enet	1	4	testScore.PC	-0.302102
branches per stem	enet	1	5	testScore.R2	-1.70172
branches per stem	enet	1	5	testScore.PC	0.399012
branches per stem	enet	1	6	testScore.R2	-0.655125
branches per stem	enet	1	6	testScore.PC	0
branches per stem	enet	1	7	testScore.R2	-0.132559
branches per stem	enet	1	7	testScore.PC	0.500401
branches per stem	enet	1	8	testScore.R2	0.0121137
branches per stem	enet	1	8	testScore.PC	0.253543
branches per stem	enet	1	9	testScore.R2	0.00625241
branches per stem	enet	1	9	testScore.PC	0.645295
branches per stem	enet	2	0	testScore.R2	-0.210705
branches per stem	enet	2	0	testScore.PC	0
branches per stem	enet	2	1	testScore.R2	-0.521369
branches per stem	enet	2	1	testScore.PC	0
branches per stem	enet	2	2	testScore.R2	0.00702391
branches per stem	enet	2	2	testScore.PC	0.733044
branches per stem	enet	2	3	testScore.R2	-0.802666
branches per stem	enet	2	3	testScore.PC	0.220444
branches per stem	enet	2	4	testScore.R2	-0.0913813
branches per stem	enet	2	4	testScore.PC	-0.624154
branches per stem	enet	2	5	testScore.R2	-0.0807321
branches per stem	enet	2	5	testScore.PC	0.284534
branches per stem	enet	2	6	testScore.R2	-0.138493
branches per stem	enet	2	6	testScore.PC	0
branches per stem	enet	2	7	testScore.R2	-0.754481
branches per stem	enet	2	7	testScore.PC	-0.133631
branches per stem	enet	2	8	testScore.R2	-0.0969591
branches per stem	enet	2	8	testScore.PC	0.0836242
branches per stem	enet	2	9	testScore.R2	-0.22075
branches per stem	enet	2	9	testScore.PC	0.85877
branches per stem	enet	3	0	testScore.R2	-0.887275
branches per stem	enet	3	0	testScore.PC	-0.56005
branches per stem	enet	3	1	testScore.R2	-0.00472866
branches per stem	enet	3	1	testScore.PC	0.0177054
branches per stem	enet	3	2	testScore.R2	-0.112701
branches per stem	enet	3	2	testScore.PC	0.92378
branches per stem	enet	3	3	testScore.R2	-0.225363
branches per stem	enet	3	3	testScore.PC	4.49244e-16
branches per stem	enet	3	4	testScore.R2	-0.0301303
branches per stem	enet	3	4	testScore.PC	-0.0592967
branches per stem	enet	3	5	testScore.R2	-0.0149794
branches per stem	enet	3	5	testScore.PC	-0.059051
branches per stem	enet	3	6	testScore.R2	-0.0168393
branches per stem	enet	3	6	testScore.PC	0.538775
branches per stem	enet	3	7	testScore.R2	-0.192859
branches per stem	enet	3	7	testScore.PC	0
branches per stem	enet	3	8	testScore.R2	-5.76334
branches per stem	enet	3	8	testScore.PC	0
branches per stem	enet	3	9	testScore.R2	-1.67644
branches per stem	enet	3	9	testScore.PC	0
branches per stem	enet	4	0	testScore.R2	-0.00186686
branches per stem	enet	4	0	testScore.PC	0.282436
branches per stem	enet	4	1	testScore.R2	-0.199528
branches per stem	enet	4	1	testScore.PC	0.838844
branches per stem	enet	4	2	testScore.R2	-0.745311
branches per stem	enet	4	2	testScore.PC	-0.181028
branches per stem	enet	4	3	testScore.R2	0.0130687
branches per stem	enet	4	3	testScore.PC	0.57104
branches per stem	enet	4	4	testScore.R2	-0.0451152
branches per stem	enet	4	4	testScore.PC	-0.316439
branches per stem	enet	4	5	testScore.R2	-0.13587
branches per stem	enet	4	5	testScore.PC	0.528473
branches per stem	enet	4	6	testScore.R2	-0.181494
branches per stem	enet	4	6	testScore.PC	0
branches per stem	enet	4	7	testScore.R2	-0.360666
branches per stem	enet	4	7	testScore.PC	0.607177
branches per stem	enet	4	8	testScore.R2	-0.351817
branches per stem	enet	4	8	testScore.PC	0.241293
branches per stem	enet	4	9	testScore.R2	-0.539773
branches per stem	enet	4	9	testScore.PC	0.232219
branches per stem	enet	5	0	testScore.R2	-0.612641
branches per stem	enet	5	0	testScore.PC	0
branches per stem	enet	5	1	testScore.R2	-0.0701056
branches per stem	enet	5	1	testScore.PC	-0.00937903
branches per stem	enet	5	2	testScore.R2	-12.7861
branches per stem	enet	5	2	testScore.PC	-0.334943
branches per stem	enet	5	3	testScore.R2	-0.335902
branches per stem	enet	5	3	testScore.PC	0
branches per stem	enet	5	4	testScore.R2	-0.33279
branches per stem	enet	5	4	testScore.PC	0
branches per stem	enet	5	5	testScore.R2	-0.26161
branches per stem	enet	5	5	testScore.PC	-0.0485987
branches per stem	enet	5	6	testScore.R2	-0.619844
branches per stem	enet	5	6	testScore.PC	0.283395
branches per stem	enet	5	7	testScore.R2	-0.0478948
branches per stem	enet	5	7	testScore.PC	0
branches per stem	enet	5	8	testScore.R2	-1.16331
branches per stem	enet	5	8	testScore.PC	0
branches per stem	enet	5	9	testScore.R2	-1.38142
branches per stem	enet	5	9	testScore.PC	-0.475945
branches per stem	enet	6	0	testScore.R2	0.0296692
branches per stem	enet	6	0	testScore.PC	0.491376
branches per stem	enet	6	1	testScore.R2	-0.31584
branches per stem	enet	6	1	testScore.PC	0
branches per stem	enet	6	2	testScore.R2	-0.639623
branches per stem	enet	6	2	testScore.PC	0.165231
branches per stem	enet	6	3	testScore.R2	-0.0716499
branches per stem	enet	6	3	testScore.PC	-0.214286
branches per stem	enet	6	4	testScore.R2	0.00164489
branches per stem	enet	6	4	testScore.PC	0.0647147
branches per stem	enet	6	5	testScore.R2	-0.0269341
branches per stem	enet	6	5	testScore.PC	0
branches per stem	enet	6	6	testScore.R2	0.0222255
branches per stem	enet	6	6	testScore.PC	0.711714
branches per stem	enet	6	7	testScore.R2	-0.207191
branches per stem	enet	6	7	testScore.PC	0.804115
branches per stem	enet	6	8	testScore.R2	-0.0182281
branches per stem	enet	6	8	testScore.PC	0.235687
branches per stem	enet	6	9	testScore.R2	-0.0386647
branches per stem	enet	6	9	testScore.PC	0.579576
branches per stem	enet	7	0	testScore.R2	-0.176025
branches per stem	enet	7	0	testScore.PC	0.954177
branches per stem	enet	7	1	testScore.R2	0.00248615
branches per stem	enet	7	1	testScore.PC	0.567623
branches per stem	enet	7	2	testScore.R2	-0.00596794
branches per stem	enet	7	2	testScore.PC	0.668684
branches per stem	enet	7	3	testScore.R2	-1.53475
branches per stem	enet	7	3	testScore.PC	0.334048
branches per stem	enet	7	4	testScore.R2	-0.0753449
branches per stem	enet	7	4	testScore.PC	-0.238629
branches per stem	enet	7	5	testScore.R2	-0.00646942
branches per stem	enet	7	5	testScore.PC	0
branches per stem	enet	7	6	testScore.R2	-0.112111
branches per stem	enet	7	6	testScore.PC	0.554062
branches per stem	enet	7	7	testScore.R2	-0.0760858
branches per stem	enet	7	7	testScore.PC	-0.151377
branches per stem	enet	7	8	testScore.R2	-0.199036
branches per stem	enet	7	8	testScore.PC	0.37003
branches per stem	enet	7	9	testScore.R2	-0.112019
branches per stem	enet	7	9	testScore.PC	-0.431157
branches per stem	enet	8	0	testScore.R2	-0.0929251
branches per stem	enet	8	0	testScore.PC	0.418171
branches per stem	enet	8	1	testScore.R2	-0.212056
branches per stem	enet	8	1	testScore.PC	-0.499653
branches per stem	enet	8	2	testScore.R2	-0.0727734
branches per stem	enet	8	2	testScore.PC	0
branches per stem	enet	8	3	testScore.R2	-0.655159
branches per stem	enet	8	3	testScore.PC	0.16702
branches per stem	enet	8	4	testScore.R2	-0.21232
branches per stem	enet	8	4	testScore.PC	0
branches per stem	enet	8	5	testScore.R2	-3.22717
branches per stem	enet	8	5	testScore.PC	0.632187
branches per stem	enet	8	6	testScore.R2	-0.0655492
branches per stem	enet	8	6	testScore.PC	0.550313
branches per stem	enet	8	7	testScore.R2	-2.84804e-05
branches per stem	enet	8	7	testScore.PC	0
branches per stem	enet	8	8	testScore.R2	-0.262998
branches per stem	enet	8	8	testScore.PC	0
branches per stem	enet	8	9	testScore.R2	-0.603006
branches per stem	enet	8	9	testScore.PC	0.579975
branches per stem	rf	0	0	testScore.R2	0.0661257
branches per stem	rf	0	0	testScore.PC	0.598527
branches per stem	rf	0	1	testScore.R2	-3.13169
branches per stem	rf	0	1	testScore.PC	-0.30111
branches per stem	rf	0	2	testScore.R2	-0.256056
branches per stem	rf	0	2	testScore.PC	-0.291884
branches per stem	rf	0	3	testScore.R2	-0.0671491
branches per stem	rf	0	3	testScore.PC	0.186053
branches per stem	rf	0	4	testScore.R2	-0.146675
branches per stem	rf	0	4	testScore.PC	0.0665204
branches per stem	rf	0	5	testScore.R2	-0.251737
branches per stem	rf	0	5	testScore.PC	0.703061
branches per stem	rf	0	6	testScore.R2	-0.182233
branches per stem	rf	0	6	testScore.PC	-0.386029
branches per stem	rf	0	7	testScore.R2	-0.0144953
branches per stem	rf	0	7	testScore.PC	0.291542
branches per stem	rf	0	8	testScore.R2	-0.12197
branches per stem	rf	0	8	testScore.PC	-0.451614
branches per stem	rf	0	9	testScore.R2	-0.95244
branches per stem	rf	0	9	testScore.PC	-0.399748
branches per stem	rf	1	0	testScore.R2	0.18249
branches per stem	rf	1	0	testScore.PC	0.654586
branches per stem	rf	1	1	testScore.R2	-0.0611286
branches per stem	rf	1	1	testScore.PC	-0.0621126
branches per stem	rf	1	2	testScore.R2	0.0761808
branches per stem	rf	1	2	testScore.PC	0.345327
branches per stem	rf	1	3	testScore.R2	-0.107031
branches per stem	rf	1	3	testScore.PC	0.047193
branches per stem	rf	1	4	testScore.R2	-0.280552
branches per stem	rf	1	4	testScore.PC	-0.385768
branches per stem	rf	1	5	testScore.R2	-2.66464
branches per stem	rf	1	5	testScore.PC	-0.225133
branches per stem	rf	1	6	testScore.R2	-0.68074
branches per stem	rf	1	6	testScore.PC	0.0857203
branches per stem	rf	1	7	testScore.R2	-0.0248285
branches per stem	rf	1	7	testScore.PC	0.366395
branches per stem	rf	1	8	testScore.R2	-0.142626
branches per stem	rf	1	8	testScore.PC	-0.142579
branches per stem	rf	1	9	testScore.R2	-0.318998
branches per stem	rf	1	9	testScore.PC	-0.462223
branches per stem	rf	2	0	testScore.R2	-0.0397053
branches per stem	rf	2	0	testScore.PC	0.571651
branches per stem	rf	2	1	testScore.R2	-0.5787
branches per stem	rf	2	1	testScore.PC	-0.346385
branches per stem	rf	2	2	testScore.R2	-0.0796004
branches per stem	rf	2	2	testScore.PC	-0.270907
branches per stem	rf	2	3	testScore.R2	-1.2677
branches per stem	rf	2	3	testScore.PC	-0.322463
branches per stem	rf	2	4	testScore.R2	-0.613951
branches per stem	rf	2	4	testScore.PC	-0.720225
branches per stem	rf	2	5	testScore.R2	-0.0160858
branches per stem	rf	2	5	testScore.PC	0.217511
branches per stem	rf	2	6	testScore.R2	-0.29166
branches per stem	rf	2	6	testScore.PC	-0.665775
branches per stem	rf	2	7	testScore.R2	-0.784158
branches per stem	rf	2	7	testScore.PC	-0.105277
branches per stem	rf	2	8	testScore.R2	-0.0344679
branches per stem	rf	2	8	testScore.PC	0.15279
branches per stem	rf	2	9	testScore.R2	-0.136952
branches per stem	rf	2	9	testScore.PC	0.536821
branches per stem	rf	3	0	testScore.R2	-1.73924
branches per stem	rf	3	0	testScore.PC	-0.584895
branches per stem	rf	3	1	testScore.R2	-0.313615
branches per stem	rf	3	1	testScore.PC	-0.615176
branches per stem	rf	3	2	testScore.R2	-0.164426
branches per stem	rf	3	2	testScore.PC	-0.118544
branches per stem	rf	3	3	testScore.R2	-0.387369
branches per stem	rf	3	3	testScore.PC	-0.20664
branches per stem	rf	3	4	testScore.R2	-0.0197703
branches per stem	rf	3	4	testScore.PC	0.109546
branches per stem	rf	3	5	testScore.R2	-0.176998
branches per stem	rf	3	5	testScore.PC	-0.123698
branches per stem	rf	3	6	testScore.R2	0.0706841
branches per stem	rf	3	6	testScore.PC	0.528219
branches per stem	rf	3	7	testScore.R2	-0.218892
branches per stem	rf	3	7	testScore.PC	-0.634324
branches per stem	rf	3	8	testScore.R2	-5.53354
branches per stem	rf	3	8	testScore.PC	-0.0441208
branches per stem	rf	3	9	testScore.R2	-1.55558
branches per stem	rf	3	9	testScore.PC	0.0264992
branches per stem	rf	4	0	testScore.R2	-0.518797
branches per stem	rf	4	0	testScore.PC	-0.311847
branches per stem	rf	4	1	testScore.R2	0.0764271
branches per stem	rf	4	1	testScore.PC	0.637484
branches per stem	rf	4	2	testScore.R2	-0.822369
branches per stem	rf	4	2	testScore.PC	-0.193434
branches per stem	rf	4	3	testScore.R2	0.0492654
branches per stem	rf	4	3	testScore.PC	0.539977
branches per stem	rf	4	4	testScore.R2	-0.231368
branches per stem	rf	4	4	testScore.PC	-0.466855
branches per stem	rf	4	5	testScore.R2	-0.0322941
branches per stem	rf	4	5	testScore.PC	0.651119
branches per stem	rf	4	6	testScore.R2	-0.247692
branches per stem	rf	4	6	testScore.PC	-0.261792
branches per stem	rf	4	7	testScore.R2	-0.587767
branches per stem	rf	4	7	testScore.PC	0.225769
branches per stem	rf	4	8	testScore.R2	-0.876906
branches per stem	rf	4	8	testScore.PC	-0.662181
branches per stem	rf	4	9	testScore.R2	-0.504378
branches per stem	rf	4	9	testScore.PC	0.171144
branches per stem	rf	5	0	testScore.R2	-1.25775
branches per stem	rf	5	0	testScore.PC	-0.680221
branches per stem	rf	5	1	testScore.R2	-0.470934
branches per stem	rf	5	1	testScore.PC	-0.390053
branches per stem	rf	5	2	testScore.R2	-14.4628
branches per stem	rf	5	2	testScore.PC	-0.37607
branches per stem	rf	5	3	testScore.R2	-0.325495
branches per stem	rf	5	3	testScore.PC	0.139063
branches per stem	rf	5	4	testScore.R2	-0.261836
branches per stem	rf	5	4	testScore.PC	0.427637
branches per stem	rf	5	5	testScore.R2	-0.370737
branches per stem	rf	5	5	testScore.PC	-0.118921
branches per stem	rf	5	6	testScore.R2	-0.534707
branches per stem	rf	5	6	testScore.PC	0.291538
branches per stem	rf	5	7	testScore.R2	-0.129051
branches per stem	rf	5	7	testScore.PC	-0.245456
branches per stem	rf	5	8	testScore.R2	-1.14756
branches per stem	rf	5	8	testScore.PC	0.0574499
branches per stem	rf	5	9	testScore.R2	-2.07159
branches per stem	rf	5	9	testScore.PC	-0.57728
branches per stem	rf	6	0	testScore.R2	0.116007
branches per stem	rf	6	0	testScore.PC	0.485013
branches per stem	rf	6	1	testScore.R2	-0.769327
branches per stem	rf	6	1	testScore.PC	-0.713774
branches per stem	rf	6	2	testScore.R2	-1.42215
branches per stem	rf	6	2	testScore.PC	-0.362035
branches per stem	rf	6	3	testScore.R2	-1.11981
branches per stem	rf	6	3	testScore.PC	-0.539363
branches per stem	rf	6	4	testScore.R2	-0.00219575
branches per stem	rf	6	4	testScore.PC	0.06246
branches per stem	rf	6	5	testScore.R2	-0.0737568
branches per stem	rf	6	5	testScore.PC	-0.0737425
branches per stem	rf	6	6	testScore.R2	0.110442
branches per stem	rf	6	6	testScore.PC	0.666105
branches per stem	rf	6	7	testScore.R2	-0.0740762
branches per stem	rf	6	7	testScore.PC	0.501949
branches per stem	rf	6	8	testScore.R2	-0.406026
branches per stem	rf	6	8	testScore.PC	-0.667553
branches per stem	rf	6	9	testScore.R2	-0.0794607
branches per stem	rf	6	9	testScore.PC	-0.198872
branches per stem	rf	7	0	testScore.R2	-0.287894
branches per stem	rf	7	0	testScore.PC	-0.134324
branches per stem	rf	7	1	testScore.R2	-0.0672841
branches per stem	rf	7	1	testScore.PC	0.132372
branches per stem	rf	7	2	testScore.R2	0.00775962
branches per stem	rf	7	2	testScore.PC	0.508131
branches per stem	rf	7	3	testScore.R2	-1.73108
branches per stem	rf	7	3	testScore.PC	0.315386
branches per stem	rf	7	4	testScore.R2	-0.336189
branches per stem	rf	7	4	testScore.PC	-0.332088
branches per stem	rf	7	5	testScore.R2	-0.0198374
branches per stem	rf	7	5	testScore.PC	-0.140763
branches per stem	rf	7	6	testScore.R2	-0.0318284
branches per stem	rf	7	6	testScore.PC	0.299825
branches per stem	rf	7	7	testScore.R2	-0.103206
branches per stem	rf	7	7	testScore.PC	-0.0261087
branches per stem	rf	7	8	testScore.R2	-0.320651
branches per stem	rf	7	8	testScore.PC	-0.00255035
branches per stem	rf	7	9	testScore.R2	-0.252499
branches per stem	rf	7	9	testScore.PC	-0.526332
branches per stem	rf	8	0	testScore.R2	-0.0988134
branches per stem	rf	8	0	testScore.PC	0.330024
branches per stem	rf	8	1	testScore.R2	-0.391636
branches per stem	rf	8	1	testScore.PC	-0.666682
branches per stem	rf	8	2	testScore.R2	-0.241732
branches per stem	rf	8	2	testScore.PC	-0.522321
branches per stem	rf	8	3	testScore.R2	-1.22815
branches per stem	rf	8	3	testScore.PC	-0.394944
branches per stem	rf	8	4	testScore.R2	-0.171466
branches per stem	rf	8	4	testScore.PC	0.314415
branches per stem	rf	8	5	testScore.R2	-2.89211
branches per stem	rf	8	5	testScore.PC	0.0218705
branches per stem	rf	8	6	testScore.R2	-0.182187
branches per stem	rf	8	6	testScore.PC	-0.196064
branches per stem	rf	8	7	testScore.R2	-0.0638573
branches per stem	rf	8	7	testScore.PC	0.11622
branches per stem	rf	8	8	testScore.R2	-0.201815
branches per stem	rf	8	8	testScore.PC	0.263963
branches per stem	rf	8	9	testScore.R2	-0.458566
branches per stem	rf	8	9	testScore.PC	0.356977
branch count stem 1/length stem 1	enet	0	0	testScore.R2	0.0648118
branch count stem 1/length stem 1	enet	0	0	testScore.PC	0.281603
branch count stem 1/length stem 1	enet	0	1	testScore.R2	-0.139271
branch count stem 1/length stem 1	enet	0	1	testScore.PC	0.661237
branch count stem 1/length stem 1	enet	0	2	testScore.R2	0.618313
branch count stem 1/length stem 1	enet	0	2	testScore.PC	0.839421
branch count stem 1/length stem 1	enet	0	3	testScore.R2	-0.699503
branch count stem 1/length stem 1	enet	0	3	testScore.PC	-0.183596
branch count stem 1/length stem 1	enet	0	4	testScore.R2	0.59675
branch count stem 1/length stem 1	enet	0	4	testScore.PC	0.790444
branch count stem 1/length stem 1	enet	0	5	testScore.R2	0.210147
branch count stem 1/length stem 1	enet	0	5	testScore.PC	0.855656
branch count stem 1/length stem 1	enet	0	6	testScore.R2	0.199516
branch count stem 1/length stem 1	enet	0	6	testScore.PC	0.852735
branch count stem 1/length stem 1	enet	0	7	testScore.R2	0.542238
branch count stem 1/length stem 1	enet	0	7	testScore.PC	0.74641
branch count stem 1/length stem 1	enet	0	8	testScore.R2	0.322249
branch count stem 1/length stem 1	enet	0	8	testScore.PC	0.639713
branch count stem 1/length stem 1	enet	0	9	testScore.R2	-0.00217505
branch count stem 1/length stem 1	enet	0	9	testScore.PC	0.272289
branch count stem 1/length stem 1	enet	1	0	testScore.R2	-0.593967
branch count stem 1/length stem 1	enet	1	0	testScore.PC	0.120615
branch count stem 1/length stem 1	enet	1	1	testScore.R2	0.532202
branch count stem 1/length stem 1	enet	1	1	testScore.PC	0.73935
branch count stem 1/length stem 1	enet	1	2	testScore.R2	0.703498
branch count stem 1/length stem 1	enet	1	2	testScore.PC	0.89445
branch count stem 1/length stem 1	enet	1	3	testScore.R2	0.416508
branch count stem 1/length stem 1	enet	1	3	testScore.PC	0.680092
branch count stem 1/length stem 1	enet	1	4	testScore.R2	0.0791829
branch count stem 1/length stem 1	enet	1	4	testScore.PC	0.55843
branch count stem 1/length stem 1	enet	1	5	testScore.R2	0.320188
branch count stem 1/length stem 1	enet	1	5	testScore.PC	0.786562
branch count stem 1/length stem 1	enet	1	6	testScore.R2	0.204343
branch count stem 1/length stem 1	enet	1	6	testScore.PC	0.478036
branch count stem 1/length stem 1	enet	1	7	testScore.R2	0.167168
branch count stem 1/length stem 1	enet	1	7	testScore.PC	0.595788
branch count stem 1/length stem 1	enet	1	8	testScore.R2	0.205394
branch count stem 1/length stem 1	enet	1	8	testScore.PC	0.559067
branch count stem 1/length stem 1	enet	1	9	testScore.R2	0.287669
branch count stem 1/length stem 1	enet	1	9	testScore.PC	0.727512
branch count stem 1/length stem 1	enet	2	0	testScore.R2	0.203619
branch count stem 1/length stem 1	enet	2	0	testScore.PC	0.781958
branch count stem 1/length stem 1	enet	2	1	testScore.R2	0.0467252
branch count stem 1/length stem 1	enet	2	1	testScore.PC	0.619103
branch count stem 1/length stem 1	enet	2	2	testScore.R2	0.278239
branch count stem 1/length stem 1	enet	2	2	testScore.PC	0.732358
branch count stem 1/length stem 1	enet	2	3	testScore.R2	-1.06583
branch count stem 1/length stem 1	enet	2	3	testScore.PC	-0.0528872
branch count stem 1/length stem 1	enet	2	4	testScore.R2	0.181001
branch count stem 1/length stem 1	enet	2	4	testScore.PC	0.472392
branch count stem 1/length stem 1	enet	2	5	testScore.R2	0.758703
branch count stem 1/length stem 1	enet	2	5	testScore.PC	0.954306
branch count stem 1/length stem 1	enet	2	6	testScore.R2	-0.465346
branch count stem 1/length stem 1	enet	2	6	testScore.PC	-0.376505
branch count stem 1/length stem 1	enet	2	7	testScore.R2	0.380168
branch count stem 1/length stem 1	enet	2	7	testScore.PC	0.698501
branch count stem 1/length stem 1	enet	2	8	testScore.R2	0.179006
branch count stem 1/length stem 1	enet	2	8	testScore.PC	0.809414
branch count stem 1/length stem 1	enet	2	9	testScore.R2	0.224344
branch count stem 1/length stem 1	enet	2	9	testScore.PC	0.493168
branch count stem 1/length stem 1	enet	3	0	testScore.R2	0.311515
branch count stem 1/length stem 1	enet	3	0	testScore.PC	0.717799
branch count stem 1/length stem 1	enet	3	1	testScore.R2	-0.482931
branch count stem 1/length stem 1	enet	3	1	testScore.PC	0.125952
branch count stem 1/length stem 1	enet	3	2	testScore.R2	0.374514
branch count stem 1/length stem 1	enet	3	2	testScore.PC	0.634818
branch count stem 1/length stem 1	enet	3	3	testScore.R2	0.6597
branch count stem 1/length stem 1	enet	3	3	testScore.PC	0.852955
branch count stem 1/length stem 1	enet	3	4	testScore.R2	-0.0723305
branch count stem 1/length stem 1	enet	3	4	testScore.PC	0.691011
branch count stem 1/length stem 1	enet	3	5	testScore.R2	-0.038773
branch count stem 1/length stem 1	enet	3	5	testScore.PC	0.534405
branch count stem 1/length stem 1	enet	3	6	testScore.R2	-0.738442
branch count stem 1/length stem 1	enet	3	6	testScore.PC	0.276168
branch count stem 1/length stem 1	enet	3	7	testScore.R2	-0.19283
branch count stem 1/length stem 1	enet	3	7	testScore.PC	0.573283
branch count stem 1/length stem 1	enet	3	8	testScore.R2	0.206112
branch count stem 1/length stem 1	enet	3	8	testScore.PC	0.704086
branch count stem 1/length stem 1	enet	3	9	testScore.R2	-1.45177
branch count stem 1/length stem 1	enet	3	9	testScore.PC	0.395131
branch count stem 1/length stem 1	enet	4	0	testScore.R2	0.214336
branch count stem 1/length stem 1	enet	4	0	testScore.PC	0.893053
branch count stem 1/length stem 1	enet	4	1	testScore.R2	-0.928122
branch count stem 1/length stem 1	enet	4	1	testScore.PC	0.375276
branch count stem 1/length stem 1	enet	4	2	testScore.R2	0.0426874
branch count stem 1/length stem 1	enet	4	2	testScore.PC	0.228715
branch count stem 1/length stem 1	enet	4	3	testScore.R2	0.303251
branch count stem 1/length stem 1	enet	4	3	testScore.PC	0.967942
branch count stem 1/length stem 1	enet	4	4	testScore.R2	0.249113
branch count stem 1/length stem 1	enet	4	4	testScore.PC	0.552916
branch count stem 1/length stem 1	enet	4	5	testScore.R2	0.241634
branch count stem 1/length stem 1	enet	4	5	testScore.PC	0.687671
branch count stem 1/length stem 1	enet	4	6	testScore.R2	-0.387769
branch count stem 1/length stem 1	enet	4	6	testScore.PC	0.0695228
branch count stem 1/length stem 1	enet	4	7	testScore.R2	0.271582
branch count stem 1/length stem 1	enet	4	7	testScore.PC	0.911034
branch count stem 1/length stem 1	enet	4	8	testScore.R2	-0.872093
branch count stem 1/length stem 1	enet	4	8	testScore.PC	-0.174369
branch count stem 1/length stem 1	enet	4	9	testScore.R2	0.396244
branch count stem 1/length stem 1	enet	4	9	testScore.PC	0.928672
branch count stem 1/length stem 1	enet	5	0	testScore.R2	-2.66592
branch count stem 1/length stem 1	enet	5	0	testScore.PC	0.443083
branch count stem 1/length stem 1	enet	5	1	testScore.R2	0.176534
branch count stem 1/length stem 1	enet	5	1	testScore.PC	0.515871
branch count stem 1/length stem 1	enet	5	2	testScore.R2	0.0699303
branch count stem 1/length stem 1	enet	5	2	testScore.PC	0.468533
branch count stem 1/length stem 1	enet	5	3	testScore.R2	0.430602
branch count stem 1/length stem 1	enet	5	3	testScore.PC	0.736244
branch count stem 1/length stem 1	enet	5	4	testScore.R2	0.376236
branch count stem 1/length stem 1	enet	5	4	testScore.PC	0.849318
branch count stem 1/length stem 1	enet	5	5	testScore.R2	0.289669
branch count stem 1/length stem 1	enet	5	5	testScore.PC	0.650583
branch count stem 1/length stem 1	enet	5	6	testScore.R2	0.732833
branch count stem 1/length stem 1	enet	5	6	testScore.PC	0.884009
branch count stem 1/length stem 1	enet	5	7	testScore.R2	0.277708
branch count stem 1/length stem 1	enet	5	7	testScore.PC	0.589788
branch count stem 1/length stem 1	enet	5	8	testScore.R2	0.0588541
branch count stem 1/length stem 1	enet	5	8	testScore.PC	0.369803
branch count stem 1/length stem 1	enet	5	9	testScore.R2	0.273376
branch count stem 1/length stem 1	enet	5	9	testScore.PC	0.71238
branch count stem 1/length stem 1	enet	6	0	testScore.R2	0.247459
branch count stem 1/length stem 1	enet	6	0	testScore.PC	0.553112
branch count stem 1/length stem 1	enet	6	1	testScore.R2	0.0900219
branch count stem 1/length stem 1	enet	6	1	testScore.PC	0.470366
branch count stem 1/length stem 1	enet	6	2	testScore.R2	-0.0630449
branch count stem 1/length stem 1	enet	6	2	testScore.PC	0.164873
branch count stem 1/length stem 1	enet	6	3	testScore.R2	0.529613
branch count stem 1/length stem 1	enet	6	3	testScore.PC	0.781987
branch count stem 1/length stem 1	enet	6	4	testScore.R2	0.141929
branch count stem 1/length stem 1	enet	6	4	testScore.PC	0.496708
branch count stem 1/length stem 1	enet	6	5	testScore.R2	0.0476618
branch count stem 1/length stem 1	enet	6	5	testScore.PC	0.590739
branch count stem 1/length stem 1	enet	6	6	testScore.R2	0.268713
branch count stem 1/length stem 1	enet	6	6	testScore.PC	0.532927
branch count stem 1/length stem 1	enet	6	7	testScore.R2	0.250193
branch count stem 1/length stem 1	enet	6	7	testScore.PC	0.765322
branch count stem 1/length stem 1	enet	6	8	testScore.R2	0.777051
branch count stem 1/length stem 1	enet	6	8	testScore.PC	0.916555
branch count stem 1/length stem 1	enet	6	9	testScore.R2	-0.879929
branch count stem 1/length stem 1	enet	6	9	testScore.PC	0.252209
branch count stem 1/length stem 1	enet	7	0	testScore.R2	0.371711
branch count stem 1/length stem 1	enet	7	0	testScore.PC	0.808358
branch count stem 1/length stem 1	enet	7	1	testScore.R2	0.604016
branch count stem 1/length stem 1	enet	7	1	testScore.PC	0.864987
branch count stem 1/length stem 1	enet	7	2	testScore.R2	-0.431092
branch count stem 1/length stem 1	enet	7	2	testScore.PC	0.13644
branch count stem 1/length stem 1	enet	7	3	testScore.R2	0.662808
branch count stem 1/length stem 1	enet	7	3	testScore.PC	0.908581
branch count stem 1/length stem 1	enet	7	4	testScore.R2	-0.420817
branch count stem 1/length stem 1	enet	7	4	testScore.PC	0.7562
branch count stem 1/length stem 1	enet	7	5	testScore.R2	0.232856
branch count stem 1/length stem 1	enet	7	5	testScore.PC	0.551248
branch count stem 1/length stem 1	enet	7	6	testScore.R2	0.303924
branch count stem 1/length stem 1	enet	7	6	testScore.PC	0.593873
branch count stem 1/length stem 1	enet	7	7	testScore.R2	-0.572308
branch count stem 1/length stem 1	enet	7	7	testScore.PC	0.18
branch count stem 1/length stem 1	enet	7	8	testScore.R2	-0.529728
branch count stem 1/length stem 1	enet	7	8	testScore.PC	0.690898
branch count stem 1/length stem 1	enet	7	9	testScore.R2	0.620168
branch count stem 1/length stem 1	enet	7	9	testScore.PC	0.871797
branch count stem 1/length stem 1	enet	8	0	testScore.R2	0.280738
branch count stem 1/length stem 1	enet	8	0	testScore.PC	0.693127
branch count stem 1/length stem 1	enet	8	1	testScore.R2	-0.0821934
branch count stem 1/length stem 1	enet	8	1	testScore.PC	0.258007
branch count stem 1/length stem 1	enet	8	2	testScore.R2	0.278091
branch count stem 1/length stem 1	enet	8	2	testScore.PC	0.540896
branch count stem 1/length stem 1	enet	8	3	testScore.R2	-0.404366
branch count stem 1/length stem 1	enet	8	3	testScore.PC	0.505439
branch count stem 1/length stem 1	enet	8	4	testScore.R2	-0.11419
branch count stem 1/length stem 1	enet	8	4	testScore.PC	0.255738
branch count stem 1/length stem 1	enet	8	5	testScore.R2	-0.538053
branch count stem 1/length stem 1	enet	8	5	testScore.PC	-0.407213
branch count stem 1/length stem 1	enet	8	6	testScore.R2	0.392557
branch count stem 1/length stem 1	enet	8	6	testScore.PC	0.664887
branch count stem 1/length stem 1	enet	8	7	testScore.R2	0.202045
branch count stem 1/length stem 1	enet	8	7	testScore.PC	0.616998
branch count stem 1/length stem 1	enet	8	8	testScore.R2	0.532083
branch count stem 1/length stem 1	enet	8	8	testScore.PC	0.91336
branch count stem 1/length stem 1	enet	8	9	testScore.R2	-0.490453
branch count stem 1/length stem 1	enet	8	9	testScore.PC	0.372257
branch count stem 1/length stem 1	rf	0	0	testScore.R2	0.217917
branch count stem 1/length stem 1	rf	0	0	testScore.PC	0.496687
branch count stem 1/length stem 1	rf	0	1	testScore.R2	0.204668
branch count stem 1/length stem 1	rf	0	1	testScore.PC	0.641862
branch count stem 1/length stem 1	rf	0	2	testScore.R2	0.673851
branch count stem 1/length stem 1	rf	0	2	testScore.PC	0.886236
branch count stem 1/length stem 1	rf	0	3	testScore.R2	-0.694482
branch count stem 1/length stem 1	rf	0	3	testScore.PC	-0.573155
branch count stem 1/length stem 1	rf	0	4	testScore.R2	0.844712
branch count stem 1/length stem 1	rf	0	4	testScore.PC	0.958774
branch count stem 1/length stem 1	rf	0	5	testScore.R2	0.275547
branch count stem 1/length stem 1	rf	0	5	testScore.PC	0.595997
branch count stem 1/length stem 1	rf	0	6	testScore.R2	0.408058
branch count stem 1/length stem 1	rf	0	6	testScore.PC	0.714652
branch count stem 1/length stem 1	rf	0	7	testScore.R2	0.0166096
branch count stem 1/length stem 1	rf	0	7	testScore.PC	0.482262
branch count stem 1/length stem 1	rf	0	8	testScore.R2	0.39461
branch count stem 1/length stem 1	rf	0	8	testScore.PC	0.739429
branch count stem 1/length stem 1	rf	0	9	testScore.R2	0.301977
branch count stem 1/length stem 1	rf	0	9	testScore.PC	0.709872
branch count stem 1/length stem 1	rf	1	0	testScore.R2	-0.236393
branch count stem 1/length stem 1	rf	1	0	testScore.PC	-0.054337
branch count stem 1/length stem 1	rf	1	1	testScore.R2	0.776614
branch count stem 1/length stem 1	rf	1	1	testScore.PC	0.893194
branch count stem 1/length stem 1	rf	1	2	testScore.R2	0.87661
branch count stem 1/length stem 1	rf	1	2	testScore.PC	0.947971
branch count stem 1/length stem 1	rf	1	3	testScore.R2	0.275108
branch count stem 1/length stem 1	rf	1	3	testScore.PC	0.702075
branch count stem 1/length stem 1	rf	1	4	testScore.R2	0.496746
branch count stem 1/length stem 1	rf	1	4	testScore.PC	0.72653
branch count stem 1/length stem 1	rf	1	5	testScore.R2	0.459304
branch count stem 1/length stem 1	rf	1	5	testScore.PC	0.877351
branch count stem 1/length stem 1	rf	1	6	testScore.R2	-0.267654
branch count stem 1/length stem 1	rf	1	6	testScore.PC	0.199601
branch count stem 1/length stem 1	rf	1	7	testScore.R2	0.41713
branch count stem 1/length stem 1	rf	1	7	testScore.PC	0.688586
branch count stem 1/length stem 1	rf	1	8	testScore.R2	0.409102
branch count stem 1/length stem 1	rf	1	8	testScore.PC	0.762599
branch count stem 1/length stem 1	rf	1	9	testScore.R2	0.378538
branch count stem 1/length stem 1	rf	1	9	testScore.PC	0.641482
branch count stem 1/length stem 1	rf	2	0	testScore.R2	-0.370758
branch count stem 1/length stem 1	rf	2	0	testScore.PC	0.647003
branch count stem 1/length stem 1	rf	2	1	testScore.R2	0.0813859
branch count stem 1/length stem 1	rf	2	1	testScore.PC	0.529413
branch count stem 1/length stem 1	rf	2	2	testScore.R2	0.423311
branch count stem 1/length stem 1	rf	2	2	testScore.PC	0.736869
branch count stem 1/length stem 1	rf	2	3	testScore.R2	-0.488744
branch count stem 1/length stem 1	rf	2	3	testScore.PC	-0.435788
branch count stem 1/length stem 1	rf	2	4	testScore.R2	0.369672
branch count stem 1/length stem 1	rf	2	4	testScore.PC	0.62869
branch count stem 1/length stem 1	rf	2	5	testScore.R2	-0.61838
branch count stem 1/length stem 1	rf	2	5	testScore.PC	0.578362
branch count stem 1/length stem 1	rf	2	6	testScore.R2	-0.441151
branch count stem 1/length stem 1	rf	2	6	testScore.PC	0.169127
branch count stem 1/length stem 1	rf	2	7	testScore.R2	0.826039
branch count stem 1/length stem 1	rf	2	7	testScore.PC	0.935734
branch count stem 1/length stem 1	rf	2	8	testScore.R2	0.292332
branch count stem 1/length stem 1	rf	2	8	testScore.PC	0.827003
branch count stem 1/length stem 1	rf	2	9	testScore.R2	0.618716
branch count stem 1/length stem 1	rf	2	9	testScore.PC	0.83689
branch count stem 1/length stem 1	rf	3	0	testScore.R2	0.441605
branch count stem 1/length stem 1	rf	3	0	testScore.PC	0.704434
branch count stem 1/length stem 1	rf	3	1	testScore.R2	-1.3178
branch count stem 1/length stem 1	rf	3	1	testScore.PC	0.241497
branch count stem 1/length stem 1	rf	3	2	testScore.R2	0.604891
branch count stem 1/length stem 1	rf	3	2	testScore.PC	0.836498
branch count stem 1/length stem 1	rf	3	3	testScore.R2	0.552142
branch count stem 1/length stem 1	rf	3	3	testScore.PC	0.761594
branch count stem 1/length stem 1	rf	3	4	testScore.R2	0.792982
branch count stem 1/length stem 1	rf	3	4	testScore.PC	0.972781
branch count stem 1/length stem 1	rf	3	5	testScore.R2	0.18021
branch count stem 1/length stem 1	rf	3	5	testScore.PC	0.794281
branch count stem 1/length stem 1	rf	3	6	testScore.R2	-2.14212
branch count stem 1/length stem 1	rf	3	6	testScore.PC	0.456195
branch count stem 1/length stem 1	rf	3	7	testScore.R2	0.18913
branch count stem 1/length stem 1	rf	3	7	testScore.PC	0.696572
branch count stem 1/length stem 1	rf	3	8	testScore.R2	0.491327
branch count stem 1/length stem 1	rf	3	8	testScore.PC	0.80676
branch count stem 1/length stem 1	rf	3	9	testScore.R2	-3.81242
branch count stem 1/length stem 1	rf	3	9	testScore.PC	0.559169
branch count stem 1/length stem 1	rf	4	0	testScore.R2	-0.293857
branch count stem 1/length stem 1	rf	4	0	testScore.PC	0.396704
branch count stem 1/length stem 1	rf	4	1	testScore.R2	0.225865
branch count stem 1/length stem 1	rf	4	1	testScore.PC	0.791415
branch count stem 1/length stem 1	rf	4	2	testScore.R2	0.116054
branch count stem 1/length stem 1	rf	4	2	testScore.PC	0.420609
branch count stem 1/length stem 1	rf	4	3	testScore.R2	0.469441
branch count stem 1/length stem 1	rf	4	3	testScore.PC	0.827995
branch count stem 1/length stem 1	rf	4	4	testScore.R2	0.502833
branch count stem 1/length stem 1	rf	4	4	testScore.PC	0.724322
branch count stem 1/length stem 1	rf	4	5	testScore.R2	0.182369
branch count stem 1/length stem 1	rf	4	5	testScore.PC	0.571673
branch count stem 1/length stem 1	rf	4	6	testScore.R2	-1.47742
branch count stem 1/length stem 1	rf	4	6	testScore.PC	0.272473
branch count stem 1/length stem 1	rf	4	7	testScore.R2	0.234779
branch count stem 1/length stem 1	rf	4	7	testScore.PC	0.902661
branch count stem 1/length stem 1	rf	4	8	testScore.R2	-1.00775
branch count stem 1/length stem 1	rf	4	8	testScore.PC	-0.634912
branch count stem 1/length stem 1	rf	4	9	testScore.R2	0.809522
branch count stem 1/length stem 1	rf	4	9	testScore.PC	0.950723
branch count stem 1/length stem 1	rf	5	0	testScore.R2	-4.99332
branch count stem 1/length stem 1	rf	5	0	testScore.PC	-0.270108
branch count stem 1/length stem 1	rf	5	1	testScore.R2	0.163772
branch count stem 1/length stem 1	rf	5	1	testScore.PC	0.625135
branch count stem 1/length stem 1	rf	5	2	testScore.R2	0.160095
branch count stem 1/length stem 1	rf	5	2	testScore.PC	0.771159
branch count stem 1/length stem 1	rf	5	3	testScore.R2	0.799382
branch count stem 1/length stem 1	rf	5	3	testScore.PC	0.94109
branch count stem 1/length stem 1	rf	5	4	testScore.R2	0.337263
branch count stem 1/length stem 1	rf	5	4	testScore.PC	0.636353
branch count stem 1/length stem 1	rf	5	5	testScore.R2	0.346699
branch count stem 1/length stem 1	rf	5	5	testScore.PC	0.616203
branch count stem 1/length stem 1	rf	5	6	testScore.R2	0.692716
branch count stem 1/length stem 1	rf	5	6	testScore.PC	0.889362
branch count stem 1/length stem 1	rf	5	7	testScore.R2	0.189312
branch count stem 1/length stem 1	rf	5	7	testScore.PC	0.627011
branch count stem 1/length stem 1	rf	5	8	testScore.R2	0.610581
branch count stem 1/length stem 1	rf	5	8	testScore.PC	0.799569
branch count stem 1/length stem 1	rf	5	9	testScore.R2	0.579345
branch count stem 1/length stem 1	rf	5	9	testScore.PC	0.890457
branch count stem 1/length stem 1	rf	6	0	testScore.R2	-0.620563
branch count stem 1/length stem 1	rf	6	0	testScore.PC	0.177302
branch count stem 1/length stem 1	rf	6	1	testScore.R2	0.55924
branch count stem 1/length stem 1	rf	6	1	testScore.PC	0.850695
branch count stem 1/length stem 1	rf	6	2	testScore.R2	-0.339862
branch count stem 1/length stem 1	rf	6	2	testScore.PC	0.218415
branch count stem 1/length stem 1	rf	6	3	testScore.R2	0.684303
branch count stem 1/length stem 1	rf	6	3	testScore.PC	0.947443
branch count stem 1/length stem 1	rf	6	4	testScore.R2	0.31955
branch count stem 1/length stem 1	rf	6	4	testScore.PC	0.585323
branch count stem 1/length stem 1	rf	6	5	testScore.R2	0.16466
branch count stem 1/length stem 1	rf	6	5	testScore.PC	0.614468
branch count stem 1/length stem 1	rf	6	6	testScore.R2	0.520529
branch count stem 1/length stem 1	rf	6	6	testScore.PC	0.73419
branch count stem 1/length stem 1	rf	6	7	testScore.R2	0.430976
branch count stem 1/length stem 1	rf	6	7	testScore.PC	0.811459
branch count stem 1/length stem 1	rf	6	8	testScore.R2	0.953795
branch count stem 1/length stem 1	rf	6	8	testScore.PC	0.988708
branch count stem 1/length stem 1	rf	6	9	testScore.R2	-0.415904
branch count stem 1/length stem 1	rf	6	9	testScore.PC	0.285413
branch count stem 1/length stem 1	rf	7	0	testScore.R2	0.53985
branch count stem 1/length stem 1	rf	7	0	testScore.PC	0.869742
branch count stem 1/length stem 1	rf	7	1	testScore.R2	0.879402
branch count stem 1/length stem 1	rf	7	1	testScore.PC	0.954243
branch count stem 1/length stem 1	rf	7	2	testScore.R2	-0.251394
branch count stem 1/length stem 1	rf	7	2	testScore.PC	0.354494
branch count stem 1/length stem 1	rf	7	3	testScore.R2	0.450353
branch count stem 1/length stem 1	rf	7	3	testScore.PC	0.724743
branch count stem 1/length stem 1	rf	7	4	testScore.R2	0.286241
branch count stem 1/length stem 1	rf	7	4	testScore.PC	0.700728
branch count stem 1/length stem 1	rf	7	5	testScore.R2	0.455341
branch count stem 1/length stem 1	rf	7	5	testScore.PC	0.764216
branch count stem 1/length stem 1	rf	7	6	testScore.R2	0.110012
branch count stem 1/length stem 1	rf	7	6	testScore.PC	0.735842
branch count stem 1/length stem 1	rf	7	7	testScore.R2	-1.08103
branch count stem 1/length stem 1	rf	7	7	testScore.PC	-0.0766031
branch count stem 1/length stem 1	rf	7	8	testScore.R2	-0.928701
branch count stem 1/length stem 1	rf	7	8	testScore.PC	0.771161
branch count stem 1/length stem 1	rf	7	9	testScore.R2	0.411673
branch count stem 1/length stem 1	rf	7	9	testScore.PC	0.659253
branch count stem 1/length stem 1	rf	8	0	testScore.R2	0.308106
branch count stem 1/length stem 1	rf	8	0	testScore.PC	0.946946
branch count stem 1/length stem 1	rf	8	1	testScore.R2	0.415022
branch count stem 1/length stem 1	rf	8	1	testScore.PC	0.738413
branch count stem 1/length stem 1	rf	8	2	testScore.R2	0.442202
branch count stem 1/length stem 1	rf	8	2	testScore.PC	0.691718
branch count stem 1/length stem 1	rf	8	3	testScore.R2	0.676816
branch count stem 1/length stem 1	rf	8	3	testScore.PC	0.831321
branch count stem 1/length stem 1	rf	8	4	testScore.R2	-0.657722
branch count stem 1/length stem 1	rf	8	4	testScore.PC	0.343329
branch count stem 1/length stem 1	rf	8	5	testScore.R2	-0.404127
branch count stem 1/length stem 1	rf	8	5	testScore.PC	-0.459579
branch count stem 1/length stem 1	rf	8	6	testScore.R2	0.339683
branch count stem 1/length stem 1	rf	8	6	testScore.PC	0.676101
branch count stem 1/length stem 1	rf	8	7	testScore.R2	0.413434
branch count stem 1/length stem 1	rf	8	7	testScore.PC	0.839657
branch count stem 1/length stem 1	rf	8	8	testScore.R2	0.744737
branch count stem 1/length stem 1	rf	8	8	testScore.PC	0.915921
branch count stem 1/length stem 1	rf	8	9	testScore.R2	-2.47288
branch count stem 1/length stem 1	rf	8	9	testScore.PC	0.245545
total shoot dry weight	enet	0	0	testScore.R2	0.451118
total shoot dry weight	enet	0	0	testScore.PC	0.708092
total shoot dry weight	enet	0	1	testScore.R2	0.653299
total shoot dry weight	enet	0	1	testScore.PC	0.895382
total shoot dry weight	enet	0	2	testScore.R2	0.539278
total shoot dry weight	enet	0	2	testScore.PC	0.779069
total shoot dry weight	enet	0	3	testScore.R2	0.776786
total shoot dry weight	enet	0	3	testScore.PC	0.895221
total shoot dry weight	enet	0	4	testScore.R2	0.688515
total shoot dry weight	enet	0	4	testScore.PC	0.885344
total shoot dry weight	enet	0	5	testScore.R2	0.266609
total shoot dry weight	enet	0	5	testScore.PC	0.6233
total shoot dry weight	enet	0	6	testScore.R2	-1.16336
total shoot dry weight	enet	0	6	testScore.PC	0.0450842
total shoot dry weight	enet	0	7	testScore.R2	0.633882
total shoot dry weight	enet	0	7	testScore.PC	0.799495
total shoot dry weight	enet	0	8	testScore.R2	0.654129
total shoot dry weight	enet	0	8	testScore.PC	0.855453
total shoot dry weight	enet	0	9	testScore.R2	-0.551636
total shoot dry weight	enet	0	9	testScore.PC	-0.17126
total shoot dry weight	enet	1	0	testScore.R2	0.751378
total shoot dry weight	enet	1	0	testScore.PC	0.968759
total shoot dry weight	enet	1	1	testScore.R2	0.797332
total shoot dry weight	enet	1	1	testScore.PC	0.959958
total shoot dry weight	enet	1	2	testScore.R2	0.201036
total shoot dry weight	enet	1	2	testScore.PC	0.803166
total shoot dry weight	enet	1	3	testScore.R2	0.371775
total shoot dry weight	enet	1	3	testScore.PC	0.787724
total shoot dry weight	enet	1	4	testScore.R2	-2.42757
total shoot dry weight	enet	1	4	testScore.PC	0.519009
total shoot dry weight	enet	1	5	testScore.R2	0.834245
total shoot dry weight	enet	1	5	testScore.PC	0.958053
total shoot dry weight	enet	1	6	testScore.R2	0.0874241
total shoot dry weight	enet	1	6	testScore.PC	0.303924
total shoot dry weight	enet	1	7	testScore.R2	-0.167092
total shoot dry weight	enet	1	7	testScore.PC	0.228529
total shoot dry weight	enet	1	8	testScore.R2	-0.781677
total shoot dry weight	enet	1	8	testScore.PC	0.201413
total shoot dry weight	enet	1	9	testScore.R2	0.760791
total shoot dry weight	enet	1	9	testScore.PC	0.891083
total shoot dry weight	enet	2	0	testScore.R2	0.479994
total shoot dry weight	enet	2	0	testScore.PC	0.813278
total shoot dry weight	enet	2	1	testScore.R2	-0.4219
total shoot dry weight	enet	2	1	testScore.PC	0.232231
total shoot dry weight	enet	2	2	testScore.R2	0.390878
total shoot dry weight	enet	2	2	testScore.PC	0.65561
total shoot dry weight	enet	2	3	testScore.R2	0.745371
total shoot dry weight	enet	2	3	testScore.PC	0.958401
total shoot dry weight	enet	2	4	testScore.R2	0.608702
total shoot dry weight	enet	2	4	testScore.PC	0.93501
total shoot dry weight	enet	2	5	testScore.R2	0.0142439
total shoot dry weight	enet	2	5	testScore.PC	0.488049
total shoot dry weight	enet	2	6	testScore.R2	0.217232
total shoot dry weight	enet	2	6	testScore.PC	0.562978
total shoot dry weight	enet	2	7	testScore.R2	0.570872
total shoot dry weight	enet	2	7	testScore.PC	0.785139
total shoot dry weight	enet	2	8	testScore.R2	0.414183
total shoot dry weight	enet	2	8	testScore.PC	0.679153
total shoot dry weight	enet	2	9	testScore.R2	0.711768
total shoot dry weight	enet	2	9	testScore.PC	0.946492
total shoot dry weight	enet	3	0	testScore.R2	0.71964
total shoot dry weight	enet	3	0	testScore.PC	0.885801
total shoot dry weight	enet	3	1	testScore.R2	0.673928
total shoot dry weight	enet	3	1	testScore.PC	0.858532
total shoot dry weight	enet	3	2	testScore.R2	-0.0240096
total shoot dry weight	enet	3	2	testScore.PC	0.179186
total shoot dry weight	enet	3	3	testScore.R2	0.224391
total shoot dry weight	enet	3	3	testScore.PC	0.576863
total shoot dry weight	enet	3	4	testScore.R2	0.0800342
total shoot dry weight	enet	3	4	testScore.PC	0.783349
total shoot dry weight	enet	3	5	testScore.R2	0.397342
total shoot dry weight	enet	3	5	testScore.PC	0.63221
total shoot dry weight	enet	3	6	testScore.R2	0.1331
total shoot dry weight	enet	3	6	testScore.PC	0.503256
total shoot dry weight	enet	3	7	testScore.R2	0.829881
total shoot dry weight	enet	3	7	testScore.PC	0.922791
total shoot dry weight	enet	3	8	testScore.R2	0.284006
total shoot dry weight	enet	3	8	testScore.PC	0.785919
total shoot dry weight	enet	3	9	testScore.R2	0.301532
total shoot dry weight	enet	3	9	testScore.PC	0.591935
total shoot dry weight	enet	4	0	testScore.R2	0.895959
total shoot dry weight	enet	4	0	testScore.PC	0.962792
total shoot dry weight	enet	4	1	testScore.R2	0.261931
total shoot dry weight	enet	4	1	testScore.PC	0.711422
total shoot dry weight	enet	4	2	testScore.R2	0.182676
total shoot dry weight	enet	4	2	testScore.PC	0.605378
total shoot dry weight	enet	4	3	testScore.R2	-0.188518
total shoot dry weight	enet	4	3	testScore.PC	0.845413
total shoot dry weight	enet	4	4	testScore.R2	0.700875
total shoot dry weight	enet	4	4	testScore.PC	0.851947
total shoot dry weight	enet	4	5	testScore.R2	-0.413009
total shoot dry weight	enet	4	5	testScore.PC	0.506425
total shoot dry weight	enet	4	6	testScore.R2	0.119892
total shoot dry weight	enet	4	6	testScore.PC	0.891266
total shoot dry weight	enet	4	7	testScore.R2	-2.05061
total shoot dry weight	enet	4	7	testScore.PC	0.0424288
total shoot dry weight	enet	4	8	testScore.R2	0.767153
total shoot dry weight	enet	4	8	testScore.PC	0.886332
total shoot dry weight	enet	4	9	testScore.R2	-0.0268058
total shoot dry weight	enet	4	9	testScore.PC	0.392597
total shoot dry weight	enet	5	0	testScore.R2	0.665815
total shoot dry weight	enet	5	0	testScore.PC	0.853905
total shoot dry weight	enet	5	1	testScore.R2	0.414412
total shoot dry weight	enet	5	1	testScore.PC	0.782687
total shoot dry weight	enet	5	2	testScore.R2	-0.431363
total shoot dry weight	enet	5	2	testScore.PC	0.375247
total shoot dry weight	enet	5	3	testScore.R2	0.190528
total shoot dry weight	enet	5	3	testScore.PC	0.583319
total shoot dry weight	enet	5	4	testScore.R2	0.140038
total shoot dry weight	enet	5	4	testScore.PC	0.774807
total shoot dry weight	enet	5	5	testScore.R2	-0.0363213
total shoot dry weight	enet	5	5	testScore.PC	0.773666
total shoot dry weight	enet	5	6	testScore.R2	0.527066
total shoot dry weight	enet	5	6	testScore.PC	0.867033
total shoot dry weight	enet	5	7	testScore.R2	0.443766
total shoot dry weight	enet	5	7	testScore.PC	0.889441
total shoot dry weight	enet	5	8	testScore.R2	0.515071
total shoot dry weight	enet	5	8	testScore.PC	0.79216
total shoot dry weight	enet	5	9	testScore.R2	0.625937
total shoot dry weight	enet	5	9	testScore.PC	0.865899
total shoot dry weight	enet	6	0	testScore.R2	0.750879
total shoot dry weight	enet	6	0	testScore.PC	0.899157
total shoot dry weight	enet	6	1	testScore.R2	0.290073
total shoot dry weight	enet	6	1	testScore.PC	0.659055
total shoot dry weight	enet	6	2	testScore.R2	0.259656
total shoot dry weight	enet	6	2	testScore.PC	0.567534
total shoot dry weight	enet	6	3	testScore.R2	0.374222
total shoot dry weight	enet	6	3	testScore.PC	0.777064
total shoot dry weight	enet	6	4	testScore.R2	0.717121
total shoot dry weight	enet	6	4	testScore.PC	0.877355
total shoot dry weight	enet	6	5	testScore.R2	0.499286
total shoot dry weight	enet	6	5	testScore.PC	0.706971
total shoot dry weight	enet	6	6	testScore.R2	0.32726
total shoot dry weight	enet	6	6	testScore.PC	0.756475
total shoot dry weight	enet	6	7	testScore.R2	0.380033
total shoot dry weight	enet	6	7	testScore.PC	0.862576
total shoot dry weight	enet	6	8	testScore.R2	0.320758
total shoot dry weight	enet	6	8	testScore.PC	0.953841
total shoot dry weight	enet	6	9	testScore.R2	0.103333
total shoot dry weight	enet	6	9	testScore.PC	0.605553
total shoot dry weight	enet	7	0	testScore.R2	0.493542
total shoot dry weight	enet	7	0	testScore.PC	0.799241
total shoot dry weight	enet	7	1	testScore.R2	0.348077
total shoot dry weight	enet	7	1	testScore.PC	0.651814
total shoot dry weight	enet	7	2	testScore.R2	0.480224
total shoot dry weight	enet	7	2	testScore.PC	0.785771
total shoot dry weight	enet	7	3	testScore.R2	0.483268
total shoot dry weight	enet	7	3	testScore.PC	0.839189
total shoot dry weight	enet	7	4	testScore.R2	0.168338
total shoot dry weight	enet	7	4	testScore.PC	0.589658
total shoot dry weight	enet	7	5	testScore.R2	0.385165
total shoot dry weight	enet	7	5	testScore.PC	0.706442
total shoot dry weight	enet	7	6	testScore.R2	0.732771
total shoot dry weight	enet	7	6	testScore.PC	0.956801
total shoot dry weight	enet	7	7	testScore.R2	0.0602597
total shoot dry weight	enet	7	7	testScore.PC	0.556068
total shoot dry weight	enet	7	8	testScore.R2	-0.451515
total shoot dry weight	enet	7	8	testScore.PC	0.383637
total shoot dry weight	enet	7	9	testScore.R2	0.416291
total shoot dry weight	enet	7	9	testScore.PC	0.680637
total shoot dry weight	enet	8	0	testScore.R2	0.42217
total shoot dry weight	enet	8	0	testScore.PC	0.683986
total shoot dry weight	enet	8	1	testScore.R2	0.40004
total shoot dry weight	enet	8	1	testScore.PC	0.899822
total shoot dry weight	enet	8	2	testScore.R2	0.707361
total shoot dry weight	enet	8	2	testScore.PC	0.85277
total shoot dry weight	enet	8	3	testScore.R2	0.609653
total shoot dry weight	enet	8	3	testScore.PC	0.7977
total shoot dry weight	enet	8	4	testScore.R2	-0.406466
total shoot dry weight	enet	8	4	testScore.PC	0.581497
total shoot dry weight	enet	8	5	testScore.R2	0.42595
total shoot dry weight	enet	8	5	testScore.PC	0.660921
total shoot dry weight	enet	8	6	testScore.R2	0.051776
total shoot dry weight	enet	8	6	testScore.PC	0.506276
total shoot dry weight	enet	8	7	testScore.R2	0.0817843
total shoot dry weight	enet	8	7	testScore.PC	0.291931
total shoot dry weight	enet	8	8	testScore.R2	-0.173295
total shoot dry weight	enet	8	8	testScore.PC	0.60291
total shoot dry weight	enet	8	9	testScore.R2	0.384553
total shoot dry weight	enet	8	9	testScore.PC	0.711441
total shoot dry weight	rf	0	0	testScore.R2	0.531064
total shoot dry weight	rf	0	0	testScore.PC	0.745192
total shoot dry weight	rf	0	1	testScore.R2	0.724923
total shoot dry weight	rf	0	1	testScore.PC	0.90126
total shoot dry weight	rf	0	2	testScore.R2	0.646954
total shoot dry weight	rf	0	2	testScore.PC	0.865777
total shoot dry weight	rf	0	3	testScore.R2	0.322508
total shoot dry weight	rf	0	3	testScore.PC	0.643376
total shoot dry weight	rf	0	4	testScore.R2	0.73902
total shoot dry weight	rf	0	4	testScore.PC	0.872634
total shoot dry weight	rf	0	5	testScore.R2	0.228646
total shoot dry weight	rf	0	5	testScore.PC	0.489372
total shoot dry weight	rf	0	6	testScore.R2	-1.55382
total shoot dry weight	rf	0	6	testScore.PC	0.273695
total shoot dry weight	rf	0	7	testScore.R2	0.524786
total shoot dry weight	rf	0	7	testScore.PC	0.724669
total shoot dry weight	rf	0	8	testScore.R2	0.732819
total shoot dry weight	rf	0	8	testScore.PC	0.917568
total shoot dry weight	rf	0	9	testScore.R2	-0.518072
total shoot dry weight	rf	0	9	testScore.PC	-0.0728548
total shoot dry weight	rf	1	0	testScore.R2	0.606123
total shoot dry weight	rf	1	0	testScore.PC	0.863143
total shoot dry weight	rf	1	1	testScore.R2	0.786043
total shoot dry weight	rf	1	1	testScore.PC	0.94207
total shoot dry weight	rf	1	2	testScore.R2	0.26717
total shoot dry weight	rf	1	2	testScore.PC	0.831241
total shoot dry weight	rf	1	3	testScore.R2	0.256595
total shoot dry weight	rf	1	3	testScore.PC	0.769939
total shoot dry weight	rf	1	4	testScore.R2	-2.94605
total shoot dry weight	rf	1	4	testScore.PC	0.560405
total shoot dry weight	rf	1	5	testScore.R2	0.9381
total shoot dry weight	rf	1	5	testScore.PC	0.980723
total shoot dry weight	rf	1	6	testScore.R2	-0.0770903
total shoot dry weight	rf	1	6	testScore.PC	0.196019
total shoot dry weight	rf	1	7	testScore.R2	-0.251742
total shoot dry weight	rf	1	7	testScore.PC	-0.0426852
total shoot dry weight	rf	1	8	testScore.R2	-0.553928
total shoot dry weight	rf	1	8	testScore.PC	0.370759
total shoot dry weight	rf	1	9	testScore.R2	0.84772
total shoot dry weight	rf	1	9	testScore.PC	0.959374
total shoot dry weight	rf	2	0	testScore.R2	0.173841
total shoot dry weight	rf	2	0	testScore.PC	0.718466
total shoot dry weight	rf	2	1	testScore.R2	-0.559514
total shoot dry weight	rf	2	1	testScore.PC	0.247773
total shoot dry weight	rf	2	2	testScore.R2	-0.0110969
total shoot dry weight	rf	2	2	testScore.PC	0.611173
total shoot dry weight	rf	2	3	testScore.R2	0.600915
total shoot dry weight	rf	2	3	testScore.PC	0.802611
total shoot dry weight	rf	2	4	testScore.R2	0.586986
total shoot dry weight	rf	2	4	testScore.PC	0.874148
total shoot dry weight	rf	2	5	testScore.R2	-0.832586
total shoot dry weight	rf	2	5	testScore.PC	0.398592
total shoot dry weight	rf	2	6	testScore.R2	0.27692
total shoot dry weight	rf	2	6	testScore.PC	0.620078
total shoot dry weight	rf	2	7	testScore.R2	0.619283
total shoot dry weight	rf	2	7	testScore.PC	0.807963
total shoot dry weight	rf	2	8	testScore.R2	0.488521
total shoot dry weight	rf	2	8	testScore.PC	0.711544
total shoot dry weight	rf	2	9	testScore.R2	0.891959
total shoot dry weight	rf	2	9	testScore.PC	0.945927
total shoot dry weight	rf	3	0	testScore.R2	0.656576
total shoot dry weight	rf	3	0	testScore.PC	0.81224
total shoot dry weight	rf	3	1	testScore.R2	0.716407
total shoot dry weight	rf	3	1	testScore.PC	0.866442
total shoot dry weight	rf	3	2	testScore.R2	-0.495008
total shoot dry weight	rf	3	2	testScore.PC	0.202649
total shoot dry weight	rf	3	3	testScore.R2	0.341051
total shoot dry weight	rf	3	3	testScore.PC	0.713848
total shoot dry weight	rf	3	4	testScore.R2	0.327471
total shoot dry weight	rf	3	4	testScore.PC	0.840825
total shoot dry weight	rf	3	5	testScore.R2	0.269081
total shoot dry weight	rf	3	5	testScore.PC	0.610589
total shoot dry weight	rf	3	6	testScore.R2	-0.0695966
total shoot dry weight	rf	3	6	testScore.PC	0.187475
total shoot dry weight	rf	3	7	testScore.R2	0.776734
total shoot dry weight	rf	3	7	testScore.PC	0.915466
total shoot dry weight	rf	3	8	testScore.R2	0.411024
total shoot dry weight	rf	3	8	testScore.PC	0.779457
total shoot dry weight	rf	3	9	testScore.R2	0.321912
total shoot dry weight	rf	3	9	testScore.PC	0.595475
total shoot dry weight	rf	4	0	testScore.R2	0.874076
total shoot dry weight	rf	4	0	testScore.PC	0.938066
total shoot dry weight	rf	4	1	testScore.R2	0.150281
total shoot dry weight	rf	4	1	testScore.PC	0.534901
total shoot dry weight	rf	4	2	testScore.R2	-0.0413726
total shoot dry weight	rf	4	2	testScore.PC	0.0842388
total shoot dry weight	rf	4	3	testScore.R2	0.0387315
total shoot dry weight	rf	4	3	testScore.PC	0.86522
total shoot dry weight	rf	4	4	testScore.R2	0.691554
total shoot dry weight	rf	4	4	testScore.PC	0.853197
total shoot dry weight	rf	4	5	testScore.R2	-1.1338
total shoot dry weight	rf	4	5	testScore.PC	0.574863
total shoot dry weight	rf	4	6	testScore.R2	0.0723652
total shoot dry weight	rf	4	6	testScore.PC	0.792438
total shoot dry weight	rf	4	7	testScore.R2	-5.06729
total shoot dry weight	rf	4	7	testScore.PC	0.0545601
total shoot dry weight	rf	4	8	testScore.R2	0.762943
total shoot dry weight	rf	4	8	testScore.PC	0.893593
total shoot dry weight	rf	4	9	testScore.R2	-0.490066
total shoot dry weight	rf	4	9	testScore.PC	0.252594
total shoot dry weight	rf	5	0	testScore.R2	0.571669
total shoot dry weight	rf	5	0	testScore.PC	0.763114
total shoot dry weight	rf	5	1	testScore.R2	-0.320175
total shoot dry weight	rf	5	1	testScore.PC	0.557604
total shoot dry weight	rf	5	2	testScore.R2	-0.353493
total shoot dry weight	rf	5	2	testScore.PC	0.233337
total shoot dry weight	rf	5	3	testScore.R2	0.328073
total shoot dry weight	rf	5	3	testScore.PC	0.620871
total shoot dry weight	rf	5	4	testScore.R2	0.03062
total shoot dry weight	rf	5	4	testScore.PC	0.727752
total shoot dry weight	rf	5	5	testScore.R2	-0.941402
total shoot dry weight	rf	5	5	testScore.PC	0.626509
total shoot dry weight	rf	5	6	testScore.R2	0.768278
total shoot dry weight	rf	5	6	testScore.PC	0.918271
total shoot dry weight	rf	5	7	testScore.R2	0.482177
total shoot dry weight	rf	5	7	testScore.PC	0.789718
total shoot dry weight	rf	5	8	testScore.R2	0.43603
total shoot dry weight	rf	5	8	testScore.PC	0.735788
total shoot dry weight	rf	5	9	testScore.R2	-1.25792
total shoot dry weight	rf	5	9	testScore.PC	0.339156
total shoot dry weight	rf	6	0	testScore.R2	0.761578
total shoot dry weight	rf	6	0	testScore.PC	0.900865
total shoot dry weight	rf	6	1	testScore.R2	0.31526
total shoot dry weight	rf	6	1	testScore.PC	0.687577
total shoot dry weight	rf	6	2	testScore.R2	0.216076
total shoot dry weight	rf	6	2	testScore.PC	0.588712
total shoot dry weight	rf	6	3	testScore.R2	0.288132
total shoot dry weight	rf	6	3	testScore.PC	0.684288
total shoot dry weight	rf	6	4	testScore.R2	0.493026
total shoot dry weight	rf	6	4	testScore.PC	0.714363
total shoot dry weight	rf	6	5	testScore.R2	0.416494
total shoot dry weight	rf	6	5	testScore.PC	0.685155
total shoot dry weight	rf	6	6	testScore.R2	0.49317
total shoot dry weight	rf	6	6	testScore.PC	0.773638
total shoot dry weight	rf	6	7	testScore.R2	-0.168153
total shoot dry weight	rf	6	7	testScore.PC	0.735446
total shoot dry weight	rf	6	8	testScore.R2	0.408295
total shoot dry weight	rf	6	8	testScore.PC	0.855567
total shoot dry weight	rf	6	9	testScore.R2	0.0684097
total shoot dry weight	rf	6	9	testScore.PC	0.45687
total shoot dry weight	rf	7	0	testScore.R2	0.6178
total shoot dry weight	rf	7	0	testScore.PC	0.848064
total shoot dry weight	rf	7	1	testScore.R2	0.230701
total shoot dry weight	rf	7	1	testScore.PC	0.514424
total shoot dry weight	rf	7	2	testScore.R2	0.477244
total shoot dry weight	rf	7	2	testScore.PC	0.71945
total shoot dry weight	rf	7	3	testScore.R2	0.460154
total shoot dry weight	rf	7	3	testScore.PC	0.866612
total shoot dry weight	rf	7	4	testScore.R2	0.0869517
total shoot dry weight	rf	7	4	testScore.PC	0.568784
total shoot dry weight	rf	7	5	testScore.R2	0.399678
total shoot dry weight	rf	7	5	testScore.PC	0.717966
total shoot dry weight	rf	7	6	testScore.R2	0.726869
total shoot dry weight	rf	7	6	testScore.PC	0.90224
total shoot dry weight	rf	7	7	testScore.R2	-0.114894
total shoot dry weight	rf	7	7	testScore.PC	0.578406
total shoot dry weight	rf	7	8	testScore.R2	-0.357495
total shoot dry weight	rf	7	8	testScore.PC	0.650957
total shoot dry weight	rf	7	9	testScore.R2	0.00365756
total shoot dry weight	rf	7	9	testScore.PC	0.656525
total shoot dry weight	rf	8	0	testScore.R2	0.41908
total shoot dry weight	rf	8	0	testScore.PC	0.712163
total shoot dry weight	rf	8	1	testScore.R2	0.78623
total shoot dry weight	rf	8	1	testScore.PC	0.940065
total shoot dry weight	rf	8	2	testScore.R2	0.559414
total shoot dry weight	rf	8	2	testScore.PC	0.854627
total shoot dry weight	rf	8	3	testScore.R2	0.587161
total shoot dry weight	rf	8	3	testScore.PC	0.780952
total shoot dry weight	rf	8	4	testScore.R2	-0.465512
total shoot dry weight	rf	8	4	testScore.PC	0.489896
total shoot dry weight	rf	8	5	testScore.R2	0.434976
total shoot dry weight	rf	8	5	testScore.PC	0.66423
total shoot dry weight	rf	8	6	testScore.R2	-0.0282443
total shoot dry weight	rf	8	6	testScore.PC	0.357507
total shoot dry weight	rf	8	7	testScore.R2	0.0918134
total shoot dry weight	rf	8	7	testScore.PC	0.373172
total shoot dry weight	rf	8	8	testScore.R2	-1.06075
total shoot dry weight	rf	8	8	testScore.PC	0.63606
total shoot dry weight	rf	8	9	testScore.R2	0.270564
total shoot dry weight	rf	8	9	testScore.PC	0.66559
dry weight stem 1	enet	0	0	testScore.R2	0.310307
dry weight stem 1	enet	0	0	testScore.PC	0.596069
dry weight stem 1	enet	0	1	testScore.R2	0.674782
dry weight stem 1	enet	0	1	testScore.PC	0.928199
dry weight stem 1	enet	0	2	testScore.R2	-0.206479
dry weight stem 1	enet	0	2	testScore.PC	0.812379
dry weight stem 1	enet	0	3	testScore.R2	0.416641
dry weight stem 1	enet	0	3	testScore.PC	0.783682
dry weight stem 1	enet	0	4	testScore.R2	0.518953
dry weight stem 1	enet	0	4	testScore.PC	0.776574
dry weight stem 1	enet	0	5	testScore.R2	0.268496
dry weight stem 1	enet	0	5	testScore.PC	0.688715
dry weight stem 1	enet	0	6	testScore.R2	-1.22106
dry weight stem 1	enet	0	6	testScore.PC	0.0656298
dry weight stem 1	enet	0	7	testScore.R2	0.373181
dry weight stem 1	enet	0	7	testScore.PC	0.614774
dry weight stem 1	enet	0	8	testScore.R2	0.567603
dry weight stem 1	enet	0	8	testScore.PC	0.780509
dry weight stem 1	enet	0	9	testScore.R2	-0.576959
dry weight stem 1	enet	0	9	testScore.PC	-0.0450472
dry weight stem 1	enet	1	0	testScore.R2	0.660235
dry weight stem 1	enet	1	0	testScore.PC	0.973964
dry weight stem 1	enet	1	1	testScore.R2	0.708604
dry weight stem 1	enet	1	1	testScore.PC	0.884489
dry weight stem 1	enet	1	2	testScore.R2	0.160878
dry weight stem 1	enet	1	2	testScore.PC	0.831764
dry weight stem 1	enet	1	3	testScore.R2	0.369588
dry weight stem 1	enet	1	3	testScore.PC	0.862571
dry weight stem 1	enet	1	4	testScore.R2	-2.25
dry weight stem 1	enet	1	4	testScore.PC	0.65843
dry weight stem 1	enet	1	5	testScore.R2	0.589983
dry weight stem 1	enet	1	5	testScore.PC	0.88131
dry weight stem 1	enet	1	6	testScore.R2	0.0129889
dry weight stem 1	enet	1	6	testScore.PC	0.240999
dry weight stem 1	enet	1	7	testScore.R2	-0.201089
dry weight stem 1	enet	1	7	testScore.PC	0.0683186
dry weight stem 1	enet	1	8	testScore.R2	-0.605185
dry weight stem 1	enet	1	8	testScore.PC	0.062541
dry weight stem 1	enet	1	9	testScore.R2	0.359433
dry weight stem 1	enet	1	9	testScore.PC	0.939626
dry weight stem 1	enet	2	0	testScore.R2	0.468329
dry weight stem 1	enet	2	0	testScore.PC	0.813375
dry weight stem 1	enet	2	1	testScore.R2	-0.3941
dry weight stem 1	enet	2	1	testScore.PC	0.27888
dry weight stem 1	enet	2	2	testScore.R2	-0.552033
dry weight stem 1	enet	2	2	testScore.PC	0.407846
dry weight stem 1	enet	2	3	testScore.R2	0.560502
dry weight stem 1	enet	2	3	testScore.PC	0.904375
dry weight stem 1	enet	2	4	testScore.R2	0.679877
dry weight stem 1	enet	2	4	testScore.PC	0.92205
dry weight stem 1	enet	2	5	testScore.R2	0.110058
dry weight stem 1	enet	2	5	testScore.PC	0.502489
dry weight stem 1	enet	2	6	testScore.R2	0.283242
dry weight stem 1	enet	2	6	testScore.PC	0.583247
dry weight stem 1	enet	2	7	testScore.R2	0.460542
dry weight stem 1	enet	2	7	testScore.PC	0.702644
dry weight stem 1	enet	2	8	testScore.R2	0.267308
dry weight stem 1	enet	2	8	testScore.PC	0.552696
dry weight stem 1	enet	2	9	testScore.R2	0.621414
dry weight stem 1	enet	2	9	testScore.PC	0.923519
dry weight stem 1	enet	3	0	testScore.R2	0.69087
dry weight stem 1	enet	3	0	testScore.PC	0.87464
dry weight stem 1	enet	3	1	testScore.R2	0.538214
dry weight stem 1	enet	3	1	testScore.PC	0.820036
dry weight stem 1	enet	3	2	testScore.R2	-0.239733
dry weight stem 1	enet	3	2	testScore.PC	0.390219
dry weight stem 1	enet	3	3	testScore.R2	0.127881
dry weight stem 1	enet	3	3	testScore.PC	0.513551
dry weight stem 1	enet	3	4	testScore.R2	-0.70589
dry weight stem 1	enet	3	4	testScore.PC	0.639726
dry weight stem 1	enet	3	5	testScore.R2	0.224785
dry weight stem 1	enet	3	5	testScore.PC	0.500095
dry weight stem 1	enet	3	6	testScore.R2	0.130985
dry weight stem 1	enet	3	6	testScore.PC	0.476168
dry weight stem 1	enet	3	7	testScore.R2	0.691448
dry weight stem 1	enet	3	7	testScore.PC	0.875699
dry weight stem 1	enet	3	8	testScore.R2	0.290122
dry weight stem 1	enet	3	8	testScore.PC	0.580008
dry weight stem 1	enet	3	9	testScore.R2	0.0323304
dry weight stem 1	enet	3	9	testScore.PC	0.317
dry weight stem 1	enet	4	0	testScore.R2	0.789833
dry weight stem 1	enet	4	0	testScore.PC	0.898665
dry weight stem 1	enet	4	1	testScore.R2	0.320928
dry weight stem 1	enet	4	1	testScore.PC	0.725593
dry weight stem 1	enet	4	2	testScore.R2	0.0516809
dry weight stem 1	enet	4	2	testScore.PC	0.566914
dry weight stem 1	enet	4	3	testScore.R2	-0.153059
dry weight stem 1	enet	4	3	testScore.PC	0.81107
dry weight stem 1	enet	4	4	testScore.R2	0.499465
dry weight stem 1	enet	4	4	testScore.PC	0.735828
dry weight stem 1	enet	4	5	testScore.R2	-0.101571
dry weight stem 1	enet	4	5	testScore.PC	0.409958
dry weight stem 1	enet	4	6	testScore.R2	-0.0319169
dry weight stem 1	enet	4	6	testScore.PC	0.84815
dry weight stem 1	enet	4	7	testScore.R2	-4.24721
dry weight stem 1	enet	4	7	testScore.PC	0.0349583
dry weight stem 1	enet	4	8	testScore.R2	0.542451
dry weight stem 1	enet	4	8	testScore.PC	0.773722
dry weight stem 1	enet	4	9	testScore.R2	-0.397756
dry weight stem 1	enet	4	9	testScore.PC	0.288929
dry weight stem 1	enet	5	0	testScore.R2	0.613526
dry weight stem 1	enet	5	0	testScore.PC	0.835865
dry weight stem 1	enet	5	1	testScore.R2	0.0146793
dry weight stem 1	enet	5	1	testScore.PC	0.526625
dry weight stem 1	enet	5	2	testScore.R2	-0.891045
dry weight stem 1	enet	5	2	testScore.PC	0.39342
dry weight stem 1	enet	5	3	testScore.R2	0.110004
dry weight stem 1	enet	5	3	testScore.PC	0.619086
dry weight stem 1	enet	5	4	testScore.R2	-0.307195
dry weight stem 1	enet	5	4	testScore.PC	0.574492
dry weight stem 1	enet	5	5	testScore.R2	0.255129
dry weight stem 1	enet	5	5	testScore.PC	0.726327
dry weight stem 1	enet	5	6	testScore.R2	0.438853
dry weight stem 1	enet	5	6	testScore.PC	0.833228
dry weight stem 1	enet	5	7	testScore.R2	0.357908
dry weight stem 1	enet	5	7	testScore.PC	0.826636
dry weight stem 1	enet	5	8	testScore.R2	0.404709
dry weight stem 1	enet	5	8	testScore.PC	0.836883
dry weight stem 1	enet	5	9	testScore.R2	-1.6079
dry weight stem 1	enet	5	9	testScore.PC	-0.589836
dry weight stem 1	enet	6	0	testScore.R2	0.493422
dry weight stem 1	enet	6	0	testScore.PC	0.909008
dry weight stem 1	enet	6	1	testScore.R2	0.108761
dry weight stem 1	enet	6	1	testScore.PC	0.515848
dry weight stem 1	enet	6	2	testScore.R2	0.154076
dry weight stem 1	enet	6	2	testScore.PC	0.410554
dry weight stem 1	enet	6	3	testScore.R2	0.467016
dry weight stem 1	enet	6	3	testScore.PC	0.727976
dry weight stem 1	enet	6	4	testScore.R2	0.525343
dry weight stem 1	enet	6	4	testScore.PC	0.781574
dry weight stem 1	enet	6	5	testScore.R2	0.427908
dry weight stem 1	enet	6	5	testScore.PC	0.662537
dry weight stem 1	enet	6	6	testScore.R2	0.257535
dry weight stem 1	enet	6	6	testScore.PC	0.765711
dry weight stem 1	enet	6	7	testScore.R2	0.248197
dry weight stem 1	enet	6	7	testScore.PC	0.932565
dry weight stem 1	enet	6	8	testScore.R2	0.142863
dry weight stem 1	enet	6	8	testScore.PC	0.840245
dry weight stem 1	enet	6	9	testScore.R2	0.127642
dry weight stem 1	enet	6	9	testScore.PC	0.619584
dry weight stem 1	enet	7	0	testScore.R2	0.274026
dry weight stem 1	enet	7	0	testScore.PC	0.884361
dry weight stem 1	enet	7	1	testScore.R2	0.389675
dry weight stem 1	enet	7	1	testScore.PC	0.662915
dry weight stem 1	enet	7	2	testScore.R2	0.397014
dry weight stem 1	enet	7	2	testScore.PC	0.714059
dry weight stem 1	enet	7	3	testScore.R2	-0.217544
dry weight stem 1	enet	7	3	testScore.PC	0.69237
dry weight stem 1	enet	7	4	testScore.R2	0.143312
dry weight stem 1	enet	7	4	testScore.PC	0.552589
dry weight stem 1	enet	7	5	testScore.R2	0.203559
dry weight stem 1	enet	7	5	testScore.PC	0.626888
dry weight stem 1	enet	7	6	testScore.R2	0.661121
dry weight stem 1	enet	7	6	testScore.PC	0.89198
dry weight stem 1	enet	7	7	testScore.R2	-0.768417
dry weight stem 1	enet	7	7	testScore.PC	0.46675
dry weight stem 1	enet	7	8	testScore.R2	-0.593821
dry weight stem 1	enet	7	8	testScore.PC	0.258127
dry weight stem 1	enet	7	9	testScore.R2	0.58283
dry weight stem 1	enet	7	9	testScore.PC	0.781973
dry weight stem 1	enet	8	0	testScore.R2	0.271189
dry weight stem 1	enet	8	0	testScore.PC	0.655328
dry weight stem 1	enet	8	1	testScore.R2	0.266165
dry weight stem 1	enet	8	1	testScore.PC	0.61689
dry weight stem 1	enet	8	2	testScore.R2	0.803379
dry weight stem 1	enet	8	2	testScore.PC	0.896408
dry weight stem 1	enet	8	3	testScore.R2	0.611156
dry weight stem 1	enet	8	3	testScore.PC	0.822914
dry weight stem 1	enet	8	4	testScore.R2	-0.158802
dry weight stem 1	enet	8	4	testScore.PC	0.141981
dry weight stem 1	enet	8	5	testScore.R2	0.313368
dry weight stem 1	enet	8	5	testScore.PC	0.57308
dry weight stem 1	enet	8	6	testScore.R2	-0.0789503
dry weight stem 1	enet	8	6	testScore.PC	0.551523
dry weight stem 1	enet	8	7	testScore.R2	-0.0371798
dry weight stem 1	enet	8	7	testScore.PC	0.097358
dry weight stem 1	enet	8	8	testScore.R2	0.218707
dry weight stem 1	enet	8	8	testScore.PC	0.502669
dry weight stem 1	enet	8	9	testScore.R2	0.241992
dry weight stem 1	enet	8	9	testScore.PC	0.519619
dry weight stem 1	rf	0	0	testScore.R2	0.435073
dry weight stem 1	rf	0	0	testScore.PC	0.711176
dry weight stem 1	rf	0	1	testScore.R2	0.779371
dry weight stem 1	rf	0	1	testScore.PC	0.958747
dry weight stem 1	rf	0	2	testScore.R2	0.186871
dry weight stem 1	rf	0	2	testScore.PC	0.862514
dry weight stem 1	rf	0	3	testScore.R2	-0.165744
dry weight stem 1	rf	0	3	testScore.PC	0.298493
dry weight stem 1	rf	0	4	testScore.R2	0.49839
dry weight stem 1	rf	0	4	testScore.PC	0.729517
dry weight stem 1	rf	0	5	testScore.R2	0.182584
dry weight stem 1	rf	0	5	testScore.PC	0.472619
dry weight stem 1	rf	0	6	testScore.R2	-1.63083
dry weight stem 1	rf	0	6	testScore.PC	0.390838
dry weight stem 1	rf	0	7	testScore.R2	0.272875
dry weight stem 1	rf	0	7	testScore.PC	0.544093
dry weight stem 1	rf	0	8	testScore.R2	0.591338
dry weight stem 1	rf	0	8	testScore.PC	0.832123
[truncated: 7,542 more rows]

## Sheet: B. pooled scores all early ph
S8 Data B. Pooled test set scores for the models of mature phenotypes using all early phenotypes as features. Each row shows either the R2 score (poolScore.R2) or the Pearson correlation (poolScore.PC) between predicted and observed phenotype values in the pooled test sets of a given model repeat (0-8), using elastic net (enet) or random forest (rf) as the modeling technique. For any given mature…
Mature phenotype ID	modeling technique	repeat ID	metric	value
total branch count	enet	0	poolScore.R2	0.419777
total branch count	enet	0	poolScore.PC	0.650871
total branch count	enet	1	poolScore.R2	0.417588
total branch count	enet	1	poolScore.PC	0.648525
total branch count	enet	2	poolScore.R2	0.361637
total branch count	enet	2	poolScore.PC	0.606079
total branch count	enet	3	poolScore.R2	0.439763
total branch count	enet	3	poolScore.PC	0.66489
total branch count	enet	4	poolScore.R2	0.441278
total branch count	enet	4	poolScore.PC	0.66957
total branch count	enet	5	poolScore.R2	0.46152
total branch count	enet	5	poolScore.PC	0.686537
total branch count	enet	6	poolScore.R2	0.458086
total branch count	enet	6	poolScore.PC	0.683379
total branch count	enet	7	poolScore.R2	0.413792
total branch count	enet	7	poolScore.PC	0.646918
total branch count	enet	8	poolScore.R2	0.416389
total branch count	enet	8	poolScore.PC	0.645789
total branch count	rf	0	poolScore.R2	0.48862
total branch count	rf	0	poolScore.PC	0.69915
total branch count	rf	1	poolScore.R2	0.494264
total branch count	rf	1	poolScore.PC	0.703058
total branch count	rf	2	poolScore.R2	0.468356
total branch count	rf	2	poolScore.PC	0.685321
total branch count	rf	3	poolScore.R2	0.481891
total branch count	rf	3	poolScore.PC	0.694191
total branch count	rf	4	poolScore.R2	0.41339
total branch count	rf	4	poolScore.PC	0.645146
total branch count	rf	5	poolScore.R2	0.492373
total branch count	rf	5	poolScore.PC	0.702374
total branch count	rf	6	poolScore.R2	0.478539
total branch count	rf	6	poolScore.PC	0.691836
total branch count	rf	7	poolScore.R2	0.431511
total branch count	rf	7	poolScore.PC	0.65909
total branch count	rf	8	poolScore.R2	0.472762
total branch count	rf	8	poolScore.PC	0.68797
branch count stem 1	enet	0	poolScore.R2	0.398649
branch count stem 1	enet	0	poolScore.PC	0.63572
branch count stem 1	enet	1	poolScore.R2	0.397718
branch count stem 1	enet	1	poolScore.PC	0.6363
branch count stem 1	enet	2	poolScore.R2	0.393999
branch count stem 1	enet	2	poolScore.PC	0.631559
branch count stem 1	enet	3	poolScore.R2	0.400232
branch count stem 1	enet	3	poolScore.PC	0.635015
branch count stem 1	enet	4	poolScore.R2	0.382032
branch count stem 1	enet	4	poolScore.PC	0.618985
branch count stem 1	enet	5	poolScore.R2	0.373434
branch count stem 1	enet	5	poolScore.PC	0.612622
branch count stem 1	enet	6	poolScore.R2	0.414346
branch count stem 1	enet	6	poolScore.PC	0.648429
branch count stem 1	enet	7	poolScore.R2	0.374387
branch count stem 1	enet	7	poolScore.PC	0.616143
branch count stem 1	enet	8	poolScore.R2	0.410119
branch count stem 1	enet	8	poolScore.PC	0.644435
branch count stem 1	rf	0	poolScore.R2	0.421461
branch count stem 1	rf	0	poolScore.PC	0.653867
branch count stem 1	rf	1	poolScore.R2	0.460456
branch count stem 1	rf	1	poolScore.PC	0.679386
branch count stem 1	rf	2	poolScore.R2	0.411683
branch count stem 1	rf	2	poolScore.PC	0.646175
branch count stem 1	rf	3	poolScore.R2	0.4472
branch count stem 1	rf	3	poolScore.PC	0.671693
branch count stem 1	rf	4	poolScore.R2	0.402773
branch count stem 1	rf	4	poolScore.PC	0.639314
branch count stem 1	rf	5	poolScore.R2	0.421721
branch count stem 1	rf	5	poolScore.PC	0.651015
branch count stem 1	rf	6	poolScore.R2	0.438332
branch count stem 1	rf	6	poolScore.PC	0.664089
branch count stem 1	rf	7	poolScore.R2	0.38978
branch count stem 1	rf	7	poolScore.PC	0.627064
branch count stem 1	rf	8	poolScore.R2	0.492722
branch count stem 1	rf	8	poolScore.PC	0.702162
branches per stem	enet	0	poolScore.R2	-0.0391713
branches per stem	enet	0	poolScore.PC	-0.247632
branches per stem	enet	1	poolScore.R2	-0.0249869
branches per stem	enet	1	poolScore.PC	-0.184819
branches per stem	enet	2	poolScore.R2	-0.0503255
branches per stem	enet	2	poolScore.PC	-0.219041
branches per stem	enet	3	poolScore.R2	-0.0671755
branches per stem	enet	3	poolScore.PC	-0.397015
branches per stem	enet	4	poolScore.R2	-0.0234825
branches per stem	enet	4	poolScore.PC	-0.152225
branches per stem	enet	5	poolScore.R2	-0.0934531
branches per stem	enet	5	poolScore.PC	-0.4202
branches per stem	enet	6	poolScore.R2	-0.0147822
branches per stem	enet	6	poolScore.PC	-0.0606302
branches per stem	enet	7	poolScore.R2	-0.0222398
branches per stem	enet	7	poolScore.PC	-0.122132
branches per stem	enet	8	poolScore.R2	-0.0673914
branches per stem	enet	8	poolScore.PC	-0.289539
branches per stem	rf	0	poolScore.R2	-0.102341
branches per stem	rf	0	poolScore.PC	-0.198562
branches per stem	rf	1	poolScore.R2	-0.0696531
branches per stem	rf	1	poolScore.PC	-0.0921097
branches per stem	rf	2	poolScore.R2	-0.103036
branches per stem	rf	2	poolScore.PC	-0.172117
branches per stem	rf	3	poolScore.R2	-0.112833
branches per stem	rf	3	poolScore.PC	-0.219797
branches per stem	rf	4	poolScore.R2	-0.137537
branches per stem	rf	4	poolScore.PC	-0.227191
branches per stem	rf	5	poolScore.R2	-0.172409
branches per stem	rf	5	poolScore.PC	-0.313651
branches per stem	rf	6	poolScore.R2	-0.156011
branches per stem	rf	6	poolScore.PC	-0.242199
branches per stem	rf	7	poolScore.R2	-0.097992
branches per stem	rf	7	poolScore.PC	-0.156879
branches per stem	rf	8	poolScore.R2	-0.137679
branches per stem	rf	8	poolScore.PC	-0.237087
branch count stem 1/length stem 1	enet	0	poolScore.R2	0.318202
branch count stem 1/length stem 1	enet	0	poolScore.PC	0.572715
branch count stem 1/length stem 1	enet	1	poolScore.R2	0.315503
branch count stem 1/length stem 1	enet	1	poolScore.PC	0.571531
branch count stem 1/length stem 1	enet	2	poolScore.R2	0.297908
branch count stem 1/length stem 1	enet	2	poolScore.PC	0.551199
branch count stem 1/length stem 1	enet	3	poolScore.R2	0.289732
branch count stem 1/length stem 1	enet	3	poolScore.PC	0.546028
branch count stem 1/length stem 1	enet	4	poolScore.R2	0.285256
branch count stem 1/length stem 1	enet	4	poolScore.PC	0.537905
branch count stem 1/length stem 1	enet	5	poolScore.R2	0.321562
branch count stem 1/length stem 1	enet	5	poolScore.PC	0.574123
branch count stem 1/length stem 1	enet	6	poolScore.R2	0.309155
branch count stem 1/length stem 1	enet	6	poolScore.PC	0.561292
branch count stem 1/length stem 1	enet	7	poolScore.R2	0.283299
branch count stem 1/length stem 1	enet	7	poolScore.PC	0.540237
branch count stem 1/length stem 1	enet	8	poolScore.R2	0.310998
branch count stem 1/length stem 1	enet	8	poolScore.PC	0.562103
branch count stem 1/length stem 1	rf	0	poolScore.R2	0.387906
branch count stem 1/length stem 1	rf	0	poolScore.PC	0.625499
branch count stem 1/length stem 1	rf	1	poolScore.R2	0.430336
branch count stem 1/length stem 1	rf	1	poolScore.PC	0.656723
branch count stem 1/length stem 1	rf	2	poolScore.R2	0.386323
branch count stem 1/length stem 1	rf	2	poolScore.PC	0.62866
branch count stem 1/length stem 1	rf	3	poolScore.R2	0.409279
branch count stem 1/length stem 1	rf	3	poolScore.PC	0.64022
branch count stem 1/length stem 1	rf	4	poolScore.R2	0.336958
branch count stem 1/length stem 1	rf	4	poolScore.PC	0.588262
branch count stem 1/length stem 1	rf	5	poolScore.R2	0.391583
branch count stem 1/length stem 1	rf	5	poolScore.PC	0.628155
branch count stem 1/length stem 1	rf	6	poolScore.R2	0.392657
branch count stem 1/length stem 1	rf	6	poolScore.PC	0.629625
branch count stem 1/length stem 1	rf	7	poolScore.R2	0.317035
branch count stem 1/length stem 1	rf	7	poolScore.PC	0.572226
branch count stem 1/length stem 1	rf	8	poolScore.R2	0.413656
branch count stem 1/length stem 1	rf	8	poolScore.PC	0.645397
total shoot dry weight	enet	0	poolScore.R2	0.443531
total shoot dry weight	enet	0	poolScore.PC	0.669956
total shoot dry weight	enet	1	poolScore.R2	0.433869
total shoot dry weight	enet	1	poolScore.PC	0.662422
total shoot dry weight	enet	2	poolScore.R2	0.43957
total shoot dry weight	enet	2	poolScore.PC	0.665196
total shoot dry weight	enet	3	poolScore.R2	0.455668
total shoot dry weight	enet	3	poolScore.PC	0.678155
total shoot dry weight	enet	4	poolScore.R2	0.439893
total shoot dry weight	enet	4	poolScore.PC	0.665493
total shoot dry weight	enet	5	poolScore.R2	0.43529
total shoot dry weight	enet	5	poolScore.PC	0.659969
total shoot dry weight	enet	6	poolScore.R2	0.439781
total shoot dry weight	enet	6	poolScore.PC	0.663644
total shoot dry weight	enet	7	poolScore.R2	0.433878
total shoot dry weight	enet	7	poolScore.PC	0.659585
total shoot dry weight	enet	8	poolScore.R2	0.456517
total shoot dry weight	enet	8	poolScore.PC	0.678337
total shoot dry weight	rf	0	poolScore.R2	0.433739
total shoot dry weight	rf	0	poolScore.PC	0.660578
total shoot dry weight	rf	1	poolScore.R2	0.414245
total shoot dry weight	rf	1	poolScore.PC	0.648278
total shoot dry weight	rf	2	poolScore.R2	0.387996
total shoot dry weight	rf	2	poolScore.PC	0.630484
total shoot dry weight	rf	3	poolScore.R2	0.434569
total shoot dry weight	rf	3	poolScore.PC	0.661966
total shoot dry weight	rf	4	poolScore.R2	0.321185
total shoot dry weight	rf	4	poolScore.PC	0.584023
total shoot dry weight	rf	5	poolScore.R2	0.386112
total shoot dry weight	rf	5	poolScore.PC	0.625308
total shoot dry weight	rf	6	poolScore.R2	0.404826
total shoot dry weight	rf	6	poolScore.PC	0.640103
total shoot dry weight	rf	7	poolScore.R2	0.401854
total shoot dry weight	rf	7	poolScore.PC	0.641447
total shoot dry weight	rf	8	poolScore.R2	0.431593
total shoot dry weight	rf	8	poolScore.PC	0.659402
dry weight stem 1	enet	0	poolScore.R2	0.331335
dry weight stem 1	enet	0	poolScore.PC	0.579123
dry weight stem 1	enet	1	poolScore.R2	0.309675
dry weight stem 1	enet	1	poolScore.PC	0.557487
dry weight stem 1	enet	2	poolScore.R2	0.3387
dry weight stem 1	enet	2	poolScore.PC	0.58489
dry weight stem 1	enet	3	poolScore.R2	0.330269
dry weight stem 1	enet	3	poolScore.PC	0.578029
dry weight stem 1	enet	4	poolScore.R2	0.321362
dry weight stem 1	enet	4	poolScore.PC	0.568322
dry weight stem 1	enet	5	poolScore.R2	0.295281
dry weight stem 1	enet	5	poolScore.PC	0.543486
dry weight stem 1	enet	6	poolScore.R2	0.327256
dry weight stem 1	enet	6	poolScore.PC	0.573619
dry weight stem 1	enet	7	poolScore.R2	0.316857
dry weight stem 1	enet	7	poolScore.PC	0.563804
dry weight stem 1	enet	8	poolScore.R2	0.346383
dry weight stem 1	enet	8	poolScore.PC	0.591116
dry weight stem 1	rf	0	poolScore.R2	0.323151
dry weight stem 1	rf	0	poolScore.PC	0.56899
dry weight stem 1	rf	1	poolScore.R2	0.324622
dry weight stem 1	rf	1	poolScore.PC	0.570727
dry weight stem 1	rf	2	poolScore.R2	0.322906
dry weight stem 1	rf	2	poolScore.PC	0.56969
dry weight stem 1	rf	3	poolScore.R2	0.309244
dry weight stem 1	rf	3	poolScore.PC	0.557105
dry weight stem 1	rf	4	poolScore.R2	0.272725
dry weight stem 1	rf	4	poolScore.PC	0.526799
dry weight stem 1	rf	5	poolScore.R2	0.264877
dry weight stem 1	rf	5	poolScore.PC	0.521922
dry weight stem 1	rf	6	poolScore.R2	0.318173
dry weight stem 1	rf	6	poolScore.PC	0.564145
dry weight stem 1	rf	7	poolScore.R2	0.269229
dry weight stem 1	rf	7	poolScore.PC	0.526649
dry weight stem 1	rf	8	poolScore.R2	0.328506
dry weight stem 1	rf	8	poolScore.PC	0.573467
total shoot dry weight (w/o seeds)	enet	0	poolScore.R2	0.399025
total shoot dry weight (w/o seeds)	enet	0	poolScore.PC	0.636108
total shoot dry weight (w/o seeds)	enet	1	poolScore.R2	0.377296
total shoot dry weight (w/o seeds)	enet	1	poolScore.PC	0.616579
total shoot dry weight (w/o seeds)	enet	2	poolScore.R2	0.387909
total shoot dry weight (w/o seeds)	enet	2	poolScore.PC	0.624932
total shoot dry weight (w/o seeds)	enet	3	poolScore.R2	0.398382
total shoot dry weight (w/o seeds)	enet	3	poolScore.PC	0.634048
total shoot dry weight (w/o seeds)	enet	4	poolScore.R2	0.394929
total shoot dry weight (w/o seeds)	enet	4	poolScore.PC	0.631008
total shoot dry weight (w/o seeds)	enet	5	poolScore.R2	0.382446
total shoot dry weight (w/o seeds)	enet	5	poolScore.PC	0.618791
total shoot dry weight (w/o seeds)	enet	6	poolScore.R2	0.389886
total shoot dry weight (w/o seeds)	enet	6	poolScore.PC	0.625323
total shoot dry weight (w/o seeds)	enet	7	poolScore.R2	0.391381
total shoot dry weight (w/o seeds)	enet	7	poolScore.PC	0.626907
total shoot dry weight (w/o seeds)	enet	8	poolScore.R2	0.412629
total shoot dry weight (w/o seeds)	enet	8	poolScore.PC	0.645527
total shoot dry weight (w/o seeds)	rf	0	poolScore.R2	0.373611
total shoot dry weight (w/o seeds)	rf	0	poolScore.PC	0.614225
total shoot dry weight (w/o seeds)	rf	1	poolScore.R2	0.3215
total shoot dry weight (w/o seeds)	rf	1	poolScore.PC	0.579113
total shoot dry weight (w/o seeds)	rf	2	poolScore.R2	0.312572
total shoot dry weight (w/o seeds)	rf	2	poolScore.PC	0.571418
total shoot dry weight (w/o seeds)	rf	3	poolScore.R2	0.351942
total shoot dry weight (w/o seeds)	rf	3	poolScore.PC	0.597494
total shoot dry weight (w/o seeds)	rf	4	poolScore.R2	0.276415
total shoot dry weight (w/o seeds)	rf	4	poolScore.PC	0.539642
total shoot dry weight (w/o seeds)	rf	5	poolScore.R2	0.310448
total shoot dry weight (w/o seeds)	rf	5	poolScore.PC	0.566698
total shoot dry weight (w/o seeds)	rf	6	poolScore.R2	0.343491
total shoot dry weight (w/o seeds)	rf	6	poolScore.PC	0.589754
total shoot dry weight (w/o seeds)	rf	7	poolScore.R2	0.330407
total shoot dry weight (w/o seeds)	rf	7	poolScore.PC	0.588104
total shoot dry weight (w/o seeds)	rf	8	poolScore.R2	0.37762
total shoot dry weight (w/o seeds)	rf	8	poolScore.PC	0.618699
dry weight stem 1 (w/o seeds)	enet	0	poolScore.R2	0.291319
dry weight stem 1 (w/o seeds)	enet	0	poolScore.PC	0.544763
dry weight stem 1 (w/o seeds)	enet	1	poolScore.R2	0.264344
dry weight stem 1 (w/o seeds)	enet	1	poolScore.PC	0.514874
dry weight stem 1 (w/o seeds)	enet	2	poolScore.R2	0.292417
dry weight stem 1 (w/o seeds)	enet	2	poolScore.PC	0.543687
dry weight stem 1 (w/o seeds)	enet	3	poolScore.R2	0.28114
dry weight stem 1 (w/o seeds)	enet	3	poolScore.PC	0.531946
dry weight stem 1 (w/o seeds)	enet	4	poolScore.R2	0.288696
dry weight stem 1 (w/o seeds)	enet	4	poolScore.PC	0.539678
dry weight stem 1 (w/o seeds)	enet	5	poolScore.R2	0.253516
dry weight stem 1 (w/o seeds)	enet	5	poolScore.PC	0.503744
dry weight stem 1 (w/o seeds)	enet	6	poolScore.R2	0.286112
dry weight stem 1 (w/o seeds)	enet	6	poolScore.PC	0.536032
dry weight stem 1 (w/o seeds)	enet	7	poolScore.R2	0.280272
dry weight stem 1 (w/o seeds)	enet	7	poolScore.PC	0.530251
dry weight stem 1 (w/o seeds)	enet	8	poolScore.R2	0.307671
dry weight stem 1 (w/o seeds)	enet	8	poolScore.PC	0.558465
dry weight stem 1 (w/o seeds)	rf	0	poolScore.R2	0.290902
dry weight stem 1 (w/o seeds)	rf	0	poolScore.PC	0.540555
dry weight stem 1 (w/o seeds)	rf	1	poolScore.R2	0.251216
dry weight stem 1 (w/o seeds)	rf	1	poolScore.PC	0.502792
dry weight stem 1 (w/o seeds)	rf	2	poolScore.R2	0.262268
dry weight stem 1 (w/o seeds)	rf	2	poolScore.PC	0.514032
dry weight stem 1 (w/o seeds)	rf	3	poolScore.R2	0.2622
dry weight stem 1 (w/o seeds)	rf	3	poolScore.PC	0.513403
dry weight stem 1 (w/o seeds)	rf	4	poolScore.R2	0.230023
dry weight stem 1 (w/o seeds)	rf	4	poolScore.PC	0.484291
dry weight stem 1 (w/o seeds)	rf	5	poolScore.R2	0.175976
dry weight stem 1 (w/o seeds)	rf	5	poolScore.PC	0.430343
dry weight stem 1 (w/o seeds)	rf	6	poolScore.R2	0.276302
dry weight stem 1 (w/o seeds)	rf	6	poolScore.PC	0.525797
dry weight stem 1 (w/o seeds)	rf	7	poolScore.R2	0.185979
dry weight stem 1 (w/o seeds)	rf	7	poolScore.PC	0.450869
dry weight stem 1 (w/o seeds)	rf	8	poolScore.R2	0.272693
dry weight stem 1 (w/o seeds)	rf	8	poolScore.PC	0.522679
total silique count	enet	0	poolScore.R2	0.40778
total silique count	enet	0	poolScore.PC	0.638984
total silique count	enet	1	poolScore.R2	0.40625
total silique count	enet	1	poolScore.PC	0.637464
total silique count	enet	2	poolScore.R2	0.410347
total silique count	enet	2	poolScore.PC	0.640704
total silique count	enet	3	poolScore.R2	0.445778
total silique count	enet	3	poolScore.PC	0.667945
total silique count	enet	4	poolScore.R2	0.405342
total silique count	enet	4	poolScore.PC	0.637842
total silique count	enet	5	poolScore.R2	0.438042
total silique count	enet	5	poolScore.PC	0.662045
total silique count	enet	6	poolScore.R2	0.439117
total silique count	enet	6	poolScore.PC	0.662683
total silique count	enet	7	poolScore.R2	0.424675
total silique count	enet	7	poolScore.PC	0.651825
total silique count	enet	8	poolScore.R2	0.458686
total silique count	enet	8	poolScore.PC	0.677797
total silique count	rf	0	poolScore.R2	0.405407
total silique count	rf	0	poolScore.PC	0.638494
total silique count	rf	1	poolScore.R2	0.392694
total silique count	rf	1	poolScore.PC	0.631428
total silique count	rf	2	poolScore.R2	0.397392
total silique count	rf	2	poolScore.PC	0.63193
total silique count	rf	3	poolScore.R2	0.396194
total silique count	rf	3	poolScore.PC	0.634669
total silique count	rf	4	poolScore.R2	0.354281
total silique count	rf	4	poolScore.PC	0.603567
total silique count	rf	5	poolScore.R2	0.399053
total silique count	rf	5	poolScore.PC	0.6328
total silique count	rf	6	poolScore.R2	0.396445
total silique count	rf	6	poolScore.PC	0.633953
total silique count	rf	7	poolScore.R2	0.403827
total silique count	rf	7	poolScore.PC	0.638552
total silique count	rf	8	poolScore.R2	0.442653
total silique count	rf	8	poolScore.PC	0.665457
silique count stem 1	enet	0	poolScore.R2	0.292081
silique count stem 1	enet	0	poolScore.PC	0.540448
silique count stem 1	enet	1	poolScore.R2	0.304494
silique count stem 1	enet	1	poolScore.PC	0.553026
silique count stem 1	enet	2	poolScore.R2	0.300532
silique count stem 1	enet	2	poolScore.PC	0.548292
silique count stem 1	enet	3	poolScore.R2	0.320628
silique count stem 1	enet	3	poolScore.PC	0.566818
silique count stem 1	enet	4	poolScore.R2	0.291558
silique count stem 1	enet	4	poolScore.PC	0.539969
silique count stem 1	enet	5	poolScore.R2	0.280598
silique count stem 1	enet	5	poolScore.PC	0.529995
silique count stem 1	enet	6	poolScore.R2	0.314213
silique count stem 1	enet	6	poolScore.PC	0.560963
silique count stem 1	enet	7	poolScore.R2	0.295632
silique count stem 1	enet	7	poolScore.PC	0.544462
silique count stem 1	enet	8	poolScore.R2	0.31732
silique count stem 1	enet	8	poolScore.PC	0.564702
silique count stem 1	rf	0	poolScore.R2	0.250473
silique count stem 1	rf	0	poolScore.PC	0.510417
silique count stem 1	rf	1	poolScore.R2	0.240901
silique count stem 1	rf	1	poolScore.PC	0.508129
silique count stem 1	rf	2	poolScore.R2	0.262686
silique count stem 1	rf	2	poolScore.PC	0.518899
silique count stem 1	rf	3	poolScore.R2	0.251604
silique count stem 1	rf	3	poolScore.PC	0.511319
silique count stem 1	rf	4	poolScore.R2	0.225691
silique count stem 1	rf	4	poolScore.PC	0.488971
silique count stem 1	rf	5	poolScore.R2	0.226354
silique count stem 1	rf	5	poolScore.PC	0.483778
silique count stem 1	rf	6	poolScore.R2	0.265565
silique count stem 1	rf	6	poolScore.PC	0.518682
silique count stem 1	rf	7	poolScore.R2	0.207699
silique count stem 1	rf	7	poolScore.PC	0.48147
silique count stem 1	rf	8	poolScore.R2	0.272881
silique count stem 1	rf	8	poolScore.PC	0.528864
siliques per branch	enet	0	poolScore.R2	0.13392
siliques per branch	enet	0	poolScore.PC	0.367128
siliques per branch	enet	1	poolScore.R2	0.094485
siliques per branch	enet	1	poolScore.PC	0.30788
siliques per branch	enet	2	poolScore.R2	0.0778561
siliques per branch	enet	2	poolScore.PC	0.289604
siliques per branch	enet	3	poolScore.R2	0.120323
siliques per branch	enet	3	poolScore.PC	0.347299
siliques per branch	enet	4	poolScore.R2	0.102073
siliques per branch	enet	4	poolScore.PC	0.319638
siliques per branch	enet	5	poolScore.R2	0.076772
siliques per branch	enet	5	poolScore.PC	0.282839
siliques per branch	enet	6	poolScore.R2	0.137815
siliques per branch	enet	6	poolScore.PC	0.372015
siliques per branch	enet	7	poolScore.R2	0.123211
siliques per branch	enet	7	poolScore.PC	0.351721
siliques per branch	enet	8	poolScore.R2	0.0932359
siliques per branch	enet	8	poolScore.PC	0.305623
siliques per branch	rf	0	poolScore.R2	0.0591228
siliques per branch	rf	0	poolScore.PC	0.272768
siliques per branch	rf	1	poolScore.R2	0.0126927
siliques per branch	rf	1	poolScore.PC	0.219593
siliques per branch	rf	2	poolScore.R2	0.030221
siliques per branch	rf	2	poolScore.PC	0.235187
siliques per branch	rf	3	poolScore.R2	-0.00309219
siliques per branch	rf	3	poolScore.PC	0.201943
siliques per branch	rf	4	poolScore.R2	0.0358868
siliques per branch	rf	4	poolScore.PC	0.233995
siliques per branch	rf	5	poolScore.R2	-0.0516853
siliques per branch	rf	5	poolScore.PC	0.14358
siliques per branch	rf	6	poolScore.R2	0.0974818
siliques per branch	rf	6	poolScore.PC	0.319468
siliques per branch	rf	7	poolScore.R2	0.00244801
siliques per branch	rf	7	poolScore.PC	0.205994
siliques per branch	rf	8	poolScore.R2	-0.00840821
siliques per branch	rf	8	poolScore.PC	0.18194
siliques per branch stem 1	enet	0	poolScore.R2	0.231091
siliques per branch stem 1	enet	0	poolScore.PC	0.481023
siliques per branch stem 1	enet	1	poolScore.R2	0.171598
siliques per branch stem 1	enet	1	poolScore.PC	0.416092
siliques per branch stem 1	enet	2	poolScore.R2	0.17604
siliques per branch stem 1	enet	2	poolScore.PC	0.423905
siliques per branch stem 1	enet	3	poolScore.R2	0.265978
siliques per branch stem 1	enet	3	poolScore.PC	0.518063
siliques per branch stem 1	enet	4	poolScore.R2	0.209814
siliques per branch stem 1	enet	4	poolScore.PC	0.458294
siliques per branch stem 1	enet	5	poolScore.R2	0.224318
siliques per branch stem 1	enet	5	poolScore.PC	0.474107
siliques per branch stem 1	enet	6	poolScore.R2	0.245481
siliques per branch stem 1	enet	6	poolScore.PC	0.495839
siliques per branch stem 1	enet	7	poolScore.R2	0.209242
siliques per branch stem 1	enet	7	poolScore.PC	0.457776
siliques per branch stem 1	enet	8	poolScore.R2	0.225642
siliques per branch stem 1	enet	8	poolScore.PC	0.476404
siliques per branch stem 1	rf	0	poolScore.R2	0.179929
siliques per branch stem 1	rf	0	poolScore.PC	0.428126
siliques per branch stem 1	rf	1	poolScore.R2	0.0976327
siliques per branch stem 1	rf	1	poolScore.PC	0.35066
siliques per branch stem 1	rf	2	poolScore.R2	0.131909
siliques per branch stem 1	rf	2	poolScore.PC	0.378087
siliques per branch stem 1	rf	3	poolScore.R2	0.147026
siliques per branch stem 1	rf	3	poolScore.PC	0.39741
siliques per branch stem 1	rf	4	poolScore.R2	0.125252
siliques per branch stem 1	rf	4	poolScore.PC	0.372004
siliques per branch stem 1	rf	5	poolScore.R2	0.115031
siliques per branch stem 1	rf	5	poolScore.PC	0.361059
siliques per branch stem 1	rf	6	poolScore.R2	0.16209
siliques per branch stem 1	rf	6	poolScore.PC	0.41217
siliques per branch stem 1	rf	7	poolScore.R2	0.0818273
siliques per branch stem 1	rf	7	poolScore.PC	0.347334
siliques per branch stem 1	rf	8	poolScore.R2	0.123246
siliques per branch stem 1	rf	8	poolScore.PC	0.369631
taproot length	enet	0	poolScore.R2	0.0147725
taproot length	enet	0	poolScore.PC	0.198826
taproot length	enet	1	poolScore.R2	-0.017657
taproot length	enet	1	poolScore.PC	0.133803
taproot length	enet	2	poolScore.R2	-0.0110314
taproot length	enet	2	poolScore.PC	0.172232
taproot length	enet	3	poolScore.R2	0.0787051
taproot length	enet	3	poolScore.PC	0.283882
taproot length	enet	4	poolScore.R2	-0.00108929
taproot length	enet	4	poolScore.PC	0.172126
taproot length	enet	5	poolScore.R2	0.0230955
taproot length	enet	5	poolScore.PC	0.209913
taproot length	enet	6	poolScore.R2	0.0702811
taproot length	enet	6	poolScore.PC	0.270869
taproot length	enet	7	poolScore.R2	0.0307267
taproot length	enet	7	poolScore.PC	0.221309
taproot length	enet	8	poolScore.R2	-0.0364296
taproot length	enet	8	poolScore.PC	0.154075
taproot length	rf	0	poolScore.R2	0.147295
taproot length	rf	0	poolScore.PC	0.384446
taproot length	rf	1	poolScore.R2	0.102262
taproot length	rf	1	poolScore.PC	0.330749
taproot length	rf	2	poolScore.R2	0.0755503
taproot length	rf	2	poolScore.PC	0.300509
taproot length	rf	3	poolScore.R2	0.105845
taproot length	rf	3	poolScore.PC	0.336213
taproot length	rf	4	poolScore.R2	0.0731813
taproot length	rf	4	poolScore.PC	0.293991
taproot length	rf	5	poolScore.R2	0.0313964
taproot length	rf	5	poolScore.PC	0.235262
taproot length	rf	6	poolScore.R2	0.157765
taproot length	rf	6	poolScore.PC	0.397222
taproot length	rf	7	poolScore.R2	0.0420848
taproot length	rf	7	poolScore.PC	0.261542
taproot length	rf	8	poolScore.R2	0.100547
taproot length	rf	8	poolScore.PC	0.327574
root system width	enet	0	poolScore.R2	0.12206
root system width	enet	0	poolScore.PC	0.349747
root system width	enet	1	poolScore.R2	0.113685
root system width	enet	1	poolScore.PC	0.337818
root system width	enet	2	poolScore.R2	0.155957
root system width	enet	2	poolScore.PC	0.40404
root system width	enet	3	poolScore.R2	0.152895
root system width	enet	3	poolScore.PC	0.395382
root system width	enet	4	poolScore.R2	0.108852
root system width	enet	4	poolScore.PC	0.329983
root system width	enet	5	poolScore.R2	0.111787
root system width	enet	5	poolScore.PC	0.334689
root system width	enet	6	poolScore.R2	0.0972069
root system width	enet	6	poolScore.PC	0.311831
root system width	enet	7	poolScore.R2	0.142357
root system width	enet	7	poolScore.PC	0.385966
root system width	enet	8	poolScore.R2	0.154158
root system width	enet	8	poolScore.PC	0.402584
root system width	rf	0	poolScore.R2	0.170512
root system width	rf	0	poolScore.PC	0.417866
root system width	rf	1	poolScore.R2	0.111664
root system width	rf	1	poolScore.PC	0.371623
root system width	rf	2	poolScore.R2	0.151715
root system width	rf	2	poolScore.PC	0.40586
root system width	rf	3	poolScore.R2	0.168283
root system width	rf	3	poolScore.PC	0.425554
root system width	rf	4	poolScore.R2	0.0795515
root system width	rf	4	poolScore.PC	0.329452
root system width	rf	5	poolScore.R2	0.174181
root system width	rf	5	poolScore.PC	0.431415
root system width	rf	6	poolScore.R2	0.16369
root system width	rf	6	poolScore.PC	0.420673
root system width	rf	7	poolScore.R2	0.107995
root system width	rf	7	poolScore.PC	0.363142
root system width	rf	8	poolScore.R2	0.226097
root system width	rf	8	poolScore.PC	0.475696
total seed weight/shoot dry weight	enet	0	poolScore.R2	-0.0471749
total seed weight/shoot dry weight	enet	0	poolScore.PC	-0.452438
total seed weight/shoot dry weight	enet	1	poolScore.R2	-0.0409704
total seed weight/shoot dry weight	enet	1	poolScore.PC	-0.421647
total seed weight/shoot dry weight	enet	2	poolScore.R2	-0.0278978
total seed weight/shoot dry weight	enet	2	poolScore.PC	-0.347775
total seed weight/shoot dry weight	enet	3	poolScore.R2	-0.0298436
total seed weight/shoot dry weight	enet	3	poolScore.PC	-0.348083
total seed weight/shoot dry weight	enet	4	poolScore.R2	-0.0448107
total seed weight/shoot dry weight	enet	4	poolScore.PC	-0.38529
total seed weight/shoot dry weight	enet	5	poolScore.R2	-0.0386564
total seed weight/shoot dry weight	enet	5	poolScore.PC	-0.393344
total seed weight/shoot dry weight	enet	6	poolScore.R2	-0.010728
total seed weight/shoot dry weight	enet	6	poolScore.PC	-0.211387
total seed weight/shoot dry weight	enet	7	poolScore.R2	-0.0566661
total seed weight/shoot dry weight	enet	7	poolScore.PC	-0.495631
total seed weight/shoot dry weight	enet	8	poolScore.R2	-0.0219058
total seed weight/shoot dry weight	enet	8	poolScore.PC	-0.307981
total seed weight/shoot dry weight	rf	0	poolScore.R2	-0.228874
total seed weight/shoot dry weight	rf	0	poolScore.PC	-0.0601052
total seed weight/shoot dry weight	rf	1	poolScore.R2	-0.343258
total seed weight/shoot dry weight	rf	1	poolScore.PC	-0.139802
total seed weight/shoot dry weight	rf	2	poolScore.R2	-0.10202
total seed weight/shoot dry weight	rf	2	poolScore.PC	-0.239741
total seed weight/shoot dry weight	rf	3	poolScore.R2	-0.258499
total seed weight/shoot dry weight	rf	3	poolScore.PC	-0.0665079
total seed weight/shoot dry weight	rf	4	poolScore.R2	-0.257883
total seed weight/shoot dry weight	rf	4	poolScore.PC	-0.0810457
total seed weight/shoot dry weight	rf	5	poolScore.R2	-0.236534
total seed weight/shoot dry weight	rf	5	poolScore.PC	-0.0464221
total seed weight/shoot dry weight	rf	6	poolScore.R2	-0.273488
total seed weight/shoot dry weight	rf	6	poolScore.PC	-0.0820232
total seed weight/shoot dry weight	rf	7	poolScore.R2	-0.228012
total seed weight/shoot dry weight	rf	7	poolScore.PC	-0.0529466
total seed weight/shoot dry weight	rf	8	poolScore.R2	-0.234059
total seed weight/shoot dry weight	rf	8	poolScore.PC	-0.128493
seed weight stem 1/dry weight stem 1	enet	0	poolScore.R2	-0.0459187
seed weight stem 1/dry weight stem 1	enet	0	poolScore.PC	-0.446413
seed weight stem 1/dry weight stem 1	enet	1	poolScore.R2	-0.0404041
seed weight stem 1/dry weight stem 1	enet	1	poolScore.PC	-0.418855
seed weight stem 1/dry weight stem 1	enet	2	poolScore.R2	-0.028363
seed weight stem 1/dry weight stem 1	enet	2	poolScore.PC	-0.350921
seed weight stem 1/dry weight stem 1	enet	3	poolScore.R2	-0.039031
seed weight stem 1/dry weight stem 1	enet	3	poolScore.PC	-0.401876
seed weight stem 1/dry weight stem 1	enet	4	poolScore.R2	-0.0626951
seed weight stem 1/dry weight stem 1	enet	4	poolScore.PC	-0.398104
seed weight stem 1/dry weight stem 1	enet	5	poolScore.R2	-0.0388418
seed weight stem 1/dry weight stem 1	enet	5	poolScore.PC	-0.396365
seed weight stem 1/dry weight stem 1	enet	6	poolScore.R2	-0.0065307
seed weight stem 1/dry weight stem 1	enet	6	poolScore.PC	-0.164921
seed weight stem 1/dry weight stem 1	enet	7	poolScore.R2	-0.0517718
seed weight stem 1/dry weight stem 1	enet	7	poolScore.PC	-0.473826
seed weight stem 1/dry weight stem 1	enet	8	poolScore.R2	-0.0243721
seed weight stem 1/dry weight stem 1	enet	8	poolScore.PC	-0.324876
seed weight stem 1/dry weight stem 1	rf	0	poolScore.R2	-0.139851
seed weight stem 1/dry weight stem 1	rf	0	poolScore.PC	-0.0950758
seed weight stem 1/dry weight stem 1	rf	1	poolScore.R2	-0.214149
seed weight stem 1/dry weight stem 1	rf	1	poolScore.PC	-0.159288
seed weight stem 1/dry weight stem 1	rf	2	poolScore.R2	-0.134993
seed weight stem 1/dry weight stem 1	rf	2	poolScore.PC	-0.0393039
seed weight stem 1/dry weight stem 1	rf	3	poolScore.R2	-0.155285
seed weight stem 1/dry weight stem 1	rf	3	poolScore.PC	-0.0761984
seed weight stem 1/dry weight stem 1	rf	4	poolScore.R2	-0.143407
seed weight stem 1/dry weight stem 1	rf	4	poolScore.PC	-0.095609
seed weight stem 1/dry weight stem 1	rf	5	poolScore.R2	-0.107947
seed weight stem 1/dry weight stem 1	rf	5	poolScore.PC	-0.034306
seed weight stem 1/dry weight stem 1	rf	6	poolScore.R2	-0.153363
seed weight stem 1/dry weight stem 1	rf	6	poolScore.PC	-0.0737321
seed weight stem 1/dry weight stem 1	rf	7	poolScore.R2	-0.134327
seed weight stem 1/dry weight stem 1	rf	7	poolScore.PC	-0.0624843
seed weight stem 1/dry weight stem 1	rf	8	poolScore.R2	-0.129331
seed weight stem 1/dry weight stem 1	rf	8	poolScore.PC	-0.0735653
total seed count	enet	0	poolScore.R2	0.448241
total seed count	enet	0	poolScore.PC	0.67417
total seed count	enet	1	poolScore.R2	0.433496
total seed count	enet	1	poolScore.PC	0.661937
total seed count	enet	2	poolScore.R2	0.452121
total seed count	enet	2	poolScore.PC	0.675685
total seed count	enet	3	poolScore.R2	0.469503
total seed count	enet	3	poolScore.PC	0.688513
total seed count	enet	4	poolScore.R2	0.424576
total seed count	enet	4	poolScore.PC	0.651737
total seed count	enet	5	poolScore.R2	0.452577
total seed count	enet	5	poolScore.PC	0.673853
total seed count	enet	6	poolScore.R2	0.466766
total seed count	enet	6	poolScore.PC	0.687566
total seed count	enet	7	poolScore.R2	0.433752
total seed count	enet	7	poolScore.PC	0.659446
total seed count	enet	8	poolScore.R2	0.448279
total seed count	enet	8	poolScore.PC	0.671911
total seed count	rf	0	poolScore.R2	0.430793
total seed count	rf	0	poolScore.PC	0.660297
total seed count	rf	1	poolScore.R2	0.439266
total seed count	rf	1	poolScore.PC	0.666008
total seed count	rf	2	poolScore.R2	0.437932
total seed count	rf	2	poolScore.PC	0.664942
total seed count	rf	3	poolScore.R2	0.425049
total seed count	rf	3	poolScore.PC	0.657147
total seed count	rf	4	poolScore.R2	0.345059
total seed count	rf	4	poolScore.PC	0.604398
total seed count	rf	5	poolScore.R2	0.42665
total seed count	rf	5	poolScore.PC	0.654791
total seed count	rf	6	poolScore.R2	0.445885
total seed count	rf	6	poolScore.PC	0.670328
total seed count	rf	7	poolScore.R2	0.431436
total seed count	rf	7	poolScore.PC	0.662179
total seed count	rf	8	poolScore.R2	0.453836
total seed count	rf	8	poolScore.PC	0.675653
seed count stem 1	enet	0	poolScore.R2	0.324268
seed count stem 1	enet	0	poolScore.PC	0.571182
seed count stem 1	enet	1	poolScore.R2	0.314636
seed count stem 1	enet	1	poolScore.PC	0.561872
seed count stem 1	enet	2	poolScore.R2	0.335298
seed count stem 1	enet	2	poolScore.PC	0.580224
seed count stem 1	enet	3	poolScore.R2	0.350733
seed count stem 1	enet	3	poolScore.PC	0.593772
seed count stem 1	enet	4	poolScore.R2	0.309065
seed count stem 1	enet	4	poolScore.PC	0.556145
seed count stem 1	enet	5	poolScore.R2	0.331278
seed count stem 1	enet	5	poolScore.PC	0.576798
seed count stem 1	enet	6	poolScore.R2	0.341851
seed count stem 1	enet	6	poolScore.PC	0.586775
seed count stem 1	enet	7	poolScore.R2	0.311769
seed count stem 1	enet	7	poolScore.PC	0.558637
seed count stem 1	enet	8	poolScore.R2	0.329644
seed count stem 1	enet	8	poolScore.PC	0.575076
seed count stem 1	rf	0	poolScore.R2	0.320049
seed count stem 1	rf	0	poolScore.PC	0.57235
seed count stem 1	rf	1	poolScore.R2	0.320058
seed count stem 1	rf	1	poolScore.PC	0.57782
seed count stem 1	rf	2	poolScore.R2	0.340459
seed count stem 1	rf	2	poolScore.PC	0.589552
seed count stem 1	rf	3	poolScore.R2	0.301688
seed count stem 1	rf	3	poolScore.PC	0.559628
seed count stem 1	rf	4	poolScore.R2	0.281757
seed count stem 1	rf	4	poolScore.PC	0.544093
seed count stem 1	rf	5	poolScore.R2	0.291802
seed count stem 1	rf	5	poolScore.PC	0.548639
seed count stem 1	rf	6	poolScore.R2	0.302507
seed count stem 1	rf	6	poolScore.PC	0.554281
seed count stem 1	rf	7	poolScore.R2	0.31619
seed count stem 1	rf	7	poolScore.PC	0.571682
seed count stem 1	rf	8	poolScore.R2	0.323575
seed count stem 1	rf	8	poolScore.PC	0.572651
seeds per silique	enet	0	poolScore.R2	-0.0532405
seeds per silique	enet	0	poolScore.PC	-0.0743002
seeds per silique	enet	1	poolScore.R2	-0.0517238
seeds per silique	enet	1	poolScore.PC	-0.215234
seeds per silique	enet	2	poolScore.R2	-0.0414053
seeds per silique	enet	2	poolScore.PC	-0.263086
seeds per silique	enet	3	poolScore.R2	-0.0313356
seeds per silique	enet	3	poolScore.PC	-0.255063
seeds per silique	enet	4	poolScore.R2	-0.0801801
seeds per silique	enet	4	poolScore.PC	0.0197314
seeds per silique	enet	5	poolScore.R2	-0.0206916
seeds per silique	enet	5	poolScore.PC	-0.18196
seeds per silique	enet	6	poolScore.R2	-0.100778
seeds per silique	enet	6	poolScore.PC	-0.254144
seeds per silique	enet	7	poolScore.R2	-0.0498608
seeds per silique	enet	7	poolScore.PC	-0.0851805
seeds per silique	enet	8	poolScore.R2	-0.301744
seeds per silique	enet	8	poolScore.PC	-0.0247449
seeds per silique	rf	0	poolScore.R2	-0.184129
seeds per silique	rf	0	poolScore.PC	0.108364
seeds per silique	rf	1	poolScore.R2	-0.233601
seeds per silique	rf	1	poolScore.PC	0.0458435
seeds per silique	rf	2	poolScore.R2	-0.0627271
seeds per silique	rf	2	poolScore.PC	0.090041
seeds per silique	rf	3	poolScore.R2	-0.25781
seeds per silique	rf	3	poolScore.PC	0.0801506
seeds per silique	rf	4	poolScore.R2	-0.295752
seeds per silique	rf	4	poolScore.PC	0.0028147
seeds per silique	rf	5	poolScore.R2	-0.110068
seeds per silique	rf	5	poolScore.PC	0.182527
seeds per silique	rf	6	poolScore.R2	-0.208981
seeds per silique	rf	6	poolScore.PC	0.0812388
seeds per silique	rf	7	poolScore.R2	-0.170171
seeds per silique	rf	7	poolScore.PC	0.0956789
seeds per silique	rf	8	poolScore.R2	-0.270172
seeds per silique	rf	8	poolScore.PC	0.0811615
seeds per silique stem 1	enet	0	poolScore.R2	-0.031954
seeds per silique stem 1	enet	0	poolScore.PC	-0.0578615
seeds per silique stem 1	enet	1	poolScore.R2	-0.0627377
seeds per silique stem 1	enet	1	poolScore.PC	-0.124296
seeds per silique stem 1	enet	2	poolScore.R2	-0.0546709
seeds per silique stem 1	enet	2	poolScore.PC	-0.0948041
seeds per silique stem 1	enet	3	poolScore.R2	-0.0512298
seeds per silique stem 1	enet	3	poolScore.PC	-0.175282
seeds per silique stem 1	enet	4	poolScore.R2	-0.0401443
seeds per silique stem 1	enet	4	poolScore.PC	-0.00873964
seeds per silique stem 1	enet	5	poolScore.R2	0.00320411
seeds per silique stem 1	enet	5	poolScore.PC	0.0788485
seeds per silique stem 1	enet	6	poolScore.R2	-0.109783
seeds per silique stem 1	enet	6	poolScore.PC	-0.204215
seeds per silique stem 1	enet	7	poolScore.R2	-0.0322879
seeds per silique stem 1	enet	7	poolScore.PC	0.0142086
seeds per silique stem 1	enet	8	poolScore.R2	-0.095981
seeds per silique stem 1	enet	8	poolScore.PC	0.010222
seeds per silique stem 1	rf	0	poolScore.R2	-0.166893
seeds per silique stem 1	rf	0	poolScore.PC	0.137185
seeds per silique stem 1	rf	1	poolScore.R2	-0.203616
seeds per silique stem 1	rf	1	poolScore.PC	0.128486
seeds per silique stem 1	rf	2	poolScore.R2	-0.0216819
seeds per silique stem 1	rf	2	poolScore.PC	0.185971
seeds per silique stem 1	rf	3	poolScore.R2	-0.174197
seeds per silique stem 1	rf	3	poolScore.PC	0.165689
seeds per silique stem 1	rf	4	poolScore.R2	-0.246189
seeds per silique stem 1	rf	4	poolScore.PC	0.0571252
seeds per silique stem 1	rf	5	poolScore.R2	-0.100108
seeds per silique stem 1	rf	5	poolScore.PC	0.204659
seeds per silique stem 1	rf	6	poolScore.R2	-0.121642
seeds per silique stem 1	rf	6	poolScore.PC	0.175875
seeds per silique stem 1	rf	7	poolScore.R2	-0.151876
seeds per silique stem 1	rf	7	poolScore.PC	0.147606
seeds per silique stem 1	rf	8	poolScore.R2	-0.235035
seeds per silique stem 1	rf	8	poolScore.PC	0.133444
total seed weight	enet	0	poolScore.R2	0.466503
total seed weight	enet	0	poolScore.PC	0.684452
total seed weight	enet	1	poolScore.R2	0.461011
total seed weight	enet	1	poolScore.PC	0.681537
total seed weight	enet	2	poolScore.R2	0.471062
total seed weight	enet	2	poolScore.PC	0.689383
total seed weight	enet	3	poolScore.R2	0.480428
total seed weight	enet	3	poolScore.PC	0.695444
total seed weight	enet	4	poolScore.R2	0.449581
total seed weight	enet	4	poolScore.PC	0.670971
total seed weight	enet	5	poolScore.R2	0.465418
total seed weight	enet	5	poolScore.PC	0.682727
total seed weight	enet	6	poolScore.R2	0.491542
total seed weight	enet	6	poolScore.PC	0.701856
total seed weight	enet	7	poolScore.R2	0.464071
total seed weight	enet	7	poolScore.PC	0.683297
total seed weight	enet	8	poolScore.R2	0.474982
total seed weight	enet	8	poolScore.PC	0.692686
total seed weight	rf	0	poolScore.R2	0.426646
total seed weight	rf	0	poolScore.PC	0.657963
total seed weight	rf	1	poolScore.R2	0.438964
total seed weight	rf	1	poolScore.PC	0.667522
total seed weight	rf	2	poolScore.R2	0.450905
total seed weight	rf	2	poolScore.PC	0.673574
total seed weight	rf	3	poolScore.R2	0.438015
total seed weight	rf	3	poolScore.PC	0.666204
total seed weight	rf	4	poolScore.R2	0.356739
total seed weight	rf	4	poolScore.PC	0.613655
total seed weight	rf	5	poolScore.R2	0.437429
total seed weight	rf	5	poolScore.PC	0.662617
total seed weight	rf	6	poolScore.R2	0.40393
total seed weight	rf	6	poolScore.PC	0.643541
total seed weight	rf	7	poolScore.R2	0.4469
total seed weight	rf	7	poolScore.PC	0.674923
total seed weight	rf	8	poolScore.R2	0.461467
total seed weight	rf	8	poolScore.PC	0.68205
seed weight stem 1	enet	0	poolScore.R2	0.34571
seed weight stem 1	enet	0	poolScore.PC	0.590134
seed weight stem 1	enet	1	poolScore.R2	0.332986
seed weight stem 1	enet	1	poolScore.PC	0.57823
seed weight stem 1	enet	2	poolScore.R2	0.356676
seed weight stem 1	enet	2	poolScore.PC	0.598556
seed weight stem 1	enet	3	poolScore.R2	0.364607
seed weight stem 1	enet	3	poolScore.PC	0.604935
seed weight stem 1	enet	4	poolScore.R2	0.316944
seed weight stem 1	enet	4	poolScore.PC	0.563061
seed weight stem 1	enet	5	poolScore.R2	0.344071
seed weight stem 1	enet	5	poolScore.PC	0.587756
seed weight stem 1	enet	6	poolScore.R2	0.364827
seed weight stem 1	enet	6	poolScore.PC	0.606239
seed weight stem 1	enet	7	poolScore.R2	0.335234
seed weight stem 1	enet	7	poolScore.PC	0.579222
seed weight stem 1	enet	8	poolScore.R2	0.355738
seed weight stem 1	enet	8	poolScore.PC	0.597758
seed weight stem 1	rf	0	poolScore.R2	0.331909
seed weight stem 1	rf	0	poolScore.PC	0.583803
seed weight stem 1	rf	1	poolScore.R2	0.333274
seed weight stem 1	rf	1	poolScore.PC	0.590316
seed weight stem 1	rf	2	poolScore.R2	0.368441
seed weight stem 1	rf	2	poolScore.PC	0.610917
seed weight stem 1	rf	3	poolScore.R2	0.322002
seed weight stem 1	rf	3	poolScore.PC	0.577082
seed weight stem 1	rf	4	poolScore.R2	0.280567
seed weight stem 1	rf	4	poolScore.PC	0.549743
seed weight stem 1	rf	5	poolScore.R2	0.305748
seed weight stem 1	rf	5	poolScore.PC	0.561272
seed weight stem 1	rf	6	poolScore.R2	0.301554
seed weight stem 1	rf	6	poolScore.PC	0.560435
seed weight stem 1	rf	7	poolScore.R2	0.345803
seed weight stem 1	rf	7	poolScore.PC	0.598504
seed weight stem 1	rf	8	poolScore.R2	0.331883
seed weight stem 1	rf	8	poolScore.PC	0.583588
max shoot growth rate	enet	0	poolScore.R2	0.183725
max shoot growth rate	enet	0	poolScore.PC	0.433523
max shoot growth rate	enet	1	poolScore.R2	0.15781
max shoot growth rate	enet	1	poolScore.PC	0.397994
max shoot growth rate	enet	2	poolScore.R2	0.140312
max shoot growth rate	enet	2	poolScore.PC	0.375069
max shoot growth rate	enet	3	poolScore.R2	0.106296
max shoot growth rate	enet	3	poolScore.PC	0.327287
max shoot growth rate	enet	4	poolScore.R2	0.180419
max shoot growth rate	enet	4	poolScore.PC	0.430165
max shoot growth rate	enet	5	poolScore.R2	0.180092
max shoot growth rate	enet	5	poolScore.PC	0.427506
max shoot growth rate	enet	6	poolScore.R2	0.16627
max shoot growth rate	enet	6	poolScore.PC	0.408649
max shoot growth rate	enet	7	poolScore.R2	0.143495
max shoot growth rate	enet	7	poolScore.PC	0.379188
max shoot growth rate	enet	8	poolScore.R2	0.149863
max shoot growth rate	enet	8	poolScore.PC	0.388286
max shoot growth rate	rf	0	poolScore.R2	0.195171
max shoot growth rate	rf	0	poolScore.PC	0.451063
max shoot growth rate	rf	1	poolScore.R2	0.118683
max shoot growth rate	rf	1	poolScore.PC	0.383044
max shoot growth rate	rf	2	poolScore.R2	0.113818
max shoot growth rate	rf	2	poolScore.PC	0.378084
max shoot growth rate	rf	3	poolScore.R2	-0.0245367
max shoot growth rate	rf	3	poolScore.PC	0.225843
max shoot growth rate	rf	4	poolScore.R2	0.156789
max shoot growth rate	rf	4	poolScore.PC	0.425112
max shoot growth rate	rf	5	poolScore.R2	0.105075
max shoot growth rate	rf	5	poolScore.PC	0.365584
max shoot growth rate	rf	6	poolScore.R2	0.112135
max shoot growth rate	rf	6	poolScore.PC	0.375266
max shoot growth rate	rf	7	poolScore.R2	0.0495765
max shoot growth rate	rf	7	poolScore.PC	0.31277
max shoot growth rate	rf	8	poolScore.R2	0.0824663
max shoot growth rate	rf	8	poolScore.PC	0.361572
end of shoot growth	enet	0	poolScore.R2	-0.0342504
end of shoot growth	enet	0	poolScore.PC	0.0871576
end of shoot growth	enet	1	poolScore.R2	0.0389792
end of shoot growth	enet	1	poolScore.PC	0.209458
end of shoot growth	enet	2	poolScore.R2	0.0336346
end of shoot growth	enet	2	poolScore.PC	0.195739
end of shoot growth	enet	3	poolScore.R2	-0.0307114
end of shoot growth	enet	3	poolScore.PC	0.0772375
end of shoot growth	enet	4	poolScore.R2	0.0310076
end of shoot growth	enet	4	poolScore.PC	0.200748
end of shoot growth	enet	5	poolScore.R2	0.0051999
end of shoot growth	enet	5	poolScore.PC	0.147985
end of shoot growth	enet	6	poolScore.R2	0.0553275
end of shoot growth	enet	6	poolScore.PC	0.238432
end of shoot growth	enet	7	poolScore.R2	0.0704041
end of shoot growth	enet	7	poolScore.PC	0.26614
end of shoot growth	enet	8	poolScore.R2	0.0499729
end of shoot growth	enet	8	poolScore.PC	0.228302
end of shoot growth	rf	0	poolScore.R2	-0.0473959
end of shoot growth	rf	0	poolScore.PC	0.138207
end of shoot growth	rf	1	poolScore.R2	0.0270318
end of shoot growth	rf	1	poolScore.PC	0.2354
end of shoot growth	rf	2	poolScore.R2	0.0763614
end of shoot growth	rf	2	poolScore.PC	0.290803
end of shoot growth	rf	3	poolScore.R2	-0.0144933
end of shoot growth	rf	3	poolScore.PC	0.165147
end of shoot growth	rf	4	poolScore.R2	0.0499263
end of shoot growth	rf	4	poolScore.PC	0.263377
end of shoot growth	rf	5	poolScore.R2	0.0610782
end of shoot growth	rf	5	poolScore.PC	0.271736
end of shoot growth	rf	6	poolScore.R2	-0.0384392
end of shoot growth	rf	6	poolScore.PC	0.162117
end of shoot growth	rf	7	poolScore.R2	0.0771706
end of shoot growth	rf	7	poolScore.PC	0.294067
end of shoot growth	rf	8	poolScore.R2	0.0558005
end of shoot growth	rf	8	poolScore.PC	0.265249
time of max shoot growth	enet	0	poolScore.R2	0.229713
time of max shoot growth	enet	0	poolScore.PC	0.481168
time of max shoot growth	enet	1	poolScore.R2	0.278153
time of max shoot growth	enet	1	poolScore.PC	0.529278
time of max shoot growth	enet	2	poolScore.R2	0.255977
time of max shoot growth	enet	2	poolScore.PC	0.506147
time of max shoot growth	enet	3	poolScore.R2	0.293231
time of max shoot growth	enet	3	poolScore.PC	0.543581
time of max shoot growth	enet	4	poolScore.R2	0.269808
time of max shoot growth	enet	4	poolScore.PC	0.520625
time of max shoot growth	enet	5	poolScore.R2	0.248129
time of max shoot growth	enet	5	poolScore.PC	0.498337
time of max shoot growth	enet	6	poolScore.R2	0.279348
time of max shoot growth	enet	6	poolScore.PC	0.528727
time of max shoot growth	enet	7	poolScore.R2	0.29445
time of max shoot growth	enet	7	poolScore.PC	0.54308
time of max shoot growth	enet	8	poolScore.R2	0.31578
time of max shoot growth	enet	8	poolScore.PC	0.575834
time of max shoot growth	rf	0	poolScore.R2	0.189676
time of max shoot growth	rf	0	poolScore.PC	0.456936
time of max shoot growth	rf	1	poolScore.R2	0.202087
time of max shoot growth	rf	1	poolScore.PC	0.482307
time of max shoot growth	rf	2	poolScore.R2	0.188525
time of max shoot growth	rf	2	poolScore.PC	0.459208
time of max shoot growth	rf	3	poolScore.R2	0.198392
time of max shoot growth	rf	3	poolScore.PC	0.455985
time of max shoot growth	rf	4	poolScore.R2	0.16635
time of max shoot growth	rf	4	poolScore.PC	0.441606
time of max shoot growth	rf	5	poolScore.R2	0.176821
time of max shoot growth	rf	5	poolScore.PC	0.476898
time of max shoot growth	rf	6	poolScore.R2	0.192744
time of max shoot growth	rf	6	poolScore.PC	0.463192
time of max shoot growth	rf	7	poolScore.R2	0.181817
time of max shoot growth	rf	7	poolScore.PC	0.473188
time of max shoot growth	rf	8	poolScore.R2	0.239392
time of max shoot growth	rf	8	poolScore.PC	0.492967
plant height (278 DAS)	enet	0	poolScore.R2	0.338323
plant height (278 DAS)	enet	0	poolScore.PC	0.581685
plant height (278 DAS)	enet	1	poolScore.R2	0.335384
plant height (278 DAS)	enet	1	poolScore.PC	0.580035
plant height (278 DAS)	enet	2	poolScore.R2	0.316325
plant height (278 DAS)	enet	2	poolScore.PC	0.562468
plant height (278 DAS)	enet	3	poolScore.R2	0.328433
plant height (278 DAS)	enet	3	poolScore.PC	0.573845
plant height (278 DAS)	enet	4	poolScore.R2	0.362448
plant height (278 DAS)	enet	4	poolScore.PC	0.60214
plant height (278 DAS)	enet	5	poolScore.R2	0.359901
plant height (278 DAS)	enet	5	poolScore.PC	0.600164
plant height (278 DAS)	enet	6	poolScore.R2	0.335829
plant height (278 DAS)	enet	6	poolScore.PC	0.579712
plant height (278 DAS)	enet	7	poolScore.R2	0.323358
plant height (278 DAS)	enet	7	poolScore.PC	0.569193
plant height (278 DAS)	enet	8	poolScore.R2	0.367663
plant height (278 DAS)	enet	8	poolScore.PC	0.606879
plant height (278 DAS)	rf	0	poolScore.R2	0.380843
plant height (278 DAS)	rf	0	poolScore.PC	0.622097
plant height (278 DAS)	rf	1	poolScore.R2	0.264653
plant height (278 DAS)	rf	1	poolScore.PC	0.5429
plant height (278 DAS)	rf	2	poolScore.R2	0.250718
plant height (278 DAS)	rf	2	poolScore.PC	0.530207
plant height (278 DAS)	rf	3	poolScore.R2	0.232562
plant height (278 DAS)	rf	3	poolScore.PC	0.501804
plant height (278 DAS)	rf	4	poolScore.R2	0.309661
plant height (278 DAS)	rf	4	poolScore.PC	0.568153
plant height (278 DAS)	rf	5	poolScore.R2	0.403353
plant height (278 DAS)	rf	5	poolScore.PC	0.640193
plant height (278 DAS)	rf	6	poolScore.R2	0.375894
plant height (278 DAS)	rf	6	poolScore.PC	0.619561
plant height (278 DAS)	rf	7	poolScore.R2	0.216565
plant height (278 DAS)	rf	7	poolScore.PC	0.500026
plant height (278 DAS)	rf	8	poolScore.R2	0.247691
plant height (278 DAS)	rf	8	poolScore.PC	0.511846
shoot count	enet	0	poolScore.acc	0.409836
shoot count	enet	1	poolScore.acc	0.42623
shoot count	enet	2	poolScore.acc	0.393443
shoot count	enet	3	poolScore.acc	0.360656
shoot count	enet	4	poolScore.acc	0.42623
shoot count	enet	5	poolScore.acc	0.344262
shoot count	enet	6	poolScore.acc	0.393443
shoot count	enet	7	poolScore.acc	0.311475
shoot count	enet	8	poolScore.acc	0.409836
shoot count	rf	0	poolScore.acc	0.393443
shoot count	rf	1	poolScore.acc	0.459016
shoot count	rf	2	poolScore.acc	0.42623
shoot count	rf	3	poolScore.acc	0.409836
shoot count	rf	4	poolScore.acc	0.360656
shoot count	rf	5	poolScore.acc	0.442623
shoot count	rf	6	poolScore.acc	0.42623
shoot count	rf	7	poolScore.acc	0.409836
shoot count	rf	8	poolScore.acc	0.327869

## Sheet: C. feature scores all early ph
S8 Data C. Median feature scores in models of mature phenotypes using all early phenotypes as features. Each row shows the median importance score (median score column) of a given early phenotype feature (feature ID column) for prediction of a given mature phenotype with a given modeling technique. Median importance scores are calculated across all 90 test sets for any given model. For random for…
Mature phenotype ID	modeling technique	feature ID	median score	present in
total branch count	enet	rosette area (42 DAS)	1.96231	1
total branch count	enet	leaf 8 width (81 DAS)	1.42832	1
total branch count	enet	leaf 8 area (81 DAS)	0.431323	0.722222
total branch count	enet	leaf 8 width (76 DAS)	0	0.455556
total branch count	enet	leaf 8 chlorophyll content (81 DAS)	0	0.433333
total branch count	enet	rosette lesions (74 DAS)	0	0.411111
total branch count	enet	leaf 8 length (76 DAS)	0	0.4
total branch count	enet	leaf 8 length (81 DAS)	0	0.388889
total branch count	enet	leaf 6 length (74 DAS)	0	0.288889
total branch count	enet	leaf count (74 DAS)	0	0.2
total branch count	enet	leaf 8 fresh weight (81 DAS)	0	0.155556
total branch count	enet	leaf 8 lesions (76 DAS)	0	0.111111
total branch count	enet	leaf 6 lesions (74 DAS)	0	0.1
total branch count	enet	leaf 6 width (74 DAS)	0	0.0777778
total branch count	rf	rosette area (42 DAS)	0.353369	1
total branch count	rf	leaf 8 area (81 DAS)	0.196307	1
total branch count	rf	leaf 8 width (81 DAS)	0.192988	1
total branch count	rf	leaf 8 fresh weight (81 DAS)	0.0726051	1
total branch count	rf	leaf 8 width (76 DAS)	0.0587077	1
total branch count	rf	leaf 8 length (81 DAS)	0.0311671	1
total branch count	rf	leaf 6 length (74 DAS)	0.0173651	1
total branch count	rf	leaf 8 chlorophyll content (81 DAS)	0.0128269	1
total branch count	rf	leaf 8 length (76 DAS)	0.0126936	1
total branch count	rf	leaf 6 width (74 DAS)	0.010623	1
total branch count	rf	leaf 6 lesions (74 DAS)	0.0075802	1
total branch count	rf	rosette lesions (74 DAS)	0.00553966	1
total branch count	rf	leaf count (74 DAS)	0.00242306	1
total branch count	rf	leaf 8 lesions (76 DAS)	0.00177064	1
branch count stem 1	enet	rosette area (42 DAS)	0.236834	1
branch count stem 1	enet	leaf 8 area (81 DAS)	0.224474	1
branch count stem 1	enet	leaf 8 length (81 DAS)	0.206302	1
branch count stem 1	enet	leaf 8 width (81 DAS)	0.19304	1
branch count stem 1	enet	leaf 6 width (74 DAS)	0.166137	1
branch count stem 1	enet	leaf 8 fresh weight (81 DAS)	0.148092	1
branch count stem 1	enet	leaf 8 lesions (76 DAS)	0.143077	1
branch count stem 1	enet	leaf 8 length (76 DAS)	0.136777	1
branch count stem 1	enet	leaf 8 width (76 DAS)	0.134498	1
branch count stem 1	enet	leaf 6 length (74 DAS)	0.124557	1
branch count stem 1	enet	leaf 8 chlorophyll content (81 DAS)	0.0815424	0.955556
branch count stem 1	enet	leaf 6 lesions (74 DAS)	0.0625119	0.9
branch count stem 1	enet	leaf count (74 DAS)	0.0457907	0.911111
branch count stem 1	enet	rosette lesions (74 DAS)	0.0303013	0.788889
branch count stem 1	rf	leaf 8 area (81 DAS)	0.588799	1
branch count stem 1	rf	leaf 8 fresh weight (81 DAS)	0.115071	1
branch count stem 1	rf	leaf 8 width (81 DAS)	0.0980467	1
branch count stem 1	rf	leaf 6 length (74 DAS)	0.088714	0.988889
branch count stem 1	rf	leaf 8 length (81 DAS)	0.032	1
branch count stem 1	rf	rosette area (42 DAS)	0.0231702	0.855556
branch count stem 1	rf	leaf 6 width (74 DAS)	0.00709792	0.722222
branch count stem 1	rf	leaf 8 width (76 DAS)	0.00645187	0.966667
branch count stem 1	rf	leaf 8 chlorophyll content (81 DAS)	0.00563261	0.6
branch count stem 1	rf	leaf 8 length (76 DAS)	0.0041327	0.911111
branch count stem 1	rf	rosette lesions (74 DAS)	0.00191023	0.588889
branch count stem 1	rf	leaf 6 lesions (74 DAS)	0.000967437	0.588889
branch count stem 1	rf	leaf count (74 DAS)	0.000836329	0.588889
branch count stem 1	rf	leaf 8 lesions (76 DAS)	0.000145664	0.555556
branches per stem	enet	leaf 8 lesions (76 DAS)	0.0958826	0.866667
branches per stem	enet	leaf count (74 DAS)	0	0.0666667
branches per stem	enet	rosette area (42 DAS)	0	0.0222222
branches per stem	enet	rosette lesions (74 DAS)	0	0.0222222
branches per stem	enet	leaf 6 length (74 DAS)	0	0.0111111
branches per stem	enet	leaf 6 lesions (74 DAS)	0	0.0111111
branches per stem	enet	leaf 8 chlorophyll content (81 DAS)	0	0.0111111
branches per stem	enet	leaf 6 width (74 DAS)	0	0
branches per stem	enet	leaf 8 area (81 DAS)	0	0
branches per stem	enet	leaf 8 length (76 DAS)	0	0
branches per stem	enet	leaf 8 length (81 DAS)	0	0
branches per stem	enet	leaf 8 fresh weight (81 DAS)	0	0
branches per stem	enet	leaf 8 width (76 DAS)	0	0
branches per stem	enet	leaf 8 width (81 DAS)	0	0
branches per stem	rf	leaf 8 lesions (76 DAS)	0.245	1
branches per stem	rf	leaf 8 chlorophyll content (81 DAS)	0.113	1
branches per stem	rf	leaf count (74 DAS)	0.102	1
branches per stem	rf	leaf 8 width (81 DAS)	0.1005	1
branches per stem	rf	leaf 8 length (81 DAS)	0.0975	1
branches per stem	rf	leaf 6 width (74 DAS)	0.0645	1
branches per stem	rf	rosette area (42 DAS)	0.053	1
branches per stem	rf	leaf 6 length (74 DAS)	0.049	1
branches per stem	rf	rosette lesions (74 DAS)	0.036	1
branches per stem	rf	leaf 8 area (81 DAS)	0.0326735	1
branches per stem	rf	leaf 6 lesions (74 DAS)	0.014	1
branches per stem	rf	leaf 8 fresh weight (81 DAS)	0.013	1
branches per stem	rf	leaf 8 length (76 DAS)	0.011	0.988889
branches per stem	rf	leaf 8 width (76 DAS)	0.008	1
branch count stem 1/length stem 1	enet	rosette area (42 DAS)	0.00375518	1
branch count stem 1/length stem 1	enet	leaf 8 area (81 DAS)	0.00162373	0.844444
branch count stem 1/length stem 1	enet	leaf 8 width (81 DAS)	0.00149567	0.922222
branch count stem 1/length stem 1	enet	leaf 6 width (74 DAS)	0.000518429	0.8
branch count stem 1/length stem 1	enet	leaf 8 length (81 DAS)	0	0.388889
branch count stem 1/length stem 1	enet	leaf 8 lesions (76 DAS)	0	0.344444
branch count stem 1/length stem 1	enet	leaf 6 length (74 DAS)	0	0.222222
branch count stem 1/length stem 1	enet	leaf 8 chlorophyll content (81 DAS)	0	0.0777778
branch count stem 1/length stem 1	enet	leaf 8 length (76 DAS)	0	0.0555556
branch count stem 1/length stem 1	enet	leaf count (74 DAS)	0	0.0222222
branch count stem 1/length stem 1	enet	leaf 8 fresh weight (81 DAS)	0	0.0111111
branch count stem 1/length stem 1	enet	leaf 6 lesions (74 DAS)	0	0
branch count stem 1/length stem 1	enet	leaf 8 width (76 DAS)	0	0
branch count stem 1/length stem 1	enet	rosette lesions (74 DAS)	0	0
branch count stem 1/length stem 1	rf	leaf 8 fresh weight (81 DAS)	0.295247	1
branch count stem 1/length stem 1	rf	leaf 8 area (81 DAS)	0.235513	1
branch count stem 1/length stem 1	rf	rosette area (42 DAS)	0.137545	1
branch count stem 1/length stem 1	rf	leaf 8 width (81 DAS)	0.0990536	1
branch count stem 1/length stem 1	rf	leaf 8 length (81 DAS)	0.087958	1
branch count stem 1/length stem 1	rf	leaf 6 length (74 DAS)	0.0647779	0.988889
branch count stem 1/length stem 1	rf	leaf 8 chlorophyll content (81 DAS)	0.0186885	0.822222
branch count stem 1/length stem 1	rf	leaf 6 width (74 DAS)	0.0133813	0.866667
branch count stem 1/length stem 1	rf	leaf 8 width (76 DAS)	0.00713056	1
branch count stem 1/length stem 1	rf	leaf 8 length (76 DAS)	0.00298929	0.888889
branch count stem 1/length stem 1	rf	leaf 8 lesions (76 DAS)	0.0025534	0.811111
branch count stem 1/length stem 1	rf	rosette lesions (74 DAS)	0.00220169	0.811111
branch count stem 1/length stem 1	rf	leaf 6 lesions (74 DAS)	0.00208149	0.811111
branch count stem 1/length stem 1	rf	leaf count (74 DAS)	0.00162607	0.866667
total shoot dry weight	enet	leaf 8 area (81 DAS)	6.65491	1
total shoot dry weight	enet	leaf 8 width (81 DAS)	5.50044	0.855556
total shoot dry weight	enet	leaf 6 length (74 DAS)	5.27645	1
total shoot dry weight	enet	leaf 8 length (81 DAS)	4.54161	0.711111
total shoot dry weight	enet	leaf 8 width (76 DAS)	4.2424	0.633333
total shoot dry weight	enet	leaf 8 fresh weight (81 DAS)	3.79535	0.633333
total shoot dry weight	enet	rosette area (42 DAS)	3.55745	0.911111
total shoot dry weight	enet	leaf 8 length (76 DAS)	3.49049	0.633333
total shoot dry weight	enet	leaf 6 width (74 DAS)	2.09756	0.6
total shoot dry weight	enet	leaf 6 lesions (74 DAS)	0.880309	0.544444
total shoot dry weight	enet	leaf count (74 DAS)	0.777497	0.555556
total shoot dry weight	enet	leaf 8 chlorophyll content (81 DAS)	0.676733	0.566667
total shoot dry weight	enet	leaf 8 lesions (76 DAS)	0	0.466667
total shoot dry weight	enet	rosette lesions (74 DAS)	0	0.466667
total shoot dry weight	rf	leaf 8 area (81 DAS)	0.391785	1
total shoot dry weight	rf	leaf 8 fresh weight (81 DAS)	0.256462	1
total shoot dry weight	rf	leaf 8 width (81 DAS)	0.122137	1
total shoot dry weight	rf	leaf 8 length (81 DAS)	0.0648688	1
total shoot dry weight	rf	leaf 6 length (74 DAS)	0.0568725	1
total shoot dry weight	rf	rosette area (42 DAS)	0.034075	1
total shoot dry weight	rf	leaf 8 width (76 DAS)	0.0271629	1
total shoot dry weight	rf	leaf 8 length (76 DAS)	0.0134155	1
total shoot dry weight	rf	leaf 8 chlorophyll content (81 DAS)	0.00849361	1
total shoot dry weight	rf	leaf 6 width (74 DAS)	0.00796087	1
total shoot dry weight	rf	leaf count (74 DAS)	0.00207554	1
total shoot dry weight	rf	leaf 8 lesions (76 DAS)	0.00143077	1
total shoot dry weight	rf	leaf 6 lesions (74 DAS)	0.00137041	1
total shoot dry weight	rf	rosette lesions (74 DAS)	0.000830432	1
dry weight stem 1	enet	leaf 8 area (81 DAS)	4.44403	1
dry weight stem 1	enet	leaf 8 length (81 DAS)	3.89328	0.866667
dry weight stem 1	enet	leaf 6 length (74 DAS)	3.76036	0.988889
dry weight stem 1	enet	leaf 8 width (81 DAS)	3.57674	0.766667
dry weight stem 1	enet	leaf 8 fresh weight (81 DAS)	3.11406	0.755556
dry weight stem 1	enet	leaf 8 width (76 DAS)	2.95431	0.755556
dry weight stem 1	enet	leaf 6 width (74 DAS)	2.77619	0.777778
dry weight stem 1	enet	leaf 8 length (76 DAS)	2.76306	0.755556
dry weight stem 1	enet	leaf 8 lesions (76 DAS)	1.66869	0.744444
dry weight stem 1	enet	leaf count (74 DAS)	0.62164	0.677778
dry weight stem 1	enet	rosette area (42 DAS)	0.453043	0.633333
dry weight stem 1	enet	leaf 6 lesions (74 DAS)	0.342361	0.577778
dry weight stem 1	enet	rosette lesions (74 DAS)	0.0791424	0.522222
dry weight stem 1	enet	leaf 8 chlorophyll content (81 DAS)	0.0241445	0.522222
dry weight stem 1	rf	leaf 8 area (81 DAS)	0.518	1
dry weight stem 1	rf	leaf 8 fresh weight (81 DAS)	0.265761	1
dry weight stem 1	rf	leaf 8 length (81 DAS)	0.0485	1
dry weight stem 1	rf	leaf 8 width (81 DAS)	0.048	1
dry weight stem 1	rf	leaf 6 length (74 DAS)	0.0455	1
dry weight stem 1	rf	leaf 6 width (74 DAS)	0.019	0.988889
dry weight stem 1	rf	leaf 8 width (76 DAS)	0.0145	1
dry weight stem 1	rf	leaf 8 length (76 DAS)	0.0106934	0.977778
dry weight stem 1	rf	rosette area (42 DAS)	0.001	0.666667
dry weight stem 1	rf	leaf count (74 DAS)	0	0.477778
dry weight stem 1	rf	leaf 8 lesions (76 DAS)	0	0.366667
dry weight stem 1	rf	leaf 8 chlorophyll content (81 DAS)	0	0.255556
dry weight stem 1	rf	leaf 6 lesions (74 DAS)	0	0.2
dry weight stem 1	rf	rosette lesions (74 DAS)	0	0.2
total shoot dry weight (w/o seeds)	enet	leaf 8 area (81 DAS)	4.28217	1
total shoot dry weight (w/o seeds)	enet	leaf 8 width (81 DAS)	3.55536	0.822222
total shoot dry weight (w/o seeds)	enet	leaf 6 length (74 DAS)	3.35083	0.977778
total shoot dry weight (w/o seeds)	enet	leaf 8 length (81 DAS)	3.02464	0.677778
total shoot dry weight (w/o seeds)	enet	leaf 8 width (76 DAS)	2.82511	0.611111
total shoot dry weight (w/o seeds)	enet	leaf 8 fresh weight (81 DAS)	2.61292	0.611111
total shoot dry weight (w/o seeds)	enet	leaf 8 length (76 DAS)	2.28873	0.611111
total shoot dry weight (w/o seeds)	enet	rosette area (42 DAS)	2.12923	0.833333
total shoot dry weight (w/o seeds)	enet	leaf 6 lesions (74 DAS)	0.733343	0.544444
total shoot dry weight (w/o seeds)	enet	leaf 6 width (74 DAS)	0.553536	0.555556
total shoot dry weight (w/o seeds)	enet	leaf count (74 DAS)	0.229574	0.522222
total shoot dry weight (w/o seeds)	enet	leaf 8 chlorophyll content (81 DAS)	0	0.455556
total shoot dry weight (w/o seeds)	enet	rosette lesions (74 DAS)	0	0.455556
total shoot dry weight (w/o seeds)	enet	leaf 8 lesions (76 DAS)	0	0.433333
total shoot dry weight (w/o seeds)	rf	leaf 8 area (81 DAS)	0.325525	1
total shoot dry weight (w/o seeds)	rf	leaf 8 fresh weight (81 DAS)	0.257551	1
total shoot dry weight (w/o seeds)	rf	leaf 8 width (81 DAS)	0.113135	1
total shoot dry weight (w/o seeds)	rf	leaf 8 length (81 DAS)	0.105921	1
total shoot dry weight (w/o seeds)	rf	leaf 6 length (74 DAS)	0.0596385	1
total shoot dry weight (w/o seeds)	rf	leaf 8 width (76 DAS)	0.0433194	1
total shoot dry weight (w/o seeds)	rf	rosette area (42 DAS)	0.0317702	1
total shoot dry weight (w/o seeds)	rf	leaf 8 length (76 DAS)	0.0192647	1
total shoot dry weight (w/o seeds)	rf	leaf 6 width (74 DAS)	0.0101528	0.977778
total shoot dry weight (w/o seeds)	rf	leaf 8 chlorophyll content (81 DAS)	0.0071228	0.933333
total shoot dry weight (w/o seeds)	rf	leaf count (74 DAS)	0.00280324	0.966667
total shoot dry weight (w/o seeds)	rf	leaf 6 lesions (74 DAS)	0.00212418	0.933333
total shoot dry weight (w/o seeds)	rf	leaf 8 lesions (76 DAS)	0.00202104	0.933333
total shoot dry weight (w/o seeds)	rf	rosette lesions (74 DAS)	0.00110456	0.933333
dry weight stem 1 (w/o seeds)	enet	leaf 8 area (81 DAS)	3.0228	1
dry weight stem 1 (w/o seeds)	enet	leaf 8 length (81 DAS)	2.48277	0.833333
dry weight stem 1 (w/o seeds)	enet	leaf 6 length (74 DAS)	2.38388	0.955556
dry weight stem 1 (w/o seeds)	enet	leaf 8 width (81 DAS)	2.3614	0.688889
dry weight stem 1 (w/o seeds)	enet	leaf 8 fresh weight (81 DAS)	2.12204	0.655556
dry weight stem 1 (w/o seeds)	enet	leaf 8 width (76 DAS)	1.96584	0.655556
dry weight stem 1 (w/o seeds)	enet	leaf 8 length (76 DAS)	1.77952	0.655556
dry weight stem 1 (w/o seeds)	enet	leaf 6 width (74 DAS)	1.32044	0.644444
dry weight stem 1 (w/o seeds)	enet	leaf 8 lesions (76 DAS)	0.80795	0.6
dry weight stem 1 (w/o seeds)	enet	leaf 6 lesions (74 DAS)	0.50422	0.555556
dry weight stem 1 (w/o seeds)	enet	leaf count (74 DAS)	0.282013	0.588889
dry weight stem 1 (w/o seeds)	enet	rosette area (42 DAS)	0.24085	0.555556
dry weight stem 1 (w/o seeds)	enet	leaf 8 chlorophyll content (81 DAS)	0	0.422222
dry weight stem 1 (w/o seeds)	enet	rosette lesions (74 DAS)	0	0.377778
dry weight stem 1 (w/o seeds)	rf	leaf 8 area (81 DAS)	0.4045	1
dry weight stem 1 (w/o seeds)	rf	leaf 8 fresh weight (81 DAS)	0.2325	1
dry weight stem 1 (w/o seeds)	rf	leaf 8 length (81 DAS)	0.1825	1
dry weight stem 1 (w/o seeds)	rf	leaf 8 width (81 DAS)	0.047	1
dry weight stem 1 (w/o seeds)	rf	leaf 6 length (74 DAS)	0.042618	1
dry weight stem 1 (w/o seeds)	rf	leaf 8 width (76 DAS)	0.0245	1
dry weight stem 1 (w/o seeds)	rf	leaf 8 length (76 DAS)	0.0203507	1
dry weight stem 1 (w/o seeds)	rf	leaf 6 width (74 DAS)	0.0143631	1
dry weight stem 1 (w/o seeds)	rf	rosette area (42 DAS)	0.002	0.755556
dry weight stem 1 (w/o seeds)	rf	leaf count (74 DAS)	0.002	0.722222
dry weight stem 1 (w/o seeds)	rf	leaf 8 lesions (76 DAS)	0	0.488889
dry weight stem 1 (w/o seeds)	rf	leaf 8 chlorophyll content (81 DAS)	0	0.233333
dry weight stem 1 (w/o seeds)	rf	leaf 6 lesions (74 DAS)	0	0.166667
dry weight stem 1 (w/o seeds)	rf	rosette lesions (74 DAS)	0	0.144444
total silique count	enet	leaf 8 area (81 DAS)	30.5104	1
total silique count	enet	leaf 6 length (74 DAS)	25.7968	1
total silique count	enet	rosette area (42 DAS)	20.5335	0.988889
total silique count	enet	leaf 8 width (81 DAS)	17.7254	0.644444
total silique count	enet	leaf 8 chlorophyll content (81 DAS)	15.1898	0.911111
total silique count	enet	leaf 8 width (76 DAS)	12.4721	0.522222
total silique count	enet	leaf 6 width (74 DAS)	12.4469	0.611111
total silique count	enet	leaf 8 length (76 DAS)	11.4981	0.522222
total silique count	enet	leaf 8 fresh weight (81 DAS)	11.4486	0.533333
total silique count	enet	leaf 8 length (81 DAS)	10.9985	0.522222
total silique count	enet	leaf 8 lesions (76 DAS)	5.60226	0.8
total silique count	enet	rosette lesions (74 DAS)	2.64685	0.577778
total silique count	enet	leaf 6 lesions (74 DAS)	1.49482	0.577778
total silique count	enet	leaf count (74 DAS)	0.664176	0.522222
total silique count	rf	leaf 8 area (81 DAS)	0.333461	1
total silique count	rf	leaf 8 fresh weight (81 DAS)	0.23511	1
total silique count	rf	leaf 8 width (81 DAS)	0.0976616	1
total silique count	rf	rosette area (42 DAS)	0.0765456	1
total silique count	rf	leaf 6 length (74 DAS)	0.0717518	1
total silique count	rf	leaf 8 length (81 DAS)	0.0592172	1
total silique count	rf	leaf 6 width (74 DAS)	0.0582013	1
total silique count	rf	leaf 8 width (76 DAS)	0.0216985	1
total silique count	rf	leaf 8 chlorophyll content (81 DAS)	0.0165447	1
total silique count	rf	leaf 8 length (76 DAS)	0.0104006	1
total silique count	rf	leaf count (74 DAS)	0.00297693	1
total silique count	rf	leaf 6 lesions (74 DAS)	0.00101187	1
total silique count	rf	rosette lesions (74 DAS)	0.000916594	1
total silique count	rf	leaf 8 lesions (76 DAS)	0.000640701	1
silique count stem 1	enet	leaf 8 area (81 DAS)	59.329	1
silique count stem 1	enet	leaf 6 width (74 DAS)	21.7354	0.955556
silique count stem 1	enet	leaf 6 length (74 DAS)	13.9842	0.933333
silique count stem 1	enet	leaf 8 chlorophyll content (81 DAS)	2.6496	0.588889
silique count stem 1	enet	leaf 8 length (81 DAS)	0	0.455556
silique count stem 1	enet	leaf count (74 DAS)	0	0.455556
silique count stem 1	enet	leaf 8 length (76 DAS)	0	0.433333
silique count stem 1	enet	leaf 8 fresh weight (81 DAS)	0	0.433333
silique count stem 1	enet	leaf 8 width (76 DAS)	0	0.433333
silique count stem 1	enet	leaf 8 width (81 DAS)	0	0.433333
silique count stem 1	enet	leaf 6 lesions (74 DAS)	0	0.411111
silique count stem 1	enet	rosette area (42 DAS)	0	0.411111
silique count stem 1	enet	leaf 8 lesions (76 DAS)	0	0.388889
silique count stem 1	enet	rosette lesions (74 DAS)	0	0.355556
silique count stem 1	rf	leaf 8 area (81 DAS)	0.5135	1
silique count stem 1	rf	leaf 8 fresh weight (81 DAS)	0.209129	1
silique count stem 1	rf	leaf 8 width (81 DAS)	0.0716204	1
silique count stem 1	rf	leaf 6 width (74 DAS)	0.0648005	1
silique count stem 1	rf	leaf 6 length (74 DAS)	0.0592487	1
silique count stem 1	rf	rosette area (42 DAS)	0.018	0.988889
silique count stem 1	rf	leaf 8 length (81 DAS)	0.0161128	1
silique count stem 1	rf	leaf 8 length (76 DAS)	0.0151472	0.966667
silique count stem 1	rf	leaf 8 width (76 DAS)	0.00840444	1
silique count stem 1	rf	leaf count (74 DAS)	0.00209434	0.688889
silique count stem 1	rf	leaf 8 chlorophyll content (81 DAS)	0.002	0.688889
silique count stem 1	rf	leaf 6 lesions (74 DAS)	0	0.4
silique count stem 1	rf	leaf 8 lesions (76 DAS)	0	0.4
silique count stem 1	rf	rosette lesions (74 DAS)	0	0.4
siliques per branch	enet	leaf 6 width (74 DAS)	1.8434	1
siliques per branch	enet	leaf 8 area (81 DAS)	0.727662	0.988889
siliques per branch	enet	leaf 6 length (74 DAS)	0	0.4
siliques per branch	enet	leaf 8 length (81 DAS)	0	0.255556
siliques per branch	enet	leaf 8 length (76 DAS)	0	0.244444
siliques per branch	enet	leaf 8 fresh weight (81 DAS)	0	0.244444
siliques per branch	enet	leaf 8 width (76 DAS)	0	0.244444
siliques per branch	enet	leaf 8 width (81 DAS)	0	0.244444
siliques per branch	enet	leaf 6 lesions (74 DAS)	0	0.222222
siliques per branch	enet	leaf 8 lesions (76 DAS)	0	0.2
siliques per branch	enet	rosette lesions (74 DAS)	0	0.188889
siliques per branch	enet	leaf count (74 DAS)	0	0.177778
siliques per branch	enet	rosette area (42 DAS)	0	0.166667
siliques per branch	enet	leaf 8 chlorophyll content (81 DAS)	0	0.144444
siliques per branch	rf	leaf 8 area (81 DAS)	0.312	1
siliques per branch	rf	leaf 6 width (74 DAS)	0.1885	1
siliques per branch	rf	leaf 8 width (81 DAS)	0.135	0.988889
siliques per branch	rf	rosette area (42 DAS)	0.087	1
siliques per branch	rf	leaf 8 fresh weight (81 DAS)	0.0855	1
siliques per branch	rf	leaf 6 length (74 DAS)	0.0664636	1
siliques per branch	rf	leaf 8 length (76 DAS)	0.048	0.977778
siliques per branch	rf	leaf 8 length (81 DAS)	0.01	0.988889
siliques per branch	rf	leaf 8 chlorophyll content (81 DAS)	0.006	0.966667
siliques per branch	rf	leaf count (74 DAS)	0.005	0.944444
siliques per branch	rf	leaf 8 width (76 DAS)	0.003	0.944444
siliques per branch	rf	leaf 6 lesions (74 DAS)	0.001	0.677778
siliques per branch	rf	rosette lesions (74 DAS)	0.001	0.511111
siliques per branch	rf	leaf 8 lesions (76 DAS)	0	0.266667
siliques per branch stem 1	enet	leaf 8 area (81 DAS)	2.25491	1
siliques per branch stem 1	enet	leaf 6 width (74 DAS)	1.77783	1
siliques per branch stem 1	enet	leaf 6 length (74 DAS)	0.247502	0.655556
siliques per branch stem 1	enet	leaf count (74 DAS)	0	0.4
siliques per branch stem 1	enet	leaf 8 length (76 DAS)	0	0.344444
siliques per branch stem 1	enet	leaf 8 length (81 DAS)	0	0.333333
siliques per branch stem 1	enet	leaf 8 fresh weight (81 DAS)	0	0.333333
siliques per branch stem 1	enet	leaf 8 width (76 DAS)	0	0.333333
siliques per branch stem 1	enet	leaf 8 width (81 DAS)	0	0.333333
siliques per branch stem 1	enet	leaf 8 chlorophyll content (81 DAS)	0	0.277778
siliques per branch stem 1	enet	rosette lesions (74 DAS)	0	0.255556
siliques per branch stem 1	enet	leaf 8 lesions (76 DAS)	0	0.155556
siliques per branch stem 1	enet	leaf 6 lesions (74 DAS)	0	0.144444
siliques per branch stem 1	enet	rosette area (42 DAS)	0	0.133333
siliques per branch stem 1	rf	leaf 8 area (81 DAS)	0.408	1
siliques per branch stem 1	rf	leaf 8 fresh weight (81 DAS)	0.1515	1
siliques per branch stem 1	rf	leaf 8 width (81 DAS)	0.136	1
siliques per branch stem 1	rf	rosette area (42 DAS)	0.0984671	1
siliques per branch stem 1	rf	leaf 6 width (74 DAS)	0.08	1
siliques per branch stem 1	rf	leaf 6 length (74 DAS)	0.029	1
siliques per branch stem 1	rf	leaf 8 length (76 DAS)	0.021	1
siliques per branch stem 1	rf	leaf 8 length (81 DAS)	0.0175	0.988889
siliques per branch stem 1	rf	leaf 8 width (76 DAS)	0.0115	1
siliques per branch stem 1	rf	leaf 8 chlorophyll content (81 DAS)	0.002	0.788889
siliques per branch stem 1	rf	leaf count (74 DAS)	0.002	0.777778
siliques per branch stem 1	rf	leaf 8 lesions (76 DAS)	0	0.166667
siliques per branch stem 1	rf	rosette lesions (74 DAS)	0	0.166667
siliques per branch stem 1	rf	leaf 6 lesions (74 DAS)	0	0.133333
taproot length	enet	leaf 8 width (81 DAS)	1.11911	1
taproot length	enet	leaf 6 length (74 DAS)	0.860418	1
taproot length	enet	leaf 8 chlorophyll content (81 DAS)	0.593743	0.944444
taproot length	enet	leaf 6 lesions (74 DAS)	0.225027	0.833333
taproot length	enet	leaf 8 lesions (76 DAS)	0	0.344444
taproot length	enet	leaf count (74 DAS)	0	0.322222
taproot length	enet	leaf 8 length (76 DAS)	0	0.233333
taproot length	enet	leaf 8 width (76 DAS)	0	0.222222
taproot length	enet	leaf 8 area (81 DAS)	0	0.211111
taproot length	enet	rosette lesions (74 DAS)	0	0.211111
taproot length	enet	leaf 6 width (74 DAS)	0	0.2
taproot length	enet	leaf 8 length (81 DAS)	0	0.188889
taproot length	enet	leaf 8 fresh weight (81 DAS)	0	0.188889
taproot length	enet	rosette area (42 DAS)	0	0.133333
taproot length	rf	leaf 8 area (81 DAS)	0.4955	1
taproot length	rf	leaf 6 length (74 DAS)	0.158	1
taproot length	rf	leaf 8 width (81 DAS)	0.1545	1
taproot length	rf	leaf 8 fresh weight (81 DAS)	0.0445	1
taproot length	rf	leaf 8 chlorophyll content (81 DAS)	0.036687	1
taproot length	rf	leaf 8 length (76 DAS)	0.026	0.988889
taproot length	rf	rosette area (42 DAS)	0.013	1
taproot length	rf	leaf count (74 DAS)	0.008	0.966667
taproot length	rf	leaf 6 width (74 DAS)	0.008	0.911111
taproot length	rf	leaf 6 lesions (74 DAS)	0.006	0.944444
taproot length	rf	leaf 8 width (76 DAS)	0.005	0.977778
taproot length	rf	leaf 8 length (81 DAS)	0.003	0.866667
taproot length	rf	leaf 8 lesions (76 DAS)	0.001	0.688889
taproot length	rf	rosette lesions (74 DAS)	0	0.4
root system width	enet	rosette area (42 DAS)	0.360768	1
root system width	enet	leaf 8 width (81 DAS)	0.252879	0.966667
root system width	enet	leaf 6 width (74 DAS)	0.202535	0.944444
root system width	enet	leaf 8 width (76 DAS)	0.196314	0.833333
root system width	enet	leaf 6 length (74 DAS)	0.194083	0.911111
root system width	enet	leaf 8 length (81 DAS)	0.175553	0.866667
root system width	enet	leaf count (74 DAS)	0.169221	0.844444
root system width	enet	leaf 8 area (81 DAS)	0.121767	0.822222
root system width	enet	leaf 8 length (76 DAS)	0.0951887	0.822222
root system width	enet	leaf 8 fresh weight (81 DAS)	0.0932817	0.811111
root system width	enet	rosette lesions (74 DAS)	0.0574501	0.788889
root system width	enet	leaf 8 chlorophyll content (81 DAS)	0.0142594	0.6
root system width	enet	leaf 8 lesions (76 DAS)	0	0.4
root system width	enet	leaf 6 lesions (74 DAS)	0	0.111111
root system width	rf	rosette area (42 DAS)	0.316499	1
root system width	rf	leaf 8 length (81 DAS)	0.221377	1
root system width	rf	leaf 8 area (81 DAS)	0.120408	1
root system width	rf	leaf 8 fresh weight (81 DAS)	0.084268	1
root system width	rf	leaf 8 length (76 DAS)	0.053209	1
root system width	rf	leaf 8 width (81 DAS)	0.0415873	1
root system width	rf	leaf 6 length (74 DAS)	0.0335551	1
root system width	rf	leaf 6 width (74 DAS)	0.0260774	1
root system width	rf	leaf 8 width (76 DAS)	0.0220565	0.988889
root system width	rf	leaf 8 chlorophyll content (81 DAS)	0.0170227	1
root system width	rf	leaf count (74 DAS)	0.004759	0.9
root system width	rf	rosette lesions (74 DAS)	0.00302616	0.711111
root system width	rf	leaf 6 lesions (74 DAS)	0.00295796	0.611111
root system width	rf	leaf 8 lesions (76 DAS)	0.00265266	0.744444
total seed weight/shoot dry weight	enet	leaf 8 width (81 DAS)	0	0.211111
total seed weight/shoot dry weight	enet	leaf count (74 DAS)	0	0.0444444
total seed weight/shoot dry weight	enet	leaf 6 width (74 DAS)	0	0.0333333
total seed weight/shoot dry weight	enet	rosette area (42 DAS)	0	0.0333333
total seed weight/shoot dry weight	enet	leaf 6 length (74 DAS)	0	0.0111111
total seed weight/shoot dry weight	enet	leaf 8 chlorophyll content (81 DAS)	0	0.0111111
total seed weight/shoot dry weight	enet	leaf 8 length (76 DAS)	0	0.0111111
total seed weight/shoot dry weight	enet	leaf 8 length (81 DAS)	0	0.0111111
total seed weight/shoot dry weight	enet	rosette lesions (74 DAS)	0	0.0111111
total seed weight/shoot dry weight	enet	leaf 6 lesions (74 DAS)	0	0
total seed weight/shoot dry weight	enet	leaf 8 area (81 DAS)	0	0
total seed weight/shoot dry weight	enet	leaf 8 lesions (76 DAS)	0	0
total seed weight/shoot dry weight	enet	leaf 8 fresh weight (81 DAS)	0	0
total seed weight/shoot dry weight	enet	leaf 8 width (76 DAS)	0	0
total seed weight/shoot dry weight	rf	leaf 8 width (81 DAS)	0.239	1
total seed weight/shoot dry weight	rf	leaf 6 width (74 DAS)	0.156	1
total seed weight/shoot dry weight	rf	leaf 6 length (74 DAS)	0.108	1
total seed weight/shoot dry weight	rf	leaf 8 chlorophyll content (81 DAS)	0.0955	1
total seed weight/shoot dry weight	rf	leaf 8 length (81 DAS)	0.0945	1
total seed weight/shoot dry weight	rf	leaf 8 area (81 DAS)	0.06	1
total seed weight/shoot dry weight	rf	rosette area (42 DAS)	0.0545	1
total seed weight/shoot dry weight	rf	leaf 8 length (76 DAS)	0.039	1
total seed weight/shoot dry weight	rf	leaf count (74 DAS)	0.035	1
total seed weight/shoot dry weight	rf	leaf 8 fresh weight (81 DAS)	0.029	1
total seed weight/shoot dry weight	rf	leaf 6 lesions (74 DAS)	0.0154444	0.944444
total seed weight/shoot dry weight	rf	leaf 8 lesions (76 DAS)	0.0135	1
total seed weight/shoot dry weight	rf	rosette lesions (74 DAS)	0.009	0.966667
total seed weight/shoot dry weight	rf	leaf 8 width (76 DAS)	0.0065	1
seed weight stem 1/dry weight stem 1	enet	leaf 6 width (74 DAS)	0	0.155556
seed weight stem 1/dry weight stem 1	enet	rosette lesions (74 DAS)	0	0.111111
seed weight stem 1/dry weight stem 1	enet	leaf count (74 DAS)	0	0.0444444
seed weight stem 1/dry weight stem 1	enet	leaf 8 chlorophyll content (81 DAS)	0	0.0333333
seed weight stem 1/dry weight stem 1	enet	leaf 8 fresh weight (81 DAS)	0	0.0111111
seed weight stem 1/dry weight stem 1	enet	leaf 8 width (81 DAS)	0	0.0111111
seed weight stem 1/dry weight stem 1	enet	leaf 6 length (74 DAS)	0	0
seed weight stem 1/dry weight stem 1	enet	leaf 6 lesions (74 DAS)	0	0
seed weight stem 1/dry weight stem 1	enet	leaf 8 area (81 DAS)	0	0
seed weight stem 1/dry weight stem 1	enet	leaf 8 length (76 DAS)	0	0
seed weight stem 1/dry weight stem 1	enet	leaf 8 length (81 DAS)	0	0
seed weight stem 1/dry weight stem 1	enet	leaf 8 lesions (76 DAS)	0	0
seed weight stem 1/dry weight stem 1	enet	leaf 8 width (76 DAS)	0	0
seed weight stem 1/dry weight stem 1	enet	rosette area (42 DAS)	0	0
seed weight stem 1/dry weight stem 1	rf	leaf 6 width (74 DAS)	0.4895	1
seed weight stem 1/dry weight stem 1	rf	leaf 8 width (81 DAS)	0.123	1
seed weight stem 1/dry weight stem 1	rf	leaf 8 area (81 DAS)	0.113502	1
seed weight stem 1/dry weight stem 1	rf	leaf 8 length (81 DAS)	0.0985	0.988889
seed weight stem 1/dry weight stem 1	rf	leaf 6 length (74 DAS)	0.043	1
seed weight stem 1/dry weight stem 1	rf	rosette area (42 DAS)	0.04	1
seed weight stem 1/dry weight stem 1	rf	leaf count (74 DAS)	0.031	1
seed weight stem 1/dry weight stem 1	rf	leaf 8 length (76 DAS)	0.028	1
seed weight stem 1/dry weight stem 1	rf	leaf 8 chlorophyll content (81 DAS)	0.016	1
seed weight stem 1/dry weight stem 1	rf	leaf 8 fresh weight (81 DAS)	0.009	1
seed weight stem 1/dry weight stem 1	rf	leaf 8 width (76 DAS)	0.009	1
seed weight stem 1/dry weight stem 1	rf	leaf 8 lesions (76 DAS)	0.003	0.922222
seed weight stem 1/dry weight stem 1	rf	rosette lesions (74 DAS)	0.001	0.577778
seed weight stem 1/dry weight stem 1	rf	leaf 6 lesions (74 DAS)	0.001	0.511111
total seed count	enet	leaf 8 area (81 DAS)	349.533	1
total seed count	enet	leaf 8 width (81 DAS)	323.607	0.922222
total seed count	enet	leaf 6 length (74 DAS)	304.618	1
total seed count	enet	leaf 8 length (81 DAS)	287.316	0.944444
total seed count	enet	leaf 8 width (76 DAS)	258.007	0.888889
total seed count	enet	leaf 8 length (76 DAS)	245.308	0.888889
total seed count	enet	leaf 6 width (74 DAS)	240.867	0.888889
total seed count	enet	leaf 8 fresh weight (81 DAS)	233.258	0.888889
total seed count	enet	rosette area (42 DAS)	209.477	0.922222
total seed count	enet	leaf 8 chlorophyll content (81 DAS)	140.171	0.911111
total seed count	enet	leaf count (74 DAS)	106.44	0.888889
total seed count	enet	leaf 6 lesions (74 DAS)	56.6048	0.877778
total seed count	enet	rosette lesions (74 DAS)	35.193	0.855556
total seed count	enet	leaf 8 lesions (76 DAS)	27.115	0.833333
total seed count	rf	leaf 8 area (81 DAS)	0.481586	1
total seed count	rf	leaf 8 fresh weight (81 DAS)	0.19102	1
total seed count	rf	leaf 8 width (81 DAS)	0.0947042	1
total seed count	rf	leaf 6 length (74 DAS)	0.0698506	1
total seed count	rf	leaf 8 length (81 DAS)	0.0490328	1
total seed count	rf	rosette area (42 DAS)	0.0308876	1
total seed count	rf	leaf 6 width (74 DAS)	0.0187024	1
total seed count	rf	leaf 8 width (76 DAS)	0.0175848	1
total seed count	rf	leaf 8 chlorophyll content (81 DAS)	0.010681	1
total seed count	rf	leaf 8 length (76 DAS)	0.00848142	1
total seed count	rf	leaf count (74 DAS)	0.00286114	1
total seed count	rf	leaf 6 lesions (74 DAS)	0.00165519	1
total seed count	rf	rosette lesions (74 DAS)	0.000769047	1
total seed count	rf	leaf 8 lesions (76 DAS)	0.000695035	1
seed count stem 1	enet	leaf 8 area (81 DAS)	259.794	1
seed count stem 1	enet	leaf 6 width (74 DAS)	256.507	0.977778
seed count stem 1	enet	leaf 6 length (74 DAS)	242.04	0.966667
seed count stem 1	enet	leaf 8 length (81 DAS)	240.531	0.944444
seed count stem 1	enet	leaf 8 width (81 DAS)	203.068	0.888889
seed count stem 1	enet	leaf 8 length (76 DAS)	176.785	0.888889
seed count stem 1	enet	leaf 8 fresh weight (81 DAS)	166.459	0.888889
seed count stem 1	enet	leaf 8 width (76 DAS)	162.843	0.888889
seed count stem 1	enet	leaf 8 lesions (76 DAS)	121.979	0.911111
seed count stem 1	enet	rosette lesions (74 DAS)	82.4235	0.9
seed count stem 1	enet	leaf 8 chlorophyll content (81 DAS)	70.9557	0.888889
seed count stem 1	enet	leaf count (74 DAS)	61.5938	0.877778
seed count stem 1	enet	rosette area (42 DAS)	34.0946	0.855556
seed count stem 1	enet	leaf 6 lesions (74 DAS)	27.8456	0.866667
seed count stem 1	rf	leaf 8 area (81 DAS)	0.589532	1
seed count stem 1	rf	leaf 8 fresh weight (81 DAS)	0.147996	1
seed count stem 1	rf	leaf 6 length (74 DAS)	0.0625774	1
seed count stem 1	rf	leaf 6 width (74 DAS)	0.0613733	1
seed count stem 1	rf	leaf 8 width (81 DAS)	0.048	1
seed count stem 1	rf	leaf 8 length (81 DAS)	0.017	1
seed count stem 1	rf	leaf 8 width (76 DAS)	0.006	0.966667
seed count stem 1	rf	leaf 8 length (76 DAS)	0.00591658	0.922222
seed count stem 1	rf	rosette area (42 DAS)	0.0052341	0.733333
seed count stem 1	rf	leaf 8 chlorophyll content (81 DAS)	0.00257753	0.588889
seed count stem 1	rf	leaf count (74 DAS)	0.00141818	0.611111
seed count stem 1	rf	rosette lesions (74 DAS)	0.000554039	0.511111
seed count stem 1	rf	leaf 6 lesions (74 DAS)	0.000491557	0.511111
seed count stem 1	rf	leaf 8 lesions (76 DAS)	0.000305553	0.522222
seeds per silique	enet	leaf 8 width (81 DAS)	1.83827e-17	0.555556
seeds per silique	enet	leaf 8 length (81 DAS)	0	0.488889
seeds per silique	enet	leaf 8 width (76 DAS)	0	0.433333
seeds per silique	enet	leaf 8 area (81 DAS)	0	0.355556
seeds per silique	enet	leaf 8 length (76 DAS)	0	0.344444
seeds per silique	enet	leaf 8 lesions (76 DAS)	0	0.288889
seeds per silique	enet	leaf count (74 DAS)	0	0.155556
seeds per silique	enet	rosette lesions (74 DAS)	0	0.144444
seeds per silique	enet	leaf 6 lesions (74 DAS)	0	0.133333
seeds per silique	enet	leaf 8 fresh weight (81 DAS)	0	0.111111
seeds per silique	enet	leaf 8 chlorophyll content (81 DAS)	0	0.0888889
seeds per silique	enet	rosette area (42 DAS)	0	0.0888889
seeds per silique	enet	leaf 6 length (74 DAS)	0	0.0555556
seeds per silique	enet	leaf 6 width (74 DAS)	0	0.0333333
seeds per silique	rf	leaf 8 width (81 DAS)	0.305955	1
seeds per silique	rf	leaf 8 area (81 DAS)	0.207559	1
seeds per silique	rf	leaf 8 length (81 DAS)	0.0824165	1
seeds per silique	rf	rosette area (42 DAS)	0.0745998	1
seeds per silique	rf	leaf 8 lesions (76 DAS)	0.0579574	1
seeds per silique	rf	leaf 8 chlorophyll content (81 DAS)	0.042	1
seeds per silique	rf	leaf 6 length (74 DAS)	0.0269981	1
seeds per silique	rf	leaf 8 fresh weight (81 DAS)	0.0256557	1
seeds per silique	rf	leaf 8 width (76 DAS)	0.0208148	1
seeds per silique	rf	rosette lesions (74 DAS)	0.017871	0.988889
seeds per silique	rf	leaf 6 width (74 DAS)	0.0152939	1
seeds per silique	rf	leaf 6 lesions (74 DAS)	0.0119488	0.966667
seeds per silique	rf	leaf 8 length (76 DAS)	0.00998434	1
seeds per silique	rf	leaf count (74 DAS)	0.00270591	0.855556
seeds per silique stem 1	enet	leaf 8 length (81 DAS)	0.0189665	0.611111
seeds per silique stem 1	enet	leaf 8 width (81 DAS)	0.0130991	0.566667
seeds per silique stem 1	enet	leaf 8 width (76 DAS)	0.0117694	0.533333
seeds per silique stem 1	enet	leaf 8 length (76 DAS)	0.00270619	0.511111
seeds per silique stem 1	enet	leaf 8 area (81 DAS)	0.000923363	0.5
seeds per silique stem 1	enet	leaf 8 lesions (76 DAS)	0	0.4
seeds per silique stem 1	enet	leaf 8 fresh weight (81 DAS)	0	0.344444
seeds per silique stem 1	enet	leaf count (74 DAS)	0	0.333333
seeds per silique stem 1	enet	rosette lesions (74 DAS)	0	0.322222
seeds per silique stem 1	enet	leaf 6 length (74 DAS)	0	0.277778
seeds per silique stem 1	enet	leaf 6 lesions (74 DAS)	0	0.277778
seeds per silique stem 1	enet	leaf 8 chlorophyll content (81 DAS)	0	0.122222
seeds per silique stem 1	enet	rosette area (42 DAS)	0	0.1
seeds per silique stem 1	enet	leaf 6 width (74 DAS)	0	0.0666667
seeds per silique stem 1	rf	leaf 8 width (81 DAS)	0.271195	1
seeds per silique stem 1	rf	leaf 8 area (81 DAS)	0.188773	1
seeds per silique stem 1	rf	leaf 8 length (81 DAS)	0.0784885	1
seeds per silique stem 1	rf	rosette area (42 DAS)	0.0742809	1
seeds per silique stem 1	rf	leaf 8 chlorophyll content (81 DAS)	0.0620815	1
seeds per silique stem 1	rf	leaf 8 lesions (76 DAS)	0.0494091	1
seeds per silique stem 1	rf	leaf 8 fresh weight (81 DAS)	0.0487562	1
seeds per silique stem 1	rf	leaf 6 length (74 DAS)	0.0434028	1
seeds per silique stem 1	rf	leaf 8 width (76 DAS)	0.0330251	1
seeds per silique stem 1	rf	rosette lesions (74 DAS)	0.0283451	1
seeds per silique stem 1	rf	leaf 6 lesions (74 DAS)	0.0172878	0.888889
seeds per silique stem 1	rf	leaf 6 width (74 DAS)	0.0136693	1
seeds per silique stem 1	rf	leaf 8 length (76 DAS)	0.0115815	1
seeds per silique stem 1	rf	leaf count (74 DAS)	0.00563547	0.966667
total seed weight	enet	leaf 8 area (81 DAS)	2.22106	1
total seed weight	enet	leaf 8 width (81 DAS)	1.96159	0.944444
total seed weight	enet	leaf 6 length (74 DAS)	1.71408	1
total seed weight	enet	leaf 8 length (81 DAS)	1.5831	0.811111
total seed weight	enet	leaf 8 width (76 DAS)	1.42081	0.766667
total seed weight	enet	rosette area (42 DAS)	1.23052	0.955556
total seed weight	enet	leaf 8 length (76 DAS)	1.16882	0.733333
total seed weight	enet	leaf 8 fresh weight (81 DAS)	1.16234	0.7
total seed weight	enet	leaf 6 width (74 DAS)	1.15564	0.711111
total seed weight	enet	leaf 8 chlorophyll content (81 DAS)	0.605442	0.733333
total seed weight	enet	leaf count (74 DAS)	0.14285	0.577778
total seed weight	enet	leaf 6 lesions (74 DAS)	0	0.444444
total seed weight	enet	leaf 8 lesions (76 DAS)	0	0.433333
total seed weight	enet	rosette lesions (74 DAS)	0	0.388889
total seed weight	rf	leaf 8 area (81 DAS)	0.445262	1
total seed weight	rf	leaf 8 fresh weight (81 DAS)	0.182844	1
total seed weight	rf	leaf 8 width (81 DAS)	0.130779	1
total seed weight	rf	leaf 6 length (74 DAS)	0.0691335	1
total seed weight	rf	leaf 8 length (81 DAS)	0.0493598	1
total seed weight	rf	rosette area (42 DAS)	0.0365546	1
total seed weight	rf	leaf 8 width (76 DAS)	0.0213546	1
total seed weight	rf	leaf 6 width (74 DAS)	0.0163856	1
total seed weight	rf	leaf 8 chlorophyll content (81 DAS)	0.0134003	1
total seed weight	rf	leaf 8 length (76 DAS)	0.00729184	1
total seed weight	rf	leaf count (74 DAS)	0.00379636	1
total seed weight	rf	leaf 6 lesions (74 DAS)	0.00163482	1
total seed weight	rf	rosette lesions (74 DAS)	0.000763519	0.988889
total seed weight	rf	leaf 8 lesions (76 DAS)	0.00063381	1
seed weight stem 1	enet	leaf 8 area (81 DAS)	1.48313	1
seed weight stem 1	enet	leaf 6 width (74 DAS)	1.38943	0.955556
seed weight stem 1	enet	leaf 8 length (81 DAS)	1.34124	0.955556
seed weight stem 1	enet	leaf 6 length (74 DAS)	1.32442	0.977778
seed weight stem 1	enet	leaf 8 width (81 DAS)	1.1588	0.922222
seed weight stem 1	enet	leaf 8 width (76 DAS)	0.886418	0.9
seed weight stem 1	enet	leaf 8 fresh weight (81 DAS)	0.881632	0.844444
seed weight stem 1	enet	leaf 8 length (76 DAS)	0.880288	0.866667
seed weight stem 1	enet	leaf 8 lesions (76 DAS)	0.651246	0.9
seed weight stem 1	enet	leaf 8 chlorophyll content (81 DAS)	0.289946	0.755556
seed weight stem 1	enet	leaf count (74 DAS)	0.225078	0.733333
seed weight stem 1	enet	rosette lesions (74 DAS)	0.17983	0.677778
seed weight stem 1	enet	rosette area (42 DAS)	0.111551	0.611111
seed weight stem 1	enet	leaf 6 lesions (74 DAS)	0.0203669	0.577778
seed weight stem 1	rf	leaf 8 area (81 DAS)	0.591858	1
seed weight stem 1	rf	leaf 8 fresh weight (81 DAS)	0.155596	1
seed weight stem 1	rf	leaf 6 length (74 DAS)	0.063955	1
seed weight stem 1	rf	leaf 8 width (81 DAS)	0.0633594	1
seed weight stem 1	rf	leaf 6 width (74 DAS)	0.0451124	1
seed weight stem 1	rf	leaf 8 length (81 DAS)	0.0140811	1
seed weight stem 1	rf	leaf 8 width (76 DAS)	0.006	0.966667
seed weight stem 1	rf	rosette area (42 DAS)	0.00502821	0.722222
seed weight stem 1	rf	leaf 8 chlorophyll content (81 DAS)	0.00402633	0.722222
seed weight stem 1	rf	leaf 8 length (76 DAS)	0.00397325	0.888889
seed weight stem 1	rf	leaf count (74 DAS)	0.00248566	0.611111
seed weight stem 1	rf	leaf 6 lesions (74 DAS)	0.00180492	0.6
seed weight stem 1	rf	rosette lesions (74 DAS)	0.00061262	0.6
seed weight stem 1	rf	leaf 8 lesions (76 DAS)	0.000392257	0.588889
max shoot growth rate	enet	leaf 6 length (74 DAS)	0.011765	1
max shoot growth rate	enet	leaf 8 length (81 DAS)	0.00929288	0.977778
max shoot growth rate	enet	leaf 8 width (81 DAS)	0.00494065	0.844444
max shoot growth rate	enet	leaf 6 width (74 DAS)	0.00421595	0.877778
max shoot growth rate	enet	leaf 6 lesions (74 DAS)	0.00102464	0.611111
max shoot growth rate	enet	leaf 8 length (76 DAS)	0	0.0555556
max shoot growth rate	enet	leaf 8 lesions (76 DAS)	0	0.0333333
max shoot growth rate	enet	rosette lesions (74 DAS)	0	0.0111111
max shoot growth rate	enet	leaf 8 area (81 DAS)	0	0
max shoot growth rate	enet	leaf 8 chlorophyll content (81 DAS)	0	0
max shoot growth rate	enet	leaf 8 fresh weight (81 DAS)	0	0
max shoot growth rate	enet	leaf 8 width (76 DAS)	0	0
max shoot growth rate	enet	leaf count (74 DAS)	0	0
max shoot growth rate	enet	rosette area (42 DAS)	0	0
max shoot growth rate	rf	leaf 8 width (81 DAS)	0.260906	1
max shoot growth rate	rf	leaf 6 length (74 DAS)	0.161646	1
max shoot growth rate	rf	leaf 8 area (81 DAS)	0.104528	1
max shoot growth rate	rf	leaf 8 chlorophyll content (81 DAS)	0.0930033	0.888889
max shoot growth rate	rf	leaf 8 length (81 DAS)	0.0895425	1
max shoot growth rate	rf	rosette area (42 DAS)	0.0560801	1
max shoot growth rate	rf	leaf 6 width (74 DAS)	0.0522646	1
max shoot growth rate	rf	leaf 8 fresh weight (81 DAS)	0.049669	1
max shoot growth rate	rf	leaf count (74 DAS)	0.0285836	0.977778
max shoot growth rate	rf	leaf 8 width (76 DAS)	0.0255725	1
max shoot growth rate	rf	leaf 8 length (76 DAS)	0.0216721	0.988889
max shoot growth rate	rf	rosette lesions (74 DAS)	0.018462	0.788889
max shoot growth rate	rf	leaf 8 lesions (76 DAS)	0.0138923	0.8
max shoot growth rate	rf	leaf 6 lesions (74 DAS)	0.0124328	0.9
end of shoot growth	enet	rosette lesions (74 DAS)	0.215052	0.977778
end of shoot growth	enet	leaf 8 width (81 DAS)	0.197986	0.988889
end of shoot growth	enet	leaf 6 length (74 DAS)	0.117222	0.888889
end of shoot growth	enet	leaf 8 length (76 DAS)	0.0737049	0.877778
end of shoot growth	enet	leaf 6 width (74 DAS)	0.0725628	0.922222
end of shoot growth	enet	leaf 8 length (81 DAS)	0.0714648	0.877778
end of shoot growth	enet	leaf 6 lesions (74 DAS)	0.0612201	0.877778
end of shoot growth	enet	leaf 8 width (76 DAS)	0.0557905	0.855556
end of shoot growth	enet	leaf 8 area (81 DAS)	4.08825e-05	0.5
end of shoot growth	enet	leaf 8 chlorophyll content (81 DAS)	0	0.455556
end of shoot growth	enet	leaf 8 lesions (76 DAS)	0	0.333333
end of shoot growth	enet	rosette area (42 DAS)	0	0.0777778
end of shoot growth	enet	leaf count (74 DAS)	0	0.0555556
end of shoot growth	enet	leaf 8 fresh weight (81 DAS)	0	0
end of shoot growth	rf	leaf 8 width (81 DAS)	0.587	1
end of shoot growth	rf	leaf 8 length (81 DAS)	0.1205	1
end of shoot growth	rf	leaf 8 area (81 DAS)	0.053	1
end of shoot growth	rf	leaf 8 length (76 DAS)	0.0515	1
end of shoot growth	rf	rosette lesions (74 DAS)	0.038	1
end of shoot growth	rf	leaf 6 width (74 DAS)	0.035	1
end of shoot growth	rf	leaf 6 length (74 DAS)	0.028	1
end of shoot growth	rf	leaf 8 fresh weight (81 DAS)	0.02	1
end of shoot growth	rf	rosette area (42 DAS)	0.017	0.988889
end of shoot growth	rf	leaf 8 width (76 DAS)	0.009	0.977778
end of shoot growth	rf	leaf 6 lesions (74 DAS)	0.004	0.844444
end of shoot growth	rf	leaf 8 chlorophyll content (81 DAS)	0.002	0.833333
end of shoot growth	rf	leaf count (74 DAS)	0.001	0.655556
end of shoot growth	rf	leaf 8 lesions (76 DAS)	0.001	0.611111
time of max shoot growth	enet	leaf 8 length (76 DAS)	0.109602	1
time of max shoot growth	enet	leaf 8 width (81 DAS)	0.107858	1
time of max shoot growth	enet	rosette area (42 DAS)	0.10491	1
time of max shoot growth	enet	leaf 8 length (81 DAS)	0.100721	1
time of max shoot growth	enet	leaf 8 width (76 DAS)	0.089666	1
time of max shoot growth	enet	leaf 6 width (74 DAS)	0.0662302	1
time of max shoot growth	enet	leaf 8 area (81 DAS)	0.0596385	0.977778
time of max shoot growth	enet	rosette lesions (74 DAS)	0.0477	0.966667
time of max shoot growth	enet	leaf 6 length (74 DAS)	0.0424036	0.966667
time of max shoot growth	enet	leaf 8 lesions (76 DAS)	0.0235102	0.877778
time of max shoot growth	enet	leaf count (74 DAS)	0.0204126	0.733333
time of max shoot growth	enet	leaf 8 fresh weight (81 DAS)	0.0147336	0.711111
time of max shoot growth	enet	leaf 8 chlorophyll content (81 DAS)	0.000414877	0.511111
time of max shoot growth	enet	leaf 6 lesions (74 DAS)	0	0.2
time of max shoot growth	rf	leaf 8 fresh weight (81 DAS)	0.219301	1
time of max shoot growth	rf	leaf 8 area (81 DAS)	0.180738	1
time of max shoot growth	rf	leaf 8 length (81 DAS)	0.106172	1
time of max shoot growth	rf	leaf 8 length (76 DAS)	0.0973707	1
time of max shoot growth	rf	rosette area (42 DAS)	0.0939486	1
time of max shoot growth	rf	leaf 8 width (81 DAS)	0.0908074	1
time of max shoot growth	rf	leaf 6 width (74 DAS)	0.0619146	1
time of max shoot growth	rf	leaf 8 chlorophyll content (81 DAS)	0.0307169	0.988889
time of max shoot growth	rf	leaf 8 width (76 DAS)	0.0252567	1
time of max shoot growth	rf	leaf 6 length (74 DAS)	0.0215633	1
time of max shoot growth	rf	leaf count (74 DAS)	0.0149807	0.855556
time of max shoot growth	rf	leaf 6 lesions (74 DAS)	0.0064229	0.855556
time of max shoot growth	rf	rosette lesions (74 DAS)	0.00528297	0.933333
time of max shoot growth	rf	leaf 8 lesions (76 DAS)	0.000547104	0.855556
plant height (278 DAS)	enet	leaf 8 length (81 DAS)	1.32227	1
plant height (278 DAS)	enet	leaf 6 length (74 DAS)	1.15964	1
plant height (278 DAS)	enet	leaf 6 width (74 DAS)	1.01958	1
plant height (278 DAS)	enet	rosette lesions (74 DAS)	0.841783	1
plant height (278 DAS)	enet	leaf 8 area (81 DAS)	0.629214	0.766667
plant height (278 DAS)	enet	leaf 8 length (76 DAS)	0.524188	0.622222
plant height (278 DAS)	enet	leaf 8 width (76 DAS)	0.26559	0.577778
plant height (278 DAS)	enet	leaf 8 width (81 DAS)	0.264425	0.611111
plant height (278 DAS)	enet	leaf 8 chlorophyll content (81 DAS)	0.199713	0.7
plant height (278 DAS)	enet	leaf 8 fresh weight (81 DAS)	0.199249	0.555556
plant height (278 DAS)	enet	leaf 8 lesions (76 DAS)	0.0433228	0.544444
plant height (278 DAS)	enet	leaf 6 lesions (74 DAS)	0.0138976	0.511111
plant height (278 DAS)	enet	rosette area (42 DAS)	0	0.477778
plant height (278 DAS)	enet	leaf count (74 DAS)	0	0.2
plant height (278 DAS)	rf	leaf 8 area (81 DAS)	0.145961	1
plant height (278 DAS)	rf	leaf 6 width (74 DAS)	0.143939	1
plant height (278 DAS)	rf	leaf 6 length (74 DAS)	0.135631	1
plant height (278 DAS)	rf	leaf 8 length (81 DAS)	0.106658	1
plant height (278 DAS)	rf	leaf 8 width (81 DAS)	0.103508	1
plant height (278 DAS)	rf	leaf 8 fresh weight (81 DAS)	0.102177	1
plant height (278 DAS)	rf	rosette area (42 DAS)	0.0824248	1
plant height (278 DAS)	rf	leaf 8 chlorophyll content (81 DAS)	0.0446502	1
plant height (278 DAS)	rf	leaf 8 length (76 DAS)	0.0409263	1
plant height (278 DAS)	rf	rosette lesions (74 DAS)	0.028111	0.988889
plant height (278 DAS)	rf	leaf 8 width (76 DAS)	0.0168755	1
plant height (278 DAS)	rf	leaf count (74 DAS)	0.0162463	0.988889
plant height (278 DAS)	rf	leaf 6 lesions (74 DAS)	0.0153373	0.988889
plant height (278 DAS)	rf	leaf 8 lesions (76 DAS)	0.00600426	0.988889
shoot count	enet	leaf 8 fresh weight (81 DAS)	1.80054	0.911111
shoot count	enet	leaf 8 length (76 DAS)	1.52569	0.9
shoot count	enet	leaf 8 area (81 DAS)	1.37716	0.911111
shoot count	enet	leaf 8 width (76 DAS)	1.15853	0.9
shoot count	enet	leaf count (74 DAS)	1.01591	0.933333
shoot count	enet	rosette area (42 DAS)	0.83529	0.988889
shoot count	enet	leaf 8 lesions (76 DAS)	0.798165	0.888889
shoot count	enet	leaf 8 width (81 DAS)	0.687939	0.9
shoot count	enet	rosette lesions (74 DAS)	0.556539	0.944444
shoot count	enet	leaf 8 length (81 DAS)	0.544677	0.9
shoot count	enet	leaf 6 width (74 DAS)	0.533755	0.844444
shoot count	enet	leaf 6 lesions (74 DAS)	0.421846	0.877778
shoot count	enet	leaf 8 chlorophyll content (81 DAS)	0.358034	0.866667
shoot count	enet	leaf 6 length (74 DAS)	0.316207	0.844444
shoot count	rf	leaf 8 fresh weight (81 DAS)	0.136957	1
shoot count	rf	leaf 8 area (81 DAS)	0.118274	1
shoot count	rf	rosette area (42 DAS)	0.11304	1
shoot count	rf	leaf 8 width (81 DAS)	0.105259	1
shoot count	rf	leaf 8 length (81 DAS)	0.0957379	1
shoot count	rf	leaf 8 width (76 DAS)	0.0775436	1
shoot count	rf	leaf 6 length (74 DAS)	0.0692956	1
shoot count	rf	leaf 6 width (74 DAS)	0.0625257	1
shoot count	rf	leaf 8 length (76 DAS)	0.0602677	1
shoot count	rf	leaf count (74 DAS)	0.0511746	1
shoot count	rf	leaf 8 chlorophyll content (81 DAS)	0.0494471	1
shoot count	rf	leaf 6 lesions (74 DAS)	0.0224113	1
shoot count	rf	rosette lesions (74 DAS)	0.0200207	1
shoot count	rf	leaf 8 lesions (76 DAS)	0.0169633	1

## Sheet: D. test scores single early ph
S8 Data D. Test set scores for the models of mature phenotypes using a single early phenotype as feature. Each row shows either the R2 score (testscore.R2) or the Pearson correlation (testscore.PC) between predicted and observed phenotype values in the test set of a given crossvalidation fold (0-9) of a given model repeat (0-8), using linear mixed-effect models with spatial error structure. For a…
Mature phenotype ID	feature ID	repeat ID	fold ID	metric	value
branch count stem 1	leaf 6 length (74 DAS)	0	0	testScore.R2	0.361058
branch count stem 1	leaf 6 length (74 DAS)	0	0	testScore.PC	0.699036
branch count stem 1	leaf 6 length (74 DAS)	0	1	testScore.R2	0.0211137
branch count stem 1	leaf 6 length (74 DAS)	0	1	testScore.PC	0.424588
branch count stem 1	leaf 6 length (74 DAS)	0	2	testScore.R2	-0.276943
branch count stem 1	leaf 6 length (74 DAS)	0	2	testScore.PC	0.471697
branch count stem 1	leaf 6 length (74 DAS)	0	3	testScore.R2	-1.34549
branch count stem 1	leaf 6 length (74 DAS)	0	3	testScore.PC	0.769237
branch count stem 1	leaf 6 length (74 DAS)	0	4	testScore.R2	0.449079
branch count stem 1	leaf 6 length (74 DAS)	0	4	testScore.PC	0.80049
branch count stem 1	leaf 6 length (74 DAS)	0	5	testScore.R2	0.0274089
branch count stem 1	leaf 6 length (74 DAS)	0	5	testScore.PC	0.179936
branch count stem 1	leaf 6 length (74 DAS)	0	6	testScore.R2	-1.78049
branch count stem 1	leaf 6 length (74 DAS)	0	6	testScore.PC	-0.425757
branch count stem 1	leaf 6 length (74 DAS)	0	7	testScore.R2	0.466092
branch count stem 1	leaf 6 length (74 DAS)	0	7	testScore.PC	0.732545
branch count stem 1	leaf 6 length (74 DAS)	0	8	testScore.R2	0.514374
branch count stem 1	leaf 6 length (74 DAS)	0	8	testScore.PC	0.889559
branch count stem 1	leaf 6 length (74 DAS)	0	9	testScore.R2	-0.432308
branch count stem 1	leaf 6 length (74 DAS)	0	9	testScore.PC	0.64213
branch count stem 1	leaf 6 length (74 DAS)	1	0	testScore.R2	-0.731364
branch count stem 1	leaf 6 length (74 DAS)	1	0	testScore.PC	0.290235
branch count stem 1	leaf 6 length (74 DAS)	1	1	testScore.R2	0.469141
branch count stem 1	leaf 6 length (74 DAS)	1	1	testScore.PC	0.731098
branch count stem 1	leaf 6 length (74 DAS)	1	2	testScore.R2	-0.19385
branch count stem 1	leaf 6 length (74 DAS)	1	2	testScore.PC	0.320361
branch count stem 1	leaf 6 length (74 DAS)	1	3	testScore.R2	0.0445108
branch count stem 1	leaf 6 length (74 DAS)	1	3	testScore.PC	0.480143
branch count stem 1	leaf 6 length (74 DAS)	1	4	testScore.R2	-0.975662
branch count stem 1	leaf 6 length (74 DAS)	1	4	testScore.PC	0.364735
branch count stem 1	leaf 6 length (74 DAS)	1	5	testScore.R2	0.565633
branch count stem 1	leaf 6 length (74 DAS)	1	5	testScore.PC	0.969377
branch count stem 1	leaf 6 length (74 DAS)	1	6	testScore.R2	-0.321411
branch count stem 1	leaf 6 length (74 DAS)	1	6	testScore.PC	0.0104115
branch count stem 1	leaf 6 length (74 DAS)	1	7	testScore.R2	-1.78909
branch count stem 1	leaf 6 length (74 DAS)	1	7	testScore.PC	-0.181568
branch count stem 1	leaf 6 length (74 DAS)	1	8	testScore.R2	0.0533086
branch count stem 1	leaf 6 length (74 DAS)	1	8	testScore.PC	0.277792
branch count stem 1	leaf 6 length (74 DAS)	1	9	testScore.R2	0.848028
branch count stem 1	leaf 6 length (74 DAS)	1	9	testScore.PC	0.949914
branch count stem 1	leaf 6 length (74 DAS)	2	0	testScore.R2	0.501748
branch count stem 1	leaf 6 length (74 DAS)	2	0	testScore.PC	0.875997
branch count stem 1	leaf 6 length (74 DAS)	2	1	testScore.R2	0.440998
branch count stem 1	leaf 6 length (74 DAS)	2	1	testScore.PC	0.877564
branch count stem 1	leaf 6 length (74 DAS)	2	2	testScore.R2	0.168095
branch count stem 1	leaf 6 length (74 DAS)	2	2	testScore.PC	0.529641
branch count stem 1	leaf 6 length (74 DAS)	2	3	testScore.R2	0.376512
branch count stem 1	leaf 6 length (74 DAS)	2	3	testScore.PC	0.617882
branch count stem 1	leaf 6 length (74 DAS)	2	4	testScore.R2	-0.0633554
branch count stem 1	leaf 6 length (74 DAS)	2	4	testScore.PC	0.295336
branch count stem 1	leaf 6 length (74 DAS)	2	5	testScore.R2	-0.0112544
branch count stem 1	leaf 6 length (74 DAS)	2	5	testScore.PC	0.205568
branch count stem 1	leaf 6 length (74 DAS)	2	6	testScore.R2	-0.491422
branch count stem 1	leaf 6 length (74 DAS)	2	6	testScore.PC	-0.0610942
branch count stem 1	leaf 6 length (74 DAS)	2	7	testScore.R2	0.418097
branch count stem 1	leaf 6 length (74 DAS)	2	7	testScore.PC	0.772072
branch count stem 1	leaf 6 length (74 DAS)	2	8	testScore.R2	-0.663154
branch count stem 1	leaf 6 length (74 DAS)	2	8	testScore.PC	0.399909
branch count stem 1	leaf 6 length (74 DAS)	2	9	testScore.R2	0.302003
branch count stem 1	leaf 6 length (74 DAS)	2	9	testScore.PC	0.70913
branch count stem 1	leaf 6 length (74 DAS)	3	0	testScore.R2	0.410331
branch count stem 1	leaf 6 length (74 DAS)	3	0	testScore.PC	0.870342
branch count stem 1	leaf 6 length (74 DAS)	3	1	testScore.R2	0.635249
branch count stem 1	leaf 6 length (74 DAS)	3	1	testScore.PC	0.889181
branch count stem 1	leaf 6 length (74 DAS)	3	2	testScore.R2	-0.0112543
branch count stem 1	leaf 6 length (74 DAS)	3	2	testScore.PC	0.218362
branch count stem 1	leaf 6 length (74 DAS)	3	3	testScore.R2	0.362603
branch count stem 1	leaf 6 length (74 DAS)	3	3	testScore.PC	0.779183
branch count stem 1	leaf 6 length (74 DAS)	3	4	testScore.R2	0.142251
branch count stem 1	leaf 6 length (74 DAS)	3	4	testScore.PC	0.395293
branch count stem 1	leaf 6 length (74 DAS)	3	5	testScore.R2	-0.940419
branch count stem 1	leaf 6 length (74 DAS)	3	5	testScore.PC	-0.140766
branch count stem 1	leaf 6 length (74 DAS)	3	6	testScore.R2	-0.273153
branch count stem 1	leaf 6 length (74 DAS)	3	6	testScore.PC	-0.114295
branch count stem 1	leaf 6 length (74 DAS)	3	7	testScore.R2	0.138911
branch count stem 1	leaf 6 length (74 DAS)	3	7	testScore.PC	0.8555
branch count stem 1	leaf 6 length (74 DAS)	3	8	testScore.R2	-0.167585
branch count stem 1	leaf 6 length (74 DAS)	3	8	testScore.PC	0.027289
branch count stem 1	leaf 6 length (74 DAS)	3	9	testScore.R2	0.471594
branch count stem 1	leaf 6 length (74 DAS)	3	9	testScore.PC	0.942774
branch count stem 1	leaf 6 length (74 DAS)	4	0	testScore.R2	0.520414
branch count stem 1	leaf 6 length (74 DAS)	4	0	testScore.PC	0.907946
branch count stem 1	leaf 6 length (74 DAS)	4	1	testScore.R2	-0.0286718
branch count stem 1	leaf 6 length (74 DAS)	4	1	testScore.PC	0.201661
branch count stem 1	leaf 6 length (74 DAS)	4	2	testScore.R2	-0.78247
branch count stem 1	leaf 6 length (74 DAS)	4	2	testScore.PC	-0.786417
branch count stem 1	leaf 6 length (74 DAS)	4	3	testScore.R2	0.402106
branch count stem 1	leaf 6 length (74 DAS)	4	3	testScore.PC	0.830215
branch count stem 1	leaf 6 length (74 DAS)	4	4	testScore.R2	0.574917
branch count stem 1	leaf 6 length (74 DAS)	4	4	testScore.PC	0.94367
branch count stem 1	leaf 6 length (74 DAS)	4	5	testScore.R2	0.453461
branch count stem 1	leaf 6 length (74 DAS)	4	5	testScore.PC	0.700404
branch count stem 1	leaf 6 length (74 DAS)	4	6	testScore.R2	-0.0884059
branch count stem 1	leaf 6 length (74 DAS)	4	6	testScore.PC	0.646753
branch count stem 1	leaf 6 length (74 DAS)	4	7	testScore.R2	-0.165915
branch count stem 1	leaf 6 length (74 DAS)	4	7	testScore.PC	0.2511
branch count stem 1	leaf 6 length (74 DAS)	4	8	testScore.R2	-0.0512748
branch count stem 1	leaf 6 length (74 DAS)	4	8	testScore.PC	0.478783
branch count stem 1	leaf 6 length (74 DAS)	4	9	testScore.R2	0.0325784
branch count stem 1	leaf 6 length (74 DAS)	4	9	testScore.PC	0.339412
branch count stem 1	leaf 6 length (74 DAS)	5	0	testScore.R2	0.728929
branch count stem 1	leaf 6 length (74 DAS)	5	0	testScore.PC	0.92941
branch count stem 1	leaf 6 length (74 DAS)	5	1	testScore.R2	-0.0826493
branch count stem 1	leaf 6 length (74 DAS)	5	1	testScore.PC	0.303538
branch count stem 1	leaf 6 length (74 DAS)	5	2	testScore.R2	-2.36324
branch count stem 1	leaf 6 length (74 DAS)	5	2	testScore.PC	-0.335013
branch count stem 1	leaf 6 length (74 DAS)	5	3	testScore.R2	0.21832
branch count stem 1	leaf 6 length (74 DAS)	5	3	testScore.PC	0.519039
branch count stem 1	leaf 6 length (74 DAS)	5	4	testScore.R2	-0.057696
branch count stem 1	leaf 6 length (74 DAS)	5	4	testScore.PC	0.86599
branch count stem 1	leaf 6 length (74 DAS)	5	5	testScore.R2	0.0323109
branch count stem 1	leaf 6 length (74 DAS)	5	5	testScore.PC	0.766282
branch count stem 1	leaf 6 length (74 DAS)	5	6	testScore.R2	0.202864
branch count stem 1	leaf 6 length (74 DAS)	5	6	testScore.PC	0.646225
branch count stem 1	leaf 6 length (74 DAS)	5	7	testScore.R2	-0.13649
branch count stem 1	leaf 6 length (74 DAS)	5	7	testScore.PC	0.440626
branch count stem 1	leaf 6 length (74 DAS)	5	8	testScore.R2	0.179482
branch count stem 1	leaf 6 length (74 DAS)	5	8	testScore.PC	0.828563
branch count stem 1	leaf 6 length (74 DAS)	5	9	testScore.R2	0.188804
branch count stem 1	leaf 6 length (74 DAS)	5	9	testScore.PC	0.534522
branch count stem 1	leaf 6 length (74 DAS)	6	0	testScore.R2	0.342379
branch count stem 1	leaf 6 length (74 DAS)	6	0	testScore.PC	0.672745
branch count stem 1	leaf 6 length (74 DAS)	6	1	testScore.R2	0.486671
branch count stem 1	leaf 6 length (74 DAS)	6	1	testScore.PC	0.771169
branch count stem 1	leaf 6 length (74 DAS)	6	2	testScore.R2	0.00931722
branch count stem 1	leaf 6 length (74 DAS)	6	2	testScore.PC	0.349516
branch count stem 1	leaf 6 length (74 DAS)	6	3	testScore.R2	0.811795
branch count stem 1	leaf 6 length (74 DAS)	6	3	testScore.PC	0.927857
branch count stem 1	leaf 6 length (74 DAS)	6	4	testScore.R2	0.104485
branch count stem 1	leaf 6 length (74 DAS)	6	4	testScore.PC	0.504482
branch count stem 1	leaf 6 length (74 DAS)	6	5	testScore.R2	0.355553
branch count stem 1	leaf 6 length (74 DAS)	6	5	testScore.PC	0.697322
branch count stem 1	leaf 6 length (74 DAS)	6	6	testScore.R2	-0.103419
branch count stem 1	leaf 6 length (74 DAS)	6	6	testScore.PC	0.749806
branch count stem 1	leaf 6 length (74 DAS)	6	7	testScore.R2	0.328844
branch count stem 1	leaf 6 length (74 DAS)	6	7	testScore.PC	0.603822
branch count stem 1	leaf 6 length (74 DAS)	6	8	testScore.R2	-0.255568
branch count stem 1	leaf 6 length (74 DAS)	6	8	testScore.PC	-0.0589104
branch count stem 1	leaf 6 length (74 DAS)	6	9	testScore.R2	-0.19867
branch count stem 1	leaf 6 length (74 DAS)	6	9	testScore.PC	0.382805
branch count stem 1	leaf 6 length (74 DAS)	7	0	testScore.R2	0.242718
branch count stem 1	leaf 6 length (74 DAS)	7	0	testScore.PC	0.537188
branch count stem 1	leaf 6 length (74 DAS)	7	1	testScore.R2	-0.885361
branch count stem 1	leaf 6 length (74 DAS)	7	1	testScore.PC	0.597343
branch count stem 1	leaf 6 length (74 DAS)	7	2	testScore.R2	0.44714
branch count stem 1	leaf 6 length (74 DAS)	7	2	testScore.PC	0.76836
branch count stem 1	leaf 6 length (74 DAS)	7	3	testScore.R2	0.0281176
branch count stem 1	leaf 6 length (74 DAS)	7	3	testScore.PC	0.75567
branch count stem 1	leaf 6 length (74 DAS)	7	4	testScore.R2	-2.28472
branch count stem 1	leaf 6 length (74 DAS)	7	4	testScore.PC	0.0887875
branch count stem 1	leaf 6 length (74 DAS)	7	5	testScore.R2	-0.0528601
branch count stem 1	leaf 6 length (74 DAS)	7	5	testScore.PC	0.35138
branch count stem 1	leaf 6 length (74 DAS)	7	6	testScore.R2	-0.242547
branch count stem 1	leaf 6 length (74 DAS)	7	6	testScore.PC	0.610209
branch count stem 1	leaf 6 length (74 DAS)	7	7	testScore.R2	-0.54321
branch count stem 1	leaf 6 length (74 DAS)	7	7	testScore.PC	-0.215325
branch count stem 1	leaf 6 length (74 DAS)	7	8	testScore.R2	0.0202359
branch count stem 1	leaf 6 length (74 DAS)	7	8	testScore.PC	0.876714
branch count stem 1	leaf 6 length (74 DAS)	7	9	testScore.R2	-0.345739
branch count stem 1	leaf 6 length (74 DAS)	7	9	testScore.PC	0.0212011
branch count stem 1	leaf 6 length (74 DAS)	8	0	testScore.R2	0.0644938
branch count stem 1	leaf 6 length (74 DAS)	8	0	testScore.PC	0.416748
branch count stem 1	leaf 6 length (74 DAS)	8	1	testScore.R2	-0.20888
branch count stem 1	leaf 6 length (74 DAS)	8	1	testScore.PC	0.306425
branch count stem 1	leaf 6 length (74 DAS)	8	2	testScore.R2	0.6846
branch count stem 1	leaf 6 length (74 DAS)	8	2	testScore.PC	0.969274
branch count stem 1	leaf 6 length (74 DAS)	8	3	testScore.R2	0.478383
branch count stem 1	leaf 6 length (74 DAS)	8	3	testScore.PC	0.84476
branch count stem 1	leaf 6 length (74 DAS)	8	4	testScore.R2	0.167978
branch count stem 1	leaf 6 length (74 DAS)	8	4	testScore.PC	0.471432
branch count stem 1	leaf 6 length (74 DAS)	8	5	testScore.R2	0.23572
branch count stem 1	leaf 6 length (74 DAS)	8	5	testScore.PC	0.743888
branch count stem 1	leaf 6 length (74 DAS)	8	6	testScore.R2	0.441583
branch count stem 1	leaf 6 length (74 DAS)	8	6	testScore.PC	0.79166
branch count stem 1	leaf 6 length (74 DAS)	8	7	testScore.R2	-0.246608
branch count stem 1	leaf 6 length (74 DAS)	8	7	testScore.PC	0.0248418
branch count stem 1	leaf 6 length (74 DAS)	8	8	testScore.R2	-0.635269
branch count stem 1	leaf 6 length (74 DAS)	8	8	testScore.PC	-0.61946
branch count stem 1	leaf 6 length (74 DAS)	8	9	testScore.R2	-0.313121
branch count stem 1	leaf 6 length (74 DAS)	8	9	testScore.PC	0.110432
branch count stem 1/length stem 1	leaf 6 length (74 DAS)	0	0	testScore.R2	0.166519
branch count stem 1/length stem 1	leaf 6 length (74 DAS)	0	0	testScore.PC	0.586301
branch count stem 1/length stem 1	leaf 6 length (74 DAS)	0	1	testScore.R2	-0.771482
branch count stem 1/length stem 1	leaf 6 length (74 DAS)	0	1	testScore.PC	-0.238115
branch count stem 1/length stem 1	leaf 6 length (74 DAS)	0	2	testScore.R2	0.320228
branch count stem 1/length stem 1	leaf 6 length (74 DAS)	0	2	testScore.PC	0.634968
branch count stem 1/length stem 1	leaf 6 length (74 DAS)	0	3	testScore.R2	-0.230853
branch count stem 1/length stem 1	leaf 6 length (74 DAS)	0	3	testScore.PC	0.170407
branch count stem 1/length stem 1	leaf 6 length (74 DAS)	0	4	testScore.R2	0.478832
branch count stem 1/length stem 1	leaf 6 length (74 DAS)	0	4	testScore.PC	0.736692
branch count stem 1/length stem 1	leaf 6 length (74 DAS)	0	5	testScore.R2	0.253151
branch count stem 1/length stem 1	leaf 6 length (74 DAS)	0	5	testScore.PC	0.912418
branch count stem 1/length stem 1	leaf 6 length (74 DAS)	0	6	testScore.R2	-1.09475
branch count stem 1/length stem 1	leaf 6 length (74 DAS)	0	6	testScore.PC	0.255961
branch count stem 1/length stem 1	leaf 6 length (74 DAS)	0	7	testScore.R2	0.142492
branch count stem 1/length stem 1	leaf 6 length (74 DAS)	0	7	testScore.PC	0.487194
branch count stem 1/length stem 1	leaf 6 length (74 DAS)	0	8	testScore.R2	0.195048
branch count stem 1/length stem 1	leaf 6 length (74 DAS)	0	8	testScore.PC	0.506542
branch count stem 1/length stem 1	leaf 6 length (74 DAS)	0	9	testScore.R2	-0.210613
branch count stem 1/length stem 1	leaf 6 length (74 DAS)	0	9	testScore.PC	-0.0647966
branch count stem 1/length stem 1	leaf 6 length (74 DAS)	1	0	testScore.R2	-1.34529
branch count stem 1/length stem 1	leaf 6 length (74 DAS)	1	0	testScore.PC	0.261304
branch count stem 1/length stem 1	leaf 6 length (74 DAS)	1	1	testScore.R2	-0.0150065
branch count stem 1/length stem 1	leaf 6 length (74 DAS)	1	1	testScore.PC	0.304261
branch count stem 1/length stem 1	leaf 6 length (74 DAS)	1	2	testScore.R2	0.481069
branch count stem 1/length stem 1	leaf 6 length (74 DAS)	1	2	testScore.PC	0.702415
branch count stem 1/length stem 1	leaf 6 length (74 DAS)	1	3	testScore.R2	-0.0749606
branch count stem 1/length stem 1	leaf 6 length (74 DAS)	1	3	testScore.PC	0.292985
branch count stem 1/length stem 1	leaf 6 length (74 DAS)	1	4	testScore.R2	0.182765
branch count stem 1/length stem 1	leaf 6 length (74 DAS)	1	4	testScore.PC	0.912081
branch count stem 1/length stem 1	leaf 6 length (74 DAS)	1	5	testScore.R2	0.214843
branch count stem 1/length stem 1	leaf 6 length (74 DAS)	1	5	testScore.PC	0.716629
branch count stem 1/length stem 1	leaf 6 length (74 DAS)	1	6	testScore.R2	0.208398
branch count stem 1/length stem 1	leaf 6 length (74 DAS)	1	6	testScore.PC	0.505391
branch count stem 1/length stem 1	leaf 6 length (74 DAS)	1	7	testScore.R2	0.333967
branch count stem 1/length stem 1	leaf 6 length (74 DAS)	1	7	testScore.PC	0.719571
branch count stem 1/length stem 1	leaf 6 length (74 DAS)	1	8	testScore.R2	-0.219628
branch count stem 1/length stem 1	leaf 6 length (74 DAS)	1	8	testScore.PC	-0.102661
branch count stem 1/length stem 1	leaf 6 length (74 DAS)	1	9	testScore.R2	0.122277
branch count stem 1/length stem 1	leaf 6 length (74 DAS)	1	9	testScore.PC	0.452135
branch count stem 1/length stem 1	leaf 6 length (74 DAS)	2	0	testScore.R2	0.411187
branch count stem 1/length stem 1	leaf 6 length (74 DAS)	2	0	testScore.PC	0.794474
branch count stem 1/length stem 1	leaf 6 length (74 DAS)	2	1	testScore.R2	-0.5252
branch count stem 1/length stem 1	leaf 6 length (74 DAS)	2	1	testScore.PC	-0.0456932
branch count stem 1/length stem 1	leaf 6 length (74 DAS)	2	2	testScore.R2	-0.0599576
branch count stem 1/length stem 1	leaf 6 length (74 DAS)	2	2	testScore.PC	0.183804
branch count stem 1/length stem 1	leaf 6 length (74 DAS)	2	3	testScore.R2	-0.438539
branch count stem 1/length stem 1	leaf 6 length (74 DAS)	2	3	testScore.PC	-0.514107
branch count stem 1/length stem 1	leaf 6 length (74 DAS)	2	4	testScore.R2	-0.012046
branch count stem 1/length stem 1	leaf 6 length (74 DAS)	2	4	testScore.PC	0.166439
branch count stem 1/length stem 1	leaf 6 length (74 DAS)	2	5	testScore.R2	0.0615508
branch count stem 1/length stem 1	leaf 6 length (74 DAS)	2	5	testScore.PC	0.75888
branch count stem 1/length stem 1	leaf 6 length (74 DAS)	2	6	testScore.R2	-0.312278
branch count stem 1/length stem 1	leaf 6 length (74 DAS)	2	6	testScore.PC	0.502513
branch count stem 1/length stem 1	leaf 6 length (74 DAS)	2	7	testScore.R2	0.41627
branch count stem 1/length stem 1	leaf 6 length (74 DAS)	2	7	testScore.PC	0.839543
branch count stem 1/length stem 1	leaf 6 length (74 DAS)	2	8	testScore.R2	-0.31625
branch count stem 1/length stem 1	leaf 6 length (74 DAS)	2	8	testScore.PC	0.662136
branch count stem 1/length stem 1	leaf 6 length (74 DAS)	2	9	testScore.R2	0.0713286
branch count stem 1/length stem 1	leaf 6 length (74 DAS)	2	9	testScore.PC	0.390449
branch count stem 1/length stem 1	leaf 6 length (74 DAS)	3	0	testScore.R2	0.266825
branch count stem 1/length stem 1	leaf 6 length (74 DAS)	3	0	testScore.PC	0.739584
branch count stem 1/length stem 1	leaf 6 length (74 DAS)	3	1	testScore.R2	-0.611862
branch count stem 1/length stem 1	leaf 6 length (74 DAS)	3	1	testScore.PC	0.172817
branch count stem 1/length stem 1	leaf 6 length (74 DAS)	3	2	testScore.R2	-0.0555517
branch count stem 1/length stem 1	leaf 6 length (74 DAS)	3	2	testScore.PC	0.304865
branch count stem 1/length stem 1	leaf 6 length (74 DAS)	3	3	testScore.R2	0.362957
branch count stem 1/length stem 1	leaf 6 length (74 DAS)	3	3	testScore.PC	0.677804
branch count stem 1/length stem 1	leaf 6 length (74 DAS)	3	4	testScore.R2	-0.0940428
branch count stem 1/length stem 1	leaf 6 length (74 DAS)	3	4	testScore.PC	0.272546
branch count stem 1/length stem 1	leaf 6 length (74 DAS)	3	5	testScore.R2	-0.0780167
branch count stem 1/length stem 1	leaf 6 length (74 DAS)	3	5	testScore.PC	0.637458
branch count stem 1/length stem 1	leaf 6 length (74 DAS)	3	6	testScore.R2	-0.732629
branch count stem 1/length stem 1	leaf 6 length (74 DAS)	3	6	testScore.PC	0.18931
branch count stem 1/length stem 1	leaf 6 length (74 DAS)	3	7	testScore.R2	-0.166358
branch count stem 1/length stem 1	leaf 6 length (74 DAS)	3	7	testScore.PC	0.342923
branch count stem 1/length stem 1	leaf 6 length (74 DAS)	3	8	testScore.R2	-0.202595
branch count stem 1/length stem 1	leaf 6 length (74 DAS)	3	8	testScore.PC	-0.0549782
branch count stem 1/length stem 1	leaf 6 length (74 DAS)	3	9	testScore.R2	-1.82362
branch count stem 1/length stem 1	leaf 6 length (74 DAS)	3	9	testScore.PC	0.244209
branch count stem 1/length stem 1	leaf 6 length (74 DAS)	4	0	testScore.R2	-0.0817079
branch count stem 1/length stem 1	leaf 6 length (74 DAS)	4	0	testScore.PC	0.790581
branch count stem 1/length stem 1	leaf 6 length (74 DAS)	4	1	testScore.R2	-2.44378
branch count stem 1/length stem 1	leaf 6 length (74 DAS)	4	1	testScore.PC	-0.296151
branch count stem 1/length stem 1	leaf 6 length (74 DAS)	4	2	testScore.R2	0.251059
branch count stem 1/length stem 1	leaf 6 length (74 DAS)	4	2	testScore.PC	0.706433
branch count stem 1/length stem 1	leaf 6 length (74 DAS)	4	3	testScore.R2	0.103914
branch count stem 1/length stem 1	leaf 6 length (74 DAS)	4	3	testScore.PC	0.330639
branch count stem 1/length stem 1	leaf 6 length (74 DAS)	4	4	testScore.R2	0.24879
branch count stem 1/length stem 1	leaf 6 length (74 DAS)	4	4	testScore.PC	0.6326
branch count stem 1/length stem 1	leaf 6 length (74 DAS)	4	5	testScore.R2	0.506129
branch count stem 1/length stem 1	leaf 6 length (74 DAS)	4	5	testScore.PC	0.934065
branch count stem 1/length stem 1	leaf 6 length (74 DAS)	4	6	testScore.R2	-0.572939
branch count stem 1/length stem 1	leaf 6 length (74 DAS)	4	6	testScore.PC	0.43595
branch count stem 1/length stem 1	leaf 6 length (74 DAS)	4	7	testScore.R2	0.395776
branch count stem 1/length stem 1	leaf 6 length (74 DAS)	4	7	testScore.PC	0.955325
branch count stem 1/length stem 1	leaf 6 length (74 DAS)	4	8	testScore.R2	-2.07401
branch count stem 1/length stem 1	leaf 6 length (74 DAS)	4	8	testScore.PC	-0.344168
branch count stem 1/length stem 1	leaf 6 length (74 DAS)	4	9	testScore.R2	-0.135609
branch count stem 1/length stem 1	leaf 6 length (74 DAS)	4	9	testScore.PC	0.392661
branch count stem 1/length stem 1	leaf 6 length (74 DAS)	5	0	testScore.R2	-3.47785
branch count stem 1/length stem 1	leaf 6 length (74 DAS)	5	0	testScore.PC	0.0967623
branch count stem 1/length stem 1	leaf 6 length (74 DAS)	5	1	testScore.R2	0.0541265
branch count stem 1/length stem 1	leaf 6 length (74 DAS)	5	1	testScore.PC	0.489266
branch count stem 1/length stem 1	leaf 6 length (74 DAS)	5	2	testScore.R2	-0.132989
branch count stem 1/length stem 1	leaf 6 length (74 DAS)	5	2	testScore.PC	0.0350509
branch count stem 1/length stem 1	leaf 6 length (74 DAS)	5	3	testScore.R2	0.0758632
branch count stem 1/length stem 1	leaf 6 length (74 DAS)	5	3	testScore.PC	0.464162
branch count stem 1/length stem 1	leaf 6 length (74 DAS)	5	4	testScore.R2	0.361971
branch count stem 1/length stem 1	leaf 6 length (74 DAS)	5	4	testScore.PC	0.765726
branch count stem 1/length stem 1	leaf 6 length (74 DAS)	5	5	testScore.R2	-0.145032
branch count stem 1/length stem 1	leaf 6 length (74 DAS)	5	5	testScore.PC	0.642757
branch count stem 1/length stem 1	leaf 6 length (74 DAS)	5	6	testScore.R2	-0.0890588
branch count stem 1/length stem 1	leaf 6 length (74 DAS)	5	6	testScore.PC	0.474122
branch count stem 1/length stem 1	leaf 6 length (74 DAS)	5	7	testScore.R2	0.552015
branch count stem 1/length stem 1	leaf 6 length (74 DAS)	5	7	testScore.PC	0.759031
branch count stem 1/length stem 1	leaf 6 length (74 DAS)	5	8	testScore.R2	0.0607402
branch count stem 1/length stem 1	leaf 6 length (74 DAS)	5	8	testScore.PC	0.633453
branch count stem 1/length stem 1	leaf 6 length (74 DAS)	5	9	testScore.R2	0.156792
branch count stem 1/length stem 1	leaf 6 length (74 DAS)	5	9	testScore.PC	0.545714
branch count stem 1/length stem 1	leaf 6 length (74 DAS)	6	0	testScore.R2	-0.0687563
branch count stem 1/length stem 1	leaf 6 length (74 DAS)	6	0	testScore.PC	0.350875
branch count stem 1/length stem 1	leaf 6 length (74 DAS)	6	1	testScore.R2	-0.326145
branch count stem 1/length stem 1	leaf 6 length (74 DAS)	6	1	testScore.PC	0.388803
branch count stem 1/length stem 1	leaf 6 length (74 DAS)	6	2	testScore.R2	0.174438
branch count stem 1/length stem 1	leaf 6 length (74 DAS)	6	2	testScore.PC	0.547743
branch count stem 1/length stem 1	leaf 6 length (74 DAS)	6	3	testScore.R2	0.566934
branch count stem 1/length stem 1	leaf 6 length (74 DAS)	6	3	testScore.PC	0.958215
branch count stem 1/length stem 1	leaf 6 length (74 DAS)	6	4	testScore.R2	0.13421
branch count stem 1/length stem 1	leaf 6 length (74 DAS)	6	4	testScore.PC	0.508304
branch count stem 1/length stem 1	leaf 6 length (74 DAS)	6	5	testScore.R2	-0.817281
branch count stem 1/length stem 1	leaf 6 length (74 DAS)	6	5	testScore.PC	-0.344394
branch count stem 1/length stem 1	leaf 6 length (74 DAS)	6	6	testScore.R2	-0.103248
branch count stem 1/length stem 1	leaf 6 length (74 DAS)	6	6	testScore.PC	0.148744
branch count stem 1/length stem 1	leaf 6 length (74 DAS)	6	7	testScore.R2	0.0140969
branch count stem 1/length stem 1	leaf 6 length (74 DAS)	6	7	testScore.PC	0.841162
branch count stem 1/length stem 1	leaf 6 length (74 DAS)	6	8	testScore.R2	0.508625
branch count stem 1/length stem 1	leaf 6 length (74 DAS)	6	8	testScore.PC	0.742821
branch count stem 1/length stem 1	leaf 6 length (74 DAS)	6	9	testScore.R2	-0.385082
branch count stem 1/length stem 1	leaf 6 length (74 DAS)	6	9	testScore.PC	0.449963
branch count stem 1/length stem 1	leaf 6 length (74 DAS)	7	0	testScore.R2	0.182171
branch count stem 1/length stem 1	leaf 6 length (74 DAS)	7	0	testScore.PC	0.872591
branch count stem 1/length stem 1	leaf 6 length (74 DAS)	7	1	testScore.R2	-0.0279558
branch count stem 1/length stem 1	leaf 6 length (74 DAS)	7	1	testScore.PC	0.211446
branch count stem 1/length stem 1	leaf 6 length (74 DAS)	7	2	testScore.R2	-0.408789
branch count stem 1/length stem 1	leaf 6 length (74 DAS)	7	2	testScore.PC	0.53105
branch count stem 1/length stem 1	leaf 6 length (74 DAS)	7	3	testScore.R2	0.188122
branch count stem 1/length stem 1	leaf 6 length (74 DAS)	7	3	testScore.PC	0.755371
branch count stem 1/length stem 1	leaf 6 length (74 DAS)	7	4	testScore.R2	-1.23566
branch count stem 1/length stem 1	leaf 6 length (74 DAS)	7	4	testScore.PC	-0.0627698
branch count stem 1/length stem 1	leaf 6 length (74 DAS)	7	5	testScore.R2	0.0566663
branch count stem 1/length stem 1	leaf 6 length (74 DAS)	7	5	testScore.PC	0.588341
branch count stem 1/length stem 1	leaf 6 length (74 DAS)	7	6	testScore.R2	0.417156
branch count stem 1/length stem 1	leaf 6 length (74 DAS)	7	6	testScore.PC	0.710463
branch count stem 1/length stem 1	leaf 6 length (74 DAS)	7	7	testScore.R2	-0.137247
branch count stem 1/length stem 1	leaf 6 length (74 DAS)	7	7	testScore.PC	0.805084
branch count stem 1/length stem 1	leaf 6 length (74 DAS)	7	8	testScore.R2	-0.787218
branch count stem 1/length stem 1	leaf 6 length (74 DAS)	7	8	testScore.PC	0.411463
branch count stem 1/length stem 1	leaf 6 length (74 DAS)	7	9	testScore.R2	0.594033
branch count stem 1/length stem 1	leaf 6 length (74 DAS)	7	9	testScore.PC	0.894396
branch count stem 1/length stem 1	leaf 6 length (74 DAS)	8	0	testScore.R2	-0.659529
branch count stem 1/length stem 1	leaf 6 length (74 DAS)	8	0	testScore.PC	0.0650385
branch count stem 1/length stem 1	leaf 6 length (74 DAS)	8	1	testScore.R2	-0.162715
branch count stem 1/length stem 1	leaf 6 length (74 DAS)	8	1	testScore.PC	0.376361
branch count stem 1/length stem 1	leaf 6 length (74 DAS)	8	2	testScore.R2	0.105198
branch count stem 1/length stem 1	leaf 6 length (74 DAS)	8	2	testScore.PC	0.357201
branch count stem 1/length stem 1	leaf 6 length (74 DAS)	8	3	testScore.R2	-0.837483
branch count stem 1/length stem 1	leaf 6 length (74 DAS)	8	3	testScore.PC	0.176859
branch count stem 1/length stem 1	leaf 6 length (74 DAS)	8	4	testScore.R2	-1.14735
branch count stem 1/length stem 1	leaf 6 length (74 DAS)	8	4	testScore.PC	0.304601
branch count stem 1/length stem 1	leaf 6 length (74 DAS)	8	5	testScore.R2	-0.277896
branch count stem 1/length stem 1	leaf 6 length (74 DAS)	8	5	testScore.PC	-0.178694
branch count stem 1/length stem 1	leaf 6 length (74 DAS)	8	6	testScore.R2	0.345488
branch count stem 1/length stem 1	leaf 6 length (74 DAS)	8	6	testScore.PC	0.782956
branch count stem 1/length stem 1	leaf 6 length (74 DAS)	8	7	testScore.R2	0.189525
branch count stem 1/length stem 1	leaf 6 length (74 DAS)	8	7	testScore.PC	0.949433
branch count stem 1/length stem 1	leaf 6 length (74 DAS)	8	8	testScore.R2	0.12324
branch count stem 1/length stem 1	leaf 6 length (74 DAS)	8	8	testScore.PC	0.4375
branch count stem 1/length stem 1	leaf 6 length (74 DAS)	8	9	testScore.R2	0.0664152
branch count stem 1/length stem 1	leaf 6 length (74 DAS)	8	9	testScore.PC	0.506225
branches per stem	leaf 6 length (74 DAS)	0	0	testScore.R2	-0.0211615
branches per stem	leaf 6 length (74 DAS)	0	0	testScore.PC	-0.107474
branches per stem	leaf 6 length (74 DAS)	0	1	testScore.R2	-2.95037
branches per stem	leaf 6 length (74 DAS)	0	1	testScore.PC	0.675008
branches per stem	leaf 6 length (74 DAS)	0	2	testScore.R2	-0.0434348
branches per stem	leaf 6 length (74 DAS)	0	2	testScore.PC	-0.185724
branches per stem	leaf 6 length (74 DAS)	0	3	testScore.R2	-0.0367255
branches per stem	leaf 6 length (74 DAS)	0	3	testScore.PC	0.106223
branches per stem	leaf 6 length (74 DAS)	0	4	testScore.R2	-0.380185
branches per stem	leaf 6 length (74 DAS)	0	4	testScore.PC	-0.26309
branches per stem	leaf 6 length (74 DAS)	0	5	testScore.R2	-0.971951
branches per stem	leaf 6 length (74 DAS)	0	5	testScore.PC	-0.470288
branches per stem	leaf 6 length (74 DAS)	0	6	testScore.R2	0.021651
branches per stem	leaf 6 length (74 DAS)	0	6	testScore.PC	0.823048
branches per stem	leaf 6 length (74 DAS)	0	7	testScore.R2	-0.0655962
branches per stem	leaf 6 length (74 DAS)	0	7	testScore.PC	0.290078
branches per stem	leaf 6 length (74 DAS)	0	8	testScore.R2	-0.0473952
branches per stem	leaf 6 length (74 DAS)	0	8	testScore.PC	-0.215609
branches per stem	leaf 6 length (74 DAS)	0	9	testScore.R2	-0.630989
branches per stem	leaf 6 length (74 DAS)	0	9	testScore.PC	0.141011
branches per stem	leaf 6 length (74 DAS)	1	0	testScore.R2	-0.0078369
branches per stem	leaf 6 length (74 DAS)	1	0	testScore.PC	0.36925
branches per stem	leaf 6 length (74 DAS)	1	1	testScore.R2	-0.0560317
branches per stem	leaf 6 length (74 DAS)	1	1	testScore.PC	-0.0737379
branches per stem	leaf 6 length (74 DAS)	1	2	testScore.R2	-0.00244478
branches per stem	leaf 6 length (74 DAS)	1	2	testScore.PC	2.33762e-15
branches per stem	leaf 6 length (74 DAS)	1	3	testScore.R2	-0.0428675
branches per stem	leaf 6 length (74 DAS)	1	3	testScore.PC	0.329689
branches per stem	leaf 6 length (74 DAS)	1	4	testScore.R2	-0.222867
branches per stem	leaf 6 length (74 DAS)	1	4	testScore.PC	0.32304
branches per stem	leaf 6 length (74 DAS)	1	5	testScore.R2	-3.46378
branches per stem	leaf 6 length (74 DAS)	1	5	testScore.PC	0.0785333
branches per stem	leaf 6 length (74 DAS)	1	6	testScore.R2	-0.759548
branches per stem	leaf 6 length (74 DAS)	1	6	testScore.PC	0.0453282
branches per stem	leaf 6 length (74 DAS)	1	7	testScore.R2	-0.153035
branches per stem	leaf 6 length (74 DAS)	1	7	testScore.PC	-0.133448
branches per stem	leaf 6 length (74 DAS)	1	8	testScore.R2	-0.0154713
branches per stem	leaf 6 length (74 DAS)	1	8	testScore.PC	-0.484504
branches per stem	leaf 6 length (74 DAS)	1	9	testScore.R2	-0.0324142
branches per stem	leaf 6 length (74 DAS)	1	9	testScore.PC	-0.331416
branches per stem	leaf 6 length (74 DAS)	2	0	testScore.R2	-0.616016
branches per stem	leaf 6 length (74 DAS)	2	0	testScore.PC	-0.044058
branches per stem	leaf 6 length (74 DAS)	2	1	testScore.R2	-0.446905
branches per stem	leaf 6 length (74 DAS)	2	1	testScore.PC	-0.602638
branches per stem	leaf 6 length (74 DAS)	2	2	testScore.R2	0.00698139
branches per stem	leaf 6 length (74 DAS)	2	2	testScore.PC	0.517781
branches per stem	leaf 6 length (74 DAS)	2	3	testScore.R2	-0.656805
branches per stem	leaf 6 length (74 DAS)	2	3	testScore.PC	0.0527301
branches per stem	leaf 6 length (74 DAS)	2	4	testScore.R2	-0.494321
branches per stem	leaf 6 length (74 DAS)	2	4	testScore.PC	-0.12673
branches per stem	leaf 6 length (74 DAS)	2	5	testScore.R2	-0.0836985
branches per stem	leaf 6 length (74 DAS)	2	5	testScore.PC	0.0657629
branches per stem	leaf 6 length (74 DAS)	2	6	testScore.R2	-0.148445
branches per stem	leaf 6 length (74 DAS)	2	6	testScore.PC	0.0324056
branches per stem	leaf 6 length (74 DAS)	2	7	testScore.R2	-0.67762
branches per stem	leaf 6 length (74 DAS)	2	7	testScore.PC	0.573646
branches per stem	leaf 6 length (74 DAS)	2	8	testScore.R2	-0.110871
branches per stem	leaf 6 length (74 DAS)	2	8	testScore.PC	0.227725
branches per stem	leaf 6 length (74 DAS)	2	9	testScore.R2	-0.315276
branches per stem	leaf 6 length (74 DAS)	2	9	testScore.PC	-0.129526
branches per stem	leaf 6 length (74 DAS)	3	0	testScore.R2	-0.427027
branches per stem	leaf 6 length (74 DAS)	3	0	testScore.PC	0.215558
branches per stem	leaf 6 length (74 DAS)	3	1	testScore.R2	-0.0680273
branches per stem	leaf 6 length (74 DAS)	3	1	testScore.PC	0.233525
branches per stem	leaf 6 length (74 DAS)	3	2	testScore.R2	-0.412335
branches per stem	leaf 6 length (74 DAS)	3	2	testScore.PC	-0.114947
branches per stem	leaf 6 length (74 DAS)	3	3	testScore.R2	-0.324909
branches per stem	leaf 6 length (74 DAS)	3	3	testScore.PC	-0.284475
branches per stem	leaf 6 length (74 DAS)	3	4	testScore.R2	0.00151149
branches per stem	leaf 6 length (74 DAS)	3	4	testScore.PC	0.429164
branches per stem	leaf 6 length (74 DAS)	3	5	testScore.R2	-0.0575577
branches per stem	leaf 6 length (74 DAS)	3	5	testScore.PC	-0.088117
branches per stem	leaf 6 length (74 DAS)	3	6	testScore.R2	-0.0498408
branches per stem	leaf 6 length (74 DAS)	3	6	testScore.PC	-0.171626
branches per stem	leaf 6 length (74 DAS)	3	7	testScore.R2	-0.25299
branches per stem	leaf 6 length (74 DAS)	3	7	testScore.PC	0.0701083
branches per stem	leaf 6 length (74 DAS)	3	8	testScore.R2	-5.8077
branches per stem	leaf 6 length (74 DAS)	3	8	testScore.PC	-0.424232
branches per stem	leaf 6 length (74 DAS)	3	9	testScore.R2	-1.68372
branches per stem	leaf 6 length (74 DAS)	3	9	testScore.PC	0.123267
branches per stem	leaf 6 length (74 DAS)	4	0	testScore.R2	-0.0085381
branches per stem	leaf 6 length (74 DAS)	4	0	testScore.PC	0.228077
branches per stem	leaf 6 length (74 DAS)	4	1	testScore.R2	-0.241449
branches per stem	leaf 6 length (74 DAS)	4	1	testScore.PC	0.395804
branches per stem	leaf 6 length (74 DAS)	4	2	testScore.R2	-0.763408
branches per stem	leaf 6 length (74 DAS)	4	2	testScore.PC	-0.109594
branches per stem	leaf 6 length (74 DAS)	4	3	testScore.R2	-0.0720558
branches per stem	leaf 6 length (74 DAS)	4	3	testScore.PC	0.0237496
branches per stem	leaf 6 length (74 DAS)	4	4	testScore.R2	-0.0472798
branches per stem	leaf 6 length (74 DAS)	4	4	testScore.PC	-0.0659821
branches per stem	leaf 6 length (74 DAS)	4	5	testScore.R2	-0.265506
branches per stem	leaf 6 length (74 DAS)	4	5	testScore.PC	0.423696
branches per stem	leaf 6 length (74 DAS)	4	6	testScore.R2	-0.175593
branches per stem	leaf 6 length (74 DAS)	4	6	testScore.PC	-0.250672
branches per stem	leaf 6 length (74 DAS)	4	7	testScore.R2	-0.5729
branches per stem	leaf 6 length (74 DAS)	4	7	testScore.PC	-0.669806
branches per stem	leaf 6 length (74 DAS)	4	8	testScore.R2	-0.592139
branches per stem	leaf 6 length (74 DAS)	4	8	testScore.PC	-0.211887
branches per stem	leaf 6 length (74 DAS)	4	9	testScore.R2	-0.386141
branches per stem	leaf 6 length (74 DAS)	4	9	testScore.PC	0.917073
branches per stem	leaf 6 length (74 DAS)	5	0	testScore.R2	-1.02774
branches per stem	leaf 6 length (74 DAS)	5	0	testScore.PC	-0.861349
branches per stem	leaf 6 length (74 DAS)	5	1	testScore.R2	-0.225759
branches per stem	leaf 6 length (74 DAS)	5	1	testScore.PC	-0.451082
branches per stem	leaf 6 length (74 DAS)	5	2	testScore.R2	-13.1416
branches per stem	leaf 6 length (74 DAS)	5	2	testScore.PC	-0.42428
branches per stem	leaf 6 length (74 DAS)	5	3	testScore.R2	-0.331712
branches per stem	leaf 6 length (74 DAS)	5	3	testScore.PC	-0.0873038
branches per stem	leaf 6 length (74 DAS)	5	4	testScore.R2	-0.477508
branches per stem	leaf 6 length (74 DAS)	5	4	testScore.PC	-0.181432
branches per stem	leaf 6 length (74 DAS)	5	5	testScore.R2	-0.28613
branches per stem	leaf 6 length (74 DAS)	5	5	testScore.PC	0.225035
branches per stem	leaf 6 length (74 DAS)	5	6	testScore.R2	-0.709057
branches per stem	leaf 6 length (74 DAS)	5	6	testScore.PC	-0.33355
branches per stem	leaf 6 length (74 DAS)	5	7	testScore.R2	-0.666215
branches per stem	leaf 6 length (74 DAS)	5	7	testScore.PC	-0.641929
branches per stem	leaf 6 length (74 DAS)	5	8	testScore.R2	-0.899417
branches per stem	leaf 6 length (74 DAS)	5	8	testScore.PC	-0.440372
branches per stem	leaf 6 length (74 DAS)	5	9	testScore.R2	-0.909131
branches per stem	leaf 6 length (74 DAS)	5	9	testScore.PC	0.128604
branches per stem	leaf 6 length (74 DAS)	6	0	testScore.R2	-0.0534875
branches per stem	leaf 6 length (74 DAS)	6	0	testScore.PC	-0.704432
branches per stem	leaf 6 length (74 DAS)	6	1	testScore.R2	-0.387944
branches per stem	leaf 6 length (74 DAS)	6	1	testScore.PC	-0.165832
branches per stem	leaf 6 length (74 DAS)	6	2	testScore.R2	-1.03863
branches per stem	leaf 6 length (74 DAS)	6	2	testScore.PC	-0.438265
branches per stem	leaf 6 length (74 DAS)	6	3	testScore.R2	-0.0142849
branches per stem	leaf 6 length (74 DAS)	6	3	testScore.PC	-0.339715
branches per stem	leaf 6 length (74 DAS)	6	4	testScore.R2	-0.00154396
branches per stem	leaf 6 length (74 DAS)	6	4	testScore.PC	-0.00178353
branches per stem	leaf 6 length (74 DAS)	6	5	testScore.R2	0.0404194
branches per stem	leaf 6 length (74 DAS)	6	5	testScore.PC	0.326604
branches per stem	leaf 6 length (74 DAS)	6	6	testScore.R2	-0.0794092
branches per stem	leaf 6 length (74 DAS)	6	6	testScore.PC	0.0720675
branches per stem	leaf 6 length (74 DAS)	6	7	testScore.R2	-0.332624
branches per stem	leaf 6 length (74 DAS)	6	7	testScore.PC	-0.365068
branches per stem	leaf 6 length (74 DAS)	6	8	testScore.R2	-0.0146992
branches per stem	leaf 6 length (74 DAS)	6	8	testScore.PC	0.365082
branches per stem	leaf 6 length (74 DAS)	6	9	testScore.R2	-0.0943425
branches per stem	leaf 6 length (74 DAS)	6	9	testScore.PC	-0.561972
branches per stem	leaf 6 length (74 DAS)	7	0	testScore.R2	-0.537882
branches per stem	leaf 6 length (74 DAS)	7	0	testScore.PC	-0.0310798
branches per stem	leaf 6 length (74 DAS)	7	1	testScore.R2	-0.178866
branches per stem	leaf 6 length (74 DAS)	7	1	testScore.PC	-0.485514
branches per stem	leaf 6 length (74 DAS)	7	2	testScore.R2	-0.103015
branches per stem	leaf 6 length (74 DAS)	7	2	testScore.PC	0.110762
branches per stem	leaf 6 length (74 DAS)	7	3	testScore.R2	-1.50545
branches per stem	leaf 6 length (74 DAS)	7	3	testScore.PC	-0.32472
branches per stem	leaf 6 length (74 DAS)	7	4	testScore.R2	0.0223134
branches per stem	leaf 6 length (74 DAS)	7	4	testScore.PC	0.225457
branches per stem	leaf 6 length (74 DAS)	7	5	testScore.R2	-0.0407889
branches per stem	leaf 6 length (74 DAS)	7	5	testScore.PC	-0.415628
branches per stem	leaf 6 length (74 DAS)	7	6	testScore.R2	-0.0424631
branches per stem	leaf 6 length (74 DAS)	7	6	testScore.PC	0.128731
branches per stem	leaf 6 length (74 DAS)	7	7	testScore.R2	0.0160973
branches per stem	leaf 6 length (74 DAS)	7	7	testScore.PC	0.772688
branches per stem	leaf 6 length (74 DAS)	7	8	testScore.R2	-0.255027
branches per stem	leaf 6 length (74 DAS)	7	8	testScore.PC	-0.144177
branches per stem	leaf 6 length (74 DAS)	7	9	testScore.R2	-0.119353
branches per stem	leaf 6 length (74 DAS)	7	9	testScore.PC	0.468819
branches per stem	leaf 6 length (74 DAS)	8	0	testScore.R2	-0.28146
branches per stem	leaf 6 length (74 DAS)	8	0	testScore.PC	-0.357305
branches per stem	leaf 6 length (74 DAS)	8	1	testScore.R2	-0.128547
branches per stem	leaf 6 length (74 DAS)	8	1	testScore.PC	-0.323135
branches per stem	leaf 6 length (74 DAS)	8	2	testScore.R2	-0.0111345
branches per stem	leaf 6 length (74 DAS)	8	2	testScore.PC	-0.249636
branches per stem	leaf 6 length (74 DAS)	8	3	testScore.R2	-1.21154
branches per stem	leaf 6 length (74 DAS)	8	3	testScore.PC	-0.158169
branches per stem	leaf 6 length (74 DAS)	8	4	testScore.R2	-0.288866
branches per stem	leaf 6 length (74 DAS)	8	4	testScore.PC	-0.0267537
branches per stem	leaf 6 length (74 DAS)	8	5	testScore.R2	-5.67416
branches per stem	leaf 6 length (74 DAS)	8	5	testScore.PC	-0.0658501
branches per stem	leaf 6 length (74 DAS)	8	6	testScore.R2	-0.138863
branches per stem	leaf 6 length (74 DAS)	8	6	testScore.PC	-0.298411
branches per stem	leaf 6 length (74 DAS)	8	7	testScore.R2	0.0137396
branches per stem	leaf 6 length (74 DAS)	8	7	testScore.PC	0.657047
branches per stem	leaf 6 length (74 DAS)	8	8	testScore.R2	-0.269928
branches per stem	leaf 6 length (74 DAS)	8	8	testScore.PC	-0.725203
branches per stem	leaf 6 length (74 DAS)	8	9	testScore.R2	-0.788652
branches per stem	leaf 6 length (74 DAS)	8	9	testScore.PC	-0.271731
end of shoot growth	leaf 6 length (74 DAS)	0	0	testScore.R2	-0.36529
end of shoot growth	leaf 6 length (74 DAS)	0	0	testScore.PC	0.679073
end of shoot growth	leaf 6 length (74 DAS)	0	1	testScore.R2	-0.354544
end of shoot growth	leaf 6 length (74 DAS)	0	1	testScore.PC	0.195624
end of shoot growth	leaf 6 length (74 DAS)	0	2	testScore.R2	0.0338024
end of shoot growth	leaf 6 length (74 DAS)	0	2	testScore.PC	0.427962
end of shoot growth	leaf 6 length (74 DAS)	0	3	testScore.R2	-0.709604
end of shoot growth	leaf 6 length (74 DAS)	0	3	testScore.PC	-0.781279
end of shoot growth	leaf 6 length (74 DAS)	0	4	testScore.R2	-1.25738
end of shoot growth	leaf 6 length (74 DAS)	0	4	testScore.PC	0.496815
end of shoot growth	leaf 6 length (74 DAS)	0	5	testScore.R2	-0.0360918
end of shoot growth	leaf 6 length (74 DAS)	0	5	testScore.PC	0.498688
end of shoot growth	leaf 6 length (74 DAS)	0	6	testScore.R2	-0.469631
end of shoot growth	leaf 6 length (74 DAS)	0	6	testScore.PC	0.572
end of shoot growth	leaf 6 length (74 DAS)	0	7	testScore.R2	-3.48145
end of shoot growth	leaf 6 length (74 DAS)	0	7	testScore.PC	-0.679931
end of shoot growth	leaf 6 length (74 DAS)	0	8	testScore.R2	0.0907892
end of shoot growth	leaf 6 length (74 DAS)	0	8	testScore.PC	0.574693
end of shoot growth	leaf 6 length (74 DAS)	0	9	testScore.R2	-0.175847
end of shoot growth	leaf 6 length (74 DAS)	0	9	testScore.PC	0.677677
end of shoot growth	leaf 6 length (74 DAS)	1	0	testScore.R2	-3.281
end of shoot growth	leaf 6 length (74 DAS)	1	0	testScore.PC	0.405072
end of shoot growth	leaf 6 length (74 DAS)	1	1	testScore.R2	-0.28724
end of shoot growth	leaf 6 length (74 DAS)	1	1	testScore.PC	0.854504
end of shoot growth	leaf 6 length (74 DAS)	1	2	testScore.R2	0.215712
end of shoot growth	leaf 6 length (74 DAS)	1	2	testScore.PC	0.537442
end of shoot growth	leaf 6 length (74 DAS)	1	3	testScore.R2	-0.0206817
end of shoot growth	leaf 6 length (74 DAS)	1	3	testScore.PC	0.0479484
end of shoot growth	leaf 6 length (74 DAS)	1	4	testScore.R2	-0.322127
end of shoot growth	leaf 6 length (74 DAS)	1	4	testScore.PC	0.763497
end of shoot growth	leaf 6 length (74 DAS)	1	5	testScore.R2	0.0878135
end of shoot growth	leaf 6 length (74 DAS)	1	5	testScore.PC	0.297114
end of shoot growth	leaf 6 length (74 DAS)	1	6	testScore.R2	-8.84188
end of shoot growth	leaf 6 length (74 DAS)	1	6	testScore.PC	-0.473583
end of shoot growth	leaf 6 length (74 DAS)	1	7	testScore.R2	-0.227024
end of shoot growth	leaf 6 length (74 DAS)	1	7	testScore.PC	0.16256
end of shoot growth	leaf 6 length (74 DAS)	1	8	testScore.R2	-0.385219
end of shoot growth	leaf 6 length (74 DAS)	1	8	testScore.PC	-0.275742
end of shoot growth	leaf 6 length (74 DAS)	1	9	testScore.R2	0.213974
end of shoot growth	leaf 6 length (74 DAS)	1	9	testScore.PC	0.682811
end of shoot growth	leaf 6 length (74 DAS)	2	0	testScore.R2	-1.17862
end of shoot growth	leaf 6 length (74 DAS)	2	0	testScore.PC	0.465592
end of shoot growth	leaf 6 length (74 DAS)	2	1	testScore.R2	-0.0555465
end of shoot growth	leaf 6 length (74 DAS)	2	1	testScore.PC	0.260809
end of shoot growth	leaf 6 length (74 DAS)	2	2	testScore.R2	-0.618263
end of shoot growth	leaf 6 length (74 DAS)	2	2	testScore.PC	-0.628416
end of shoot growth	leaf 6 length (74 DAS)	2	3	testScore.R2	-0.383969
end of shoot growth	leaf 6 length (74 DAS)	2	3	testScore.PC	-0.650609
end of shoot growth	leaf 6 length (74 DAS)	2	4	testScore.R2	-0.0173371
end of shoot growth	leaf 6 length (74 DAS)	2	4	testScore.PC	0.0719918
end of shoot growth	leaf 6 length (74 DAS)	2	5	testScore.R2	0.270375
end of shoot growth	leaf 6 length (74 DAS)	2	5	testScore.PC	0.561134
end of shoot growth	leaf 6 length (74 DAS)	2	6	testScore.R2	-4.11528
end of shoot growth	leaf 6 length (74 DAS)	2	6	testScore.PC	0.127104
end of shoot growth	leaf 6 length (74 DAS)	2	7	testScore.R2	0.203541
end of shoot growth	leaf 6 length (74 DAS)	2	7	testScore.PC	0.562244
end of shoot growth	leaf 6 length (74 DAS)	2	8	testScore.R2	-0.921069
end of shoot growth	leaf 6 length (74 DAS)	2	8	testScore.PC	0.196699
end of shoot growth	leaf 6 length (74 DAS)	2	9	testScore.R2	0.211108
end of shoot growth	leaf 6 length (74 DAS)	2	9	testScore.PC	0.676098
end of shoot growth	leaf 6 length (74 DAS)	3	0	testScore.R2	-0.386659
end of shoot growth	leaf 6 length (74 DAS)	3	0	testScore.PC	-0.234263
end of shoot growth	leaf 6 length (74 DAS)	3	1	testScore.R2	-0.395982
end of shoot growth	leaf 6 length (74 DAS)	3	1	testScore.PC	0.762156
end of shoot growth	leaf 6 length (74 DAS)	3	2	testScore.R2	-0.182229
end of shoot growth	leaf 6 length (74 DAS)	3	2	testScore.PC	-0.0716522
end of shoot growth	leaf 6 length (74 DAS)	3	3	testScore.R2	-2.85862
end of shoot growth	leaf 6 length (74 DAS)	3	3	testScore.PC	0.731888
end of shoot growth	leaf 6 length (74 DAS)	3	4	testScore.R2	-1.05551
end of shoot growth	leaf 6 length (74 DAS)	3	4	testScore.PC	-0.115761
end of shoot growth	leaf 6 length (74 DAS)	3	5	testScore.R2	-0.600978
end of shoot growth	leaf 6 length (74 DAS)	3	5	testScore.PC	-0.138312
end of shoot growth	leaf 6 length (74 DAS)	3	6	testScore.R2	-5.8459
end of shoot growth	leaf 6 length (74 DAS)	3	6	testScore.PC	-0.888585
end of shoot growth	leaf 6 length (74 DAS)	3	7	testScore.R2	-0.141943
end of shoot growth	leaf 6 length (74 DAS)	3	7	testScore.PC	0.246274
end of shoot growth	leaf 6 length (74 DAS)	3	8	testScore.R2	-0.399472
end of shoot growth	leaf 6 length (74 DAS)	3	8	testScore.PC	0.362642
end of shoot growth	leaf 6 length (74 DAS)	3	9	testScore.R2	-7.09212
end of shoot growth	leaf 6 length (74 DAS)	3	9	testScore.PC	0.816843
end of shoot growth	leaf 6 length (74 DAS)	4	0	testScore.R2	0.0623802
end of shoot growth	leaf 6 length (74 DAS)	4	0	testScore.PC	0.281365
end of shoot growth	leaf 6 length (74 DAS)	4	1	testScore.R2	0.159969
end of shoot growth	leaf 6 length (74 DAS)	4	1	testScore.PC	0.511576
end of shoot growth	leaf 6 length (74 DAS)	4	2	testScore.R2	-0.188136
end of shoot growth	leaf 6 length (74 DAS)	4	2	testScore.PC	-0.0754579
end of shoot growth	leaf 6 length (74 DAS)	4	3	testScore.R2	-0.184503
end of shoot growth	leaf 6 length (74 DAS)	4	3	testScore.PC	-0.205078
end of shoot growth	leaf 6 length (74 DAS)	4	4	testScore.R2	-0.164274
end of shoot growth	leaf 6 length (74 DAS)	4	4	testScore.PC	0.0429863
end of shoot growth	leaf 6 length (74 DAS)	4	5	testScore.R2	0.384738
end of shoot growth	leaf 6 length (74 DAS)	4	5	testScore.PC	0.826023
end of shoot growth	leaf 6 length (74 DAS)	4	6	testScore.R2	-12.2291
end of shoot growth	leaf 6 length (74 DAS)	4	6	testScore.PC	-0.344311
end of shoot growth	leaf 6 length (74 DAS)	4	7	testScore.R2	-0.224231
end of shoot growth	leaf 6 length (74 DAS)	4	7	testScore.PC	0.467146
end of shoot growth	leaf 6 length (74 DAS)	4	8	testScore.R2	-0.502405
end of shoot growth	leaf 6 length (74 DAS)	4	8	testScore.PC	0.402846
end of shoot growth	leaf 6 length (74 DAS)	4	9	testScore.R2	0.157809
end of shoot growth	leaf 6 length (74 DAS)	4	9	testScore.PC	0.570263
end of shoot growth	leaf 6 length (74 DAS)	5	0	testScore.R2	-0.547487
end of shoot growth	leaf 6 length (74 DAS)	5	0	testScore.PC	0.103031
end of shoot growth	leaf 6 length (74 DAS)	5	1	testScore.R2	-0.0433414
end of shoot growth	leaf 6 length (74 DAS)	5	1	testScore.PC	0.433439
end of shoot growth	leaf 6 length (74 DAS)	5	2	testScore.R2	-0.238632
end of shoot growth	leaf 6 length (74 DAS)	5	2	testScore.PC	-0.579506
end of shoot growth	leaf 6 length (74 DAS)	5	3	testScore.R2	0.189216
end of shoot growth	leaf 6 length (74 DAS)	5	3	testScore.PC	0.744003
end of shoot growth	leaf 6 length (74 DAS)	5	4	testScore.R2	0.0232024
end of shoot growth	leaf 6 length (74 DAS)	5	4	testScore.PC	0.736803
end of shoot growth	leaf 6 length (74 DAS)	5	5	testScore.R2	-2.0621
end of shoot growth	leaf 6 length (74 DAS)	5	5	testScore.PC	0.407716
end of shoot growth	leaf 6 length (74 DAS)	5	6	testScore.R2	-5.60748
end of shoot growth	leaf 6 length (74 DAS)	5	6	testScore.PC	-0.0422877
end of shoot growth	leaf 6 length (74 DAS)	5	7	testScore.R2	-0.149878
end of shoot growth	leaf 6 length (74 DAS)	5	7	testScore.PC	0.180555
end of shoot growth	leaf 6 length (74 DAS)	5	8	testScore.R2	-0.9669
end of shoot growth	leaf 6 length (74 DAS)	5	8	testScore.PC	0.46834
end of shoot growth	leaf 6 length (74 DAS)	5	9	testScore.R2	-0.209936
end of shoot growth	leaf 6 length (74 DAS)	5	9	testScore.PC	0.303917
end of shoot growth	leaf 6 length (74 DAS)	6	0	testScore.R2	0.136483
end of shoot growth	leaf 6 length (74 DAS)	6	0	testScore.PC	0.463821
end of shoot growth	leaf 6 length (74 DAS)	6	1	testScore.R2	-1.30719
end of shoot growth	leaf 6 length (74 DAS)	6	1	testScore.PC	0.390284
end of shoot growth	leaf 6 length (74 DAS)	6	2	testScore.R2	0.0277853
end of shoot growth	leaf 6 length (74 DAS)	6	2	testScore.PC	0.331062
end of shoot growth	leaf 6 length (74 DAS)	6	3	testScore.R2	-0.601725
end of shoot growth	leaf 6 length (74 DAS)	6	3	testScore.PC	0.761516
end of shoot growth	leaf 6 length (74 DAS)	6	4	testScore.R2	-0.820037
end of shoot growth	leaf 6 length (74 DAS)	6	4	testScore.PC	0.351106
end of shoot growth	leaf 6 length (74 DAS)	6	5	testScore.R2	-0.545566
end of shoot growth	leaf 6 length (74 DAS)	6	5	testScore.PC	0.224973
end of shoot growth	leaf 6 length (74 DAS)	6	6	testScore.R2	0.0762835
end of shoot growth	leaf 6 length (74 DAS)	6	6	testScore.PC	0.41979
end of shoot growth	leaf 6 length (74 DAS)	6	7	testScore.R2	-0.222724
end of shoot growth	leaf 6 length (74 DAS)	6	7	testScore.PC	0.441488
end of shoot growth	leaf 6 length (74 DAS)	6	8	testScore.R2	-0.52089
end of shoot growth	leaf 6 length (74 DAS)	6	8	testScore.PC	-0.0909622
end of shoot growth	leaf 6 length (74 DAS)	6	9	testScore.R2	-0.667513
end of shoot growth	leaf 6 length (74 DAS)	6	9	testScore.PC	0.308132
end of shoot growth	leaf 6 length (74 DAS)	7	0	testScore.R2	-5.40373
end of shoot growth	leaf 6 length (74 DAS)	7	0	testScore.PC	0.577241
end of shoot growth	leaf 6 length (74 DAS)	7	1	testScore.R2	0.290354
end of shoot growth	leaf 6 length (74 DAS)	7	1	testScore.PC	0.689626
end of shoot growth	leaf 6 length (74 DAS)	7	2	testScore.R2	-0.029373
end of shoot growth	leaf 6 length (74 DAS)	7	2	testScore.PC	0.199938
end of shoot growth	leaf 6 length (74 DAS)	7	3	testScore.R2	-6.82915
end of shoot growth	leaf 6 length (74 DAS)	7	3	testScore.PC	-0.788634
end of shoot growth	leaf 6 length (74 DAS)	7	4	testScore.R2	0.109435
end of shoot growth	leaf 6 length (74 DAS)	7	4	testScore.PC	0.560159
end of shoot growth	leaf 6 length (74 DAS)	7	5	testScore.R2	0.077497
end of shoot growth	leaf 6 length (74 DAS)	7	5	testScore.PC	0.642682
end of shoot growth	leaf 6 length (74 DAS)	7	6	testScore.R2	-0.0156461
end of shoot growth	leaf 6 length (74 DAS)	7	6	testScore.PC	0.0729572
end of shoot growth	leaf 6 length (74 DAS)	7	7	testScore.R2	0.00803992
end of shoot growth	leaf 6 length (74 DAS)	7	7	testScore.PC	0.205434
end of shoot growth	leaf 6 length (74 DAS)	7	8	testScore.R2	0.225206
end of shoot growth	leaf 6 length (74 DAS)	7	8	testScore.PC	0.737137
end of shoot growth	leaf 6 length (74 DAS)	7	9	testScore.R2	-0.0033695
end of shoot growth	leaf 6 length (74 DAS)	7	9	testScore.PC	0.470476
end of shoot growth	leaf 6 length (74 DAS)	8	0	testScore.R2	-0.48561
end of shoot growth	leaf 6 length (74 DAS)	8	0	testScore.PC	-0.286784
end of shoot growth	leaf 6 length (74 DAS)	8	1	testScore.R2	0.00588707
end of shoot growth	leaf 6 length (74 DAS)	8	1	testScore.PC	0.224263
end of shoot growth	leaf 6 length (74 DAS)	8	2	testScore.R2	0.262449
end of shoot growth	leaf 6 length (74 DAS)	8	2	testScore.PC	0.535103
end of shoot growth	leaf 6 length (74 DAS)	8	3	testScore.R2	-0.546492
end of shoot growth	leaf 6 length (74 DAS)	8	3	testScore.PC	-0.275169
end of shoot growth	leaf 6 length (74 DAS)	8	4	testScore.R2	-1.07178
end of shoot growth	leaf 6 length (74 DAS)	8	4	testScore.PC	0.71877
end of shoot growth	leaf 6 length (74 DAS)	8	5	testScore.R2	-0.628936
end of shoot growth	leaf 6 length (74 DAS)	8	5	testScore.PC	-0.505914
end of shoot growth	leaf 6 length (74 DAS)	8	6	testScore.R2	0.158536
end of shoot growth	leaf 6 length (74 DAS)	8	6	testScore.PC	0.737008
end of shoot growth	leaf 6 length (74 DAS)	8	7	testScore.R2	0.116517
end of shoot growth	leaf 6 length (74 DAS)	8	7	testScore.PC	0.501491
end of shoot growth	leaf 6 length (74 DAS)	8	8	testScore.R2	0.0284971
end of shoot growth	leaf 6 length (74 DAS)	8	8	testScore.PC	0.390222
end of shoot growth	leaf 6 length (74 DAS)	8	9	testScore.R2	-0.129403
end of shoot growth	leaf 6 length (74 DAS)	8	9	testScore.PC	-0.0413432
max shoot growth rate	leaf 6 length (74 DAS)	0	0	testScore.R2	0.512735
max shoot growth rate	leaf 6 length (74 DAS)	0	0	testScore.PC	0.72735
max shoot growth rate	leaf 6 length (74 DAS)	0	1	testScore.R2	-0.0738037
max shoot growth rate	leaf 6 length (74 DAS)	0	1	testScore.PC	0.0864146
max shoot growth rate	leaf 6 length (74 DAS)	0	2	testScore.R2	0.143895
max shoot growth rate	leaf 6 length (74 DAS)	0	2	testScore.PC	0.469989
max shoot growth rate	leaf 6 length (74 DAS)	0	3	testScore.R2	0.0746372
max shoot growth rate	leaf 6 length (74 DAS)	0	3	testScore.PC	0.716995
max shoot growth rate	leaf 6 length (74 DAS)	0	4	testScore.R2	0.430596
max shoot growth rate	leaf 6 length (74 DAS)	0	4	testScore.PC	0.733271
max shoot growth rate	leaf 6 length (74 DAS)	0	5	testScore.R2	0.014663
max shoot growth rate	leaf 6 length (74 DAS)	0	5	testScore.PC	0.325781
max shoot growth rate	leaf 6 length (74 DAS)	0	6	testScore.R2	-1.33136
max shoot growth rate	leaf 6 length (74 DAS)	0	6	testScore.PC	0.857428
max shoot growth rate	leaf 6 length (74 DAS)	0	7	testScore.R2	-0.191405
max shoot growth rate	leaf 6 length (74 DAS)	0	7	testScore.PC	0.89652
max shoot growth rate	leaf 6 length (74 DAS)	0	8	testScore.R2	0.465539
max shoot growth rate	leaf 6 length (74 DAS)	0	8	testScore.PC	0.749275
max shoot growth rate	leaf 6 length (74 DAS)	0	9	testScore.R2	-0.0608415
max shoot growth rate	leaf 6 length (74 DAS)	0	9	testScore.PC	0.759106
max shoot growth rate	leaf 6 length (74 DAS)	1	0	testScore.R2	-1.00459
max shoot growth rate	leaf 6 length (74 DAS)	1	0	testScore.PC	0.535163
max shoot growth rate	leaf 6 length (74 DAS)	1	1	testScore.R2	0.529435
max shoot growth rate	leaf 6 length (74 DAS)	1	1	testScore.PC	0.848538
max shoot growth rate	leaf 6 length (74 DAS)	1	2	testScore.R2	0.231233
max shoot growth rate	leaf 6 length (74 DAS)	1	2	testScore.PC	0.520955
max shoot growth rate	leaf 6 length (74 DAS)	1	3	testScore.R2	-0.0477567
max shoot growth rate	leaf 6 length (74 DAS)	1	3	testScore.PC	0.0485569
max shoot growth rate	leaf 6 length (74 DAS)	1	4	testScore.R2	-1.81717
max shoot growth rate	leaf 6 length (74 DAS)	1	4	testScore.PC	0.431922
max shoot growth rate	leaf 6 length (74 DAS)	1	5	testScore.R2	0.322265
max shoot growth rate	leaf 6 length (74 DAS)	1	5	testScore.PC	0.702002
max shoot growth rate	leaf 6 length (74 DAS)	1	6	testScore.R2	-0.269872
max shoot growth rate	leaf 6 length (74 DAS)	1	6	testScore.PC	0.484355
max shoot growth rate	leaf 6 length (74 DAS)	1	7	testScore.R2	0.432712
max shoot growth rate	leaf 6 length (74 DAS)	1	7	testScore.PC	0.921489
max shoot growth rate	leaf 6 length (74 DAS)	1	8	testScore.R2	-3.96674
max shoot growth rate	leaf 6 length (74 DAS)	1	8	testScore.PC	-0.0745633
max shoot growth rate	leaf 6 length (74 DAS)	1	9	testScore.R2	0.171361
max shoot growth rate	leaf 6 length (74 DAS)	1	9	testScore.PC	0.631956
max shoot growth rate	leaf 6 length (74 DAS)	2	0	testScore.R2	0.0547313
max shoot growth rate	leaf 6 length (74 DAS)	2	0	testScore.PC	0.752066
max shoot growth rate	leaf 6 length (74 DAS)	2	1	testScore.R2	-0.476671
max shoot growth rate	leaf 6 length (74 DAS)	2	1	testScore.PC	0.0959405
max shoot growth rate	leaf 6 length (74 DAS)	2	2	testScore.R2	0.159647
max shoot growth rate	leaf 6 length (74 DAS)	2	2	testScore.PC	0.547023
max shoot growth rate	leaf 6 length (74 DAS)	2	3	testScore.R2	-0.335862
max shoot growth rate	leaf 6 length (74 DAS)	2	3	testScore.PC	-0.611579
max shoot growth rate	leaf 6 length (74 DAS)	2	4	testScore.R2	-0.184799
max shoot growth rate	leaf 6 length (74 DAS)	2	4	testScore.PC	-0.0207166
max shoot growth rate	leaf 6 length (74 DAS)	2	5	testScore.R2	0.630217
max shoot growth rate	leaf 6 length (74 DAS)	2	5	testScore.PC	0.849319
max shoot growth rate	leaf 6 length (74 DAS)	2	6	testScore.R2	-0.289036
max shoot growth rate	leaf 6 length (74 DAS)	2	6	testScore.PC	0.0968204
max shoot growth rate	leaf 6 length (74 DAS)	2	7	testScore.R2	0.523787
max shoot growth rate	leaf 6 length (74 DAS)	2	7	testScore.PC	0.786208
max shoot growth rate	leaf 6 length (74 DAS)	2	8	testScore.R2	0.436286
max shoot growth rate	leaf 6 length (74 DAS)	2	8	testScore.PC	0.927693
max shoot growth rate	leaf 6 length (74 DAS)	2	9	testScore.R2	0.0337078
max shoot growth rate	leaf 6 length (74 DAS)	2	9	testScore.PC	0.463359
max shoot growth rate	leaf 6 length (74 DAS)	3	0	testScore.R2	-0.503137
max shoot growth rate	leaf 6 length (74 DAS)	3	0	testScore.PC	0.306113
max shoot growth rate	leaf 6 length (74 DAS)	3	1	testScore.R2	-0.19592
max shoot growth rate	leaf 6 length (74 DAS)	3	1	testScore.PC	0.840148
max shoot growth rate	leaf 6 length (74 DAS)	3	2	testScore.R2	0.40601
max shoot growth rate	leaf 6 length (74 DAS)	3	2	testScore.PC	0.651857
max shoot growth rate	leaf 6 length (74 DAS)	3	3	testScore.R2	-0.521094
max shoot growth rate	leaf 6 length (74 DAS)	3	3	testScore.PC	0.859592
max shoot growth rate	leaf 6 length (74 DAS)	3	4	testScore.R2	0.0232224
max shoot growth rate	leaf 6 length (74 DAS)	3	4	testScore.PC	0.305019
max shoot growth rate	leaf 6 length (74 DAS)	3	5	testScore.R2	0.0701451
max shoot growth rate	leaf 6 length (74 DAS)	3	5	testScore.PC	0.468656
max shoot growth rate	leaf 6 length (74 DAS)	3	6	testScore.R2	-1.13168
max shoot growth rate	leaf 6 length (74 DAS)	3	6	testScore.PC	-0.0981715
max shoot growth rate	leaf 6 length (74 DAS)	3	7	testScore.R2	-0.93801
max shoot growth rate	leaf 6 length (74 DAS)	3	7	testScore.PC	0.216255
max shoot growth rate	leaf 6 length (74 DAS)	3	8	testScore.R2	0.29242
max shoot growth rate	leaf 6 length (74 DAS)	3	8	testScore.PC	0.83095
max shoot growth rate	leaf 6 length (74 DAS)	3	9	testScore.R2	-1.66813
max shoot growth rate	leaf 6 length (74 DAS)	3	9	testScore.PC	0.814044
max shoot growth rate	leaf 6 length (74 DAS)	4	0	testScore.R2	0.237764
max shoot growth rate	leaf 6 length (74 DAS)	4	0	testScore.PC	0.676222
max shoot growth rate	leaf 6 length (74 DAS)	4	1	testScore.R2	0.182497
max shoot growth rate	leaf 6 length (74 DAS)	4	1	testScore.PC	0.613003
max shoot growth rate	leaf 6 length (74 DAS)	4	2	testScore.R2	-0.132508
max shoot growth rate	leaf 6 length (74 DAS)	4	2	testScore.PC	-0.0621024
max shoot growth rate	leaf 6 length (74 DAS)	4	3	testScore.R2	0.0388468
max shoot growth rate	leaf 6 length (74 DAS)	4	3	testScore.PC	0.369531
max shoot growth rate	leaf 6 length (74 DAS)	4	4	testScore.R2	-0.14713
max shoot growth rate	leaf 6 length (74 DAS)	4	4	testScore.PC	-0.0302733
max shoot growth rate	leaf 6 length (74 DAS)	4	5	testScore.R2	0.500483
max shoot growth rate	leaf 6 length (74 DAS)	4	5	testScore.PC	0.88112
max shoot growth rate	leaf 6 length (74 DAS)	4	6	testScore.R2	-6.83983
max shoot growth rate	leaf 6 length (74 DAS)	4	6	testScore.PC	-0.300228
max shoot growth rate	leaf 6 length (74 DAS)	4	7	testScore.R2	0.467801
max shoot growth rate	leaf 6 length (74 DAS)	4	7	testScore.PC	0.773505
max shoot growth rate	leaf 6 length (74 DAS)	4	8	testScore.R2	-0.0400042
max shoot growth rate	leaf 6 length (74 DAS)	4	8	testScore.PC	0.626858
max shoot growth rate	leaf 6 length (74 DAS)	4	9	testScore.R2	0.653749
max shoot growth rate	leaf 6 length (74 DAS)	4	9	testScore.PC	0.814824
max shoot growth rate	leaf 6 length (74 DAS)	5	0	testScore.R2	-0.277824
max shoot growth rate	leaf 6 length (74 DAS)	5	0	testScore.PC	-0.00526162
max shoot growth rate	leaf 6 length (74 DAS)	5	1	testScore.R2	0.027597
max shoot growth rate	leaf 6 length (74 DAS)	5	1	testScore.PC	0.530206
max shoot growth rate	leaf 6 length (74 DAS)	5	2	testScore.R2	0.26095
max shoot growth rate	leaf 6 length (74 DAS)	5	2	testScore.PC	0.554968
max shoot growth rate	leaf 6 length (74 DAS)	5	3	testScore.R2	0.503414
max shoot growth rate	leaf 6 length (74 DAS)	5	3	testScore.PC	0.920541
max shoot growth rate	leaf 6 length (74 DAS)	5	4	testScore.R2	0.438736
max shoot growth rate	leaf 6 length (74 DAS)	5	4	testScore.PC	0.79362
max shoot growth rate	leaf 6 length (74 DAS)	5	5	testScore.R2	0.432006
max shoot growth rate	leaf 6 length (74 DAS)	5	5	testScore.PC	0.791416
max shoot growth rate	leaf 6 length (74 DAS)	5	6	testScore.R2	-1.30104
max shoot growth rate	leaf 6 length (74 DAS)	5	6	testScore.PC	0.0542905
max shoot growth rate	leaf 6 length (74 DAS)	5	7	testScore.R2	0.466484
max shoot growth rate	leaf 6 length (74 DAS)	5	7	testScore.PC	0.78592
max shoot growth rate	leaf 6 length (74 DAS)	5	8	testScore.R2	-0.196977
max shoot growth rate	leaf 6 length (74 DAS)	5	8	testScore.PC	0.683519
max shoot growth rate	leaf 6 length (74 DAS)	5	9	testScore.R2	0.0121888
max shoot growth rate	leaf 6 length (74 DAS)	5	9	testScore.PC	0.464824
max shoot growth rate	leaf 6 length (74 DAS)	6	0	testScore.R2	0.433691
max shoot growth rate	leaf 6 length (74 DAS)	6	0	testScore.PC	0.771155
max shoot growth rate	leaf 6 length (74 DAS)	6	1	testScore.R2	-0.483672
max shoot growth rate	leaf 6 length (74 DAS)	6	1	testScore.PC	0.218327
max shoot growth rate	leaf 6 length (74 DAS)	6	2	testScore.R2	-0.00245952
max shoot growth rate	leaf 6 length (74 DAS)	6	2	testScore.PC	0.291763
max shoot growth rate	leaf 6 length (74 DAS)	6	3	testScore.R2	0.283366
max shoot growth rate	leaf 6 length (74 DAS)	6	3	testScore.PC	0.939278
max shoot growth rate	leaf 6 length (74 DAS)	6	4	testScore.R2	-0.337712
max shoot growth rate	leaf 6 length (74 DAS)	6	4	testScore.PC	0.16143
max shoot growth rate	leaf 6 length (74 DAS)	6	5	testScore.R2	-0.336536
max shoot growth rate	leaf 6 length (74 DAS)	6	5	testScore.PC	-0.0890829
max shoot growth rate	leaf 6 length (74 DAS)	6	6	testScore.R2	0.454873
max shoot growth rate	leaf 6 length (74 DAS)	6	6	testScore.PC	0.67796
max shoot growth rate	leaf 6 length (74 DAS)	6	7	testScore.R2	-0.909186
max shoot growth rate	leaf 6 length (74 DAS)	6	7	testScore.PC	0.739934
max shoot growth rate	leaf 6 length (74 DAS)	6	8	testScore.R2	0.373513
max shoot growth rate	leaf 6 length (74 DAS)	6	8	testScore.PC	0.948558
max shoot growth rate	leaf 6 length (74 DAS)	6	9	testScore.R2	0.205818
max shoot growth rate	leaf 6 length (74 DAS)	6	9	testScore.PC	0.621805
max shoot growth rate	leaf 6 length (74 DAS)	7	0	testScore.R2	-2.19877
max shoot growth rate	leaf 6 length (74 DAS)	7	0	testScore.PC	0.772805
max shoot growth rate	leaf 6 length (74 DAS)	7	1	testScore.R2	0.443093
max shoot growth rate	leaf 6 length (74 DAS)	7	1	testScore.PC	0.740436
max shoot growth rate	leaf 6 length (74 DAS)	7	2	testScore.R2	-1.54006
max shoot growth rate	leaf 6 length (74 DAS)	7	2	testScore.PC	0.0851684
max shoot growth rate	leaf 6 length (74 DAS)	7	3	testScore.R2	-1.10029
max shoot growth rate	leaf 6 length (74 DAS)	7	3	testScore.PC	-0.16939
max shoot growth rate	leaf 6 length (74 DAS)	7	4	testScore.R2	0.266881
max shoot growth rate	leaf 6 length (74 DAS)	7	4	testScore.PC	0.744492
max shoot growth rate	leaf 6 length (74 DAS)	7	5	testScore.R2	0.359666
max shoot growth rate	leaf 6 length (74 DAS)	7	5	testScore.PC	0.718145
max shoot growth rate	leaf 6 length (74 DAS)	7	6	testScore.R2	-0.159316
max shoot growth rate	leaf 6 length (74 DAS)	7	6	testScore.PC	0.373011
max shoot growth rate	leaf 6 length (74 DAS)	7	7	testScore.R2	-0.33455
max shoot growth rate	leaf 6 length (74 DAS)	7	7	testScore.PC	-0.0210557
max shoot growth rate	leaf 6 length (74 DAS)	7	8	testScore.R2	0.119536
max shoot growth rate	leaf 6 length (74 DAS)	7	8	testScore.PC	0.407892
max shoot growth rate	leaf 6 length (74 DAS)	7	9	testScore.R2	0.432997
max shoot growth rate	leaf 6 length (74 DAS)	7	9	testScore.PC	0.980905
max shoot growth rate	leaf 6 length (74 DAS)	8	0	testScore.R2	-0.0354423
max shoot growth rate	leaf 6 length (74 DAS)	8	0	testScore.PC	0.438467
max shoot growth rate	leaf 6 length (74 DAS)	8	1	testScore.R2	-2.88928
max shoot growth rate	leaf 6 length (74 DAS)	8	1	testScore.PC	-0.0142247
max shoot growth rate	leaf 6 length (74 DAS)	8	2	testScore.R2	-0.126163
max shoot growth rate	leaf 6 length (74 DAS)	8	2	testScore.PC	0.280279
max shoot growth rate	leaf 6 length (74 DAS)	8	3	testScore.R2	0.236601
max shoot growth rate	leaf 6 length (74 DAS)	8	3	testScore.PC	0.579811
max shoot growth rate	leaf 6 length (74 DAS)	8	4	testScore.R2	0.271138
max shoot growth rate	leaf 6 length (74 DAS)	8	4	testScore.PC	0.757709
max shoot growth rate	leaf 6 length (74 DAS)	8	5	testScore.R2	-0.201993
max shoot growth rate	leaf 6 length (74 DAS)	8	5	testScore.PC	-0.111648
max shoot growth rate	leaf 6 length (74 DAS)	8	6	testScore.R2	0.495766
max shoot growth rate	leaf 6 length (74 DAS)	8	6	testScore.PC	0.920447
max shoot growth rate	leaf 6 length (74 DAS)	8	7	testScore.R2	0.329241
max shoot growth rate	leaf 6 length (74 DAS)	8	7	testScore.PC	0.677557
max shoot growth rate	leaf 6 length (74 DAS)	8	8	testScore.R2	0.225705
max shoot growth rate	leaf 6 length (74 DAS)	8	8	testScore.PC	0.476278
max shoot growth rate	leaf 6 length (74 DAS)	8	9	testScore.R2	-0.182746
max shoot growth rate	leaf 6 length (74 DAS)	8	9	testScore.PC	0.301619
plant height (278 DAS)	leaf 6 length (74 DAS)	0	0	testScore.R2	0.615376
plant height (278 DAS)	leaf 6 length (74 DAS)	0	0	testScore.PC	0.832886
plant height (278 DAS)	leaf 6 length (74 DAS)	0	1	testScore.R2	-0.293877
plant height (278 DAS)	leaf 6 length (74 DAS)	0	1	testScore.PC	-0.10763
plant height (278 DAS)	leaf 6 length (74 DAS)	0	2	testScore.R2	0.425966
plant height (278 DAS)	leaf 6 length (74 DAS)	0	2	testScore.PC	0.928109
plant height (278 DAS)	leaf 6 length (74 DAS)	0	3	testScore.R2	0.539282
plant height (278 DAS)	leaf 6 length (74 DAS)	0	3	testScore.PC	0.91445
plant height (278 DAS)	leaf 6 length (74 DAS)	0	4	testScore.R2	0.688946
plant height (278 DAS)	leaf 6 length (74 DAS)	0	4	testScore.PC	0.857094
plant height (278 DAS)	leaf 6 length (74 DAS)	0	5	testScore.R2	-0.166411
plant height (278 DAS)	leaf 6 length (74 DAS)	0	5	testScore.PC	0.175319
plant height (278 DAS)	leaf 6 length (74 DAS)	0	6	testScore.R2	-0.801877
plant height (278 DAS)	leaf 6 length (74 DAS)	0	6	testScore.PC	-0.0798739
plant height (278 DAS)	leaf 6 length (74 DAS)	0	7	testScore.R2	0.289843
plant height (278 DAS)	leaf 6 length (74 DAS)	0	7	testScore.PC	0.819989
plant height (278 DAS)	leaf 6 length (74 DAS)	0	8	testScore.R2	0.103476
plant height (278 DAS)	leaf 6 length (74 DAS)	0	8	testScore.PC	0.419993
plant height (278 DAS)	leaf 6 length (74 DAS)	0	9	testScore.R2	-1.22998
plant height (278 DAS)	leaf 6 length (74 DAS)	0	9	testScore.PC	0.355542
plant height (278 DAS)	leaf 6 length (74 DAS)	1	0	testScore.R2	0.0267299
plant height (278 DAS)	leaf 6 length (74 DAS)	1	0	testScore.PC	0.614121
plant height (278 DAS)	leaf 6 length (74 DAS)	1	1	testScore.R2	0.457785
plant height (278 DAS)	leaf 6 length (74 DAS)	1	1	testScore.PC	0.723656
plant height (278 DAS)	leaf 6 length (74 DAS)	1	2	testScore.R2	0.346938
plant height (278 DAS)	leaf 6 length (74 DAS)	1	2	testScore.PC	0.647345
plant height (278 DAS)	leaf 6 length (74 DAS)	1	3	testScore.R2	-0.0354085
plant height (278 DAS)	leaf 6 length (74 DAS)	1	3	testScore.PC	0.189333
plant height (278 DAS)	leaf 6 length (74 DAS)	1	4	testScore.R2	0.710824
plant height (278 DAS)	leaf 6 length (74 DAS)	1	4	testScore.PC	0.896319
plant height (278 DAS)	leaf 6 length (74 DAS)	1	5	testScore.R2	0.410061
plant height (278 DAS)	leaf 6 length (74 DAS)	1	5	testScore.PC	0.642876
plant height (278 DAS)	leaf 6 length (74 DAS)	1	6	testScore.R2	0.186075
plant height (278 DAS)	leaf 6 length (74 DAS)	1	6	testScore.PC	0.733386
plant height (278 DAS)	leaf 6 length (74 DAS)	1	7	testScore.R2	0.464618
plant height (278 DAS)	leaf 6 length (74 DAS)	1	7	testScore.PC	0.88946
plant height (278 DAS)	leaf 6 length (74 DAS)	1	8	testScore.R2	-1.03088
plant height (278 DAS)	leaf 6 length (74 DAS)	1	8	testScore.PC	0.543196
plant height (278 DAS)	leaf 6 length (74 DAS)	1	9	testScore.R2	-0.889828
plant height (278 DAS)	leaf 6 length (74 DAS)	1	9	testScore.PC	0.279157
plant height (278 DAS)	leaf 6 length (74 DAS)	2	0	testScore.R2	0.55467
plant height (278 DAS)	leaf 6 length (74 DAS)	2	0	testScore.PC	0.890085
plant height (278 DAS)	leaf 6 length (74 DAS)	2	1	testScore.R2	-3.58256
plant height (278 DAS)	leaf 6 length (74 DAS)	2	1	testScore.PC	-0.448089
plant height (278 DAS)	leaf 6 length (74 DAS)	2	2	testScore.R2	0.245408
plant height (278 DAS)	leaf 6 length (74 DAS)	2	2	testScore.PC	0.821982
plant height (278 DAS)	leaf 6 length (74 DAS)	2	3	testScore.R2	-1.02764
plant height (278 DAS)	leaf 6 length (74 DAS)	2	3	testScore.PC	0.00438681
plant height (278 DAS)	leaf 6 length (74 DAS)	2	4	testScore.R2	-0.139451
plant height (278 DAS)	leaf 6 length (74 DAS)	2	4	testScore.PC	0.125411
plant height (278 DAS)	leaf 6 length (74 DAS)	2	5	testScore.R2	-2.38619
plant height (278 DAS)	leaf 6 length (74 DAS)	2	5	testScore.PC	0.00525639
plant height (278 DAS)	leaf 6 length (74 DAS)	2	6	testScore.R2	-1.82578
plant height (278 DAS)	leaf 6 length (74 DAS)	2	6	testScore.PC	-0.189581
plant height (278 DAS)	leaf 6 length (74 DAS)	2	7	testScore.R2	0.503626
plant height (278 DAS)	leaf 6 length (74 DAS)	2	7	testScore.PC	0.86359
plant height (278 DAS)	leaf 6 length (74 DAS)	2	8	testScore.R2	0.492972
plant height (278 DAS)	leaf 6 length (74 DAS)	2	8	testScore.PC	0.897186
plant height (278 DAS)	leaf 6 length (74 DAS)	2	9	testScore.R2	-0.715974
plant height (278 DAS)	leaf 6 length (74 DAS)	2	9	testScore.PC	-0.211823
plant height (278 DAS)	leaf 6 length (74 DAS)	3	0	testScore.R2	-0.101849
plant height (278 DAS)	leaf 6 length (74 DAS)	3	0	testScore.PC	0.64576
plant height (278 DAS)	leaf 6 length (74 DAS)	3	1	testScore.R2	0.278243
plant height (278 DAS)	leaf 6 length (74 DAS)	3	1	testScore.PC	0.727837
plant height (278 DAS)	leaf 6 length (74 DAS)	3	2	testScore.R2	0.502215
plant height (278 DAS)	leaf 6 length (74 DAS)	3	2	testScore.PC	0.812898
plant height (278 DAS)	leaf 6 length (74 DAS)	3	3	testScore.R2	-0.609754
plant height (278 DAS)	leaf 6 length (74 DAS)	3	3	testScore.PC	0.625921
plant height (278 DAS)	leaf 6 length (74 DAS)	3	4	testScore.R2	-0.692864
plant height (278 DAS)	leaf 6 length (74 DAS)	3	4	testScore.PC	0.40686
plant height (278 DAS)	leaf 6 length (74 DAS)	3	5	testScore.R2	-0.06143
plant height (278 DAS)	leaf 6 length (74 DAS)	3	5	testScore.PC	0.55305
plant height (278 DAS)	leaf 6 length (74 DAS)	3	6	testScore.R2	0.126958
plant height (278 DAS)	leaf 6 length (74 DAS)	3	6	testScore.PC	0.647159
plant height (278 DAS)	leaf 6 length (74 DAS)	3	7	testScore.R2	-1.95049
plant height (278 DAS)	leaf 6 length (74 DAS)	3	7	testScore.PC	0.594052
plant height (278 DAS)	leaf 6 length (74 DAS)	3	8	testScore.R2	0.0148198
plant height (278 DAS)	leaf 6 length (74 DAS)	3	8	testScore.PC	0.347194
plant height (278 DAS)	leaf 6 length (74 DAS)	3	9	testScore.R2	-0.0153407
plant height (278 DAS)	leaf 6 length (74 DAS)	3	9	testScore.PC	0.533367
plant height (278 DAS)	leaf 6 length (74 DAS)	4	0	testScore.R2	0.350408
plant height (278 DAS)	leaf 6 length (74 DAS)	4	0	testScore.PC	0.684807
plant height (278 DAS)	leaf 6 length (74 DAS)	4	1	testScore.R2	0.573758
plant height (278 DAS)	leaf 6 length (74 DAS)	4	1	testScore.PC	0.771452
plant height (278 DAS)	leaf 6 length (74 DAS)	4	2	testScore.R2	-0.102332
plant height (278 DAS)	leaf 6 length (74 DAS)	4	2	testScore.PC	0.0338739
plant height (278 DAS)	leaf 6 length (74 DAS)	4	3	testScore.R2	0.342274
plant height (278 DAS)	leaf 6 length (74 DAS)	4	3	testScore.PC	0.734013
plant height (278 DAS)	leaf 6 length (74 DAS)	4	4	testScore.R2	-0.207729
plant height (278 DAS)	leaf 6 length (74 DAS)	4	4	testScore.PC	0.11783
plant height (278 DAS)	leaf 6 length (74 DAS)	4	5	testScore.R2	0.470576
plant height (278 DAS)	leaf 6 length (74 DAS)	4	5	testScore.PC	0.904391
plant height (278 DAS)	leaf 6 length (74 DAS)	4	6	testScore.R2	-6.05782
plant height (278 DAS)	leaf 6 length (74 DAS)	4	6	testScore.PC	0.739971
plant height (278 DAS)	leaf 6 length (74 DAS)	4	7	testScore.R2	0.207056
plant height (278 DAS)	leaf 6 length (74 DAS)	4	7	testScore.PC	0.907009
plant height (278 DAS)	leaf 6 length (74 DAS)	4	8	testScore.R2	-0.497015
plant height (278 DAS)	leaf 6 length (74 DAS)	4	8	testScore.PC	0.329829
plant height (278 DAS)	leaf 6 length (74 DAS)	4	9	testScore.R2	-1.70397
plant height (278 DAS)	leaf 6 length (74 DAS)	4	9	testScore.PC	0.0354059
plant height (278 DAS)	leaf 6 length (74 DAS)	5	0	testScore.R2	-0.497627
plant height (278 DAS)	leaf 6 length (74 DAS)	5	0	testScore.PC	-0.343282
plant height (278 DAS)	leaf 6 length (74 DAS)	5	1	testScore.R2	0.366449
plant height (278 DAS)	leaf 6 length (74 DAS)	5	1	testScore.PC	0.943535
plant height (278 DAS)	leaf 6 length (74 DAS)	5	2	testScore.R2	0.313352
plant height (278 DAS)	leaf 6 length (74 DAS)	5	2	testScore.PC	0.795236
plant height (278 DAS)	leaf 6 length (74 DAS)	5	3	testScore.R2	0.501794
plant height (278 DAS)	leaf 6 length (74 DAS)	5	3	testScore.PC	0.861947
plant height (278 DAS)	leaf 6 length (74 DAS)	5	4	testScore.R2	-0.356333
plant height (278 DAS)	leaf 6 length (74 DAS)	5	4	testScore.PC	0.355315
plant height (278 DAS)	leaf 6 length (74 DAS)	5	5	testScore.R2	0.153997
plant height (278 DAS)	leaf 6 length (74 DAS)	5	5	testScore.PC	0.496662
plant height (278 DAS)	leaf 6 length (74 DAS)	5	6	testScore.R2	-0.441638
plant height (278 DAS)	leaf 6 length (74 DAS)	5	6	testScore.PC	0.526099
plant height (278 DAS)	leaf 6 length (74 DAS)	5	7	testScore.R2	0.564372
plant height (278 DAS)	leaf 6 length (74 DAS)	5	7	testScore.PC	0.818095
plant height (278 DAS)	leaf 6 length (74 DAS)	5	8	testScore.R2	0.800809
plant height (278 DAS)	leaf 6 length (74 DAS)	5	8	testScore.PC	0.917522
plant height (278 DAS)	leaf 6 length (74 DAS)	5	9	testScore.R2	0.181224
plant height (278 DAS)	leaf 6 length (74 DAS)	5	9	testScore.PC	0.539867
plant height (278 DAS)	leaf 6 length (74 DAS)	6	0	testScore.R2	-0.749653
plant height (278 DAS)	leaf 6 length (74 DAS)	6	0	testScore.PC	0.258609
plant height (278 DAS)	leaf 6 length (74 DAS)	6	1	testScore.R2	0.764546
plant height (278 DAS)	leaf 6 length (74 DAS)	6	1	testScore.PC	0.953869
plant height (278 DAS)	leaf 6 length (74 DAS)	6	2	testScore.R2	-0.00115919
plant height (278 DAS)	leaf 6 length (74 DAS)	6	2	testScore.PC	0.337217
plant height (278 DAS)	leaf 6 length (74 DAS)	6	3	testScore.R2	0.575979
plant height (278 DAS)	leaf 6 length (74 DAS)	6	3	testScore.PC	0.83252
plant height (278 DAS)	leaf 6 length (74 DAS)	6	4	testScore.R2	0.0102023
plant height (278 DAS)	leaf 6 length (74 DAS)	6	4	testScore.PC	0.720995
plant height (278 DAS)	leaf 6 length (74 DAS)	6	5	testScore.R2	-0.671444
plant height (278 DAS)	leaf 6 length (74 DAS)	6	5	testScore.PC	-0.258836
plant height (278 DAS)	leaf 6 length (74 DAS)	6	6	testScore.R2	0.445988
plant height (278 DAS)	leaf 6 length (74 DAS)	6	6	testScore.PC	0.90397
plant height (278 DAS)	leaf 6 length (74 DAS)	6	7	testScore.R2	-0.394798
plant height (278 DAS)	leaf 6 length (74 DAS)	6	7	testScore.PC	0.71003
plant height (278 DAS)	leaf 6 length (74 DAS)	6	8	testScore.R2	0.249637
plant height (278 DAS)	leaf 6 length (74 DAS)	6	8	testScore.PC	0.852663
plant height (278 DAS)	leaf 6 length (74 DAS)	6	9	testScore.R2	0.291888
plant height (278 DAS)	leaf 6 length (74 DAS)	6	9	testScore.PC	0.580687
plant height (278 DAS)	leaf 6 length (74 DAS)	7	0	testScore.R2	0.335307
plant height (278 DAS)	leaf 6 length (74 DAS)	7	0	testScore.PC	0.875375
plant height (278 DAS)	leaf 6 length (74 DAS)	7	1	testScore.R2	0.328197
plant height (278 DAS)	leaf 6 length (74 DAS)	7	1	testScore.PC	0.580006
plant height (278 DAS)	leaf 6 length (74 DAS)	7	2	testScore.R2	-0.454758
plant height (278 DAS)	leaf 6 length (74 DAS)	7	2	testScore.PC	0.137649
plant height (278 DAS)	leaf 6 length (74 DAS)	7	3	testScore.R2	-1.50082
plant height (278 DAS)	leaf 6 length (74 DAS)	7	3	testScore.PC	0.3042
plant height (278 DAS)	leaf 6 length (74 DAS)	7	4	testScore.R2	0.276389
plant height (278 DAS)	leaf 6 length (74 DAS)	7	4	testScore.PC	0.589733
plant height (278 DAS)	leaf 6 length (74 DAS)	7	5	testScore.R2	-0.664835
plant height (278 DAS)	leaf 6 length (74 DAS)	7	5	testScore.PC	0.51152
plant height (278 DAS)	leaf 6 length (74 DAS)	7	6	testScore.R2	0.0598521
plant height (278 DAS)	leaf 6 length (74 DAS)	7	6	testScore.PC	0.785309
plant height (278 DAS)	leaf 6 length (74 DAS)	7	7	testScore.R2	-0.0182312
plant height (278 DAS)	leaf 6 length (74 DAS)	7	7	testScore.PC	0.16281
plant height (278 DAS)	leaf 6 length (74 DAS)	7	8	testScore.R2	-0.0457879
plant height (278 DAS)	leaf 6 length (74 DAS)	7	8	testScore.PC	0.0718773
plant height (278 DAS)	leaf 6 length (74 DAS)	7	9	testScore.R2	0.16051
plant height (278 DAS)	leaf 6 length (74 DAS)	7	9	testScore.PC	0.794484
plant height (278 DAS)	leaf 6 length (74 DAS)	8	0	testScore.R2	-0.0717433
plant height (278 DAS)	leaf 6 length (74 DAS)	8	0	testScore.PC	0.443214
plant height (278 DAS)	leaf 6 length (74 DAS)	8	1	testScore.R2	-0.232599
plant height (278 DAS)	leaf 6 length (74 DAS)	8	1	testScore.PC	0.091075
plant height (278 DAS)	leaf 6 length (74 DAS)	8	2	testScore.R2	0.0268703
plant height (278 DAS)	leaf 6 length (74 DAS)	8	2	testScore.PC	0.549013
plant height (278 DAS)	leaf 6 length (74 DAS)	8	3	testScore.R2	0.333242
plant height (278 DAS)	leaf 6 length (74 DAS)	8	3	testScore.PC	0.807492
plant height (278 DAS)	leaf 6 length (74 DAS)	8	4	testScore.R2	-0.81348
plant height (278 DAS)	leaf 6 length (74 DAS)	8	4	testScore.PC	0.0898698
plant height (278 DAS)	leaf 6 length (74 DAS)	8	5	testScore.R2	-0.313232
plant height (278 DAS)	leaf 6 length (74 DAS)	8	5	testScore.PC	0.349891
plant height (278 DAS)	leaf 6 length (74 DAS)	8	6	testScore.R2	0.419033
plant height (278 DAS)	leaf 6 length (74 DAS)	8	6	testScore.PC	0.676198
plant height (278 DAS)	leaf 6 length (74 DAS)	8	7	testScore.R2	0.216123
plant height (278 DAS)	leaf 6 length (74 DAS)	8	7	testScore.PC	0.730999
plant height (278 DAS)	leaf 6 length (74 DAS)	8	8	testScore.R2	0.330093
plant height (278 DAS)	leaf 6 length (74 DAS)	8	8	testScore.PC	0.597855
plant height (278 DAS)	leaf 6 length (74 DAS)	8	9	testScore.R2	0.338361
plant height (278 DAS)	leaf 6 length (74 DAS)	8	9	testScore.PC	0.759422
root system width	leaf 6 length (74 DAS)	0	0	testScore.R2	-1.09216
root system width	leaf 6 length (74 DAS)	0	0	testScore.PC	0.779975
root system width	leaf 6 length (74 DAS)	0	1	testScore.R2	0.00685171
root system width	leaf 6 length (74 DAS)	0	1	testScore.PC	0.410599
root system width	leaf 6 length (74 DAS)	0	2	testScore.R2	0.486923
root system width	leaf 6 length (74 DAS)	0	2	testScore.PC	0.71851
root system width	leaf 6 length (74 DAS)	0	3	testScore.R2	-0.14428
root system width	leaf 6 length (74 DAS)	0	3	testScore.PC	0.231721
root system width	leaf 6 length (74 DAS)	0	4	testScore.R2	0.00552816
root system width	leaf 6 length (74 DAS)	0	4	testScore.PC	0.784887
root system width	leaf 6 length (74 DAS)	0	5	testScore.R2	-0.00602033
root system width	leaf 6 length (74 DAS)	0	5	testScore.PC	0.208783
root system width	leaf 6 length (74 DAS)	0	6	testScore.R2	-0.449316
root system width	leaf 6 length (74 DAS)	0	6	testScore.PC	0.120923
root system width	leaf 6 length (74 DAS)	0	7	testScore.R2	0.72698
root system width	leaf 6 length (74 DAS)	0	7	testScore.PC	0.900887
root system width	leaf 6 length (74 DAS)	0	8	testScore.R2	-2.57118
root system width	leaf 6 length (74 DAS)	0	8	testScore.PC	0.513788
root system width	leaf 6 length (74 DAS)	0	9	testScore.R2	-0.202321
root system width	leaf 6 length (74 DAS)	0	9	testScore.PC	0.65147
root system width	leaf 6 length (74 DAS)	1	0	testScore.R2	-0.345896
root system width	leaf 6 length (74 DAS)	1	0	testScore.PC	0.0739137
root system width	leaf 6 length (74 DAS)	1	1	testScore.R2	0.696639
root system width	leaf 6 length (74 DAS)	1	1	testScore.PC	0.978414
root system width	leaf 6 length (74 DAS)	1	2	testScore.R2	-0.585038
root system width	leaf 6 length (74 DAS)	1	2	testScore.PC	-0.233741
root system width	leaf 6 length (74 DAS)	1	3	testScore.R2	0.0206053
root system width	leaf 6 length (74 DAS)	1	3	testScore.PC	0.211913
root system width	leaf 6 length (74 DAS)	1	4	testScore.R2	0.326835
root system width	leaf 6 length (74 DAS)	1	4	testScore.PC	0.685051
root system width	leaf 6 length (74 DAS)	1	5	testScore.R2	0.363472
root system width	leaf 6 length (74 DAS)	1	5	testScore.PC	0.635874
root system width	leaf 6 length (74 DAS)	1	6	testScore.R2	-4.0154
root system width	leaf 6 length (74 DAS)	1	6	testScore.PC	0.448862
root system width	leaf 6 length (74 DAS)	1	7	testScore.R2	-0.889943
root system width	leaf 6 length (74 DAS)	1	7	testScore.PC	-0.228542
root system width	leaf 6 length (74 DAS)	1	8	testScore.R2	-0.984336
root system width	leaf 6 length (74 DAS)	1	8	testScore.PC	-0.538413
root system width	leaf 6 length (74 DAS)	1	9	testScore.R2	0.359819
root system width	leaf 6 length (74 DAS)	1	9	testScore.PC	0.922584
root system width	leaf 6 length (74 DAS)	2	0	testScore.R2	0.58132
root system width	leaf 6 length (74 DAS)	2	0	testScore.PC	0.864702
root system width	leaf 6 length (74 DAS)	2	1	testScore.R2	0.0147897
root system width	leaf 6 length (74 DAS)	2	1	testScore.PC	0.557674
root system width	leaf 6 length (74 DAS)	2	2	testScore.R2	-0.261818
root system width	leaf 6 length (74 DAS)	2	2	testScore.PC	-0.191607
root system width	leaf 6 length (74 DAS)	2	3	testScore.R2	-1.20496
root system width	leaf 6 length (74 DAS)	2	3	testScore.PC	-0.674948
root system width	leaf 6 length (74 DAS)	2	4	testScore.R2	0.277821
root system width	leaf 6 length (74 DAS)	2	4	testScore.PC	0.527116
root system width	leaf 6 length (74 DAS)	2	5	testScore.R2	0.0792529
root system width	leaf 6 length (74 DAS)	2	5	testScore.PC	0.469069
root system width	leaf 6 length (74 DAS)	2	6	testScore.R2	0.103728
root system width	leaf 6 length (74 DAS)	2	6	testScore.PC	0.334224
root system width	leaf 6 length (74 DAS)	2	7	testScore.R2	0.132414
root system width	leaf 6 length (74 DAS)	2	7	testScore.PC	0.536695
root system width	leaf 6 length (74 DAS)	2	8	testScore.R2	-1.41915
root system width	leaf 6 length (74 DAS)	2	8	testScore.PC	-0.185772
root system width	leaf 6 length (74 DAS)	2	9	testScore.R2	0.434116
root system width	leaf 6 length (74 DAS)	2	9	testScore.PC	0.785118
root system width	leaf 6 length (74 DAS)	3	0	testScore.R2	0.403394
root system width	leaf 6 length (74 DAS)	3	0	testScore.PC	0.877288
root system width	leaf 6 length (74 DAS)	3	1	testScore.R2	0.228517
root system width	leaf 6 length (74 DAS)	3	1	testScore.PC	0.571856
root system width	leaf 6 length (74 DAS)	3	2	testScore.R2	-3.62549
root system width	leaf 6 length (74 DAS)	3	2	testScore.PC	-0.0749454
root system width	leaf 6 length (74 DAS)	3	3	testScore.R2	-0.0561625
root system width	leaf 6 length (74 DAS)	3	3	testScore.PC	0.489388
root system width	leaf 6 length (74 DAS)	3	4	testScore.R2	-0.896679
root system width	leaf 6 length (74 DAS)	3	4	testScore.PC	0.238648
root system width	leaf 6 length (74 DAS)	3	5	testScore.R2	0.108675
root system width	leaf 6 length (74 DAS)	3	5	testScore.PC	0.599987
root system width	leaf 6 length (74 DAS)	3	6	testScore.R2	0.0631564
root system width	leaf 6 length (74 DAS)	3	6	testScore.PC	0.378081
root system width	leaf 6 length (74 DAS)	3	7	testScore.R2	0.237902
root system width	leaf 6 length (74 DAS)	3	7	testScore.PC	0.518459
root system width	leaf 6 length (74 DAS)	3	8	testScore.R2	-0.801708
root system width	leaf 6 length (74 DAS)	3	8	testScore.PC	-0.76311
root system width	leaf 6 length (74 DAS)	3	9	testScore.R2	-0.584278
root system width	leaf 6 length (74 DAS)	3	9	testScore.PC	0.496685
root system width	leaf 6 length (74 DAS)	4	0	testScore.R2	0.668217
root system width	leaf 6 length (74 DAS)	4	0	testScore.PC	0.914165
root system width	leaf 6 length (74 DAS)	4	1	testScore.R2	-7.65904
root system width	leaf 6 length (74 DAS)	4	1	testScore.PC	0.561029
root system width	leaf 6 length (74 DAS)	4	2	testScore.R2	-1.17816
root system width	leaf 6 length (74 DAS)	4	2	testScore.PC	-0.504259
root system width	leaf 6 length (74 DAS)	4	3	testScore.R2	-0.0239243
root system width	leaf 6 length (74 DAS)	4	3	testScore.PC	0.822539
root system width	leaf 6 length (74 DAS)	4	4	testScore.R2	0.140757
root system width	leaf 6 length (74 DAS)	4	4	testScore.PC	0.493004
root system width	leaf 6 length (74 DAS)	4	5	testScore.R2	0.10437
root system width	leaf 6 length (74 DAS)	4	5	testScore.PC	0.526086
root system width	leaf 6 length (74 DAS)	4	6	testScore.R2	-1.17274
root system width	leaf 6 length (74 DAS)	4	6	testScore.PC	-0.0176566
root system width	leaf 6 length (74 DAS)	4	7	testScore.R2	-1.22446
root system width	leaf 6 length (74 DAS)	4	7	testScore.PC	0.109292
root system width	leaf 6 length (74 DAS)	4	8	testScore.R2	0.241124
root system width	leaf 6 length (74 DAS)	4	8	testScore.PC	0.522426
root system width	leaf 6 length (74 DAS)	4	9	testScore.R2	0.0143502
root system width	leaf 6 length (74 DAS)	4	9	testScore.PC	0.419643
root system width	leaf 6 length (74 DAS)	5	0	testScore.R2	0.533238
root system width	leaf 6 length (74 DAS)	5	0	testScore.PC	0.864506
root system width	leaf 6 length (74 DAS)	5	1	testScore.R2	0.264792
root system width	leaf 6 length (74 DAS)	5	1	testScore.PC	0.722062
root system width	leaf 6 length (74 DAS)	5	2	testScore.R2	-0.0515879
root system width	leaf 6 length (74 DAS)	5	2	testScore.PC	0.507093
root system width	leaf 6 length (74 DAS)	5	3	testScore.R2	0.0988278
root system width	leaf 6 length (74 DAS)	5	3	testScore.PC	0.549464
root system width	leaf 6 length (74 DAS)	5	4	testScore.R2	-0.958209
root system width	leaf 6 length (74 DAS)	5	4	testScore.PC	0.531429
root system width	leaf 6 length (74 DAS)	5	5	testScore.R2	0.236528
root system width	leaf 6 length (74 DAS)	5	5	testScore.PC	0.634129
root system width	leaf 6 length (74 DAS)	5	6	testScore.R2	-0.0876646
root system width	leaf 6 length (74 DAS)	5	6	testScore.PC	0.608729
root system width	leaf 6 length (74 DAS)	5	7	testScore.R2	0.0946395
root system width	leaf 6 length (74 DAS)	5	7	testScore.PC	0.346569
root system width	leaf 6 length (74 DAS)	5	8	testScore.R2	-0.421388
root system width	leaf 6 length (74 DAS)	5	8	testScore.PC	-0.119281
root system width	leaf 6 length (74 DAS)	5	9	testScore.R2	-1.22952
root system width	leaf 6 length (74 DAS)	5	9	testScore.PC	-0.90269
root system width	leaf 6 length (74 DAS)	6	0	testScore.R2	-0.800478
root system width	leaf 6 length (74 DAS)	6	0	testScore.PC	0.512219
root system width	leaf 6 length (74 DAS)	6	1	testScore.R2	0.405461
root system width	leaf 6 length (74 DAS)	6	1	testScore.PC	0.656035
root system width	leaf 6 length (74 DAS)	6	2	testScore.R2	0.284942
root system width	leaf 6 length (74 DAS)	6	2	testScore.PC	0.56271
root system width	leaf 6 length (74 DAS)	6	3	testScore.R2	0.172266
root system width	leaf 6 length (74 DAS)	6	3	testScore.PC	0.811158
root system width	leaf 6 length (74 DAS)	6	4	testScore.R2	-0.954417
root system width	leaf 6 length (74 DAS)	6	4	testScore.PC	-0.40113
root system width	leaf 6 length (74 DAS)	6	5	testScore.R2	-8.78728
root system width	leaf 6 length (74 DAS)	6	5	testScore.PC	0.292061
root system width	leaf 6 length (74 DAS)	6	6	testScore.R2	-0.129003
root system width	leaf 6 length (74 DAS)	6	6	testScore.PC	0.082915
root system width	leaf 6 length (74 DAS)	6	7	testScore.R2	0.129628
root system width	leaf 6 length (74 DAS)	6	7	testScore.PC	0.777395
root system width	leaf 6 length (74 DAS)	6	8	testScore.R2	-0.671417
root system width	leaf 6 length (74 DAS)	6	8	testScore.PC	-0.215652
root system width	leaf 6 length (74 DAS)	6	9	testScore.R2	-0.575903
root system width	leaf 6 length (74 DAS)	6	9	testScore.PC	0.12918
root system width	leaf 6 length (74 DAS)	7	0	testScore.R2	-1.09544
root system width	leaf 6 length (74 DAS)	7	0	testScore.PC	0.63582
root system width	leaf 6 length (74 DAS)	7	1	testScore.R2	-0.738941
root system width	leaf 6 length (74 DAS)	7	1	testScore.PC	-0.0961756
root system width	leaf 6 length (74 DAS)	7	2	testScore.R2	0.17685
root system width	leaf 6 length (74 DAS)	7	2	testScore.PC	0.690472
root system width	leaf 6 length (74 DAS)	7	3	testScore.R2	0.199263
root system width	leaf 6 length (74 DAS)	7	3	testScore.PC	0.793491
root system width	leaf 6 length (74 DAS)	7	4	testScore.R2	0.22498
root system width	leaf 6 length (74 DAS)	7	4	testScore.PC	0.777034
root system width	leaf 6 length (74 DAS)	7	5	testScore.R2	-5.25786
root system width	leaf 6 length (74 DAS)	7	5	testScore.PC	-0.357093
root system width	leaf 6 length (74 DAS)	7	6	testScore.R2	0.698984
root system width	leaf 6 length (74 DAS)	7	6	testScore.PC	0.916945
root system width	leaf 6 length (74 DAS)	7	7	testScore.R2	-0.747535
root system width	leaf 6 length (74 DAS)	7	7	testScore.PC	0.231261
root system width	leaf 6 length (74 DAS)	7	8	testScore.R2	-0.625426
root system width	leaf 6 length (74 DAS)	7	8	testScore.PC	0.36327
root system width	leaf 6 length (74 DAS)	7	9	testScore.R2	-0.282485
root system width	leaf 6 length (74 DAS)	7	9	testScore.PC	-0.03967
root system width	leaf 6 length (74 DAS)	8	0	testScore.R2	-0.293583
root system width	leaf 6 length (74 DAS)	8	0	testScore.PC	0.088247
root system width	leaf 6 length (74 DAS)	8	1	testScore.R2	0.090244
root system width	leaf 6 length (74 DAS)	8	1	testScore.PC	0.334395
root system width	leaf 6 length (74 DAS)	8	2	testScore.R2	0.335142
root system width	leaf 6 length (74 DAS)	8	2	testScore.PC	0.779926
root system width	leaf 6 length (74 DAS)	8	3	testScore.R2	-0.633015
root system width	leaf 6 length (74 DAS)	8	3	testScore.PC	0.817158
root system width	leaf 6 length (74 DAS)	8	4	testScore.R2	-0.653287
root system width	leaf 6 length (74 DAS)	8	4	testScore.PC	-0.893005
root system width	leaf 6 length (74 DAS)	8	5	testScore.R2	0.0649989
root system width	leaf 6 length (74 DAS)	8	5	testScore.PC	0.318643
root system width	leaf 6 length (74 DAS)	8	6	testScore.R2	0.21246
root system width	leaf 6 length (74 DAS)	8	6	testScore.PC	0.510049
root system width	leaf 6 length (74 DAS)	8	7	testScore.R2	0.300839
root system width	leaf 6 length (74 DAS)	8	7	testScore.PC	0.633133
root system width	leaf 6 length (74 DAS)	8	8	testScore.R2	-1.28837
root system width	leaf 6 length (74 DAS)	8	8	testScore.PC	-0.662761
root system width	leaf 6 length (74 DAS)	8	9	testScore.R2	-0.161445
root system width	leaf 6 length (74 DAS)	8	9	testScore.PC	0.160789
seed count stem 1	leaf 6 length (74 DAS)	0	0	testScore.R2	0.298468
seed count stem 1	leaf 6 length (74 DAS)	0	0	testScore.PC	0.665091
seed count stem 1	leaf 6 length (74 DAS)	0	1	testScore.R2	0.075578
seed count stem 1	leaf 6 length (74 DAS)	0	1	testScore.PC	0.740306
seed count stem 1	leaf 6 length (74 DAS)	0	2	testScore.R2	0.130816
seed count stem 1	leaf 6 length (74 DAS)	0	2	testScore.PC	0.468129
seed count stem 1	leaf 6 length (74 DAS)	0	3	testScore.R2	-0.294041
seed count stem 1	leaf 6 length (74 DAS)	0	3	testScore.PC	0.613255
seed count stem 1	leaf 6 length (74 DAS)	0	4	testScore.R2	0.117333
seed count stem 1	leaf 6 length (74 DAS)	0	4	testScore.PC	0.897033
seed count stem 1	leaf 6 length (74 DAS)	0	5	testScore.R2	-0.352998
seed count stem 1	leaf 6 length (74 DAS)	0	5	testScore.PC	-0.0817021
seed count stem 1	leaf 6 length (74 DAS)	0	6	testScore.R2	-2.47791
seed count stem 1	leaf 6 length (74 DAS)	0	6	testScore.PC	-0.305066
seed count stem 1	leaf 6 length (74 DAS)	0	7	testScore.R2	0.414912
seed count stem 1	leaf 6 length (74 DAS)	0	7	testScore.PC	0.662123
seed count stem 1	leaf 6 length (74 DAS)	0	8	testScore.R2	0.358903
seed count stem 1	leaf 6 length (74 DAS)	0	8	testScore.PC	0.837261
seed count stem 1	leaf 6 length (74 DAS)	0	9	testScore.R2	-0.130467
seed count stem 1	leaf 6 length (74 DAS)	0	9	testScore.PC	0.853676
seed count stem 1	leaf 6 length (74 DAS)	1	0	testScore.R2	0.0634599
seed count stem 1	leaf 6 length (74 DAS)	1	0	testScore.PC	0.516427
seed count stem 1	leaf 6 length (74 DAS)	1	1	testScore.R2	0.643806
seed count stem 1	leaf 6 length (74 DAS)	1	1	testScore.PC	0.877956
seed count stem 1	leaf 6 length (74 DAS)	1	2	testScore.R2	-0.3977
seed count stem 1	leaf 6 length (74 DAS)	1	2	testScore.PC	-0.0151639
seed count stem 1	leaf 6 length (74 DAS)	1	3	testScore.R2	0.246871
seed count stem 1	leaf 6 length (74 DAS)	1	3	testScore.PC	0.510957
seed count stem 1	leaf 6 length (74 DAS)	1	4	testScore.R2	-2.80569
seed count stem 1	leaf 6 length (74 DAS)	1	4	testScore.PC	0.250178
seed count stem 1	leaf 6 length (74 DAS)	1	5	testScore.R2	-0.402195
seed count stem 1	leaf 6 length (74 DAS)	1	5	testScore.PC	0.922104
seed count stem 1	leaf 6 length (74 DAS)	1	6	testScore.R2	-0.219892
seed count stem 1	leaf 6 length (74 DAS)	1	6	testScore.PC	-0.048183
seed count stem 1	leaf 6 length (74 DAS)	1	7	testScore.R2	-0.675175
seed count stem 1	leaf 6 length (74 DAS)	1	7	testScore.PC	-0.200935
seed count stem 1	leaf 6 length (74 DAS)	1	8	testScore.R2	-0.220497
seed count stem 1	leaf 6 length (74 DAS)	1	8	testScore.PC	0.676579
seed count stem 1	leaf 6 length (74 DAS)	1	9	testScore.R2	-0.358084
seed count stem 1	leaf 6 length (74 DAS)	1	9	testScore.PC	0.813436
seed count stem 1	leaf 6 length (74 DAS)	2	0	testScore.R2	-0.246842
seed count stem 1	leaf 6 length (74 DAS)	2	0	testScore.PC	0.919448
seed count stem 1	leaf 6 length (74 DAS)	2	1	testScore.R2	0.224376
seed count stem 1	leaf 6 length (74 DAS)	2	1	testScore.PC	0.823843
seed count stem 1	leaf 6 length (74 DAS)	2	2	testScore.R2	0.0210535
seed count stem 1	leaf 6 length (74 DAS)	2	2	testScore.PC	0.304726
seed count stem 1	leaf 6 length (74 DAS)	2	3	testScore.R2	0.296929
seed count stem 1	leaf 6 length (74 DAS)	2	3	testScore.PC	0.856947
seed count stem 1	leaf 6 length (74 DAS)	2	4	testScore.R2	0.225439
seed count stem 1	leaf 6 length (74 DAS)	2	4	testScore.PC	0.515792
seed count stem 1	leaf 6 length (74 DAS)	2	5	testScore.R2	-0.131719
seed count stem 1	leaf 6 length (74 DAS)	2	5	testScore.PC	0.469505
seed count stem 1	leaf 6 length (74 DAS)	2	6	testScore.R2	-0.246085
seed count stem 1	leaf 6 length (74 DAS)	2	6	testScore.PC	0.061702
seed count stem 1	leaf 6 length (74 DAS)	2	7	testScore.R2	-0.161637
seed count stem 1	leaf 6 length (74 DAS)	2	7	testScore.PC	0.699284
seed count stem 1	leaf 6 length (74 DAS)	2	8	testScore.R2	-0.110474
seed count stem 1	leaf 6 length (74 DAS)	2	8	testScore.PC	0.410942
seed count stem 1	leaf 6 length (74 DAS)	2	9	testScore.R2	0.190725
seed count stem 1	leaf 6 length (74 DAS)	2	9	testScore.PC	0.567489
seed count stem 1	leaf 6 length (74 DAS)	3	0	testScore.R2	0.443604
seed count stem 1	leaf 6 length (74 DAS)	3	0	testScore.PC	0.910273
seed count stem 1	leaf 6 length (74 DAS)	3	1	testScore.R2	0.240385
seed count stem 1	leaf 6 length (74 DAS)	3	1	testScore.PC	0.759929
seed count stem 1	leaf 6 length (74 DAS)	3	2	testScore.R2	-3.55741
seed count stem 1	leaf 6 length (74 DAS)	3	2	testScore.PC	0.149518
seed count stem 1	leaf 6 length (74 DAS)	3	3	testScore.R2	0.314002
seed count stem 1	leaf 6 length (74 DAS)	3	3	testScore.PC	0.682406
seed count stem 1	leaf 6 length (74 DAS)	3	4	testScore.R2	-0.177125
seed count stem 1	leaf 6 length (74 DAS)	3	4	testScore.PC	0.234558
seed count stem 1	leaf 6 length (74 DAS)	3	5	testScore.R2	-0.34328
seed count stem 1	leaf 6 length (74 DAS)	3	5	testScore.PC	0.251983
seed count stem 1	leaf 6 length (74 DAS)	3	6	testScore.R2	-0.373995
seed count stem 1	leaf 6 length (74 DAS)	3	6	testScore.PC	-0.187639
seed count stem 1	leaf 6 length (74 DAS)	3	7	testScore.R2	0.74507
seed count stem 1	leaf 6 length (74 DAS)	3	7	testScore.PC	0.948152
seed count stem 1	leaf 6 length (74 DAS)	3	8	testScore.R2	-0.592558
seed count stem 1	leaf 6 length (74 DAS)	3	8	testScore.PC	-0.0479174
seed count stem 1	leaf 6 length (74 DAS)	3	9	testScore.R2	0.49673
seed count stem 1	leaf 6 length (74 DAS)	3	9	testScore.PC	0.757277
seed count stem 1	leaf 6 length (74 DAS)	4	0	testScore.R2	0.749651
seed count stem 1	leaf 6 length (74 DAS)	4	0	testScore.PC	0.960869
seed count stem 1	leaf 6 length (74 DAS)	4	1	testScore.R2	-0.0279027
seed count stem 1	leaf 6 length (74 DAS)	4	1	testScore.PC	0.13495
seed count stem 1	leaf 6 length (74 DAS)	4	2	testScore.R2	-1.20648
seed count stem 1	leaf 6 length (74 DAS)	4	2	testScore.PC	-0.896778
seed count stem 1	leaf 6 length (74 DAS)	4	3	testScore.R2	-1.09349
seed count stem 1	leaf 6 length (74 DAS)	4	3	testScore.PC	0.90812
seed count stem 1	leaf 6 length (74 DAS)	4	4	testScore.R2	0.563054
seed count stem 1	leaf 6 length (74 DAS)	4	4	testScore.PC	0.825034
seed count stem 1	leaf 6 length (74 DAS)	4	5	testScore.R2	-0.593046
seed count stem 1	leaf 6 length (74 DAS)	4	5	testScore.PC	0.760332
seed count stem 1	leaf 6 length (74 DAS)	4	6	testScore.R2	0.299333
seed count stem 1	leaf 6 length (74 DAS)	4	6	testScore.PC	0.668522
seed count stem 1	leaf 6 length (74 DAS)	4	7	testScore.R2	-0.158334
seed count stem 1	leaf 6 length (74 DAS)	4	7	testScore.PC	0.323612
seed count stem 1	leaf 6 length (74 DAS)	4	8	testScore.R2	-0.393086
seed count stem 1	leaf 6 length (74 DAS)	4	8	testScore.PC	0.328326
seed count stem 1	leaf 6 length (74 DAS)	4	9	testScore.R2	-0.221185
seed count stem 1	leaf 6 length (74 DAS)	4	9	testScore.PC	0.541619
seed count stem 1	leaf 6 length (74 DAS)	5	0	testScore.R2	0.483055
seed count stem 1	leaf 6 length (74 DAS)	5	0	testScore.PC	0.876598
seed count stem 1	leaf 6 length (74 DAS)	5	1	testScore.R2	0.393858
seed count stem 1	leaf 6 length (74 DAS)	5	1	testScore.PC	0.718233
seed count stem 1	leaf 6 length (74 DAS)	5	2	testScore.R2	-2.45008
seed count stem 1	leaf 6 length (74 DAS)	5	2	testScore.PC	-0.13856
seed count stem 1	leaf 6 length (74 DAS)	5	3	testScore.R2	0.255267
seed count stem 1	leaf 6 length (74 DAS)	5	3	testScore.PC	0.654897
seed count stem 1	leaf 6 length (74 DAS)	5	4	testScore.R2	0.202464
seed count stem 1	leaf 6 length (74 DAS)	5	4	testScore.PC	0.818666
seed count stem 1	leaf 6 length (74 DAS)	5	5	testScore.R2	0.391806
seed count stem 1	leaf 6 length (74 DAS)	5	5	testScore.PC	0.684196
seed count stem 1	leaf 6 length (74 DAS)	5	6	testScore.R2	-0.0835522
seed count stem 1	leaf 6 length (74 DAS)	5	6	testScore.PC	0.791752
seed count stem 1	leaf 6 length (74 DAS)	5	7	testScore.R2	-0.57312
seed count stem 1	leaf 6 length (74 DAS)	5	7	testScore.PC	0.14133
seed count stem 1	leaf 6 length (74 DAS)	5	8	testScore.R2	0.117646
seed count stem 1	leaf 6 length (74 DAS)	5	8	testScore.PC	0.666573
seed count stem 1	leaf 6 length (74 DAS)	5	9	testScore.R2	0.0159278
seed count stem 1	leaf 6 length (74 DAS)	5	9	testScore.PC	0.349798
seed count stem 1	leaf 6 length (74 DAS)	6	0	testScore.R2	-0.0927549
seed count stem 1	leaf 6 length (74 DAS)	6	0	testScore.PC	0.497034
seed count stem 1	leaf 6 length (74 DAS)	6	1	testScore.R2	0.336067
seed count stem 1	leaf 6 length (74 DAS)	6	1	testScore.PC	0.672072
seed count stem 1	leaf 6 length (74 DAS)	6	2	testScore.R2	0.184344
seed count stem 1	leaf 6 length (74 DAS)	6	2	testScore.PC	0.623872
seed count stem 1	leaf 6 length (74 DAS)	6	3	testScore.R2	0.730531
seed count stem 1	leaf 6 length (74 DAS)	6	3	testScore.PC	0.88221
seed count stem 1	leaf 6 length (74 DAS)	6	4	testScore.R2	0.392865
seed count stem 1	leaf 6 length (74 DAS)	6	4	testScore.PC	0.77506
seed count stem 1	leaf 6 length (74 DAS)	6	5	testScore.R2	0.129219
seed count stem 1	leaf 6 length (74 DAS)	6	5	testScore.PC	0.581613
seed count stem 1	leaf 6 length (74 DAS)	6	6	testScore.R2	0.0614243
seed count stem 1	leaf 6 length (74 DAS)	6	6	testScore.PC	0.394668
seed count stem 1	leaf 6 length (74 DAS)	6	7	testScore.R2	0.127013
seed count stem 1	leaf 6 length (74 DAS)	6	7	testScore.PC	0.524293
seed count stem 1	leaf 6 length (74 DAS)	6	8	testScore.R2	-0.0908296
seed count stem 1	leaf 6 length (74 DAS)	6	8	testScore.PC	0.235601
seed count stem 1	leaf 6 length (74 DAS)	6	9	testScore.R2	-0.259642
seed count stem 1	leaf 6 length (74 DAS)	6	9	testScore.PC	0.335294
seed count stem 1	leaf 6 length (74 DAS)	7	0	testScore.R2	-1.34726
seed count stem 1	leaf 6 length (74 DAS)	7	0	testScore.PC	0.414187
seed count stem 1	leaf 6 length (74 DAS)	7	1	testScore.R2	0.448885
seed count stem 1	leaf 6 length (74 DAS)	7	1	testScore.PC	0.866292
seed count stem 1	leaf 6 length (74 DAS)	7	2	testScore.R2	0.396624
seed count stem 1	leaf 6 length (74 DAS)	7	2	testScore.PC	0.655136
seed count stem 1	leaf 6 length (74 DAS)	7	3	testScore.R2	-1.31493
seed count stem 1	leaf 6 length (74 DAS)	7	3	testScore.PC	0.879292
seed count stem 1	leaf 6 length (74 DAS)	7	4	testScore.R2	-0.430728
seed count stem 1	leaf 6 length (74 DAS)	7	4	testScore.PC	0.397661
seed count stem 1	leaf 6 length (74 DAS)	7	5	testScore.R2	0.228201
seed count stem 1	leaf 6 length (74 DAS)	7	5	testScore.PC	0.537323
seed count stem 1	leaf 6 length (74 DAS)	7	6	testScore.R2	0.101312
seed count stem 1	leaf 6 length (74 DAS)	7	6	testScore.PC	0.650659
seed count stem 1	leaf 6 length (74 DAS)	7	7	testScore.R2	-0.9694
seed count stem 1	leaf 6 length (74 DAS)	7	7	testScore.PC	-0.243141
seed count stem 1	leaf 6 length (74 DAS)	7	8	testScore.R2	-0.00829388
seed count stem 1	leaf 6 length (74 DAS)	7	8	testScore.PC	0.753001
seed count stem 1	leaf 6 length (74 DAS)	7	9	testScore.R2	-0.0948218
seed count stem 1	leaf 6 length (74 DAS)	7	9	testScore.PC	0.194652
seed count stem 1	leaf 6 length (74 DAS)	8	0	testScore.R2	0.322559
seed count stem 1	leaf 6 length (74 DAS)	8	0	testScore.PC	0.657404
seed count stem 1	leaf 6 length (74 DAS)	8	1	testScore.R2	-0.0700288
seed count stem 1	leaf 6 length (74 DAS)	8	1	testScore.PC	0.226334
seed count stem 1	leaf 6 length (74 DAS)	8	2	testScore.R2	0.686415
seed count stem 1	leaf 6 length (74 DAS)	8	2	testScore.PC	0.96398
seed count stem 1	leaf 6 length (74 DAS)	8	3	testScore.R2	0.0230235
seed count stem 1	leaf 6 length (74 DAS)	8	3	testScore.PC	0.872626
seed count stem 1	leaf 6 length (74 DAS)	8	4	testScore.R2	0.169064
seed count stem 1	leaf 6 length (74 DAS)	8	4	testScore.PC	0.481564
seed count stem 1	leaf 6 length (74 DAS)	8	5	testScore.R2	0.103562
seed count stem 1	leaf 6 length (74 DAS)	8	5	testScore.PC	0.491276
seed count stem 1	leaf 6 length (74 DAS)	8	6	testScore.R2	-1.47328
seed count stem 1	leaf 6 length (74 DAS)	8	6	testScore.PC	0.554192
seed count stem 1	leaf 6 length (74 DAS)	8	7	testScore.R2	-0.0600827
seed count stem 1	leaf 6 length (74 DAS)	8	7	testScore.PC	0.100037
seed count stem 1	leaf 6 length (74 DAS)	8	8	testScore.R2	-0.923025
seed count stem 1	leaf 6 length (74 DAS)	8	8	testScore.PC	-0.395051
seed count stem 1	leaf 6 length (74 DAS)	8	9	testScore.R2	-0.860293
seed count stem 1	leaf 6 length (74 DAS)	8	9	testScore.PC	0.2988
seed weight stem 1	leaf 6 length (74 DAS)	0	0	testScore.R2	0.382406
seed weight stem 1	leaf 6 length (74 DAS)	0	0	testScore.PC	0.710418
seed weight stem 1	leaf 6 length (74 DAS)	0	1	testScore.R2	0.121262
seed weight stem 1	leaf 6 length (74 DAS)	0	1	testScore.PC	0.72246
seed weight stem 1	leaf 6 length (74 DAS)	0	2	testScore.R2	0.193586
seed weight stem 1	leaf 6 length (74 DAS)	0	2	testScore.PC	0.483033
seed weight stem 1	leaf 6 length (74 DAS)	0	3	testScore.R2	-0.380484
seed weight stem 1	leaf 6 length (74 DAS)	0	3	testScore.PC	0.556987
seed weight stem 1	leaf 6 length (74 DAS)	0	4	testScore.R2	0.14657
seed weight stem 1	leaf 6 length (74 DAS)	0	4	testScore.PC	0.889366
seed weight stem 1	leaf 6 length (74 DAS)	0	5	testScore.R2	-0.296043
seed weight stem 1	leaf 6 length (74 DAS)	0	5	testScore.PC	-0.0694517
seed weight stem 1	leaf 6 length (74 DAS)	0	6	testScore.R2	-2.98043
seed weight stem 1	leaf 6 length (74 DAS)	0	6	testScore.PC	-0.190096
seed weight stem 1	leaf 6 length (74 DAS)	0	7	testScore.R2	0.440357
seed weight stem 1	leaf 6 length (74 DAS)	0	7	testScore.PC	0.698959
seed weight stem 1	leaf 6 length (74 DAS)	0	8	testScore.R2	0.390395
seed weight stem 1	leaf 6 length (74 DAS)	0	8	testScore.PC	0.87444
seed weight stem 1	leaf 6 length (74 DAS)	0	9	testScore.R2	-0.266739
seed weight stem 1	leaf 6 length (74 DAS)	0	9	testScore.PC	0.856546
seed weight stem 1	leaf 6 length (74 DAS)	1	0	testScore.R2	-0.0643639
seed weight stem 1	leaf 6 length (74 DAS)	1	0	testScore.PC	0.482975
seed weight stem 1	leaf 6 length (74 DAS)	1	1	testScore.R2	0.659563
seed weight stem 1	leaf 6 length (74 DAS)	1	1	testScore.PC	0.886801
seed weight stem 1	leaf 6 length (74 DAS)	1	2	testScore.R2	-0.290526
seed weight stem 1	leaf 6 length (74 DAS)	1	2	testScore.PC	0.0832579
seed weight stem 1	leaf 6 length (74 DAS)	1	3	testScore.R2	0.234224
seed weight stem 1	leaf 6 length (74 DAS)	1	3	testScore.PC	0.52665
seed weight stem 1	leaf 6 length (74 DAS)	1	4	testScore.R2	-2.05406
seed weight stem 1	leaf 6 length (74 DAS)	1	4	testScore.PC	0.257733
seed weight stem 1	leaf 6 length (74 DAS)	1	5	testScore.R2	-0.00426241
seed weight stem 1	leaf 6 length (74 DAS)	1	5	testScore.PC	0.924127
seed weight stem 1	leaf 6 length (74 DAS)	1	6	testScore.R2	-0.298665
seed weight stem 1	leaf 6 length (74 DAS)	1	6	testScore.PC	-0.0486773
seed weight stem 1	leaf 6 length (74 DAS)	1	7	testScore.R2	-0.545957
seed weight stem 1	leaf 6 length (74 DAS)	1	7	testScore.PC	-0.226609
seed weight stem 1	leaf 6 length (74 DAS)	1	8	testScore.R2	-0.258838
seed weight stem 1	leaf 6 length (74 DAS)	1	8	testScore.PC	0.690456
seed weight stem 1	leaf 6 length (74 DAS)	1	9	testScore.R2	-0.107682
seed weight stem 1	leaf 6 length (74 DAS)	1	9	testScore.PC	0.833474
seed weight stem 1	leaf 6 length (74 DAS)	2	0	testScore.R2	0.115264
seed weight stem 1	leaf 6 length (74 DAS)	2	0	testScore.PC	0.926533
seed weight stem 1	leaf 6 length (74 DAS)	2	1	testScore.R2	0.197624
seed weight stem 1	leaf 6 length (74 DAS)	2	1	testScore.PC	0.787555
seed weight stem 1	leaf 6 length (74 DAS)	2	2	testScore.R2	0.182854
seed weight stem 1	leaf 6 length (74 DAS)	2	2	testScore.PC	0.439521
seed weight stem 1	leaf 6 length (74 DAS)	2	3	testScore.R2	0.358766
seed weight stem 1	leaf 6 length (74 DAS)	2	3	testScore.PC	0.846472
seed weight stem 1	leaf 6 length (74 DAS)	2	4	testScore.R2	0.18416
seed weight stem 1	leaf 6 length (74 DAS)	2	4	testScore.PC	0.469381
seed weight stem 1	leaf 6 length (74 DAS)	2	5	testScore.R2	-0.147216
seed weight stem 1	leaf 6 length (74 DAS)	2	5	testScore.PC	0.424943
seed weight stem 1	leaf 6 length (74 DAS)	2	6	testScore.R2	-0.258728
seed weight stem 1	leaf 6 length (74 DAS)	2	6	testScore.PC	0.0657949
seed weight stem 1	leaf 6 length (74 DAS)	2	7	testScore.R2	0.0103712
seed weight stem 1	leaf 6 length (74 DAS)	2	7	testScore.PC	0.711889
seed weight stem 1	leaf 6 length (74 DAS)	2	8	testScore.R2	-0.071827
seed weight stem 1	leaf 6 length (74 DAS)	2	8	testScore.PC	0.420798
seed weight stem 1	leaf 6 length (74 DAS)	2	9	testScore.R2	0.24835
seed weight stem 1	leaf 6 length (74 DAS)	2	9	testScore.PC	0.578931
seed weight stem 1	leaf 6 length (74 DAS)	3	0	testScore.R2	0.500433
seed weight stem 1	leaf 6 length (74 DAS)	3	0	testScore.PC	0.911943
seed weight stem 1	leaf 6 length (74 DAS)	3	1	testScore.R2	0.337079
seed weight stem 1	leaf 6 length (74 DAS)	3	1	testScore.PC	0.7872
seed weight stem 1	leaf 6 length (74 DAS)	3	2	testScore.R2	-2.33756
seed weight stem 1	leaf 6 length (74 DAS)	3	2	testScore.PC	0.128724
seed weight stem 1	leaf 6 length (74 DAS)	3	3	testScore.R2	0.308449
seed weight stem 1	leaf 6 length (74 DAS)	3	3	testScore.PC	0.694952
seed weight stem 1	leaf 6 length (74 DAS)	3	4	testScore.R2	-0.117388
seed weight stem 1	leaf 6 length (74 DAS)	3	4	testScore.PC	0.295748
seed weight stem 1	leaf 6 length (74 DAS)	3	5	testScore.R2	-0.515438
seed weight stem 1	leaf 6 length (74 DAS)	3	5	testScore.PC	0.206033
seed weight stem 1	leaf 6 length (74 DAS)	3	6	testScore.R2	-0.415308
seed weight stem 1	leaf 6 length (74 DAS)	3	6	testScore.PC	-0.211029
seed weight stem 1	leaf 6 length (74 DAS)	3	7	testScore.R2	0.7407
seed weight stem 1	leaf 6 length (74 DAS)	3	7	testScore.PC	0.942841
seed weight stem 1	leaf 6 length (74 DAS)	3	8	testScore.R2	-0.42863
seed weight stem 1	leaf 6 length (74 DAS)	3	8	testScore.PC	-0.0010494
seed weight stem 1	leaf 6 length (74 DAS)	3	9	testScore.R2	0.545069
seed weight stem 1	leaf 6 length (74 DAS)	3	9	testScore.PC	0.781937
seed weight stem 1	leaf 6 length (74 DAS)	4	0	testScore.R2	0.763338
seed weight stem 1	leaf 6 length (74 DAS)	4	0	testScore.PC	0.966385
seed weight stem 1	leaf 6 length (74 DAS)	4	1	testScore.R2	-0.0280196
seed weight stem 1	leaf 6 length (74 DAS)	4	1	testScore.PC	0.129179
seed weight stem 1	leaf 6 length (74 DAS)	4	2	testScore.R2	-1.21086
seed weight stem 1	leaf 6 length (74 DAS)	4	2	testScore.PC	-0.929408
seed weight stem 1	leaf 6 length (74 DAS)	4	3	testScore.R2	-0.647307
seed weight stem 1	leaf 6 length (74 DAS)	4	3	testScore.PC	0.91798
seed weight stem 1	leaf 6 length (74 DAS)	4	4	testScore.R2	0.612962
seed weight stem 1	leaf 6 length (74 DAS)	4	4	testScore.PC	0.855516
seed weight stem 1	leaf 6 length (74 DAS)	4	5	testScore.R2	-0.0382134
seed weight stem 1	leaf 6 length (74 DAS)	4	5	testScore.PC	0.809359
seed weight stem 1	leaf 6 length (74 DAS)	4	6	testScore.R2	0.380454
seed weight stem 1	leaf 6 length (74 DAS)	4	6	testScore.PC	0.706513
seed weight stem 1	leaf 6 length (74 DAS)	4	7	testScore.R2	-0.0889885
seed weight stem 1	leaf 6 length (74 DAS)	4	7	testScore.PC	0.313656
seed weight stem 1	leaf 6 length (74 DAS)	4	8	testScore.R2	-0.479763
seed weight stem 1	leaf 6 length (74 DAS)	4	8	testScore.PC	0.293752
seed weight stem 1	leaf 6 length (74 DAS)	4	9	testScore.R2	-0.185879
seed weight stem 1	leaf 6 length (74 DAS)	4	9	testScore.PC	0.551755
seed weight stem 1	leaf 6 length (74 DAS)	5	0	testScore.R2	0.528274
seed weight stem 1	leaf 6 length (74 DAS)	5	0	testScore.PC	0.875285
seed weight stem 1	leaf 6 length (74 DAS)	5	1	testScore.R2	0.451943
seed weight stem 1	leaf 6 length (74 DAS)	5	1	testScore.PC	0.712044
seed weight stem 1	leaf 6 length (74 DAS)	5	2	testScore.R2	-2.12922
seed weight stem 1	leaf 6 length (74 DAS)	5	2	testScore.PC	-0.210712
seed weight stem 1	leaf 6 length (74 DAS)	5	3	testScore.R2	0.248226
seed weight stem 1	leaf 6 length (74 DAS)	5	3	testScore.PC	0.639642
seed weight stem 1	leaf 6 length (74 DAS)	5	4	testScore.R2	0.180637
seed weight stem 1	leaf 6 length (74 DAS)	5	4	testScore.PC	0.783724
seed weight stem 1	leaf 6 length (74 DAS)	5	5	testScore.R2	0.53157
seed weight stem 1	leaf 6 length (74 DAS)	5	5	testScore.PC	0.732084
seed weight stem 1	leaf 6 length (74 DAS)	5	6	testScore.R2	0.0181643
seed weight stem 1	leaf 6 length (74 DAS)	5	6	testScore.PC	0.788478
seed weight stem 1	leaf 6 length (74 DAS)	5	7	testScore.R2	-0.579984
seed weight stem 1	leaf 6 length (74 DAS)	5	7	testScore.PC	0.183501
seed weight stem 1	leaf 6 length (74 DAS)	5	8	testScore.R2	0.178081
seed weight stem 1	leaf 6 length (74 DAS)	5	8	testScore.PC	0.716396
seed weight stem 1	leaf 6 length (74 DAS)	5	9	testScore.R2	0.138741
seed weight stem 1	leaf 6 length (74 DAS)	5	9	testScore.PC	0.420323
seed weight stem 1	leaf 6 length (74 DAS)	6	0	testScore.R2	0.013658
seed weight stem 1	leaf 6 length (74 DAS)	6	0	testScore.PC	0.565804
seed weight stem 1	leaf 6 length (74 DAS)	6	1	testScore.R2	0.332138
seed weight stem 1	leaf 6 length (74 DAS)	6	1	testScore.PC	0.698898
seed weight stem 1	leaf 6 length (74 DAS)	6	2	testScore.R2	0.179903
seed weight stem 1	leaf 6 length (74 DAS)	6	2	testScore.PC	0.602962
seed weight stem 1	leaf 6 length (74 DAS)	6	3	testScore.R2	0.764612
seed weight stem 1	leaf 6 length (74 DAS)	6	3	testScore.PC	0.887745
seed weight stem 1	leaf 6 length (74 DAS)	6	4	testScore.R2	0.463787
seed weight stem 1	leaf 6 length (74 DAS)	6	4	testScore.PC	0.820795
seed weight stem 1	leaf 6 length (74 DAS)	6	5	testScore.R2	0.207073
seed weight stem 1	leaf 6 length (74 DAS)	6	5	testScore.PC	0.619564
seed weight stem 1	leaf 6 length (74 DAS)	6	6	testScore.R2	0.0718671
seed weight stem 1	leaf 6 length (74 DAS)	6	6	testScore.PC	0.40681
seed weight stem 1	leaf 6 length (74 DAS)	6	7	testScore.R2	0.138829
seed weight stem 1	leaf 6 length (74 DAS)	6	7	testScore.PC	0.488239
seed weight stem 1	leaf 6 length (74 DAS)	6	8	testScore.R2	-0.164464
seed weight stem 1	leaf 6 length (74 DAS)	6	8	testScore.PC	0.199135
seed weight stem 1	leaf 6 length (74 DAS)	6	9	testScore.R2	-0.319366
seed weight stem 1	leaf 6 length (74 DAS)	6	9	testScore.PC	0.292691
seed weight stem 1	leaf 6 length (74 DAS)	7	0	testScore.R2	-0.897472
seed weight stem 1	leaf 6 length (74 DAS)	7	0	testScore.PC	0.394163
seed weight stem 1	leaf 6 length (74 DAS)	7	1	testScore.R2	0.380065
seed weight stem 1	leaf 6 length (74 DAS)	7	1	testScore.PC	0.863232
seed weight stem 1	leaf 6 length (74 DAS)	7	2	testScore.R2	0.421445
seed weight stem 1	leaf 6 length (74 DAS)	7	2	testScore.PC	0.683451
seed weight stem 1	leaf 6 length (74 DAS)	7	3	testScore.R2	-0.070131
seed weight stem 1	leaf 6 length (74 DAS)	7	3	testScore.PC	0.872363
seed weight stem 1	leaf 6 length (74 DAS)	7	4	testScore.R2	-0.396989
seed weight stem 1	leaf 6 length (74 DAS)	7	4	testScore.PC	0.376138
seed weight stem 1	leaf 6 length (74 DAS)	7	5	testScore.R2	0.254609
seed weight stem 1	leaf 6 length (74 DAS)	7	5	testScore.PC	0.564536
seed weight stem 1	leaf 6 length (74 DAS)	7	6	testScore.R2	0.10903
seed weight stem 1	leaf 6 length (74 DAS)	7	6	testScore.PC	0.651838
seed weight stem 1	leaf 6 length (74 DAS)	7	7	testScore.R2	-0.701236
seed weight stem 1	leaf 6 length (74 DAS)	7	7	testScore.PC	-0.245652
seed weight stem 1	leaf 6 length (74 DAS)	7	8	testScore.R2	-0.0179025
seed weight stem 1	leaf 6 length (74 DAS)	7	8	testScore.PC	0.787251
seed weight stem 1	leaf 6 length (74 DAS)	7	9	testScore.R2	0.00868302
seed weight stem 1	leaf 6 length (74 DAS)	7	9	testScore.PC	0.293602
seed weight stem 1	leaf 6 length (74 DAS)	8	0	testScore.R2	0.303372
seed weight stem 1	leaf 6 length (74 DAS)	8	0	testScore.PC	0.644728
seed weight stem 1	leaf 6 length (74 DAS)	8	1	testScore.R2	-0.19367
seed weight stem 1	leaf 6 length (74 DAS)	8	1	testScore.PC	0.154369
seed weight stem 1	leaf 6 length (74 DAS)	8	2	testScore.R2	0.703614
seed weight stem 1	leaf 6 length (74 DAS)	8	2	testScore.PC	0.982911
seed weight stem 1	leaf 6 length (74 DAS)	8	3	testScore.R2	0.203077
seed weight stem 1	leaf 6 length (74 DAS)	8	3	testScore.PC	0.885192
seed weight stem 1	leaf 6 length (74 DAS)	8	4	testScore.R2	0.17537
seed weight stem 1	leaf 6 length (74 DAS)	8	4	testScore.PC	0.4679
seed weight stem 1	leaf 6 length (74 DAS)	8	5	testScore.R2	0.163682
seed weight stem 1	leaf 6 length (74 DAS)	8	5	testScore.PC	0.501948
seed weight stem 1	leaf 6 length (74 DAS)	8	6	testScore.R2	-0.76498
seed weight stem 1	leaf 6 length (74 DAS)	8	6	testScore.PC	0.588828
seed weight stem 1	leaf 6 length (74 DAS)	8	7	testScore.R2	-0.0656682
seed weight stem 1	leaf 6 length (74 DAS)	8	7	testScore.PC	0.0793853
seed weight stem 1	leaf 6 length (74 DAS)	8	8	testScore.R2	-0.702641
seed weight stem 1	leaf 6 length (74 DAS)	8	8	testScore.PC	-0.289868
seed weight stem 1	leaf 6 length (74 DAS)	8	9	testScore.R2	-0.847128
seed weight stem 1	leaf 6 length (74 DAS)	8	9	testScore.PC	0.197397
seed weight stem 1/dry weight stem 1	leaf 6 length (74 DAS)	0	0	testScore.R2	-0.187183
seed weight stem 1/dry weight stem 1	leaf 6 length (74 DAS)	0	0	testScore.PC	-0.128003
seed weight stem 1/dry weight stem 1	leaf 6 length (74 DAS)	0	1	testScore.R2	-0.294735
seed weight stem 1/dry weight stem 1	leaf 6 length (74 DAS)	0	1	testScore.PC	-0.8134
seed weight stem 1/dry weight stem 1	leaf 6 length (74 DAS)	0	2	testScore.R2	-0.50281
seed weight stem 1/dry weight stem 1	leaf 6 length (74 DAS)	0	2	testScore.PC	0.265879
seed weight stem 1/dry weight stem 1	leaf 6 length (74 DAS)	0	3	testScore.R2	-1.89424
seed weight stem 1/dry weight stem 1	leaf 6 length (74 DAS)	0	3	testScore.PC	-0.666243
seed weight stem 1/dry weight stem 1	leaf 6 length (74 DAS)	0	4	testScore.R2	-0.265225
seed weight stem 1/dry weight stem 1	leaf 6 length (74 DAS)	0	4	testScore.PC	-0.581969
seed weight stem 1/dry weight stem 1	leaf 6 length (74 DAS)	0	5	testScore.R2	-0.358934
seed weight stem 1/dry weight stem 1	leaf 6 length (74 DAS)	0	5	testScore.PC	-0.594143
seed weight stem 1/dry weight stem 1	leaf 6 length (74 DAS)	0	6	testScore.R2	-0.119909
seed weight stem 1/dry weight stem 1	leaf 6 length (74 DAS)	0	6	testScore.PC	0.629091
seed weight stem 1/dry weight stem 1	leaf 6 length (74 DAS)	0	7	testScore.R2	-1.15314
seed weight stem 1/dry weight stem 1	leaf 6 length (74 DAS)	0	7	testScore.PC	-0.659651
seed weight stem 1/dry weight stem 1	leaf 6 length (74 DAS)	0	8	testScore.R2	0.0624469
seed weight stem 1/dry weight stem 1	leaf 6 length (74 DAS)	0	8	testScore.PC	0.34735
seed weight stem 1/dry weight stem 1	leaf 6 length (74 DAS)	0	9	testScore.R2	-0.0959106
seed weight stem 1/dry weight stem 1	leaf 6 length (74 DAS)	0	9	testScore.PC	-0.410252
seed weight stem 1/dry weight stem 1	leaf 6 length (74 DAS)	1	0	testScore.R2	-0.58619
seed weight stem 1/dry weight stem 1	leaf 6 length (74 DAS)	1	0	testScore.PC	-0.481836
seed weight stem 1/dry weight stem 1	leaf 6 length (74 DAS)	1	1	testScore.R2	-0.336452
seed weight stem 1/dry weight stem 1	leaf 6 length (74 DAS)	1	1	testScore.PC	0.270548
seed weight stem 1/dry weight stem 1	leaf 6 length (74 DAS)	1	2	testScore.R2	-0.164108
seed weight stem 1/dry weight stem 1	leaf 6 length (74 DAS)	1	2	testScore.PC	-0.393039
seed weight stem 1/dry weight stem 1	leaf 6 length (74 DAS)	1	3	testScore.R2	-0.0735721
seed weight stem 1/dry weight stem 1	leaf 6 length (74 DAS)	1	3	testScore.PC	-0.2524
seed weight stem 1/dry weight stem 1	leaf 6 length (74 DAS)	1	4	testScore.R2	-1.59039
seed weight stem 1/dry weight stem 1	leaf 6 length (74 DAS)	1	4	testScore.PC	0.363311
seed weight stem 1/dry weight stem 1	leaf 6 length (74 DAS)	1	5	testScore.R2	0.00584926
seed weight stem 1/dry weight stem 1	leaf 6 length (74 DAS)	1	5	testScore.PC	0.114142
seed weight stem 1/dry weight stem 1	leaf 6 length (74 DAS)	1	6	testScore.R2	-1.06981
seed weight stem 1/dry weight stem 1	leaf 6 length (74 DAS)	1	6	testScore.PC	-0.483546
seed weight stem 1/dry weight stem 1	leaf 6 length (74 DAS)	1	7	testScore.R2	-0.502953
seed weight stem 1/dry weight stem 1	leaf 6 length (74 DAS)	1	7	testScore.PC	-0.0028896
seed weight stem 1/dry weight stem 1	leaf 6 length (74 DAS)	1	8	testScore.R2	0.0200641
seed weight stem 1/dry weight stem 1	leaf 6 length (74 DAS)	1	8	testScore.PC	0.441392
seed weight stem 1/dry weight stem 1	leaf 6 length (74 DAS)	1	9	testScore.R2	-0.0590429
seed weight stem 1/dry weight stem 1	leaf 6 length (74 DAS)	1	9	testScore.PC	0.199659
seed weight stem 1/dry weight stem 1	leaf 6 length (74 DAS)	2	0	testScore.R2	0.110213
seed weight stem 1/dry weight stem 1	leaf 6 length (74 DAS)	2	0	testScore.PC	0.513991
seed weight stem 1/dry weight stem 1	leaf 6 length (74 DAS)	2	1	testScore.R2	-1.49856
seed weight stem 1/dry weight stem 1	leaf 6 length (74 DAS)	2	1	testScore.PC	-0.348087
seed weight stem 1/dry weight stem 1	leaf 6 length (74 DAS)	2	2	testScore.R2	-0.239289
seed weight stem 1/dry weight stem 1	leaf 6 length (74 DAS)	2	2	testScore.PC	-0.372462
seed weight stem 1/dry weight stem 1	leaf 6 length (74 DAS)	2	3	testScore.R2	-0.672001
seed weight stem 1/dry weight stem 1	leaf 6 length (74 DAS)	2	3	testScore.PC	-0.674685
seed weight stem 1/dry weight stem 1	leaf 6 length (74 DAS)	2	4	testScore.R2	-0.214104
seed weight stem 1/dry weight stem 1	leaf 6 length (74 DAS)	2	4	testScore.PC	-0.43275
seed weight stem 1/dry weight stem 1	leaf 6 length (74 DAS)	2	5	testScore.R2	-0.311142
seed weight stem 1/dry weight stem 1	leaf 6 length (74 DAS)	2	5	testScore.PC	-0.658463
seed weight stem 1/dry weight stem 1	leaf 6 length (74 DAS)	2	6	testScore.R2	-0.172594
seed weight stem 1/dry weight stem 1	leaf 6 length (74 DAS)	2	6	testScore.PC	-0.466707
seed weight stem 1/dry weight stem 1	leaf 6 length (74 DAS)	2	7	testScore.R2	-0.227833
seed weight stem 1/dry weight stem 1	leaf 6 length (74 DAS)	2	7	testScore.PC	-0.558835
seed weight stem 1/dry weight stem 1	leaf 6 length (74 DAS)	2	8	testScore.R2	-1.08221
seed weight stem 1/dry weight stem 1	leaf 6 length (74 DAS)	2	8	testScore.PC	-0.339116
seed weight stem 1/dry weight stem 1	leaf 6 length (74 DAS)	2	9	testScore.R2	-0.224934
seed weight stem 1/dry weight stem 1	leaf 6 length (74 DAS)	2	9	testScore.PC	-0.132506
seed weight stem 1/dry weight stem 1	leaf 6 length (74 DAS)	3	0	testScore.R2	-0.182293
seed weight stem 1/dry weight stem 1	leaf 6 length (74 DAS)	3	0	testScore.PC	-0.775663
seed weight stem 1/dry weight stem 1	leaf 6 length (74 DAS)	3	1	testScore.R2	-0.32722
seed weight stem 1/dry weight stem 1	leaf 6 length (74 DAS)	3	1	testScore.PC	-0.654421
seed weight stem 1/dry weight stem 1	leaf 6 length (74 DAS)	3	2	testScore.R2	0.150077
seed weight stem 1/dry weight stem 1	leaf 6 length (74 DAS)	3	2	testScore.PC	0.880092
seed weight stem 1/dry weight stem 1	leaf 6 length (74 DAS)	3	3	testScore.R2	0.14828
seed weight stem 1/dry weight stem 1	leaf 6 length (74 DAS)	3	3	testScore.PC	0.552714
seed weight stem 1/dry weight stem 1	leaf 6 length (74 DAS)	3	4	testScore.R2	-0.401928
seed weight stem 1/dry weight stem 1	leaf 6 length (74 DAS)	3	4	testScore.PC	-0.34023
seed weight stem 1/dry weight stem 1	leaf 6 length (74 DAS)	3	5	testScore.R2	-0.718458
seed weight stem 1/dry weight stem 1	leaf 6 length (74 DAS)	3	5	testScore.PC	0.257629
seed weight stem 1/dry weight stem 1	leaf 6 length (74 DAS)	3	6	testScore.R2	-0.500636
seed weight stem 1/dry weight stem 1	leaf 6 length (74 DAS)	3	6	testScore.PC	-0.309726
seed weight stem 1/dry weight stem 1	leaf 6 length (74 DAS)	3	7	testScore.R2	-0.187287
seed weight stem 1/dry weight stem 1	leaf 6 length (74 DAS)	3	7	testScore.PC	-0.239162
seed weight stem 1/dry weight stem 1	leaf 6 length (74 DAS)	3	8	testScore.R2	-1.0352
seed weight stem 1/dry weight stem 1	leaf 6 length (74 DAS)	3	8	testScore.PC	0.158876
seed weight stem 1/dry weight stem 1	leaf 6 length (74 DAS)	3	9	testScore.R2	-0.490622
seed weight stem 1/dry weight stem 1	leaf 6 length (74 DAS)	3	9	testScore.PC	-0.897073
seed weight stem 1/dry weight stem 1	leaf 6 length (74 DAS)	4	0	testScore.R2	-16.5157
seed weight stem 1/dry weight stem 1	leaf 6 length (74 DAS)	4	0	testScore.PC	-0.66338
seed weight stem 1/dry weight stem 1	leaf 6 length (74 DAS)	4	1	testScore.R2	-0.0577572
seed weight stem 1/dry weight stem 1	leaf 6 length (74 DAS)	4	1	testScore.PC	-0.0196123
seed weight stem 1/dry weight stem 1	leaf 6 length (74 DAS)	4	2	testScore.R2	-1.00234
seed weight stem 1/dry weight stem 1	leaf 6 length (74 DAS)	4	2	testScore.PC	-0.804783
seed weight stem 1/dry weight stem 1	leaf 6 length (74 DAS)	4	3	testScore.R2	-0.166794
seed weight stem 1/dry weight stem 1	leaf 6 length (74 DAS)	4	3	testScore.PC	-0.881221
seed weight stem 1/dry weight stem 1	leaf 6 length (74 DAS)	4	4	testScore.R2	-0.395599
seed weight stem 1/dry weight stem 1	leaf 6 length (74 DAS)	4	4	testScore.PC	0.00527361
seed weight stem 1/dry weight stem 1	leaf 6 length (74 DAS)	4	5	testScore.R2	-0.396544
seed weight stem 1/dry weight stem 1	leaf 6 length (74 DAS)	4	5	testScore.PC	-0.652668
seed weight stem 1/dry weight stem 1	leaf 6 length (74 DAS)	4	6	testScore.R2	-0.953598
seed weight stem 1/dry weight stem 1	leaf 6 length (74 DAS)	4	6	testScore.PC	-0.301586
seed weight stem 1/dry weight stem 1	leaf 6 length (74 DAS)	4	7	testScore.R2	-0.23366
seed weight stem 1/dry weight stem 1	leaf 6 length (74 DAS)	4	7	testScore.PC	0.28301
seed weight stem 1/dry weight stem 1	leaf 6 length (74 DAS)	4	8	testScore.R2	-0.347781
seed weight stem 1/dry weight stem 1	leaf 6 length (74 DAS)	4	8	testScore.PC	0.0825959
seed weight stem 1/dry weight stem 1	leaf 6 length (74 DAS)	4	9	testScore.R2	-0.0088859
seed weight stem 1/dry weight stem 1	leaf 6 length (74 DAS)	4	9	testScore.PC	0.0660844
seed weight stem 1/dry weight stem 1	leaf 6 length (74 DAS)	5	0	testScore.R2	-0.231663
seed weight stem 1/dry weight stem 1	leaf 6 length (74 DAS)	5	0	testScore.PC	-0.440506
seed weight stem 1/dry weight stem 1	leaf 6 length (74 DAS)	5	1	testScore.R2	-0.831534
seed weight stem 1/dry weight stem 1	leaf 6 length (74 DAS)	5	1	testScore.PC	-0.337569
seed weight stem 1/dry weight stem 1	leaf 6 length (74 DAS)	5	2	testScore.R2	-0.0826193
seed weight stem 1/dry weight stem 1	leaf 6 length (74 DAS)	5	2	testScore.PC	-0.484119
seed weight stem 1/dry weight stem 1	leaf 6 length (74 DAS)	5	3	testScore.R2	-1.64496
seed weight stem 1/dry weight stem 1	leaf 6 length (74 DAS)	5	3	testScore.PC	-0.784145
seed weight stem 1/dry weight stem 1	leaf 6 length (74 DAS)	5	4	testScore.R2	-1.98067
seed weight stem 1/dry weight stem 1	leaf 6 length (74 DAS)	5	4	testScore.PC	-0.533167
seed weight stem 1/dry weight stem 1	leaf 6 length (74 DAS)	5	5	testScore.R2	-0.148589
seed weight stem 1/dry weight stem 1	leaf 6 length (74 DAS)	5	5	testScore.PC	0.271351
seed weight stem 1/dry weight stem 1	leaf 6 length (74 DAS)	5	6	testScore.R2	-0.0289292
seed weight stem 1/dry weight stem 1	leaf 6 length (74 DAS)	5	6	testScore.PC	0.191293
seed weight stem 1/dry weight stem 1	leaf 6 length (74 DAS)	5	7	testScore.R2	-0.903194
seed weight stem 1/dry weight stem 1	leaf 6 length (74 DAS)	5	7	testScore.PC	0.211245
seed weight stem 1/dry weight stem 1	leaf 6 length (74 DAS)	5	8	testScore.R2	0.0504016
seed weight stem 1/dry weight stem 1	leaf 6 length (74 DAS)	5	8	testScore.PC	0.7062
seed weight stem 1/dry weight stem 1	leaf 6 length (74 DAS)	5	9	testScore.R2	-0.218334
seed weight stem 1/dry weight stem 1	leaf 6 length (74 DAS)	5	9	testScore.PC	0.349538
seed weight stem 1/dry weight stem 1	leaf 6 length (74 DAS)	6	0	testScore.R2	-1.18963
seed weight stem 1/dry weight stem 1	leaf 6 length (74 DAS)	6	0	testScore.PC	-0.541012
seed weight stem 1/dry weight stem 1	leaf 6 length (74 DAS)	6	1	testScore.R2	-1.1371
seed weight stem 1/dry weight stem 1	leaf 6 length (74 DAS)	6	1	testScore.PC	-0.494621
seed weight stem 1/dry weight stem 1	leaf 6 length (74 DAS)	6	2	testScore.R2	-0.390823
seed weight stem 1/dry weight stem 1	leaf 6 length (74 DAS)	6	2	testScore.PC	-0.677879
seed weight stem 1/dry weight stem 1	leaf 6 length (74 DAS)	6	3	testScore.R2	-0.158145
seed weight stem 1/dry weight stem 1	leaf 6 length (74 DAS)	6	3	testScore.PC	0.163904
seed weight stem 1/dry weight stem 1	leaf 6 length (74 DAS)	6	4	testScore.R2	-0.0103073
seed weight stem 1/dry weight stem 1	leaf 6 length (74 DAS)	6	4	testScore.PC	0.00789562
seed weight stem 1/dry weight stem 1	leaf 6 length (74 DAS)	6	5	testScore.R2	0.14105
seed weight stem 1/dry weight stem 1	leaf 6 length (74 DAS)	6	5	testScore.PC	0.546833
seed weight stem 1/dry weight stem 1	leaf 6 length (74 DAS)	6	6	testScore.R2	-0.0836568
seed weight stem 1/dry weight stem 1	leaf 6 length (74 DAS)	6	6	testScore.PC	0.0640248
seed weight stem 1/dry weight stem 1	leaf 6 length (74 DAS)	6	7	testScore.R2	-0.0753122
seed weight stem 1/dry weight stem 1	leaf 6 length (74 DAS)	6	7	testScore.PC	-0.504263
seed weight stem 1/dry weight stem 1	leaf 6 length (74 DAS)	6	8	testScore.R2	-0.149079
seed weight stem 1/dry weight stem 1	leaf 6 length (74 DAS)	6	8	testScore.PC	-0.560431
seed weight stem 1/dry weight stem 1	leaf 6 length (74 DAS)	6	9	testScore.R2	-0.410961
seed weight stem 1/dry weight stem 1	leaf 6 length (74 DAS)	6	9	testScore.PC	-0.804886
seed weight stem 1/dry weight stem 1	leaf 6 length (74 DAS)	7	0	testScore.R2	-0.31646
seed weight stem 1/dry weight stem 1	leaf 6 length (74 DAS)	7	0	testScore.PC	0.156176
seed weight stem 1/dry weight stem 1	leaf 6 length (74 DAS)	7	1	testScore.R2	-0.247479
seed weight stem 1/dry weight stem 1	leaf 6 length (74 DAS)	7	1	testScore.PC	0.00949168
seed weight stem 1/dry weight stem 1	leaf 6 length (74 DAS)	7	2	testScore.R2	-0.441192
seed weight stem 1/dry weight stem 1	leaf 6 length (74 DAS)	7	2	testScore.PC	0.122493
seed weight stem 1/dry weight stem 1	leaf 6 length (74 DAS)	7	3	testScore.R2	-0.236205
seed weight stem 1/dry weight stem 1	leaf 6 length (74 DAS)	7	3	testScore.PC	-0.449639
seed weight stem 1/dry weight stem 1	leaf 6 length (74 DAS)	7	4	testScore.R2	-0.407958
seed weight stem 1/dry weight stem 1	leaf 6 length (74 DAS)	7	4	testScore.PC	0.469098
seed weight stem 1/dry weight stem 1	leaf 6 length (74 DAS)	7	5	testScore.R2	-0.175153
seed weight stem 1/dry weight stem 1	leaf 6 length (74 DAS)	7	5	testScore.PC	-0.277835
seed weight stem 1/dry weight stem 1	leaf 6 length (74 DAS)	7	6	testScore.R2	-2.33052
seed weight stem 1/dry weight stem 1	leaf 6 length (74 DAS)	7	6	testScore.PC	-0.0695234
seed weight stem 1/dry weight stem 1	leaf 6 length (74 DAS)	7	7	testScore.R2	-1.6155
seed weight stem 1/dry weight stem 1	leaf 6 length (74 DAS)	7	7	testScore.PC	0.10255
seed weight stem 1/dry weight stem 1	leaf 6 length (74 DAS)	7	8	testScore.R2	-0.529396
seed weight stem 1/dry weight stem 1	leaf 6 length (74 DAS)	7	8	testScore.PC	0.144864
seed weight stem 1/dry weight stem 1	leaf 6 length (74 DAS)	7	9	testScore.R2	0.0714326
seed weight stem 1/dry weight stem 1	leaf 6 length (74 DAS)	7	9	testScore.PC	0.456724
seed weight stem 1/dry weight stem 1	leaf 6 length (74 DAS)	8	0	testScore.R2	-0.600668
seed weight stem 1/dry weight stem 1	leaf 6 length (74 DAS)	8	0	testScore.PC	-0.711017
seed weight stem 1/dry weight stem 1	leaf 6 length (74 DAS)	8	1	testScore.R2	-1.94508
seed weight stem 1/dry weight stem 1	leaf 6 length (74 DAS)	8	1	testScore.PC	-0.117103
seed weight stem 1/dry weight stem 1	leaf 6 length (74 DAS)	8	2	testScore.R2	-0.306306
seed weight stem 1/dry weight stem 1	leaf 6 length (74 DAS)	8	2	testScore.PC	-0.551402
seed weight stem 1/dry weight stem 1	leaf 6 length (74 DAS)	8	3	testScore.R2	-0.248966
seed weight stem 1/dry weight stem 1	leaf 6 length (74 DAS)	8	3	testScore.PC	-0.878391
seed weight stem 1/dry weight stem 1	leaf 6 length (74 DAS)	8	4	testScore.R2	-0.289381
seed weight stem 1/dry weight stem 1	leaf 6 length (74 DAS)	8	4	testScore.PC	-0.449293
seed weight stem 1/dry weight stem 1	leaf 6 length (74 DAS)	8	5	testScore.R2	-0.151902
seed weight stem 1/dry weight stem 1	leaf 6 length (74 DAS)	8	5	testScore.PC	0.114489
seed weight stem 1/dry weight stem 1	leaf 6 length (74 DAS)	8	6	testScore.R2	0.0889727
seed weight stem 1/dry weight stem 1	leaf 6 length (74 DAS)	8	6	testScore.PC	0.56716
seed weight stem 1/dry weight stem 1	leaf 6 length (74 DAS)	8	7	testScore.R2	-0.160617
seed weight stem 1/dry weight stem 1	leaf 6 length (74 DAS)	8	7	testScore.PC	-0.485551
seed weight stem 1/dry weight stem 1	leaf 6 length (74 DAS)	8	8	testScore.R2	-0.116361
seed weight stem 1/dry weight stem 1	leaf 6 length (74 DAS)	8	8	testScore.PC	0.108991
seed weight stem 1/dry weight stem 1	leaf 6 length (74 DAS)	8	9	testScore.R2	-0.0582862
seed weight stem 1/dry weight stem 1	leaf 6 length (74 DAS)	8	9	testScore.PC	0.0308342
seeds per silique	leaf 6 length (74 DAS)	0	0	testScore.R2	-0.431104
seeds per silique	leaf 6 length (74 DAS)	0	0	testScore.PC	0.278332
seeds per silique	leaf 6 length (74 DAS)	0	1	testScore.R2	-0.144083
seeds per silique	leaf 6 length (74 DAS)	0	1	testScore.PC	0.795322
seeds per silique	leaf 6 length (74 DAS)	0	2	testScore.R2	-0.499172
seeds per silique	leaf 6 length (74 DAS)	0	2	testScore.PC	-0.603356
seeds per silique	leaf 6 length (74 DAS)	0	3	testScore.R2	-0.309806
seeds per silique	leaf 6 length (74 DAS)	0	3	testScore.PC	0.0260987
seeds per silique	leaf 6 length (74 DAS)	0	4	testScore.R2	-0.0695898
seeds per silique	leaf 6 length (74 DAS)	0	4	testScore.PC	0.0668185
seeds per silique	leaf 6 length (74 DAS)	0	5	testScore.R2	-0.163563
seeds per silique	leaf 6 length (74 DAS)	0	5	testScore.PC	-0.385568
seeds per silique	leaf 6 length (74 DAS)	0	6	testScore.R2	0.0106317
seeds per silique	leaf 6 length (74 DAS)	0	6	testScore.PC	0.638981
seeds per silique	leaf 6 length (74 DAS)	0	7	testScore.R2	-0.626076
seeds per silique	leaf 6 length (74 DAS)	0	7	testScore.PC	-0.133439
seeds per silique	leaf 6 length (74 DAS)	0	8	testScore.R2	0.203005
seeds per silique	leaf 6 length (74 DAS)	0	8	testScore.PC	0.858909
seeds per silique	leaf 6 length (74 DAS)	0	9	testScore.R2	-0.268689
seeds per silique	leaf 6 length (74 DAS)	0	9	testScore.PC	0.669788
seeds per silique	leaf 6 length (74 DAS)	1	0	testScore.R2	-0.335745
seeds per silique	leaf 6 length (74 DAS)	1	0	testScore.PC	-0.224791
seeds per silique	leaf 6 length (74 DAS)	1	1	testScore.R2	-0.234999
seeds per silique	leaf 6 length (74 DAS)	1	1	testScore.PC	0.414428
seeds per silique	leaf 6 length (74 DAS)	1	2	testScore.R2	-0.24697
seeds per silique	leaf 6 length (74 DAS)	1	2	testScore.PC	0.279149
seeds per silique	leaf 6 length (74 DAS)	1	3	testScore.R2	-1.4412
seeds per silique	leaf 6 length (74 DAS)	1	3	testScore.PC	0.151571
seeds per silique	leaf 6 length (74 DAS)	1	4	testScore.R2	0.156346
seeds per silique	leaf 6 length (74 DAS)	1	4	testScore.PC	0.542217
seeds per silique	leaf 6 length (74 DAS)	1	5	testScore.R2	0.0194322
seeds per silique	leaf 6 length (74 DAS)	1	5	testScore.PC	0.522167
seeds per silique	leaf 6 length (74 DAS)	1	6	testScore.R2	-1.24617
seeds per silique	leaf 6 length (74 DAS)	1	6	testScore.PC	-0.318812
seeds per silique	leaf 6 length (74 DAS)	1	7	testScore.R2	-0.0781835
seeds per silique	leaf 6 length (74 DAS)	1	7	testScore.PC	0.401281
seeds per silique	leaf 6 length (74 DAS)	1	8	testScore.R2	-0.0826547
seeds per silique	leaf 6 length (74 DAS)	1	8	testScore.PC	0.482121
seeds per silique	leaf 6 length (74 DAS)	1	9	testScore.R2	-0.345829
seeds per silique	leaf 6 length (74 DAS)	1	9	testScore.PC	0.157462
seeds per silique	leaf 6 length (74 DAS)	2	0	testScore.R2	-0.123383
seeds per silique	leaf 6 length (74 DAS)	2	0	testScore.PC	0.519139
seeds per silique	leaf 6 length (74 DAS)	2	1	testScore.R2	0.315319
seeds per silique	leaf 6 length (74 DAS)	2	1	testScore.PC	0.715419
seeds per silique	leaf 6 length (74 DAS)	2	2	testScore.R2	-0.501948
seeds per silique	leaf 6 length (74 DAS)	2	2	testScore.PC	-0.107904
seeds per silique	leaf 6 length (74 DAS)	2	3	testScore.R2	-0.167659
seeds per silique	leaf 6 length (74 DAS)	2	3	testScore.PC	0.0753581
seeds per silique	leaf 6 length (74 DAS)	2	4	testScore.R2	-0.114048
seeds per silique	leaf 6 length (74 DAS)	2	4	testScore.PC	-0.602317
seeds per silique	leaf 6 length (74 DAS)	2	5	testScore.R2	-0.835479
seeds per silique	leaf 6 length (74 DAS)	2	5	testScore.PC	-0.599189
seeds per silique	leaf 6 length (74 DAS)	2	6	testScore.R2	-0.285523
seeds per silique	leaf 6 length (74 DAS)	2	6	testScore.PC	-0.194046
seeds per silique	leaf 6 length (74 DAS)	2	7	testScore.R2	-0.194037
seeds per silique	leaf 6 length (74 DAS)	2	7	testScore.PC	-0.262343
seeds per silique	leaf 6 length (74 DAS)	2	8	testScore.R2	-1.27247
seeds per silique	leaf 6 length (74 DAS)	2	8	testScore.PC	0.281481
seeds per silique	leaf 6 length (74 DAS)	2	9	testScore.R2	-0.838392
seeds per silique	leaf 6 length (74 DAS)	2	9	testScore.PC	-0.367706
seeds per silique	leaf 6 length (74 DAS)	3	0	testScore.R2	-0.0653214
seeds per silique	leaf 6 length (74 DAS)	3	0	testScore.PC	0.806451
seeds per silique	leaf 6 length (74 DAS)	3	1	testScore.R2	-0.14243
seeds per silique	leaf 6 length (74 DAS)	3	1	testScore.PC	-0.0839173
seeds per silique	leaf 6 length (74 DAS)	3	2	testScore.R2	0.0627106
seeds per silique	leaf 6 length (74 DAS)	3	2	testScore.PC	0.408751
seeds per silique	leaf 6 length (74 DAS)	3	3	testScore.R2	-0.0231501
seeds per silique	leaf 6 length (74 DAS)	3	3	testScore.PC	0.687236
seeds per silique	leaf 6 length (74 DAS)	3	4	testScore.R2	-0.729812
seeds per silique	leaf 6 length (74 DAS)	3	4	testScore.PC	-0.146503
seeds per silique	leaf 6 length (74 DAS)	3	5	testScore.R2	0.00424732
seeds per silique	leaf 6 length (74 DAS)	3	5	testScore.PC	0.477399
seeds per silique	leaf 6 length (74 DAS)	3	6	testScore.R2	-0.0768264
seeds per silique	leaf 6 length (74 DAS)	3	6	testScore.PC	-0.140474
seeds per silique	leaf 6 length (74 DAS)	3	7	testScore.R2	-0.12825
seeds per silique	leaf 6 length (74 DAS)	3	7	testScore.PC	0.18028
seeds per silique	leaf 6 length (74 DAS)	3	8	testScore.R2	-0.282061
seeds per silique	leaf 6 length (74 DAS)	3	8	testScore.PC	-0.297676
seeds per silique	leaf 6 length (74 DAS)	3	9	testScore.R2	-1.03438
seeds per silique	leaf 6 length (74 DAS)	3	9	testScore.PC	-0.84919
seeds per silique	leaf 6 length (74 DAS)	4	0	testScore.R2	-0.703798
seeds per silique	leaf 6 length (74 DAS)	4	0	testScore.PC	-0.0375845
seeds per silique	leaf 6 length (74 DAS)	4	1	testScore.R2	0.0142046
seeds per silique	leaf 6 length (74 DAS)	4	1	testScore.PC	0.217382
seeds per silique	leaf 6 length (74 DAS)	4	2	testScore.R2	-0.279551
seeds per silique	leaf 6 length (74 DAS)	4	2	testScore.PC	-0.651411
seeds per silique	leaf 6 length (74 DAS)	4	3	testScore.R2	-0.176848
seeds per silique	leaf 6 length (74 DAS)	4	3	testScore.PC	0.975282
seeds per silique	leaf 6 length (74 DAS)	4	4	testScore.R2	0.20315
seeds per silique	leaf 6 length (74 DAS)	4	4	testScore.PC	0.627392
seeds per silique	leaf 6 length (74 DAS)	4	5	testScore.R2	-0.59814
seeds per silique	leaf 6 length (74 DAS)	4	5	testScore.PC	-0.626775
seeds per silique	leaf 6 length (74 DAS)	4	6	testScore.R2	0.000586021
seeds per silique	leaf 6 length (74 DAS)	4	6	testScore.PC	0.528306
seeds per silique	leaf 6 length (74 DAS)	4	7	testScore.R2	-0.963872
seeds per silique	leaf 6 length (74 DAS)	4	7	testScore.PC	-0.850943
seeds per silique	leaf 6 length (74 DAS)	4	8	testScore.R2	-0.0844729
seeds per silique	leaf 6 length (74 DAS)	4	8	testScore.PC	0.193501
seeds per silique	leaf 6 length (74 DAS)	4	9	testScore.R2	-0.226737
seeds per silique	leaf 6 length (74 DAS)	4	9	testScore.PC	0.174711
seeds per silique	leaf 6 length (74 DAS)	5	0	testScore.R2	-0.187983
seeds per silique	leaf 6 length (74 DAS)	5	0	testScore.PC	0.378945
seeds per silique	leaf 6 length (74 DAS)	5	1	testScore.R2	-0.126708
seeds per silique	leaf 6 length (74 DAS)	5	1	testScore.PC	0.356055
seeds per silique	leaf 6 length (74 DAS)	5	2	testScore.R2	-0.114402
seeds per silique	leaf 6 length (74 DAS)	5	2	testScore.PC	-0.304733
seeds per silique	leaf 6 length (74 DAS)	5	3	testScore.R2	-0.67715
seeds per silique	leaf 6 length (74 DAS)	5	3	testScore.PC	-0.669279
seeds per silique	leaf 6 length (74 DAS)	5	4	testScore.R2	0.353223
seeds per silique	leaf 6 length (74 DAS)	5	4	testScore.PC	0.632619
seeds per silique	leaf 6 length (74 DAS)	5	5	testScore.R2	-0.895574
seeds per silique	leaf 6 length (74 DAS)	5	5	testScore.PC	0.827956
seeds per silique	leaf 6 length (74 DAS)	5	6	testScore.R2	0.0664566
seeds per silique	leaf 6 length (74 DAS)	5	6	testScore.PC	0.324193
seeds per silique	leaf 6 length (74 DAS)	5	7	testScore.R2	-0.643758
seeds per silique	leaf 6 length (74 DAS)	5	7	testScore.PC	-0.0533658
seeds per silique	leaf 6 length (74 DAS)	5	8	testScore.R2	0.149174
seeds per silique	leaf 6 length (74 DAS)	5	8	testScore.PC	0.799236
seeds per silique	leaf 6 length (74 DAS)	5	9	testScore.R2	-0.13813
seeds per silique	leaf 6 length (74 DAS)	5	9	testScore.PC	-0.0125031
seeds per silique	leaf 6 length (74 DAS)	6	0	testScore.R2	-1.14175
seeds per silique	leaf 6 length (74 DAS)	6	0	testScore.PC	-0.485693
seeds per silique	leaf 6 length (74 DAS)	6	1	testScore.R2	0.10865
seeds per silique	leaf 6 length (74 DAS)	6	1	testScore.PC	0.411034
seeds per silique	leaf 6 length (74 DAS)	6	2	testScore.R2	-0.298562
seeds per silique	leaf 6 length (74 DAS)	6	2	testScore.PC	0.102698
seeds per silique	leaf 6 length (74 DAS)	6	3	testScore.R2	0.209538
seeds per silique	leaf 6 length (74 DAS)	6	3	testScore.PC	0.459113
seeds per silique	leaf 6 length (74 DAS)	6	4	testScore.R2	-0.0686746
seeds per silique	leaf 6 length (74 DAS)	6	4	testScore.PC	0.310558
seeds per silique	leaf 6 length (74 DAS)	6	5	testScore.R2	0.0471182
seeds per silique	leaf 6 length (74 DAS)	6	5	testScore.PC	0.665713
seeds per silique	leaf 6 length (74 DAS)	6	6	testScore.R2	-0.0055259
seeds per silique	leaf 6 length (74 DAS)	6	6	testScore.PC	0.64163
seeds per silique	leaf 6 length (74 DAS)	6	7	testScore.R2	-0.563756
seeds per silique	leaf 6 length (74 DAS)	6	7	testScore.PC	0.429501
seeds per silique	leaf 6 length (74 DAS)	6	8	testScore.R2	-0.389721
seeds per silique	leaf 6 length (74 DAS)	6	8	testScore.PC	-0.83746
seeds per silique	leaf 6 length (74 DAS)	6	9	testScore.R2	-0.22468
seeds per silique	leaf 6 length (74 DAS)	6	9	testScore.PC	-0.554549
seeds per silique	leaf 6 length (74 DAS)	7	0	testScore.R2	0.211138
seeds per silique	leaf 6 length (74 DAS)	7	0	testScore.PC	0.656651
seeds per silique	leaf 6 length (74 DAS)	7	1	testScore.R2	-0.894679
seeds per silique	leaf 6 length (74 DAS)	7	1	testScore.PC	-0.450926
seeds per silique	leaf 6 length (74 DAS)	7	2	testScore.R2	-0.266594
seeds per silique	leaf 6 length (74 DAS)	7	2	testScore.PC	0.362909
seeds per silique	leaf 6 length (74 DAS)	7	3	testScore.R2	0.0543698
seeds per silique	leaf 6 length (74 DAS)	7	3	testScore.PC	0.455865
seeds per silique	leaf 6 length (74 DAS)	7	4	testScore.R2	-0.170162
seeds per silique	leaf 6 length (74 DAS)	7	4	testScore.PC	0.424867
seeds per silique	leaf 6 length (74 DAS)	7	5	testScore.R2	-0.0332531
seeds per silique	leaf 6 length (74 DAS)	7	5	testScore.PC	-0.026663
seeds per silique	leaf 6 length (74 DAS)	7	6	testScore.R2	-0.298135
seeds per silique	leaf 6 length (74 DAS)	7	6	testScore.PC	0.174402
seeds per silique	leaf 6 length (74 DAS)	7	7	testScore.R2	-0.624137
seeds per silique	leaf 6 length (74 DAS)	7	7	testScore.PC	-0.581038
seeds per silique	leaf 6 length (74 DAS)	7	8	testScore.R2	-0.0106531
seeds per silique	leaf 6 length (74 DAS)	7	8	testScore.PC	0.720095
seeds per silique	leaf 6 length (74 DAS)	7	9	testScore.R2	-0.0396949
seeds per silique	leaf 6 length (74 DAS)	7	9	testScore.PC	0.201622
seeds per silique	leaf 6 length (74 DAS)	8	0	testScore.R2	-0.253985
seeds per silique	leaf 6 length (74 DAS)	8	0	testScore.PC	-0.0578071
seeds per silique	leaf 6 length (74 DAS)	8	1	testScore.R2	0.0645189
seeds per silique	leaf 6 length (74 DAS)	8	1	testScore.PC	0.344681
seeds per silique	leaf 6 length (74 DAS)	8	2	testScore.R2	-0.546616
seeds per silique	leaf 6 length (74 DAS)	8	2	testScore.PC	0.369225
seeds per silique	leaf 6 length (74 DAS)	8	3	testScore.R2	-0.0469113
seeds per silique	leaf 6 length (74 DAS)	8	3	testScore.PC	0.907741
seeds per silique	leaf 6 length (74 DAS)	8	4	testScore.R2	0.0203286
seeds per silique	leaf 6 length (74 DAS)	8	4	testScore.PC	0.150004
seeds per silique	leaf 6 length (74 DAS)	8	5	testScore.R2	-0.213843
seeds per silique	leaf 6 length (74 DAS)	8	5	testScore.PC	-0.0704097
seeds per silique	leaf 6 length (74 DAS)	8	6	testScore.R2	-0.187171
seeds per silique	leaf 6 length (74 DAS)	8	6	testScore.PC	0.705545
seeds per silique	leaf 6 length (74 DAS)	8	7	testScore.R2	-0.391154
seeds per silique	leaf 6 length (74 DAS)	8	7	testScore.PC	-0.827604
seeds per silique	leaf 6 length (74 DAS)	8	8	testScore.R2	-0.985139
seeds per silique	leaf 6 length (74 DAS)	8	8	testScore.PC	0.508644
seeds per silique	leaf 6 length (74 DAS)	8	9	testScore.R2	0.00648143
seeds per silique	leaf 6 length (74 DAS)	8	9	testScore.PC	0.11533
seeds per silique stem 1	leaf 6 length (74 DAS)	0	0	testScore.R2	0.341603
seeds per silique stem 1	leaf 6 length (74 DAS)	0	0	testScore.PC	0.586804
seeds per silique stem 1	leaf 6 length (74 DAS)	0	1	testScore.R2	-0.0878202
seeds per silique stem 1	leaf 6 length (74 DAS)	0	1	testScore.PC	0.834309
seeds per silique stem 1	leaf 6 length (74 DAS)	0	2	testScore.R2	-0.508381
seeds per silique stem 1	leaf 6 length (74 DAS)	0	2	testScore.PC	-0.471512
seeds per silique stem 1	leaf 6 length (74 DAS)	0	3	testScore.R2	-0.562437
seeds per silique stem 1	leaf 6 length (74 DAS)	0	3	testScore.PC	0.0528565
seeds per silique stem 1	leaf 6 length (74 DAS)	0	4	testScore.R2	-0.213705
seeds per silique stem 1	leaf 6 length (74 DAS)	0	4	testScore.PC	-0.0378407
seeds per silique stem 1	leaf 6 length (74 DAS)	0	5	testScore.R2	-0.290643
seeds per silique stem 1	leaf 6 length (74 DAS)	0	5	testScore.PC	-0.416777
seeds per silique stem 1	leaf 6 length (74 DAS)	0	6	testScore.R2	0.115695
seeds per silique stem 1	leaf 6 length (74 DAS)	0	6	testScore.PC	0.706923
seeds per silique stem 1	leaf 6 length (74 DAS)	0	7	testScore.R2	-0.513776
seeds per silique stem 1	leaf 6 length (74 DAS)	0	7	testScore.PC	-0.12699
seeds per silique stem 1	leaf 6 length (74 DAS)	0	8	testScore.R2	0.345443
seeds per silique stem 1	leaf 6 length (74 DAS)	0	8	testScore.PC	0.918243
[truncated: 66,042 more rows]

## Sheet: E.pooled scores single early ph
S8 Data E. Pooled test set scores for the models of mature phenotypes using a single early phenotype as feature. Each row shows either the R2 score (poolScore.R2) or the Pearson correlation (poolScore.PC) between predicted and observed phenotype values in the pooled test sets of a given model repeat (0-8), using linear mixed-effect models with spatial error structure. For any given mature phenoty…
Mature phenotype ID	feature ID	repeat ID	metric	value
branch count stem 1	leaf 6 length (74 DAS)	0	poolScore.R2	0.186036
branch count stem 1	leaf 6 length (74 DAS)	0	poolScore.PC	0.437075
branch count stem 1	leaf 6 length (74 DAS)	1	poolScore.R2	0.172522
branch count stem 1	leaf 6 length (74 DAS)	1	poolScore.PC	0.424373
branch count stem 1	leaf 6 length (74 DAS)	2	poolScore.R2	0.180515
branch count stem 1	leaf 6 length (74 DAS)	2	poolScore.PC	0.431057
branch count stem 1	leaf 6 length (74 DAS)	3	poolScore.R2	0.159858
branch count stem 1	leaf 6 length (74 DAS)	3	poolScore.PC	0.410691
branch count stem 1	leaf 6 length (74 DAS)	4	poolScore.R2	0.179804
branch count stem 1	leaf 6 length (74 DAS)	4	poolScore.PC	0.429374
branch count stem 1	leaf 6 length (74 DAS)	5	poolScore.R2	0.152591
branch count stem 1	leaf 6 length (74 DAS)	5	poolScore.PC	0.404926
branch count stem 1	leaf 6 length (74 DAS)	6	poolScore.R2	0.202455
branch count stem 1	leaf 6 length (74 DAS)	6	poolScore.PC	0.453252
branch count stem 1	leaf 6 length (74 DAS)	7	poolScore.R2	0.18083
branch count stem 1	leaf 6 length (74 DAS)	7	poolScore.PC	0.429396
branch count stem 1	leaf 6 length (74 DAS)	8	poolScore.R2	0.200977
branch count stem 1	leaf 6 length (74 DAS)	8	poolScore.PC	0.451443
branch count stem 1/length stem 1	leaf 6 length (74 DAS)	0	poolScore.R2	0.185672
branch count stem 1/length stem 1	leaf 6 length (74 DAS)	0	poolScore.PC	0.432366
branch count stem 1/length stem 1	leaf 6 length (74 DAS)	1	poolScore.R2	0.159906
branch count stem 1/length stem 1	leaf 6 length (74 DAS)	1	poolScore.PC	0.407952
branch count stem 1/length stem 1	leaf 6 length (74 DAS)	2	poolScore.R2	0.160583
branch count stem 1/length stem 1	leaf 6 length (74 DAS)	2	poolScore.PC	0.40414
branch count stem 1/length stem 1	leaf 6 length (74 DAS)	3	poolScore.R2	0.161119
branch count stem 1/length stem 1	leaf 6 length (74 DAS)	3	poolScore.PC	0.406482
branch count stem 1/length stem 1	leaf 6 length (74 DAS)	4	poolScore.R2	0.139881
branch count stem 1/length stem 1	leaf 6 length (74 DAS)	4	poolScore.PC	0.384027
branch count stem 1/length stem 1	leaf 6 length (74 DAS)	5	poolScore.R2	0.153736
branch count stem 1/length stem 1	leaf 6 length (74 DAS)	5	poolScore.PC	0.400529
branch count stem 1/length stem 1	leaf 6 length (74 DAS)	6	poolScore.R2	0.147676
branch count stem 1/length stem 1	leaf 6 length (74 DAS)	6	poolScore.PC	0.394066
branch count stem 1/length stem 1	leaf 6 length (74 DAS)	7	poolScore.R2	0.125269
branch count stem 1/length stem 1	leaf 6 length (74 DAS)	7	poolScore.PC	0.371587
branch count stem 1/length stem 1	leaf 6 length (74 DAS)	8	poolScore.R2	0.14613
branch count stem 1/length stem 1	leaf 6 length (74 DAS)	8	poolScore.PC	0.392843
branches per stem	leaf 6 length (74 DAS)	0	poolScore.R2	-0.0628761
branches per stem	leaf 6 length (74 DAS)	0	poolScore.PC	-0.228632
branches per stem	leaf 6 length (74 DAS)	1	poolScore.R2	-0.0989866
branches per stem	leaf 6 length (74 DAS)	1	poolScore.PC	-0.23501
branches per stem	leaf 6 length (74 DAS)	2	poolScore.R2	-0.0572171
branches per stem	leaf 6 length (74 DAS)	2	poolScore.PC	-0.205747
branches per stem	leaf 6 length (74 DAS)	3	poolScore.R2	-0.118456
branches per stem	leaf 6 length (74 DAS)	3	poolScore.PC	-0.316701
branches per stem	leaf 6 length (74 DAS)	4	poolScore.R2	-0.0691061
branches per stem	leaf 6 length (74 DAS)	4	poolScore.PC	-0.255766
branches per stem	leaf 6 length (74 DAS)	5	poolScore.R2	-0.144453
branches per stem	leaf 6 length (74 DAS)	5	poolScore.PC	-0.292935
branches per stem	leaf 6 length (74 DAS)	6	poolScore.R2	-0.0768698
branches per stem	leaf 6 length (74 DAS)	6	poolScore.PC	-0.26903
branches per stem	leaf 6 length (74 DAS)	7	poolScore.R2	-0.0729492
branches per stem	leaf 6 length (74 DAS)	7	poolScore.PC	-0.181999
branches per stem	leaf 6 length (74 DAS)	8	poolScore.R2	-0.129942
branches per stem	leaf 6 length (74 DAS)	8	poolScore.PC	-0.403889
end of shoot growth	leaf 6 length (74 DAS)	0	poolScore.R2	-0.000124396
end of shoot growth	leaf 6 length (74 DAS)	0	poolScore.PC	0.189743
end of shoot growth	leaf 6 length (74 DAS)	1	poolScore.R2	0.0183129
end of shoot growth	leaf 6 length (74 DAS)	1	poolScore.PC	0.200674
end of shoot growth	leaf 6 length (74 DAS)	2	poolScore.R2	0.0423228
end of shoot growth	leaf 6 length (74 DAS)	2	poolScore.PC	0.234687
end of shoot growth	leaf 6 length (74 DAS)	3	poolScore.R2	0.010669
end of shoot growth	leaf 6 length (74 DAS)	3	poolScore.PC	0.193056
end of shoot growth	leaf 6 length (74 DAS)	4	poolScore.R2	0.033089
end of shoot growth	leaf 6 length (74 DAS)	4	poolScore.PC	0.229214
end of shoot growth	leaf 6 length (74 DAS)	5	poolScore.R2	-0.0202831
end of shoot growth	leaf 6 length (74 DAS)	5	poolScore.PC	0.164049
end of shoot growth	leaf 6 length (74 DAS)	6	poolScore.R2	-0.0081366
end of shoot growth	leaf 6 length (74 DAS)	6	poolScore.PC	0.178984
end of shoot growth	leaf 6 length (74 DAS)	7	poolScore.R2	0.0335816
end of shoot growth	leaf 6 length (74 DAS)	7	poolScore.PC	0.24172
end of shoot growth	leaf 6 length (74 DAS)	8	poolScore.R2	0.0153559
end of shoot growth	leaf 6 length (74 DAS)	8	poolScore.PC	0.203606
max shoot growth rate	leaf 6 length (74 DAS)	0	poolScore.R2	0.182577
max shoot growth rate	leaf 6 length (74 DAS)	0	poolScore.PC	0.432241
max shoot growth rate	leaf 6 length (74 DAS)	1	poolScore.R2	0.168829
max shoot growth rate	leaf 6 length (74 DAS)	1	poolScore.PC	0.419604
max shoot growth rate	leaf 6 length (74 DAS)	2	poolScore.R2	0.182834
max shoot growth rate	leaf 6 length (74 DAS)	2	poolScore.PC	0.429615
max shoot growth rate	leaf 6 length (74 DAS)	3	poolScore.R2	0.144606
max shoot growth rate	leaf 6 length (74 DAS)	3	poolScore.PC	0.390332
max shoot growth rate	leaf 6 length (74 DAS)	4	poolScore.R2	0.197554
max shoot growth rate	leaf 6 length (74 DAS)	4	poolScore.PC	0.445134
max shoot growth rate	leaf 6 length (74 DAS)	5	poolScore.R2	0.190585
max shoot growth rate	leaf 6 length (74 DAS)	5	poolScore.PC	0.439075
max shoot growth rate	leaf 6 length (74 DAS)	6	poolScore.R2	0.153497
max shoot growth rate	leaf 6 length (74 DAS)	6	poolScore.PC	0.403009
max shoot growth rate	leaf 6 length (74 DAS)	7	poolScore.R2	0.144159
max shoot growth rate	leaf 6 length (74 DAS)	7	poolScore.PC	0.39254
max shoot growth rate	leaf 6 length (74 DAS)	8	poolScore.R2	0.194626
max shoot growth rate	leaf 6 length (74 DAS)	8	poolScore.PC	0.442677
plant height (278 DAS)	leaf 6 length (74 DAS)	0	poolScore.R2	0.235733
plant height (278 DAS)	leaf 6 length (74 DAS)	0	poolScore.PC	0.489684
plant height (278 DAS)	leaf 6 length (74 DAS)	1	poolScore.R2	0.224947
plant height (278 DAS)	leaf 6 length (74 DAS)	1	poolScore.PC	0.477891
plant height (278 DAS)	leaf 6 length (74 DAS)	2	poolScore.R2	0.214238
plant height (278 DAS)	leaf 6 length (74 DAS)	2	poolScore.PC	0.467451
plant height (278 DAS)	leaf 6 length (74 DAS)	3	poolScore.R2	0.220554
plant height (278 DAS)	leaf 6 length (74 DAS)	3	poolScore.PC	0.471434
plant height (278 DAS)	leaf 6 length (74 DAS)	4	poolScore.R2	0.207591
plant height (278 DAS)	leaf 6 length (74 DAS)	4	poolScore.PC	0.458781
plant height (278 DAS)	leaf 6 length (74 DAS)	5	poolScore.R2	0.271963
plant height (278 DAS)	leaf 6 length (74 DAS)	5	poolScore.PC	0.523535
plant height (278 DAS)	leaf 6 length (74 DAS)	6	poolScore.R2	0.165859
plant height (278 DAS)	leaf 6 length (74 DAS)	6	poolScore.PC	0.424272
plant height (278 DAS)	leaf 6 length (74 DAS)	7	poolScore.R2	0.206604
plant height (278 DAS)	leaf 6 length (74 DAS)	7	poolScore.PC	0.460547
plant height (278 DAS)	leaf 6 length (74 DAS)	8	poolScore.R2	0.239772
plant height (278 DAS)	leaf 6 length (74 DAS)	8	poolScore.PC	0.490953
root system width	leaf 6 length (74 DAS)	0	poolScore.R2	0.0630718
root system width	leaf 6 length (74 DAS)	0	poolScore.PC	0.315422
root system width	leaf 6 length (74 DAS)	1	poolScore.R2	0.0530451
root system width	leaf 6 length (74 DAS)	1	poolScore.PC	0.297396
root system width	leaf 6 length (74 DAS)	2	poolScore.R2	0.099446
root system width	leaf 6 length (74 DAS)	2	poolScore.PC	0.349153
root system width	leaf 6 length (74 DAS)	3	poolScore.R2	0.129356
root system width	leaf 6 length (74 DAS)	3	poolScore.PC	0.365427
root system width	leaf 6 length (74 DAS)	4	poolScore.R2	0.08201
root system width	leaf 6 length (74 DAS)	4	poolScore.PC	0.319725
root system width	leaf 6 length (74 DAS)	5	poolScore.R2	0.0763991
root system width	leaf 6 length (74 DAS)	5	poolScore.PC	0.335445
root system width	leaf 6 length (74 DAS)	6	poolScore.R2	0.0442318
root system width	leaf 6 length (74 DAS)	6	poolScore.PC	0.287318
root system width	leaf 6 length (74 DAS)	7	poolScore.R2	0.0955576
root system width	leaf 6 length (74 DAS)	7	poolScore.PC	0.33011
root system width	leaf 6 length (74 DAS)	8	poolScore.R2	0.100291
root system width	leaf 6 length (74 DAS)	8	poolScore.PC	0.34642
seed count stem 1	leaf 6 length (74 DAS)	0	poolScore.R2	0.143928
seed count stem 1	leaf 6 length (74 DAS)	0	poolScore.PC	0.439342
seed count stem 1	leaf 6 length (74 DAS)	1	poolScore.R2	0.124433
seed count stem 1	leaf 6 length (74 DAS)	1	poolScore.PC	0.421894
seed count stem 1	leaf 6 length (74 DAS)	2	poolScore.R2	0.146056
seed count stem 1	leaf 6 length (74 DAS)	2	poolScore.PC	0.443136
seed count stem 1	leaf 6 length (74 DAS)	3	poolScore.R2	0.153667
seed count stem 1	leaf 6 length (74 DAS)	3	poolScore.PC	0.449839
seed count stem 1	leaf 6 length (74 DAS)	4	poolScore.R2	0.158087
seed count stem 1	leaf 6 length (74 DAS)	4	poolScore.PC	0.447135
seed count stem 1	leaf 6 length (74 DAS)	5	poolScore.R2	0.15427
seed count stem 1	leaf 6 length (74 DAS)	5	poolScore.PC	0.449162
seed count stem 1	leaf 6 length (74 DAS)	6	poolScore.R2	0.205916
seed count stem 1	leaf 6 length (74 DAS)	6	poolScore.PC	0.496344
seed count stem 1	leaf 6 length (74 DAS)	7	poolScore.R2	0.181209
seed count stem 1	leaf 6 length (74 DAS)	7	poolScore.PC	0.472417
seed count stem 1	leaf 6 length (74 DAS)	8	poolScore.R2	0.165676
seed count stem 1	leaf 6 length (74 DAS)	8	poolScore.PC	0.459728
seed weight stem 1	leaf 6 length (74 DAS)	0	poolScore.R2	0.163454
seed weight stem 1	leaf 6 length (74 DAS)	0	poolScore.PC	0.445396
seed weight stem 1	leaf 6 length (74 DAS)	1	poolScore.R2	0.146026
seed weight stem 1	leaf 6 length (74 DAS)	1	poolScore.PC	0.430096
seed weight stem 1	leaf 6 length (74 DAS)	2	poolScore.R2	0.184663
seed weight stem 1	leaf 6 length (74 DAS)	2	poolScore.PC	0.465615
seed weight stem 1	leaf 6 length (74 DAS)	3	poolScore.R2	0.172789
seed weight stem 1	leaf 6 length (74 DAS)	3	poolScore.PC	0.455546
seed weight stem 1	leaf 6 length (74 DAS)	4	poolScore.R2	0.180451
seed weight stem 1	leaf 6 length (74 DAS)	4	poolScore.PC	0.457747
seed weight stem 1	leaf 6 length (74 DAS)	5	poolScore.R2	0.182965
seed weight stem 1	leaf 6 length (74 DAS)	5	poolScore.PC	0.465167
seed weight stem 1	leaf 6 length (74 DAS)	6	poolScore.R2	0.219102
seed weight stem 1	leaf 6 length (74 DAS)	6	poolScore.PC	0.497161
seed weight stem 1	leaf 6 length (74 DAS)	7	poolScore.R2	0.236214
seed weight stem 1	leaf 6 length (74 DAS)	7	poolScore.PC	0.504197
seed weight stem 1	leaf 6 length (74 DAS)	8	poolScore.R2	0.19571
seed weight stem 1	leaf 6 length (74 DAS)	8	poolScore.PC	0.47442
seed weight stem 1/dry weight stem 1	leaf 6 length (74 DAS)	0	poolScore.R2	-0.0956186
seed weight stem 1/dry weight stem 1	leaf 6 length (74 DAS)	0	poolScore.PC	-0.392017
seed weight stem 1/dry weight stem 1	leaf 6 length (74 DAS)	1	poolScore.R2	-0.0859156
seed weight stem 1/dry weight stem 1	leaf 6 length (74 DAS)	1	poolScore.PC	-0.331444
seed weight stem 1/dry weight stem 1	leaf 6 length (74 DAS)	2	poolScore.R2	-0.0951933
seed weight stem 1/dry weight stem 1	leaf 6 length (74 DAS)	2	poolScore.PC	-0.397448
seed weight stem 1/dry weight stem 1	leaf 6 length (74 DAS)	3	poolScore.R2	-0.101084
seed weight stem 1/dry weight stem 1	leaf 6 length (74 DAS)	3	poolScore.PC	-0.400487
seed weight stem 1/dry weight stem 1	leaf 6 length (74 DAS)	4	poolScore.R2	-0.0837899
seed weight stem 1/dry weight stem 1	leaf 6 length (74 DAS)	4	poolScore.PC	-0.342118
seed weight stem 1/dry weight stem 1	leaf 6 length (74 DAS)	5	poolScore.R2	-0.0852863
seed weight stem 1/dry weight stem 1	leaf 6 length (74 DAS)	5	poolScore.PC	-0.321857
seed weight stem 1/dry weight stem 1	leaf 6 length (74 DAS)	6	poolScore.R2	-0.106011
seed weight stem 1/dry weight stem 1	leaf 6 length (74 DAS)	6	poolScore.PC	-0.407346
seed weight stem 1/dry weight stem 1	leaf 6 length (74 DAS)	7	poolScore.R2	-0.064867
seed weight stem 1/dry weight stem 1	leaf 6 length (74 DAS)	7	poolScore.PC	-0.266227
seed weight stem 1/dry weight stem 1	leaf 6 length (74 DAS)	8	poolScore.R2	-0.0806018
seed weight stem 1/dry weight stem 1	leaf 6 length (74 DAS)	8	poolScore.PC	-0.304597
seeds per silique	leaf 6 length (74 DAS)	0	poolScore.R2	-0.0645053
seeds per silique	leaf 6 length (74 DAS)	0	poolScore.PC	-0.0621274
seeds per silique	leaf 6 length (74 DAS)	1	poolScore.R2	-0.0731145
seeds per silique	leaf 6 length (74 DAS)	1	poolScore.PC	-0.0782142
seeds per silique	leaf 6 length (74 DAS)	2	poolScore.R2	-0.0943652
seeds per silique	leaf 6 length (74 DAS)	2	poolScore.PC	-0.165535
seeds per silique	leaf 6 length (74 DAS)	3	poolScore.R2	-0.0626003
seeds per silique	leaf 6 length (74 DAS)	3	poolScore.PC	-0.0717357
seeds per silique	leaf 6 length (74 DAS)	4	poolScore.R2	-0.0632352
seeds per silique	leaf 6 length (74 DAS)	4	poolScore.PC	-0.0737108
seeds per silique	leaf 6 length (74 DAS)	5	poolScore.R2	-0.0381968
seeds per silique	leaf 6 length (74 DAS)	5	poolScore.PC	-0.0180126
seeds per silique	leaf 6 length (74 DAS)	6	poolScore.R2	-0.0947195
seeds per silique	leaf 6 length (74 DAS)	6	poolScore.PC	-0.146101
seeds per silique	leaf 6 length (74 DAS)	7	poolScore.R2	-0.0242146
seeds per silique	leaf 6 length (74 DAS)	7	poolScore.PC	0.0219569
seeds per silique	leaf 6 length (74 DAS)	8	poolScore.R2	-0.0739453
seeds per silique	leaf 6 length (74 DAS)	8	poolScore.PC	-0.0769646
seeds per silique stem 1	leaf 6 length (74 DAS)	0	poolScore.R2	-0.0397385
seeds per silique stem 1	leaf 6 length (74 DAS)	0	poolScore.PC	0.0523303
seeds per silique stem 1	leaf 6 length (74 DAS)	1	poolScore.R2	-0.0513134
seeds per silique stem 1	leaf 6 length (74 DAS)	1	poolScore.PC	0.0299346
seeds per silique stem 1	leaf 6 length (74 DAS)	2	poolScore.R2	-0.0509819
seeds per silique stem 1	leaf 6 length (74 DAS)	2	poolScore.PC	0.00946518
seeds per silique stem 1	leaf 6 length (74 DAS)	3	poolScore.R2	-0.0494008
seeds per silique stem 1	leaf 6 length (74 DAS)	3	poolScore.PC	0.0279732
seeds per silique stem 1	leaf 6 length (74 DAS)	4	poolScore.R2	-0.0423093
seeds per silique stem 1	leaf 6 length (74 DAS)	4	poolScore.PC	0.0375887
seeds per silique stem 1	leaf 6 length (74 DAS)	5	poolScore.R2	-0.00615402
seeds per silique stem 1	leaf 6 length (74 DAS)	5	poolScore.PC	0.108975
seeds per silique stem 1	leaf 6 length (74 DAS)	6	poolScore.R2	-0.0719223
seeds per silique stem 1	leaf 6 length (74 DAS)	6	poolScore.PC	-0.0197266
seeds per silique stem 1	leaf 6 length (74 DAS)	7	poolScore.R2	-0.00921264
seeds per silique stem 1	leaf 6 length (74 DAS)	7	poolScore.PC	0.101822
seeds per silique stem 1	leaf 6 length (74 DAS)	8	poolScore.R2	-0.041348
seeds per silique stem 1	leaf 6 length (74 DAS)	8	poolScore.PC	0.048402
dry weight stem 1	leaf 6 length (74 DAS)	0	poolScore.R2	0.132391
dry weight stem 1	leaf 6 length (74 DAS)	0	poolScore.PC	0.430771
dry weight stem 1	leaf 6 length (74 DAS)	1	poolScore.R2	0.151007
dry weight stem 1	leaf 6 length (74 DAS)	1	poolScore.PC	0.445021
dry weight stem 1	leaf 6 length (74 DAS)	2	poolScore.R2	0.116025
dry weight stem 1	leaf 6 length (74 DAS)	2	poolScore.PC	0.41589
dry weight stem 1	leaf 6 length (74 DAS)	3	poolScore.R2	0.125006
dry weight stem 1	leaf 6 length (74 DAS)	3	poolScore.PC	0.430284
dry weight stem 1	leaf 6 length (74 DAS)	4	poolScore.R2	0.0984968
dry weight stem 1	leaf 6 length (74 DAS)	4	poolScore.PC	0.398225
dry weight stem 1	leaf 6 length (74 DAS)	5	poolScore.R2	0.157094
dry weight stem 1	leaf 6 length (74 DAS)	5	poolScore.PC	0.4455
dry weight stem 1	leaf 6 length (74 DAS)	6	poolScore.R2	0.178831
dry weight stem 1	leaf 6 length (74 DAS)	6	poolScore.PC	0.478051
dry weight stem 1	leaf 6 length (74 DAS)	7	poolScore.R2	0.16651
dry weight stem 1	leaf 6 length (74 DAS)	7	poolScore.PC	0.452176
dry weight stem 1	leaf 6 length (74 DAS)	8	poolScore.R2	0.163942
dry weight stem 1	leaf 6 length (74 DAS)	8	poolScore.PC	0.460694
dry weight stem 1 (w/o seeds)	leaf 6 length (74 DAS)	0	poolScore.R2	0.115216
dry weight stem 1 (w/o seeds)	leaf 6 length (74 DAS)	0	poolScore.PC	0.398178
dry weight stem 1 (w/o seeds)	leaf 6 length (74 DAS)	1	poolScore.R2	0.134251
dry weight stem 1 (w/o seeds)	leaf 6 length (74 DAS)	1	poolScore.PC	0.413251
dry weight stem 1 (w/o seeds)	leaf 6 length (74 DAS)	2	poolScore.R2	0.0901163
dry weight stem 1 (w/o seeds)	leaf 6 length (74 DAS)	2	poolScore.PC	0.37364
dry weight stem 1 (w/o seeds)	leaf 6 length (74 DAS)	3	poolScore.R2	0.107077
dry weight stem 1 (w/o seeds)	leaf 6 length (74 DAS)	3	poolScore.PC	0.392794
dry weight stem 1 (w/o seeds)	leaf 6 length (74 DAS)	4	poolScore.R2	0.0799146
dry weight stem 1 (w/o seeds)	leaf 6 length (74 DAS)	4	poolScore.PC	0.361881
dry weight stem 1 (w/o seeds)	leaf 6 length (74 DAS)	5	poolScore.R2	0.118659
dry weight stem 1 (w/o seeds)	leaf 6 length (74 DAS)	5	poolScore.PC	0.397499
dry weight stem 1 (w/o seeds)	leaf 6 length (74 DAS)	6	poolScore.R2	0.158116
dry weight stem 1 (w/o seeds)	leaf 6 length (74 DAS)	6	poolScore.PC	0.442749
dry weight stem 1 (w/o seeds)	leaf 6 length (74 DAS)	7	poolScore.R2	0.14003
dry weight stem 1 (w/o seeds)	leaf 6 length (74 DAS)	7	poolScore.PC	0.413785
dry weight stem 1 (w/o seeds)	leaf 6 length (74 DAS)	8	poolScore.R2	0.159505
dry weight stem 1 (w/o seeds)	leaf 6 length (74 DAS)	8	poolScore.PC	0.439329
shoot count	leaf 6 length (74 DAS)	0	poolScore.R2	0.115715
shoot count	leaf 6 length (74 DAS)	0	poolScore.PC	0.343101
shoot count	leaf 6 length (74 DAS)	1	poolScore.R2	0.0948363
shoot count	leaf 6 length (74 DAS)	1	poolScore.PC	0.317444
shoot count	leaf 6 length (74 DAS)	2	poolScore.R2	0.073424
shoot count	leaf 6 length (74 DAS)	2	poolScore.PC	0.290967
shoot count	leaf 6 length (74 DAS)	3	poolScore.R2	0.0525613
shoot count	leaf 6 length (74 DAS)	3	poolScore.PC	0.2649
shoot count	leaf 6 length (74 DAS)	4	poolScore.R2	0.0781256
shoot count	leaf 6 length (74 DAS)	4	poolScore.PC	0.294642
shoot count	leaf 6 length (74 DAS)	5	poolScore.R2	0.056691
shoot count	leaf 6 length (74 DAS)	5	poolScore.PC	0.268531
shoot count	leaf 6 length (74 DAS)	6	poolScore.R2	0.0675397
shoot count	leaf 6 length (74 DAS)	6	poolScore.PC	0.283253
shoot count	leaf 6 length (74 DAS)	7	poolScore.R2	0.0815951
shoot count	leaf 6 length (74 DAS)	7	poolScore.PC	0.30715
shoot count	leaf 6 length (74 DAS)	8	poolScore.R2	0.0611194
shoot count	leaf 6 length (74 DAS)	8	poolScore.PC	0.272126
silique count stem 1	leaf 6 length (74 DAS)	0	poolScore.R2	0.086201
silique count stem 1	leaf 6 length (74 DAS)	0	poolScore.PC	0.443756
silique count stem 1	leaf 6 length (74 DAS)	1	poolScore.R2	0.0544489
silique count stem 1	leaf 6 length (74 DAS)	1	poolScore.PC	0.428758
silique count stem 1	leaf 6 length (74 DAS)	2	poolScore.R2	0.0837002
silique count stem 1	leaf 6 length (74 DAS)	2	poolScore.PC	0.419776
silique count stem 1	leaf 6 length (74 DAS)	3	poolScore.R2	0.0442527
silique count stem 1	leaf 6 length (74 DAS)	3	poolScore.PC	0.417634
silique count stem 1	leaf 6 length (74 DAS)	4	poolScore.R2	0.000473201
silique count stem 1	leaf 6 length (74 DAS)	4	poolScore.PC	0.361626
silique count stem 1	leaf 6 length (74 DAS)	5	poolScore.R2	0.0242068
silique count stem 1	leaf 6 length (74 DAS)	5	poolScore.PC	0.383713
silique count stem 1	leaf 6 length (74 DAS)	6	poolScore.R2	0.129368
silique count stem 1	leaf 6 length (74 DAS)	6	poolScore.PC	0.483936
silique count stem 1	leaf 6 length (74 DAS)	7	poolScore.R2	0.0896225
silique count stem 1	leaf 6 length (74 DAS)	7	poolScore.PC	0.421447
silique count stem 1	leaf 6 length (74 DAS)	8	poolScore.R2	0.0609103
silique count stem 1	leaf 6 length (74 DAS)	8	poolScore.PC	0.412708
siliques per branch	leaf 6 length (74 DAS)	0	poolScore.R2	-0.155093
siliques per branch	leaf 6 length (74 DAS)	0	poolScore.PC	0.271087
siliques per branch	leaf 6 length (74 DAS)	1	poolScore.R2	-0.132542
siliques per branch	leaf 6 length (74 DAS)	1	poolScore.PC	0.278373
siliques per branch	leaf 6 length (74 DAS)	2	poolScore.R2	-0.179014
siliques per branch	leaf 6 length (74 DAS)	2	poolScore.PC	0.220485
siliques per branch	leaf 6 length (74 DAS)	3	poolScore.R2	-0.168111
siliques per branch	leaf 6 length (74 DAS)	3	poolScore.PC	0.244503
siliques per branch	leaf 6 length (74 DAS)	4	poolScore.R2	-0.207588
siliques per branch	leaf 6 length (74 DAS)	4	poolScore.PC	0.190911
siliques per branch	leaf 6 length (74 DAS)	5	poolScore.R2	-0.237733
siliques per branch	leaf 6 length (74 DAS)	5	poolScore.PC	0.160466
siliques per branch	leaf 6 length (74 DAS)	6	poolScore.R2	-0.0856481
siliques per branch	leaf 6 length (74 DAS)	6	poolScore.PC	0.331375
siliques per branch	leaf 6 length (74 DAS)	7	poolScore.R2	-0.139433
siliques per branch	leaf 6 length (74 DAS)	7	poolScore.PC	0.267339
siliques per branch	leaf 6 length (74 DAS)	8	poolScore.R2	-0.256546
siliques per branch	leaf 6 length (74 DAS)	8	poolScore.PC	0.176851
siliques per branch stem 1	leaf 6 length (74 DAS)	0	poolScore.R2	0.042309
siliques per branch stem 1	leaf 6 length (74 DAS)	0	poolScore.PC	0.392058
siliques per branch stem 1	leaf 6 length (74 DAS)	1	poolScore.R2	0.0248802
siliques per branch stem 1	leaf 6 length (74 DAS)	1	poolScore.PC	0.37354
siliques per branch stem 1	leaf 6 length (74 DAS)	2	poolScore.R2	0.0361323
siliques per branch stem 1	leaf 6 length (74 DAS)	2	poolScore.PC	0.377627
siliques per branch stem 1	leaf 6 length (74 DAS)	3	poolScore.R2	0.032978
siliques per branch stem 1	leaf 6 length (74 DAS)	3	poolScore.PC	0.380494
siliques per branch stem 1	leaf 6 length (74 DAS)	4	poolScore.R2	0.0245859
siliques per branch stem 1	leaf 6 length (74 DAS)	4	poolScore.PC	0.372512
siliques per branch stem 1	leaf 6 length (74 DAS)	5	poolScore.R2	0.0207874
siliques per branch stem 1	leaf 6 length (74 DAS)	5	poolScore.PC	0.364205
siliques per branch stem 1	leaf 6 length (74 DAS)	6	poolScore.R2	0.0718685
siliques per branch stem 1	leaf 6 length (74 DAS)	6	poolScore.PC	0.419591
siliques per branch stem 1	leaf 6 length (74 DAS)	7	poolScore.R2	0.0131691
siliques per branch stem 1	leaf 6 length (74 DAS)	7	poolScore.PC	0.36341
siliques per branch stem 1	leaf 6 length (74 DAS)	8	poolScore.R2	0.0144039
siliques per branch stem 1	leaf 6 length (74 DAS)	8	poolScore.PC	0.368171
taproot length	leaf 6 length (74 DAS)	0	poolScore.R2	0.0663665
taproot length	leaf 6 length (74 DAS)	0	poolScore.PC	0.278509
taproot length	leaf 6 length (74 DAS)	1	poolScore.R2	0.027964
taproot length	leaf 6 length (74 DAS)	1	poolScore.PC	0.226801
taproot length	leaf 6 length (74 DAS)	2	poolScore.R2	0.0770317
taproot length	leaf 6 length (74 DAS)	2	poolScore.PC	0.296811
taproot length	leaf 6 length (74 DAS)	3	poolScore.R2	0.0749646
taproot length	leaf 6 length (74 DAS)	3	poolScore.PC	0.290257
taproot length	leaf 6 length (74 DAS)	4	poolScore.R2	0.0804381
taproot length	leaf 6 length (74 DAS)	4	poolScore.PC	0.297007
taproot length	leaf 6 length (74 DAS)	5	poolScore.R2	0.0491714
taproot length	leaf 6 length (74 DAS)	5	poolScore.PC	0.252273
taproot length	leaf 6 length (74 DAS)	6	poolScore.R2	0.0923781
taproot length	leaf 6 length (74 DAS)	6	poolScore.PC	0.314648
taproot length	leaf 6 length (74 DAS)	7	poolScore.R2	0.00802416
taproot length	leaf 6 length (74 DAS)	7	poolScore.PC	0.222474
taproot length	leaf 6 length (74 DAS)	8	poolScore.R2	0.0544609
taproot length	leaf 6 length (74 DAS)	8	poolScore.PC	0.27044
time of max shoot growth	leaf 6 length (74 DAS)	0	poolScore.R2	0.109543
time of max shoot growth	leaf 6 length (74 DAS)	0	poolScore.PC	0.360455
time of max shoot growth	leaf 6 length (74 DAS)	1	poolScore.R2	0.127758
time of max shoot growth	leaf 6 length (74 DAS)	1	poolScore.PC	0.384113
time of max shoot growth	leaf 6 length (74 DAS)	2	poolScore.R2	0.0916662
time of max shoot growth	leaf 6 length (74 DAS)	2	poolScore.PC	0.347247
time of max shoot growth	leaf 6 length (74 DAS)	3	poolScore.R2	0.115813
time of max shoot growth	leaf 6 length (74 DAS)	3	poolScore.PC	0.36387
time of max shoot growth	leaf 6 length (74 DAS)	4	poolScore.R2	0.112771
time of max shoot growth	leaf 6 length (74 DAS)	4	poolScore.PC	0.368347
time of max shoot growth	leaf 6 length (74 DAS)	5	poolScore.R2	0.0602419
time of max shoot growth	leaf 6 length (74 DAS)	5	poolScore.PC	0.329567
time of max shoot growth	leaf 6 length (74 DAS)	6	poolScore.R2	0.0984941
time of max shoot growth	leaf 6 length (74 DAS)	6	poolScore.PC	0.358289
time of max shoot growth	leaf 6 length (74 DAS)	7	poolScore.R2	0.132508
time of max shoot growth	leaf 6 length (74 DAS)	7	poolScore.PC	0.391888
time of max shoot growth	leaf 6 length (74 DAS)	8	poolScore.R2	0.0817913
time of max shoot growth	leaf 6 length (74 DAS)	8	poolScore.PC	0.333551
total branch count	leaf 6 length (74 DAS)	0	poolScore.R2	0.181999
total branch count	leaf 6 length (74 DAS)	0	poolScore.PC	0.434653
total branch count	leaf 6 length (74 DAS)	1	poolScore.R2	0.172883
total branch count	leaf 6 length (74 DAS)	1	poolScore.PC	0.419768
total branch count	leaf 6 length (74 DAS)	2	poolScore.R2	0.157415
total branch count	leaf 6 length (74 DAS)	2	poolScore.PC	0.406648
total branch count	leaf 6 length (74 DAS)	3	poolScore.R2	0.14297
total branch count	leaf 6 length (74 DAS)	3	poolScore.PC	0.392155
total branch count	leaf 6 length (74 DAS)	4	poolScore.R2	0.157623
total branch count	leaf 6 length (74 DAS)	4	poolScore.PC	0.404541
total branch count	leaf 6 length (74 DAS)	5	poolScore.R2	0.158269
total branch count	leaf 6 length (74 DAS)	5	poolScore.PC	0.411999
total branch count	leaf 6 length (74 DAS)	6	poolScore.R2	0.131027
total branch count	leaf 6 length (74 DAS)	6	poolScore.PC	0.381347
total branch count	leaf 6 length (74 DAS)	7	poolScore.R2	0.148345
total branch count	leaf 6 length (74 DAS)	7	poolScore.PC	0.397032
total branch count	leaf 6 length (74 DAS)	8	poolScore.R2	0.174273
total branch count	leaf 6 length (74 DAS)	8	poolScore.PC	0.420149
total seed count	leaf 6 length (74 DAS)	0	poolScore.R2	0.274379
total seed count	leaf 6 length (74 DAS)	0	poolScore.PC	0.530546
total seed count	leaf 6 length (74 DAS)	1	poolScore.R2	0.25345
total seed count	leaf 6 length (74 DAS)	1	poolScore.PC	0.512922
total seed count	leaf 6 length (74 DAS)	2	poolScore.R2	0.27675
total seed count	leaf 6 length (74 DAS)	2	poolScore.PC	0.533305
total seed count	leaf 6 length (74 DAS)	3	poolScore.R2	0.262946
total seed count	leaf 6 length (74 DAS)	3	poolScore.PC	0.521954
total seed count	leaf 6 length (74 DAS)	4	poolScore.R2	0.256126
total seed count	leaf 6 length (74 DAS)	4	poolScore.PC	0.513313
total seed count	leaf 6 length (74 DAS)	5	poolScore.R2	0.270522
total seed count	leaf 6 length (74 DAS)	5	poolScore.PC	0.527482
total seed count	leaf 6 length (74 DAS)	6	poolScore.R2	0.272902
total seed count	leaf 6 length (74 DAS)	6	poolScore.PC	0.530208
total seed count	leaf 6 length (74 DAS)	7	poolScore.R2	0.277173
total seed count	leaf 6 length (74 DAS)	7	poolScore.PC	0.532947
total seed count	leaf 6 length (74 DAS)	8	poolScore.R2	0.277281
total seed count	leaf 6 length (74 DAS)	8	poolScore.PC	0.53256
total seed weight	leaf 6 length (74 DAS)	0	poolScore.R2	0.264926
total seed weight	leaf 6 length (74 DAS)	0	poolScore.PC	0.521316
total seed weight	leaf 6 length (74 DAS)	1	poolScore.R2	0.252957
total seed weight	leaf 6 length (74 DAS)	1	poolScore.PC	0.510509
total seed weight	leaf 6 length (74 DAS)	2	poolScore.R2	0.272178
total seed weight	leaf 6 length (74 DAS)	2	poolScore.PC	0.528612
total seed weight	leaf 6 length (74 DAS)	3	poolScore.R2	0.257541
total seed weight	leaf 6 length (74 DAS)	3	poolScore.PC	0.515636
total seed weight	leaf 6 length (74 DAS)	4	poolScore.R2	0.252013
total seed weight	leaf 6 length (74 DAS)	4	poolScore.PC	0.508394
total seed weight	leaf 6 length (74 DAS)	5	poolScore.R2	0.272145
total seed weight	leaf 6 length (74 DAS)	5	poolScore.PC	0.52788
total seed weight	leaf 6 length (74 DAS)	6	poolScore.R2	0.266809
total seed weight	leaf 6 length (74 DAS)	6	poolScore.PC	0.523628
total seed weight	leaf 6 length (74 DAS)	7	poolScore.R2	0.280266
total seed weight	leaf 6 length (74 DAS)	7	poolScore.PC	0.534549
total seed weight	leaf 6 length (74 DAS)	8	poolScore.R2	0.281143
total seed weight	leaf 6 length (74 DAS)	8	poolScore.PC	0.533812
total seed weight/shoot dry weight	leaf 6 length (74 DAS)	0	poolScore.R2	-0.100869
total seed weight/shoot dry weight	leaf 6 length (74 DAS)	0	poolScore.PC	-0.408511
total seed weight/shoot dry weight	leaf 6 length (74 DAS)	1	poolScore.R2	-0.0920935
total seed weight/shoot dry weight	leaf 6 length (74 DAS)	1	poolScore.PC	-0.34012
total seed weight/shoot dry weight	leaf 6 length (74 DAS)	2	poolScore.R2	-0.103655
total seed weight/shoot dry weight	leaf 6 length (74 DAS)	2	poolScore.PC	-0.415245
total seed weight/shoot dry weight	leaf 6 length (74 DAS)	3	poolScore.R2	-0.0963158
total seed weight/shoot dry weight	leaf 6 length (74 DAS)	3	poolScore.PC	-0.382363
total seed weight/shoot dry weight	leaf 6 length (74 DAS)	4	poolScore.R2	-0.0836739
total seed weight/shoot dry weight	leaf 6 length (74 DAS)	4	poolScore.PC	-0.341783
total seed weight/shoot dry weight	leaf 6 length (74 DAS)	5	poolScore.R2	-0.0928595
total seed weight/shoot dry weight	leaf 6 length (74 DAS)	5	poolScore.PC	-0.346594
total seed weight/shoot dry weight	leaf 6 length (74 DAS)	6	poolScore.R2	-0.110987
total seed weight/shoot dry weight	leaf 6 length (74 DAS)	6	poolScore.PC	-0.414002
total seed weight/shoot dry weight	leaf 6 length (74 DAS)	7	poolScore.R2	-0.071644
total seed weight/shoot dry weight	leaf 6 length (74 DAS)	7	poolScore.PC	-0.295016
total seed weight/shoot dry weight	leaf 6 length (74 DAS)	8	poolScore.R2	-0.0891337
total seed weight/shoot dry weight	leaf 6 length (74 DAS)	8	poolScore.PC	-0.324995
total shoot dry weight	leaf 6 length (74 DAS)	0	poolScore.R2	0.248783
total shoot dry weight	leaf 6 length (74 DAS)	0	poolScore.PC	0.508027
total shoot dry weight	leaf 6 length (74 DAS)	1	poolScore.R2	0.244682
total shoot dry weight	leaf 6 length (74 DAS)	1	poolScore.PC	0.503123
total shoot dry weight	leaf 6 length (74 DAS)	2	poolScore.R2	0.239581
total shoot dry weight	leaf 6 length (74 DAS)	2	poolScore.PC	0.501454
total shoot dry weight	leaf 6 length (74 DAS)	3	poolScore.R2	0.233298
total shoot dry weight	leaf 6 length (74 DAS)	3	poolScore.PC	0.496036
total shoot dry weight	leaf 6 length (74 DAS)	4	poolScore.R2	0.23234
total shoot dry weight	leaf 6 length (74 DAS)	4	poolScore.PC	0.49139
total shoot dry weight	leaf 6 length (74 DAS)	5	poolScore.R2	0.244462
total shoot dry weight	leaf 6 length (74 DAS)	5	poolScore.PC	0.506235
total shoot dry weight	leaf 6 length (74 DAS)	6	poolScore.R2	0.253193
total shoot dry weight	leaf 6 length (74 DAS)	6	poolScore.PC	0.511732
total shoot dry weight	leaf 6 length (74 DAS)	7	poolScore.R2	0.248192
total shoot dry weight	leaf 6 length (74 DAS)	7	poolScore.PC	0.508533
total shoot dry weight	leaf 6 length (74 DAS)	8	poolScore.R2	0.267242
total shoot dry weight	leaf 6 length (74 DAS)	8	poolScore.PC	0.522733
total shoot dry weight (w/o seeds)	leaf 6 length (74 DAS)	0	poolScore.R2	0.214492
total shoot dry weight (w/o seeds)	leaf 6 length (74 DAS)	0	poolScore.PC	0.476382
total shoot dry weight (w/o seeds)	leaf 6 length (74 DAS)	1	poolScore.R2	0.235881
total shoot dry weight (w/o seeds)	leaf 6 length (74 DAS)	1	poolScore.PC	0.491944
total shoot dry weight (w/o seeds)	leaf 6 length (74 DAS)	2	poolScore.R2	0.213348
total shoot dry weight (w/o seeds)	leaf 6 length (74 DAS)	2	poolScore.PC	0.477339
total shoot dry weight (w/o seeds)	leaf 6 length (74 DAS)	3	poolScore.R2	0.209647
total shoot dry weight (w/o seeds)	leaf 6 length (74 DAS)	3	poolScore.PC	0.472692
total shoot dry weight (w/o seeds)	leaf 6 length (74 DAS)	4	poolScore.R2	0.20412
total shoot dry weight (w/o seeds)	leaf 6 length (74 DAS)	4	poolScore.PC	0.466375
total shoot dry weight (w/o seeds)	leaf 6 length (74 DAS)	5	poolScore.R2	0.219234
total shoot dry weight (w/o seeds)	leaf 6 length (74 DAS)	5	poolScore.PC	0.480164
total shoot dry weight (w/o seeds)	leaf 6 length (74 DAS)	6	poolScore.R2	0.222807
total shoot dry weight (w/o seeds)	leaf 6 length (74 DAS)	6	poolScore.PC	0.484041
total shoot dry weight (w/o seeds)	leaf 6 length (74 DAS)	7	poolScore.R2	0.220055
total shoot dry weight (w/o seeds)	leaf 6 length (74 DAS)	7	poolScore.PC	0.482053
total shoot dry weight (w/o seeds)	leaf 6 length (74 DAS)	8	poolScore.R2	0.246197
total shoot dry weight (w/o seeds)	leaf 6 length (74 DAS)	8	poolScore.PC	0.501582
total silique count	leaf 6 length (74 DAS)	0	poolScore.R2	0.263653
total silique count	leaf 6 length (74 DAS)	0	poolScore.PC	0.524728
total silique count	leaf 6 length (74 DAS)	1	poolScore.R2	0.256623
total silique count	leaf 6 length (74 DAS)	1	poolScore.PC	0.517711
total silique count	leaf 6 length (74 DAS)	2	poolScore.R2	0.254266
total silique count	leaf 6 length (74 DAS)	2	poolScore.PC	0.519888
total silique count	leaf 6 length (74 DAS)	3	poolScore.R2	0.236239
total silique count	leaf 6 length (74 DAS)	3	poolScore.PC	0.503169
total silique count	leaf 6 length (74 DAS)	4	poolScore.R2	0.240463
total silique count	leaf 6 length (74 DAS)	4	poolScore.PC	0.505689
total silique count	leaf 6 length (74 DAS)	5	poolScore.R2	0.238648
total silique count	leaf 6 length (74 DAS)	5	poolScore.PC	0.506576
total silique count	leaf 6 length (74 DAS)	6	poolScore.R2	0.271004
total silique count	leaf 6 length (74 DAS)	6	poolScore.PC	0.531829
total silique count	leaf 6 length (74 DAS)	7	poolScore.R2	0.246769
total silique count	leaf 6 length (74 DAS)	7	poolScore.PC	0.512708
total silique count	leaf 6 length (74 DAS)	8	poolScore.R2	0.263007
total silique count	leaf 6 length (74 DAS)	8	poolScore.PC	0.522065
branch count stem 1	leaf 6 lesions (74 DAS)	0	poolScore.R2	-0.0475764
branch count stem 1	leaf 6 lesions (74 DAS)	0	poolScore.PC	0.00820585
branch count stem 1	leaf 6 lesions (74 DAS)	1	poolScore.R2	-0.0759064
branch count stem 1	leaf 6 lesions (74 DAS)	1	poolScore.PC	-0.0542037
branch count stem 1	leaf 6 lesions (74 DAS)	2	poolScore.R2	-0.0177569
branch count stem 1	leaf 6 lesions (74 DAS)	2	poolScore.PC	0.0734073
branch count stem 1	leaf 6 lesions (74 DAS)	3	poolScore.R2	-0.0363449
branch count stem 1	leaf 6 lesions (74 DAS)	3	poolScore.PC	0.0437624
branch count stem 1	leaf 6 lesions (74 DAS)	4	poolScore.R2	-0.0225282
branch count stem 1	leaf 6 lesions (74 DAS)	4	poolScore.PC	0.0592778
branch count stem 1	leaf 6 lesions (74 DAS)	5	poolScore.R2	-0.0668976
branch count stem 1	leaf 6 lesions (74 DAS)	5	poolScore.PC	-0.0191419
branch count stem 1	leaf 6 lesions (74 DAS)	6	poolScore.R2	-0.0317143
branch count stem 1	leaf 6 lesions (74 DAS)	6	poolScore.PC	0.0362572
branch count stem 1	leaf 6 lesions (74 DAS)	7	poolScore.R2	-0.0941874
branch count stem 1	leaf 6 lesions (74 DAS)	7	poolScore.PC	-0.0733233
branch count stem 1	leaf 6 lesions (74 DAS)	8	poolScore.R2	-0.0154983
branch count stem 1	leaf 6 lesions (74 DAS)	8	poolScore.PC	0.0783431
branch count stem 1/length stem 1	leaf 6 lesions (74 DAS)	0	poolScore.R2	-0.0474879
branch count stem 1/length stem 1	leaf 6 lesions (74 DAS)	0	poolScore.PC	-0.0899789
branch count stem 1/length stem 1	leaf 6 lesions (74 DAS)	1	poolScore.R2	-0.027981
branch count stem 1/length stem 1	leaf 6 lesions (74 DAS)	1	poolScore.PC	-0.0304795
branch count stem 1/length stem 1	leaf 6 lesions (74 DAS)	2	poolScore.R2	-0.0865887
branch count stem 1/length stem 1	leaf 6 lesions (74 DAS)	2	poolScore.PC	-0.197948
branch count stem 1/length stem 1	leaf 6 lesions (74 DAS)	3	poolScore.R2	-0.0515873
branch count stem 1/length stem 1	leaf 6 lesions (74 DAS)	3	poolScore.PC	-0.0783078
branch count stem 1/length stem 1	leaf 6 lesions (74 DAS)	4	poolScore.R2	-0.0307371
branch count stem 1/length stem 1	leaf 6 lesions (74 DAS)	4	poolScore.PC	-0.0346242
branch count stem 1/length stem 1	leaf 6 lesions (74 DAS)	5	poolScore.R2	-0.0436094
branch count stem 1/length stem 1	leaf 6 lesions (74 DAS)	5	poolScore.PC	-0.0671114
branch count stem 1/length stem 1	leaf 6 lesions (74 DAS)	6	poolScore.R2	-0.0355029
branch count stem 1/length stem 1	leaf 6 lesions (74 DAS)	6	poolScore.PC	-0.045629
branch count stem 1/length stem 1	leaf 6 lesions (74 DAS)	7	poolScore.R2	-0.0997522
branch count stem 1/length stem 1	leaf 6 lesions (74 DAS)	7	poolScore.PC	-0.276479
branch count stem 1/length stem 1	leaf 6 lesions (74 DAS)	8	poolScore.R2	-0.0572386
branch count stem 1/length stem 1	leaf 6 lesions (74 DAS)	8	poolScore.PC	-0.0782809
branches per stem	leaf 6 lesions (74 DAS)	0	poolScore.R2	-0.10628
branches per stem	leaf 6 lesions (74 DAS)	0	poolScore.PC	-0.385604
branches per stem	leaf 6 lesions (74 DAS)	1	poolScore.R2	-0.140346
branches per stem	leaf 6 lesions (74 DAS)	1	poolScore.PC	-0.364825
branches per stem	leaf 6 lesions (74 DAS)	2	poolScore.R2	-0.0569683
branches per stem	leaf 6 lesions (74 DAS)	2	poolScore.PC	-0.213657
branches per stem	leaf 6 lesions (74 DAS)	3	poolScore.R2	-0.13508
branches per stem	leaf 6 lesions (74 DAS)	3	poolScore.PC	-0.360881
branches per stem	leaf 6 lesions (74 DAS)	4	poolScore.R2	-0.1152
branches per stem	leaf 6 lesions (74 DAS)	4	poolScore.PC	-0.423801
branches per stem	leaf 6 lesions (74 DAS)	5	poolScore.R2	-0.173813
branches per stem	leaf 6 lesions (74 DAS)	5	poolScore.PC	-0.367664
branches per stem	leaf 6 lesions (74 DAS)	6	poolScore.R2	-0.0899285
branches per stem	leaf 6 lesions (74 DAS)	6	poolScore.PC	-0.304578
branches per stem	leaf 6 lesions (74 DAS)	7	poolScore.R2	-0.0682194
branches per stem	leaf 6 lesions (74 DAS)	7	poolScore.PC	-0.355881
branches per stem	leaf 6 lesions (74 DAS)	8	poolScore.R2	-0.17819
branches per stem	leaf 6 lesions (74 DAS)	8	poolScore.PC	-0.509449
end of shoot growth	leaf 6 lesions (74 DAS)	0	poolScore.R2	-0.0480125
end of shoot growth	leaf 6 lesions (74 DAS)	0	poolScore.PC	-0.0927572
end of shoot growth	leaf 6 lesions (74 DAS)	1	poolScore.R2	-0.0305722
end of shoot growth	leaf 6 lesions (74 DAS)	1	poolScore.PC	-0.0202363
end of shoot growth	leaf 6 lesions (74 DAS)	2	poolScore.R2	-0.0266409
end of shoot growth	leaf 6 lesions (74 DAS)	2	poolScore.PC	-0.0148839
end of shoot growth	leaf 6 lesions (74 DAS)	3	poolScore.R2	-0.118219
end of shoot growth	leaf 6 lesions (74 DAS)	3	poolScore.PC	-0.239165
end of shoot growth	leaf 6 lesions (74 DAS)	4	poolScore.R2	-0.0359393
end of shoot growth	leaf 6 lesions (74 DAS)	4	poolScore.PC	-0.0402893
end of shoot growth	leaf 6 lesions (74 DAS)	5	poolScore.R2	-0.064463
end of shoot growth	leaf 6 lesions (74 DAS)	5	poolScore.PC	-0.108979
end of shoot growth	leaf 6 lesions (74 DAS)	6	poolScore.R2	-0.0451111
end of shoot growth	leaf 6 lesions (74 DAS)	6	poolScore.PC	-0.0698943
end of shoot growth	leaf 6 lesions (74 DAS)	7	poolScore.R2	-0.0344933
end of shoot growth	leaf 6 lesions (74 DAS)	7	poolScore.PC	-0.0378456
end of shoot growth	leaf 6 lesions (74 DAS)	8	poolScore.R2	-0.0734093
end of shoot growth	leaf 6 lesions (74 DAS)	8	poolScore.PC	-0.0903291
max shoot growth rate	leaf 6 lesions (74 DAS)	0	poolScore.R2	-0.062433
max shoot growth rate	leaf 6 lesions (74 DAS)	0	poolScore.PC	-0.00960698
max shoot growth rate	leaf 6 lesions (74 DAS)	1	poolScore.R2	-0.035521
max shoot growth rate	leaf 6 lesions (74 DAS)	1	poolScore.PC	0.0498068
max shoot growth rate	leaf 6 lesions (74 DAS)	2	poolScore.R2	-0.0519319
max shoot growth rate	leaf 6 lesions (74 DAS)	2	poolScore.PC	0.014706
max shoot growth rate	leaf 6 lesions (74 DAS)	3	poolScore.R2	-0.057331
max shoot growth rate	leaf 6 lesions (74 DAS)	3	poolScore.PC	0.00748599
max shoot growth rate	leaf 6 lesions (74 DAS)	4	poolScore.R2	-0.0120265
max shoot growth rate	leaf 6 lesions (74 DAS)	4	poolScore.PC	0.0941636
max shoot growth rate	leaf 6 lesions (74 DAS)	5	poolScore.R2	0.0102765
max shoot growth rate	leaf 6 lesions (74 DAS)	5	poolScore.PC	0.145971
max shoot growth rate	leaf 6 lesions (74 DAS)	6	poolScore.R2	-0.0224778
max shoot growth rate	leaf 6 lesions (74 DAS)	6	poolScore.PC	0.0778787
max shoot growth rate	leaf 6 lesions (74 DAS)	7	poolScore.R2	-0.0223784
max shoot growth rate	leaf 6 lesions (74 DAS)	7	poolScore.PC	0.07043
max shoot growth rate	leaf 6 lesions (74 DAS)	8	poolScore.R2	-0.0547559
max shoot growth rate	leaf 6 lesions (74 DAS)	8	poolScore.PC	0.017814
plant height (278 DAS)	leaf 6 lesions (74 DAS)	0	poolScore.R2	-0.0767593
plant height (278 DAS)	leaf 6 lesions (74 DAS)	0	poolScore.PC	-0.0487044
plant height (278 DAS)	leaf 6 lesions (74 DAS)	1	poolScore.R2	-0.0903936
plant height (278 DAS)	leaf 6 lesions (74 DAS)	1	poolScore.PC	-0.091384
plant height (278 DAS)	leaf 6 lesions (74 DAS)	2	poolScore.R2	-0.0966356
plant height (278 DAS)	leaf 6 lesions (74 DAS)	2	poolScore.PC	-0.138534
plant height (278 DAS)	leaf 6 lesions (74 DAS)	3	poolScore.R2	-0.104656
plant height (278 DAS)	leaf 6 lesions (74 DAS)	3	poolScore.PC	-0.132915
plant height (278 DAS)	leaf 6 lesions (74 DAS)	4	poolScore.R2	-0.071981
plant height (278 DAS)	leaf 6 lesions (74 DAS)	4	poolScore.PC	-0.0682712
plant height (278 DAS)	leaf 6 lesions (74 DAS)	5	poolScore.R2	-0.0264972
plant height (278 DAS)	leaf 6 lesions (74 DAS)	5	poolScore.PC	0.105109
plant height (278 DAS)	leaf 6 lesions (74 DAS)	6	poolScore.R2	-0.082634
plant height (278 DAS)	leaf 6 lesions (74 DAS)	6	poolScore.PC	-0.0783391
plant height (278 DAS)	leaf 6 lesions (74 DAS)	7	poolScore.R2	-0.0703509
plant height (278 DAS)	leaf 6 lesions (74 DAS)	7	poolScore.PC	-0.0552476
plant height (278 DAS)	leaf 6 lesions (74 DAS)	8	poolScore.R2	-0.0828776
plant height (278 DAS)	leaf 6 lesions (74 DAS)	8	poolScore.PC	-0.100475
root system width	leaf 6 lesions (74 DAS)	0	poolScore.R2	-0.0946783
root system width	leaf 6 lesions (74 DAS)	0	poolScore.PC	-0.504629
root system width	leaf 6 lesions (74 DAS)	1	poolScore.R2	-0.0998134
root system width	leaf 6 lesions (74 DAS)	1	poolScore.PC	-0.507415
root system width	leaf 6 lesions (74 DAS)	2	poolScore.R2	-0.0498361
root system width	leaf 6 lesions (74 DAS)	2	poolScore.PC	-0.372787
root system width	leaf 6 lesions (74 DAS)	3	poolScore.R2	-0.0724686
root system width	leaf 6 lesions (74 DAS)	3	poolScore.PC	-0.43773
root system width	leaf 6 lesions (74 DAS)	4	poolScore.R2	-0.109318
root system width	leaf 6 lesions (74 DAS)	4	poolScore.PC	-0.588704
root system width	leaf 6 lesions (74 DAS)	5	poolScore.R2	-0.0773341
root system width	leaf 6 lesions (74 DAS)	5	poolScore.PC	-0.487893
root system width	leaf 6 lesions (74 DAS)	6	poolScore.R2	-0.0675985
root system width	leaf 6 lesions (74 DAS)	6	poolScore.PC	-0.484549
root system width	leaf 6 lesions (74 DAS)	7	poolScore.R2	-0.0869886
root system width	leaf 6 lesions (74 DAS)	7	poolScore.PC	-0.505152
root system width	leaf 6 lesions (74 DAS)	8	poolScore.R2	-0.0661169
root system width	leaf 6 lesions (74 DAS)	8	poolScore.PC	-0.423202
seed count stem 1	leaf 6 lesions (74 DAS)	0	poolScore.R2	-0.135999
seed count stem 1	leaf 6 lesions (74 DAS)	0	poolScore.PC	-0.246836
seed count stem 1	leaf 6 lesions (74 DAS)	1	poolScore.R2	-0.134781
seed count stem 1	leaf 6 lesions (74 DAS)	1	poolScore.PC	-0.311455
seed count stem 1	leaf 6 lesions (74 DAS)	2	poolScore.R2	-0.052309
seed count stem 1	leaf 6 lesions (74 DAS)	2	poolScore.PC	-0.0676486
seed count stem 1	leaf 6 lesions (74 DAS)	3	poolScore.R2	-0.0496726
seed count stem 1	leaf 6 lesions (74 DAS)	3	poolScore.PC	-0.0522448
seed count stem 1	leaf 6 lesions (74 DAS)	4	poolScore.R2	-0.0414087
seed count stem 1	leaf 6 lesions (74 DAS)	4	poolScore.PC	-0.0277616
seed count stem 1	leaf 6 lesions (74 DAS)	5	poolScore.R2	-0.0391699
seed count stem 1	leaf 6 lesions (74 DAS)	5	poolScore.PC	-0.0294406
seed count stem 1	leaf 6 lesions (74 DAS)	6	poolScore.R2	-0.0435058
seed count stem 1	leaf 6 lesions (74 DAS)	6	poolScore.PC	-0.0604359
seed count stem 1	leaf 6 lesions (74 DAS)	7	poolScore.R2	-0.0365799
seed count stem 1	leaf 6 lesions (74 DAS)	7	poolScore.PC	-0.0268672
seed count stem 1	leaf 6 lesions (74 DAS)	8	poolScore.R2	-0.0708992
seed count stem 1	leaf 6 lesions (74 DAS)	8	poolScore.PC	-0.131301
seed weight stem 1	leaf 6 lesions (74 DAS)	0	poolScore.R2	-0.145718
seed weight stem 1	leaf 6 lesions (74 DAS)	0	poolScore.PC	-0.251217
seed weight stem 1	leaf 6 lesions (74 DAS)	1	poolScore.R2	-0.137364
seed weight stem 1	leaf 6 lesions (74 DAS)	1	poolScore.PC	-0.313204
seed weight stem 1	leaf 6 lesions (74 DAS)	2	poolScore.R2	-0.0467359
seed weight stem 1	leaf 6 lesions (74 DAS)	2	poolScore.PC	-0.050055
seed weight stem 1	leaf 6 lesions (74 DAS)	3	poolScore.R2	-0.0504962
seed weight stem 1	leaf 6 lesions (74 DAS)	3	poolScore.PC	-0.0442147
seed weight stem 1	leaf 6 lesions (74 DAS)	4	poolScore.R2	-0.0127582
seed weight stem 1	leaf 6 lesions (74 DAS)	4	poolScore.PC	0.0342323
seed weight stem 1	leaf 6 lesions (74 DAS)	5	poolScore.R2	-0.0429152
seed weight stem 1	leaf 6 lesions (74 DAS)	5	poolScore.PC	-0.0356846
seed weight stem 1	leaf 6 lesions (74 DAS)	6	poolScore.R2	-0.0497496
seed weight stem 1	leaf 6 lesions (74 DAS)	6	poolScore.PC	-0.0700982
seed weight stem 1	leaf 6 lesions (74 DAS)	7	poolScore.R2	-0.0123565
seed weight stem 1	leaf 6 lesions (74 DAS)	7	poolScore.PC	0.0424154
seed weight stem 1	leaf 6 lesions (74 DAS)	8	poolScore.R2	-0.0718075
seed weight stem 1	leaf 6 lesions (74 DAS)	8	poolScore.PC	-0.12774
seed weight stem 1/dry weight stem 1	leaf 6 lesions (74 DAS)	0	poolScore.R2	-0.0941436
seed weight stem 1/dry weight stem 1	leaf 6 lesions (74 DAS)	0	poolScore.PC	-0.566588
seed weight stem 1/dry weight stem 1	leaf 6 lesions (74 DAS)	1	poolScore.R2	-0.0794838
seed weight stem 1/dry weight stem 1	leaf 6 lesions (74 DAS)	1	poolScore.PC	-0.505419
seed weight stem 1/dry weight stem 1	leaf 6 lesions (74 DAS)	2	poolScore.R2	-0.0858567
seed weight stem 1/dry weight stem 1	leaf 6 lesions (74 DAS)	2	poolScore.PC	-0.554471
seed weight stem 1/dry weight stem 1	leaf 6 lesions (74 DAS)	3	poolScore.R2	-0.0817351
seed weight stem 1/dry weight stem 1	leaf 6 lesions (74 DAS)	3	poolScore.PC	-0.547945
seed weight stem 1/dry weight stem 1	leaf 6 lesions (74 DAS)	4	poolScore.R2	-0.08266
seed weight stem 1/dry weight stem 1	leaf 6 lesions (74 DAS)	4	poolScore.PC	-0.499818
seed weight stem 1/dry weight stem 1	leaf 6 lesions (74 DAS)	5	poolScore.R2	-0.0965046
seed weight stem 1/dry weight stem 1	leaf 6 lesions (74 DAS)	5	poolScore.PC	-0.53594
seed weight stem 1/dry weight stem 1	leaf 6 lesions (74 DAS)	6	poolScore.R2	-0.0171173
seed weight stem 1/dry weight stem 1	leaf 6 lesions (74 DAS)	6	poolScore.PC	-0.205086
seed weight stem 1/dry weight stem 1	leaf 6 lesions (74 DAS)	7	poolScore.R2	-0.114897
seed weight stem 1/dry weight stem 1	leaf 6 lesions (74 DAS)	7	poolScore.PC	-0.593418
seed weight stem 1/dry weight stem 1	leaf 6 lesions (74 DAS)	8	poolScore.R2	-0.0838178
seed weight stem 1/dry weight stem 1	leaf 6 lesions (74 DAS)	8	poolScore.PC	-0.472846
seeds per silique	leaf 6 lesions (74 DAS)	0	poolScore.R2	-0.0671591
seeds per silique	leaf 6 lesions (74 DAS)	0	poolScore.PC	-0.113466
seeds per silique	leaf 6 lesions (74 DAS)	1	poolScore.R2	-0.0850111
seeds per silique	leaf 6 lesions (74 DAS)	1	poolScore.PC	-0.159724
seeds per silique	leaf 6 lesions (74 DAS)	2	poolScore.R2	-0.0560097
seeds per silique	leaf 6 lesions (74 DAS)	2	poolScore.PC	-0.0861216
seeds per silique	leaf 6 lesions (74 DAS)	3	poolScore.R2	-0.0265249
seeds per silique	leaf 6 lesions (74 DAS)	3	poolScore.PC	-0.00660276
seeds per silique	leaf 6 lesions (74 DAS)	4	poolScore.R2	-0.0747041
seeds per silique	leaf 6 lesions (74 DAS)	4	poolScore.PC	-0.153037
seeds per silique	leaf 6 lesions (74 DAS)	5	poolScore.R2	-0.0405821
seeds per silique	leaf 6 lesions (74 DAS)	5	poolScore.PC	-0.0381326
seeds per silique	leaf 6 lesions (74 DAS)	6	poolScore.R2	-0.0482803
seeds per silique	leaf 6 lesions (74 DAS)	6	poolScore.PC	-0.0763461
seeds per silique	leaf 6 lesions (74 DAS)	7	poolScore.R2	-0.0563222
seeds per silique	leaf 6 lesions (74 DAS)	7	poolScore.PC	-0.0853825
seeds per silique	leaf 6 lesions (74 DAS)	8	poolScore.R2	-0.0295795
seeds per silique	leaf 6 lesions (74 DAS)	8	poolScore.PC	-0.00945624
seeds per silique stem 1	leaf 6 lesions (74 DAS)	0	poolScore.R2	-0.0668272
seeds per silique stem 1	leaf 6 lesions (74 DAS)	0	poolScore.PC	-0.0933177
seeds per silique stem 1	leaf 6 lesions (74 DAS)	1	poolScore.R2	-0.0931953
[truncated: 6,117 more rows]
