# Supplementary material for: Predicting yield of individual field-grown rapeseed plants from rosette-stage leaf gene expression
Source: PLoS Comput Biol. 2023 May 30;19(5):e1011161. doi: 10.1371/journal.pcbi.1011161 (PMC10256231; doi:10.1371/journal.pcbi.1011161)
Supplement: S9 Data — (XLSX) [file pcbi.1011161.s021.xlsx]

## Sheet: A. test scores rosette areas
S9 Data A. Test set scores for the models of selected mature phenotypes using a single early rosette area as feature. Each row shows either the R2 score (testscore.R2) or the Pearson correlation (testscore.PC) between predicted and observed phenotype values in the test set of a given crossvalidation fold (0-9) of a given model repeat (0-8), using elastic net (enet) as the modeling technique. For …
Mature phenotype ID	feature ID	repeat ID	fold ID	metric	value
branch count stem 1	rosette area v2 (14 DAS)	0	0	testScore.R2	0.0644208
branch count stem 1	rosette area v2 (14 DAS)	0	0	testScore.PC	0.269732
branch count stem 1	rosette area v2 (14 DAS)	0	1	testScore.R2	-0.0854388
branch count stem 1	rosette area v2 (14 DAS)	0	1	testScore.PC	0.190288
branch count stem 1	rosette area v2 (14 DAS)	0	2	testScore.R2	-0.072043
branch count stem 1	rosette area v2 (14 DAS)	0	2	testScore.PC	0.330698
branch count stem 1	rosette area v2 (14 DAS)	0	3	testScore.R2	0.370348
branch count stem 1	rosette area v2 (14 DAS)	0	3	testScore.PC	0.682775
branch count stem 1	rosette area v2 (14 DAS)	0	4	testScore.R2	0.221116
branch count stem 1	rosette area v2 (14 DAS)	0	4	testScore.PC	0.69182
branch count stem 1	rosette area v2 (14 DAS)	0	5	testScore.R2	0.187839
branch count stem 1	rosette area v2 (14 DAS)	0	5	testScore.PC	0.57946
branch count stem 1	rosette area v2 (14 DAS)	0	6	testScore.R2	0.218867
branch count stem 1	rosette area v2 (14 DAS)	0	6	testScore.PC	0.599354
branch count stem 1	rosette area v2 (14 DAS)	0	7	testScore.R2	-0.0572872
branch count stem 1	rosette area v2 (14 DAS)	0	7	testScore.PC	0.131336
branch count stem 1	rosette area v2 (14 DAS)	0	8	testScore.R2	-0.203457
branch count stem 1	rosette area v2 (14 DAS)	0	8	testScore.PC	0.00249746
branch count stem 1	rosette area v2 (14 DAS)	0	9	testScore.R2	-0.615951
branch count stem 1	rosette area v2 (14 DAS)	0	9	testScore.PC	0.0601744
branch count stem 1	rosette area v2 (14 DAS)	1	0	testScore.R2	0.0357704
branch count stem 1	rosette area v2 (14 DAS)	1	0	testScore.PC	0.366498
branch count stem 1	rosette area v2 (14 DAS)	1	1	testScore.R2	0.240101
branch count stem 1	rosette area v2 (14 DAS)	1	1	testScore.PC	0.52764
branch count stem 1	rosette area v2 (14 DAS)	1	2	testScore.R2	0.324589
branch count stem 1	rosette area v2 (14 DAS)	1	2	testScore.PC	0.687591
branch count stem 1	rosette area v2 (14 DAS)	1	3	testScore.R2	0.149072
branch count stem 1	rosette area v2 (14 DAS)	1	3	testScore.PC	0.614052
branch count stem 1	rosette area v2 (14 DAS)	1	4	testScore.R2	-0.902933
branch count stem 1	rosette area v2 (14 DAS)	1	4	testScore.PC	0.640714
branch count stem 1	rosette area v2 (14 DAS)	1	5	testScore.R2	-0.291307
branch count stem 1	rosette area v2 (14 DAS)	1	5	testScore.PC	-0.190413
branch count stem 1	rosette area v2 (14 DAS)	1	6	testScore.R2	-0.124302
branch count stem 1	rosette area v2 (14 DAS)	1	6	testScore.PC	-0.467563
branch count stem 1	rosette area v2 (14 DAS)	1	7	testScore.R2	-1.47175
branch count stem 1	rosette area v2 (14 DAS)	1	7	testScore.PC	0.306275
branch count stem 1	rosette area v2 (14 DAS)	1	8	testScore.R2	-0.475108
branch count stem 1	rosette area v2 (14 DAS)	1	8	testScore.PC	0.0363066
branch count stem 1	rosette area v2 (14 DAS)	1	9	testScore.R2	0.716349
branch count stem 1	rosette area v2 (14 DAS)	1	9	testScore.PC	0.860871
branch count stem 1	rosette area v2 (14 DAS)	2	0	testScore.R2	-0.222294
branch count stem 1	rosette area v2 (14 DAS)	2	0	testScore.PC	0.214837
branch count stem 1	rosette area v2 (14 DAS)	2	1	testScore.R2	-0.198399
branch count stem 1	rosette area v2 (14 DAS)	2	1	testScore.PC	0.26694
branch count stem 1	rosette area v2 (14 DAS)	2	2	testScore.R2	-0.222376
branch count stem 1	rosette area v2 (14 DAS)	2	2	testScore.PC	0.0943872
branch count stem 1	rosette area v2 (14 DAS)	2	3	testScore.R2	-2.88599
branch count stem 1	rosette area v2 (14 DAS)	2	3	testScore.PC	0.0910368
branch count stem 1	rosette area v2 (14 DAS)	2	4	testScore.R2	0.287774
branch count stem 1	rosette area v2 (14 DAS)	2	4	testScore.PC	0.885313
branch count stem 1	rosette area v2 (14 DAS)	2	5	testScore.R2	-0.149976
branch count stem 1	rosette area v2 (14 DAS)	2	5	testScore.PC	-0.341019
branch count stem 1	rosette area v2 (14 DAS)	2	6	testScore.R2	-0.167966
branch count stem 1	rosette area v2 (14 DAS)	2	6	testScore.PC	0.306777
branch count stem 1	rosette area v2 (14 DAS)	2	7	testScore.R2	0.469502
branch count stem 1	rosette area v2 (14 DAS)	2	7	testScore.PC	0.882766
branch count stem 1	rosette area v2 (14 DAS)	2	8	testScore.R2	-0.299568
branch count stem 1	rosette area v2 (14 DAS)	2	8	testScore.PC	0.0290244
branch count stem 1	rosette area v2 (14 DAS)	2	9	testScore.R2	0.00410511
branch count stem 1	rosette area v2 (14 DAS)	2	9	testScore.PC	0.392276
branch count stem 1	rosette area v2 (14 DAS)	3	0	testScore.R2	0.180763
branch count stem 1	rosette area v2 (14 DAS)	3	0	testScore.PC	0.578751
branch count stem 1	rosette area v2 (14 DAS)	3	1	testScore.R2	-0.0526537
branch count stem 1	rosette area v2 (14 DAS)	3	1	testScore.PC	0.331318
branch count stem 1	rosette area v2 (14 DAS)	3	2	testScore.R2	0.300813
branch count stem 1	rosette area v2 (14 DAS)	3	2	testScore.PC	0.577547
branch count stem 1	rosette area v2 (14 DAS)	3	3	testScore.R2	-0.0849686
branch count stem 1	rosette area v2 (14 DAS)	3	3	testScore.PC	-0.20012
branch count stem 1	rosette area v2 (14 DAS)	3	4	testScore.R2	0.275634
branch count stem 1	rosette area v2 (14 DAS)	3	4	testScore.PC	0.580055
branch count stem 1	rosette area v2 (14 DAS)	3	5	testScore.R2	-0.0836478
branch count stem 1	rosette area v2 (14 DAS)	3	5	testScore.PC	-0.0498619
branch count stem 1	rosette area v2 (14 DAS)	3	6	testScore.R2	0.0851207
branch count stem 1	rosette area v2 (14 DAS)	3	6	testScore.PC	0.348678
branch count stem 1	rosette area v2 (14 DAS)	3	7	testScore.R2	-0.174371
branch count stem 1	rosette area v2 (14 DAS)	3	7	testScore.PC	0.65055
branch count stem 1	rosette area v2 (14 DAS)	3	8	testScore.R2	0.147771
branch count stem 1	rosette area v2 (14 DAS)	3	8	testScore.PC	0.576977
branch count stem 1	rosette area v2 (14 DAS)	3	9	testScore.R2	-0.669945
branch count stem 1	rosette area v2 (14 DAS)	3	9	testScore.PC	-0.0588371
branch count stem 1	rosette area v2 (14 DAS)	4	0	testScore.R2	-0.0706014
branch count stem 1	rosette area v2 (14 DAS)	4	0	testScore.PC	0.467338
branch count stem 1	rosette area v2 (14 DAS)	4	1	testScore.R2	-0.301145
branch count stem 1	rosette area v2 (14 DAS)	4	1	testScore.PC	-0.28778
branch count stem 1	rosette area v2 (14 DAS)	4	2	testScore.R2	-0.174724
branch count stem 1	rosette area v2 (14 DAS)	4	2	testScore.PC	0.525572
branch count stem 1	rosette area v2 (14 DAS)	4	3	testScore.R2	0.491236
branch count stem 1	rosette area v2 (14 DAS)	4	3	testScore.PC	0.896542
branch count stem 1	rosette area v2 (14 DAS)	4	4	testScore.R2	-0.215758
branch count stem 1	rosette area v2 (14 DAS)	4	4	testScore.PC	-0.153919
branch count stem 1	rosette area v2 (14 DAS)	4	5	testScore.R2	0.0047341
branch count stem 1	rosette area v2 (14 DAS)	4	5	testScore.PC	0.161095
branch count stem 1	rosette area v2 (14 DAS)	4	6	testScore.R2	-0.408485
branch count stem 1	rosette area v2 (14 DAS)	4	6	testScore.PC	0.704438
branch count stem 1	rosette area v2 (14 DAS)	4	7	testScore.R2	-0.142923
branch count stem 1	rosette area v2 (14 DAS)	4	7	testScore.PC	0.058965
branch count stem 1	rosette area v2 (14 DAS)	4	8	testScore.R2	0.472757
branch count stem 1	rosette area v2 (14 DAS)	4	8	testScore.PC	0.719427
branch count stem 1	rosette area v2 (14 DAS)	4	9	testScore.R2	0.172378
branch count stem 1	rosette area v2 (14 DAS)	4	9	testScore.PC	0.469451
branch count stem 1	rosette area v2 (14 DAS)	5	0	testScore.R2	0.420518
branch count stem 1	rosette area v2 (14 DAS)	5	0	testScore.PC	0.688602
branch count stem 1	rosette area v2 (14 DAS)	5	1	testScore.R2	-0.27468
branch count stem 1	rosette area v2 (14 DAS)	5	1	testScore.PC	0.0821059
branch count stem 1	rosette area v2 (14 DAS)	5	2	testScore.R2	-0.738765
branch count stem 1	rosette area v2 (14 DAS)	5	2	testScore.PC	0.15776
branch count stem 1	rosette area v2 (14 DAS)	5	3	testScore.R2	-0.0486052
branch count stem 1	rosette area v2 (14 DAS)	5	3	testScore.PC	-0.0528649
branch count stem 1	rosette area v2 (14 DAS)	5	4	testScore.R2	-0.448251
branch count stem 1	rosette area v2 (14 DAS)	5	4	testScore.PC	0.277443
branch count stem 1	rosette area v2 (14 DAS)	5	5	testScore.R2	0.154389
branch count stem 1	rosette area v2 (14 DAS)	5	5	testScore.PC	0.905609
branch count stem 1	rosette area v2 (14 DAS)	5	6	testScore.R2	0.0355094
branch count stem 1	rosette area v2 (14 DAS)	5	6	testScore.PC	0.689528
branch count stem 1	rosette area v2 (14 DAS)	5	7	testScore.R2	0.37402
branch count stem 1	rosette area v2 (14 DAS)	5	7	testScore.PC	0.64105
branch count stem 1	rosette area v2 (14 DAS)	5	8	testScore.R2	-0.372249
branch count stem 1	rosette area v2 (14 DAS)	5	8	testScore.PC	-0.478407
branch count stem 1	rosette area v2 (14 DAS)	5	9	testScore.R2	-1.58794
branch count stem 1	rosette area v2 (14 DAS)	5	9	testScore.PC	-0.130775
branch count stem 1	rosette area v2 (14 DAS)	6	0	testScore.R2	0.423788
branch count stem 1	rosette area v2 (14 DAS)	6	0	testScore.PC	0.700278
branch count stem 1	rosette area v2 (14 DAS)	6	1	testScore.R2	-0.0917854
branch count stem 1	rosette area v2 (14 DAS)	6	1	testScore.PC	0.0593034
branch count stem 1	rosette area v2 (14 DAS)	6	2	testScore.R2	0.256986
branch count stem 1	rosette area v2 (14 DAS)	6	2	testScore.PC	0.647281
branch count stem 1	rosette area v2 (14 DAS)	6	3	testScore.R2	0.523575
branch count stem 1	rosette area v2 (14 DAS)	6	3	testScore.PC	0.738661
branch count stem 1	rosette area v2 (14 DAS)	6	4	testScore.R2	0.0450255
branch count stem 1	rosette area v2 (14 DAS)	6	4	testScore.PC	0.260993
branch count stem 1	rosette area v2 (14 DAS)	6	5	testScore.R2	-0.269242
branch count stem 1	rosette area v2 (14 DAS)	6	5	testScore.PC	-0.404992
branch count stem 1	rosette area v2 (14 DAS)	6	6	testScore.R2	-1.25147
branch count stem 1	rosette area v2 (14 DAS)	6	6	testScore.PC	-0.251589
branch count stem 1	rosette area v2 (14 DAS)	6	7	testScore.R2	0.204194
branch count stem 1	rosette area v2 (14 DAS)	6	7	testScore.PC	0.66537
branch count stem 1	rosette area v2 (14 DAS)	6	8	testScore.R2	0.230335
branch count stem 1	rosette area v2 (14 DAS)	6	8	testScore.PC	0.95594
branch count stem 1	rosette area v2 (14 DAS)	6	9	testScore.R2	0.02034
branch count stem 1	rosette area v2 (14 DAS)	6	9	testScore.PC	0.440408
branch count stem 1	rosette area v2 (14 DAS)	7	0	testScore.R2	-0.461583
branch count stem 1	rosette area v2 (14 DAS)	7	0	testScore.PC	-0.340872
branch count stem 1	rosette area v2 (14 DAS)	7	1	testScore.R2	-0.796931
branch count stem 1	rosette area v2 (14 DAS)	7	1	testScore.PC	0.279165
branch count stem 1	rosette area v2 (14 DAS)	7	2	testScore.R2	0.125132
branch count stem 1	rosette area v2 (14 DAS)	7	2	testScore.PC	0.52466
branch count stem 1	rosette area v2 (14 DAS)	7	3	testScore.R2	-0.662283
branch count stem 1	rosette area v2 (14 DAS)	7	3	testScore.PC	0.394492
branch count stem 1	rosette area v2 (14 DAS)	7	4	testScore.R2	-0.767494
branch count stem 1	rosette area v2 (14 DAS)	7	4	testScore.PC	0.139503
branch count stem 1	rosette area v2 (14 DAS)	7	5	testScore.R2	-0.23395
branch count stem 1	rosette area v2 (14 DAS)	7	5	testScore.PC	-0.381968
branch count stem 1	rosette area v2 (14 DAS)	7	6	testScore.R2	-0.905187
branch count stem 1	rosette area v2 (14 DAS)	7	6	testScore.PC	-0.166475
branch count stem 1	rosette area v2 (14 DAS)	7	7	testScore.R2	0.0614128
branch count stem 1	rosette area v2 (14 DAS)	7	7	testScore.PC	0.571472
branch count stem 1	rosette area v2 (14 DAS)	7	8	testScore.R2	-0.305509
branch count stem 1	rosette area v2 (14 DAS)	7	8	testScore.PC	0.131936
branch count stem 1	rosette area v2 (14 DAS)	7	9	testScore.R2	0.220079
branch count stem 1	rosette area v2 (14 DAS)	7	9	testScore.PC	0.485878
branch count stem 1	rosette area v2 (14 DAS)	8	0	testScore.R2	-0.0189686
branch count stem 1	rosette area v2 (14 DAS)	8	0	testScore.PC	0.232753
branch count stem 1	rosette area v2 (14 DAS)	8	1	testScore.R2	-0.00794099
branch count stem 1	rosette area v2 (14 DAS)	8	1	testScore.PC	0.262583
branch count stem 1	rosette area v2 (14 DAS)	8	2	testScore.R2	-0.37201
branch count stem 1	rosette area v2 (14 DAS)	8	2	testScore.PC	0.443061
branch count stem 1	rosette area v2 (14 DAS)	8	3	testScore.R2	0.144772
branch count stem 1	rosette area v2 (14 DAS)	8	3	testScore.PC	0.613924
branch count stem 1	rosette area v2 (14 DAS)	8	4	testScore.R2	-0.888576
branch count stem 1	rosette area v2 (14 DAS)	8	4	testScore.PC	0.272558
branch count stem 1	rosette area v2 (14 DAS)	8	5	testScore.R2	0.024133
branch count stem 1	rosette area v2 (14 DAS)	8	5	testScore.PC	0.509548
branch count stem 1	rosette area v2 (14 DAS)	8	6	testScore.R2	0.0562081
branch count stem 1	rosette area v2 (14 DAS)	8	6	testScore.PC	0.45306
branch count stem 1	rosette area v2 (14 DAS)	8	7	testScore.R2	0.167958
branch count stem 1	rosette area v2 (14 DAS)	8	7	testScore.PC	0.61262
branch count stem 1	rosette area v2 (14 DAS)	8	8	testScore.R2	-0.272507
branch count stem 1	rosette area v2 (14 DAS)	8	8	testScore.PC	-0.240847
branch count stem 1	rosette area v2 (14 DAS)	8	9	testScore.R2	-0.00565578
branch count stem 1	rosette area v2 (14 DAS)	8	9	testScore.PC	0.403929
branch count stem 1/length stem 1	rosette area v2 (14 DAS)	0	0	testScore.R2	-0.242364
branch count stem 1/length stem 1	rosette area v2 (14 DAS)	0	0	testScore.PC	-0.124946
branch count stem 1/length stem 1	rosette area v2 (14 DAS)	0	1	testScore.R2	-0.616619
branch count stem 1/length stem 1	rosette area v2 (14 DAS)	0	1	testScore.PC	0.598132
branch count stem 1/length stem 1	rosette area v2 (14 DAS)	0	2	testScore.R2	-0.148895
branch count stem 1/length stem 1	rosette area v2 (14 DAS)	0	2	testScore.PC	-0.173597
branch count stem 1/length stem 1	rosette area v2 (14 DAS)	0	3	testScore.R2	-0.621157
branch count stem 1/length stem 1	rosette area v2 (14 DAS)	0	3	testScore.PC	0.208915
branch count stem 1/length stem 1	rosette area v2 (14 DAS)	0	4	testScore.R2	0.193137
branch count stem 1/length stem 1	rosette area v2 (14 DAS)	0	4	testScore.PC	0.598666
branch count stem 1/length stem 1	rosette area v2 (14 DAS)	0	5	testScore.R2	0.172661
branch count stem 1/length stem 1	rosette area v2 (14 DAS)	0	5	testScore.PC	0.66261
branch count stem 1/length stem 1	rosette area v2 (14 DAS)	0	6	testScore.R2	-1.09418
branch count stem 1/length stem 1	rosette area v2 (14 DAS)	0	6	testScore.PC	-0.480459
branch count stem 1/length stem 1	rosette area v2 (14 DAS)	0	7	testScore.R2	0.343123
branch count stem 1/length stem 1	rosette area v2 (14 DAS)	0	7	testScore.PC	0.677649
branch count stem 1/length stem 1	rosette area v2 (14 DAS)	0	8	testScore.R2	0.196169
branch count stem 1/length stem 1	rosette area v2 (14 DAS)	0	8	testScore.PC	0.443657
branch count stem 1/length stem 1	rosette area v2 (14 DAS)	0	9	testScore.R2	0.0204344
branch count stem 1/length stem 1	rosette area v2 (14 DAS)	0	9	testScore.PC	0.367351
branch count stem 1/length stem 1	rosette area v2 (14 DAS)	1	0	testScore.R2	0.126617
branch count stem 1/length stem 1	rosette area v2 (14 DAS)	1	0	testScore.PC	0.498787
branch count stem 1/length stem 1	rosette area v2 (14 DAS)	1	1	testScore.R2	0.243974
branch count stem 1/length stem 1	rosette area v2 (14 DAS)	1	1	testScore.PC	0.506742
branch count stem 1/length stem 1	rosette area v2 (14 DAS)	1	2	testScore.R2	0.428738
branch count stem 1/length stem 1	rosette area v2 (14 DAS)	1	2	testScore.PC	0.736892
branch count stem 1/length stem 1	rosette area v2 (14 DAS)	1	3	testScore.R2	0.375015
branch count stem 1/length stem 1	rosette area v2 (14 DAS)	1	3	testScore.PC	0.625425
branch count stem 1/length stem 1	rosette area v2 (14 DAS)	1	4	testScore.R2	-0.0184469
branch count stem 1/length stem 1	rosette area v2 (14 DAS)	1	4	testScore.PC	0.4133
branch count stem 1/length stem 1	rosette area v2 (14 DAS)	1	5	testScore.R2	-0.894622
branch count stem 1/length stem 1	rosette area v2 (14 DAS)	1	5	testScore.PC	-0.738485
branch count stem 1/length stem 1	rosette area v2 (14 DAS)	1	6	testScore.R2	0.0650584
branch count stem 1/length stem 1	rosette area v2 (14 DAS)	1	6	testScore.PC	0.481566
branch count stem 1/length stem 1	rosette area v2 (14 DAS)	1	7	testScore.R2	-0.249139
branch count stem 1/length stem 1	rosette area v2 (14 DAS)	1	7	testScore.PC	-0.0372595
branch count stem 1/length stem 1	rosette area v2 (14 DAS)	1	8	testScore.R2	0.00035493
branch count stem 1/length stem 1	rosette area v2 (14 DAS)	1	8	testScore.PC	0.669473
branch count stem 1/length stem 1	rosette area v2 (14 DAS)	1	9	testScore.R2	0.226418
branch count stem 1/length stem 1	rosette area v2 (14 DAS)	1	9	testScore.PC	0.589906
branch count stem 1/length stem 1	rosette area v2 (14 DAS)	2	0	testScore.R2	0.231605
branch count stem 1/length stem 1	rosette area v2 (14 DAS)	2	0	testScore.PC	0.578137
branch count stem 1/length stem 1	rosette area v2 (14 DAS)	2	1	testScore.R2	-0.154522
branch count stem 1/length stem 1	rosette area v2 (14 DAS)	2	1	testScore.PC	0.343831
branch count stem 1/length stem 1	rosette area v2 (14 DAS)	2	2	testScore.R2	0.173482
branch count stem 1/length stem 1	rosette area v2 (14 DAS)	2	2	testScore.PC	0.895276
branch count stem 1/length stem 1	rosette area v2 (14 DAS)	2	3	testScore.R2	-2.27266
branch count stem 1/length stem 1	rosette area v2 (14 DAS)	2	3	testScore.PC	-0.126264
branch count stem 1/length stem 1	rosette area v2 (14 DAS)	2	4	testScore.R2	0.150819
branch count stem 1/length stem 1	rosette area v2 (14 DAS)	2	4	testScore.PC	0.440182
branch count stem 1/length stem 1	rosette area v2 (14 DAS)	2	5	testScore.R2	-0.168438
branch count stem 1/length stem 1	rosette area v2 (14 DAS)	2	5	testScore.PC	0.224484
branch count stem 1/length stem 1	rosette area v2 (14 DAS)	2	6	testScore.R2	-0.323287
branch count stem 1/length stem 1	rosette area v2 (14 DAS)	2	6	testScore.PC	0.0440533
branch count stem 1/length stem 1	rosette area v2 (14 DAS)	2	7	testScore.R2	-0.00610315
branch count stem 1/length stem 1	rosette area v2 (14 DAS)	2	7	testScore.PC	0.331104
branch count stem 1/length stem 1	rosette area v2 (14 DAS)	2	8	testScore.R2	-1.40484
branch count stem 1/length stem 1	rosette area v2 (14 DAS)	2	8	testScore.PC	0.200603
branch count stem 1/length stem 1	rosette area v2 (14 DAS)	2	9	testScore.R2	-0.0131974
branch count stem 1/length stem 1	rosette area v2 (14 DAS)	2	9	testScore.PC	0.264461
branch count stem 1/length stem 1	rosette area v2 (14 DAS)	3	0	testScore.R2	-0.29432
branch count stem 1/length stem 1	rosette area v2 (14 DAS)	3	0	testScore.PC	0.345273
branch count stem 1/length stem 1	rosette area v2 (14 DAS)	3	1	testScore.R2	-0.114798
branch count stem 1/length stem 1	rosette area v2 (14 DAS)	3	1	testScore.PC	0.345387
branch count stem 1/length stem 1	rosette area v2 (14 DAS)	3	2	testScore.R2	0.248075
branch count stem 1/length stem 1	rosette area v2 (14 DAS)	3	2	testScore.PC	0.57897
branch count stem 1/length stem 1	rosette area v2 (14 DAS)	3	3	testScore.R2	0.424183
branch count stem 1/length stem 1	rosette area v2 (14 DAS)	3	3	testScore.PC	0.678037
branch count stem 1/length stem 1	rosette area v2 (14 DAS)	3	4	testScore.R2	-0.763306
branch count stem 1/length stem 1	rosette area v2 (14 DAS)	3	4	testScore.PC	0.229988
branch count stem 1/length stem 1	rosette area v2 (14 DAS)	3	5	testScore.R2	-0.366946
branch count stem 1/length stem 1	rosette area v2 (14 DAS)	3	5	testScore.PC	0.448911
branch count stem 1/length stem 1	rosette area v2 (14 DAS)	3	6	testScore.R2	-1.5982
branch count stem 1/length stem 1	rosette area v2 (14 DAS)	3	6	testScore.PC	-0.266776
branch count stem 1/length stem 1	rosette area v2 (14 DAS)	3	7	testScore.R2	-0.386305
branch count stem 1/length stem 1	rosette area v2 (14 DAS)	3	7	testScore.PC	0.224577
branch count stem 1/length stem 1	rosette area v2 (14 DAS)	3	8	testScore.R2	0.306907
branch count stem 1/length stem 1	rosette area v2 (14 DAS)	3	8	testScore.PC	0.723767
branch count stem 1/length stem 1	rosette area v2 (14 DAS)	3	9	testScore.R2	0.0536831
branch count stem 1/length stem 1	rosette area v2 (14 DAS)	3	9	testScore.PC	0.577209
branch count stem 1/length stem 1	rosette area v2 (14 DAS)	4	0	testScore.R2	-0.842827
branch count stem 1/length stem 1	rosette area v2 (14 DAS)	4	0	testScore.PC	0.0932526
branch count stem 1/length stem 1	rosette area v2 (14 DAS)	4	1	testScore.R2	-1.44795
branch count stem 1/length stem 1	rosette area v2 (14 DAS)	4	1	testScore.PC	-0.175084
branch count stem 1/length stem 1	rosette area v2 (14 DAS)	4	2	testScore.R2	-0.122576
branch count stem 1/length stem 1	rosette area v2 (14 DAS)	4	2	testScore.PC	-0.215985
branch count stem 1/length stem 1	rosette area v2 (14 DAS)	4	3	testScore.R2	0.328364
branch count stem 1/length stem 1	rosette area v2 (14 DAS)	4	3	testScore.PC	0.728765
branch count stem 1/length stem 1	rosette area v2 (14 DAS)	4	4	testScore.R2	-0.0131537
branch count stem 1/length stem 1	rosette area v2 (14 DAS)	4	4	testScore.PC	0.109885
branch count stem 1/length stem 1	rosette area v2 (14 DAS)	4	5	testScore.R2	-0.442518
branch count stem 1/length stem 1	rosette area v2 (14 DAS)	4	5	testScore.PC	0.203315
branch count stem 1/length stem 1	rosette area v2 (14 DAS)	4	6	testScore.R2	0.4256
branch count stem 1/length stem 1	rosette area v2 (14 DAS)	4	6	testScore.PC	0.6603
branch count stem 1/length stem 1	rosette area v2 (14 DAS)	4	7	testScore.R2	0.0949797
branch count stem 1/length stem 1	rosette area v2 (14 DAS)	4	7	testScore.PC	0.650473
branch count stem 1/length stem 1	rosette area v2 (14 DAS)	4	8	testScore.R2	-1.1584
branch count stem 1/length stem 1	rosette area v2 (14 DAS)	4	8	testScore.PC	0.162906
branch count stem 1/length stem 1	rosette area v2 (14 DAS)	4	9	testScore.R2	0.287207
branch count stem 1/length stem 1	rosette area v2 (14 DAS)	4	9	testScore.PC	0.718637
branch count stem 1/length stem 1	rosette area v2 (14 DAS)	5	0	testScore.R2	-1.53061
branch count stem 1/length stem 1	rosette area v2 (14 DAS)	5	0	testScore.PC	0.615261
branch count stem 1/length stem 1	rosette area v2 (14 DAS)	5	1	testScore.R2	-0.310289
branch count stem 1/length stem 1	rosette area v2 (14 DAS)	5	1	testScore.PC	0.0481714
branch count stem 1/length stem 1	rosette area v2 (14 DAS)	5	2	testScore.R2	0.0246792
branch count stem 1/length stem 1	rosette area v2 (14 DAS)	5	2	testScore.PC	0.788829
branch count stem 1/length stem 1	rosette area v2 (14 DAS)	5	3	testScore.R2	-0.0259067
branch count stem 1/length stem 1	rosette area v2 (14 DAS)	5	3	testScore.PC	0.107113
branch count stem 1/length stem 1	rosette area v2 (14 DAS)	5	4	testScore.R2	-0.173393
branch count stem 1/length stem 1	rosette area v2 (14 DAS)	5	4	testScore.PC	-0.346165
branch count stem 1/length stem 1	rosette area v2 (14 DAS)	5	5	testScore.R2	0.141746
branch count stem 1/length stem 1	rosette area v2 (14 DAS)	5	5	testScore.PC	0.483503
branch count stem 1/length stem 1	rosette area v2 (14 DAS)	5	6	testScore.R2	0.240606
branch count stem 1/length stem 1	rosette area v2 (14 DAS)	5	6	testScore.PC	0.545173
branch count stem 1/length stem 1	rosette area v2 (14 DAS)	5	7	testScore.R2	0.309881
branch count stem 1/length stem 1	rosette area v2 (14 DAS)	5	7	testScore.PC	0.565884
branch count stem 1/length stem 1	rosette area v2 (14 DAS)	5	8	testScore.R2	-0.394956
branch count stem 1/length stem 1	rosette area v2 (14 DAS)	5	8	testScore.PC	-0.270927
branch count stem 1/length stem 1	rosette area v2 (14 DAS)	5	9	testScore.R2	0.169735
branch count stem 1/length stem 1	rosette area v2 (14 DAS)	5	9	testScore.PC	0.734482
branch count stem 1/length stem 1	rosette area v2 (14 DAS)	6	0	testScore.R2	0.260158
branch count stem 1/length stem 1	rosette area v2 (14 DAS)	6	0	testScore.PC	0.518033
branch count stem 1/length stem 1	rosette area v2 (14 DAS)	6	1	testScore.R2	-0.376662
branch count stem 1/length stem 1	rosette area v2 (14 DAS)	6	1	testScore.PC	0.0270188
branch count stem 1/length stem 1	rosette area v2 (14 DAS)	6	2	testScore.R2	0.0183899
branch count stem 1/length stem 1	rosette area v2 (14 DAS)	6	2	testScore.PC	0.353372
branch count stem 1/length stem 1	rosette area v2 (14 DAS)	6	3	testScore.R2	-0.363966
branch count stem 1/length stem 1	rosette area v2 (14 DAS)	6	3	testScore.PC	-0.159035
branch count stem 1/length stem 1	rosette area v2 (14 DAS)	6	4	testScore.R2	0.127109
branch count stem 1/length stem 1	rosette area v2 (14 DAS)	6	4	testScore.PC	0.419497
branch count stem 1/length stem 1	rosette area v2 (14 DAS)	6	5	testScore.R2	0.0175404
branch count stem 1/length stem 1	rosette area v2 (14 DAS)	6	5	testScore.PC	0.613497
branch count stem 1/length stem 1	rosette area v2 (14 DAS)	6	6	testScore.R2	0.264841
branch count stem 1/length stem 1	rosette area v2 (14 DAS)	6	6	testScore.PC	0.720395
branch count stem 1/length stem 1	rosette area v2 (14 DAS)	6	7	testScore.R2	0.149449
branch count stem 1/length stem 1	rosette area v2 (14 DAS)	6	7	testScore.PC	0.790619
branch count stem 1/length stem 1	rosette area v2 (14 DAS)	6	8	testScore.R2	0.203859
branch count stem 1/length stem 1	rosette area v2 (14 DAS)	6	8	testScore.PC	0.463312
branch count stem 1/length stem 1	rosette area v2 (14 DAS)	6	9	testScore.R2	-1.4112
branch count stem 1/length stem 1	rosette area v2 (14 DAS)	6	9	testScore.PC	-0.194241
branch count stem 1/length stem 1	rosette area v2 (14 DAS)	7	0	testScore.R2	0.716614
branch count stem 1/length stem 1	rosette area v2 (14 DAS)	7	0	testScore.PC	0.899075
branch count stem 1/length stem 1	rosette area v2 (14 DAS)	7	1	testScore.R2	0.225907
branch count stem 1/length stem 1	rosette area v2 (14 DAS)	7	1	testScore.PC	0.651237
branch count stem 1/length stem 1	rosette area v2 (14 DAS)	7	2	testScore.R2	-0.638967
branch count stem 1/length stem 1	rosette area v2 (14 DAS)	7	2	testScore.PC	0.242457
branch count stem 1/length stem 1	rosette area v2 (14 DAS)	7	3	testScore.R2	0.0400902
branch count stem 1/length stem 1	rosette area v2 (14 DAS)	7	3	testScore.PC	0.32656
branch count stem 1/length stem 1	rosette area v2 (14 DAS)	7	4	testScore.R2	-0.355243
branch count stem 1/length stem 1	rosette area v2 (14 DAS)	7	4	testScore.PC	0.553185
branch count stem 1/length stem 1	rosette area v2 (14 DAS)	7	5	testScore.R2	-0.00123055
branch count stem 1/length stem 1	rosette area v2 (14 DAS)	7	5	testScore.PC	0.27112
branch count stem 1/length stem 1	rosette area v2 (14 DAS)	7	6	testScore.R2	-0.156918
branch count stem 1/length stem 1	rosette area v2 (14 DAS)	7	6	testScore.PC	0.258688
branch count stem 1/length stem 1	rosette area v2 (14 DAS)	7	7	testScore.R2	-0.695763
branch count stem 1/length stem 1	rosette area v2 (14 DAS)	7	7	testScore.PC	0.727019
branch count stem 1/length stem 1	rosette area v2 (14 DAS)	7	8	testScore.R2	-0.364876
branch count stem 1/length stem 1	rosette area v2 (14 DAS)	7	8	testScore.PC	0.128847
branch count stem 1/length stem 1	rosette area v2 (14 DAS)	7	9	testScore.R2	-0.413229
branch count stem 1/length stem 1	rosette area v2 (14 DAS)	7	9	testScore.PC	-0.689123
branch count stem 1/length stem 1	rosette area v2 (14 DAS)	8	0	testScore.R2	0.54595
branch count stem 1/length stem 1	rosette area v2 (14 DAS)	8	0	testScore.PC	0.761851
branch count stem 1/length stem 1	rosette area v2 (14 DAS)	8	1	testScore.R2	-0.672866
branch count stem 1/length stem 1	rosette area v2 (14 DAS)	8	1	testScore.PC	-0.252986
branch count stem 1/length stem 1	rosette area v2 (14 DAS)	8	2	testScore.R2	0.195361
branch count stem 1/length stem 1	rosette area v2 (14 DAS)	8	2	testScore.PC	0.640867
branch count stem 1/length stem 1	rosette area v2 (14 DAS)	8	3	testScore.R2	-1.94789
branch count stem 1/length stem 1	rosette area v2 (14 DAS)	8	3	testScore.PC	-0.17101
branch count stem 1/length stem 1	rosette area v2 (14 DAS)	8	4	testScore.R2	-0.197925
branch count stem 1/length stem 1	rosette area v2 (14 DAS)	8	4	testScore.PC	0.293123
branch count stem 1/length stem 1	rosette area v2 (14 DAS)	8	5	testScore.R2	-1.22417
branch count stem 1/length stem 1	rosette area v2 (14 DAS)	8	5	testScore.PC	-0.298984
branch count stem 1/length stem 1	rosette area v2 (14 DAS)	8	6	testScore.R2	-0.132178
branch count stem 1/length stem 1	rosette area v2 (14 DAS)	8	6	testScore.PC	0.0613469
branch count stem 1/length stem 1	rosette area v2 (14 DAS)	8	7	testScore.R2	0.181283
branch count stem 1/length stem 1	rosette area v2 (14 DAS)	8	7	testScore.PC	0.552649
branch count stem 1/length stem 1	rosette area v2 (14 DAS)	8	8	testScore.R2	0.226436
branch count stem 1/length stem 1	rosette area v2 (14 DAS)	8	8	testScore.PC	0.543071
branch count stem 1/length stem 1	rosette area v2 (14 DAS)	8	9	testScore.R2	-0.644736
branch count stem 1/length stem 1	rosette area v2 (14 DAS)	8	9	testScore.PC	0.107848
total branch count	rosette area v2 (14 DAS)	0	0	testScore.R2	-0.116831
total branch count	rosette area v2 (14 DAS)	0	0	testScore.PC	0.38967
total branch count	rosette area v2 (14 DAS)	0	1	testScore.R2	0.180885
total branch count	rosette area v2 (14 DAS)	0	1	testScore.PC	0.46511
total branch count	rosette area v2 (14 DAS)	0	2	testScore.R2	0.141784
total branch count	rosette area v2 (14 DAS)	0	2	testScore.PC	0.401395
total branch count	rosette area v2 (14 DAS)	0	3	testScore.R2	0.146265
total branch count	rosette area v2 (14 DAS)	0	3	testScore.PC	0.520262
total branch count	rosette area v2 (14 DAS)	0	4	testScore.R2	0.838856
total branch count	rosette area v2 (14 DAS)	0	4	testScore.PC	0.946434
total branch count	rosette area v2 (14 DAS)	0	5	testScore.R2	0.188085
total branch count	rosette area v2 (14 DAS)	0	5	testScore.PC	0.443512
total branch count	rosette area v2 (14 DAS)	0	6	testScore.R2	0.53405
total branch count	rosette area v2 (14 DAS)	0	6	testScore.PC	0.759409
total branch count	rosette area v2 (14 DAS)	0	7	testScore.R2	0.138309
total branch count	rosette area v2 (14 DAS)	0	7	testScore.PC	0.375545
total branch count	rosette area v2 (14 DAS)	0	8	testScore.R2	-0.74914
total branch count	rosette area v2 (14 DAS)	0	8	testScore.PC	0.375695
total branch count	rosette area v2 (14 DAS)	0	9	testScore.R2	0.124522
total branch count	rosette area v2 (14 DAS)	0	9	testScore.PC	0.456471
total branch count	rosette area v2 (14 DAS)	1	0	testScore.R2	-0.00285427
total branch count	rosette area v2 (14 DAS)	1	0	testScore.PC	0.623691
total branch count	rosette area v2 (14 DAS)	1	1	testScore.R2	0.370905
total branch count	rosette area v2 (14 DAS)	1	1	testScore.PC	0.627258
total branch count	rosette area v2 (14 DAS)	1	2	testScore.R2	0.0913129
total branch count	rosette area v2 (14 DAS)	1	2	testScore.PC	0.650898
total branch count	rosette area v2 (14 DAS)	1	3	testScore.R2	0.359815
total branch count	rosette area v2 (14 DAS)	1	3	testScore.PC	0.703097
total branch count	rosette area v2 (14 DAS)	1	4	testScore.R2	-0.0768823
total branch count	rosette area v2 (14 DAS)	1	4	testScore.PC	0.463525
total branch count	rosette area v2 (14 DAS)	1	5	testScore.R2	-0.146518
total branch count	rosette area v2 (14 DAS)	1	5	testScore.PC	0.128383
total branch count	rosette area v2 (14 DAS)	1	6	testScore.R2	-0.136836
total branch count	rosette area v2 (14 DAS)	1	6	testScore.PC	-0.320108
total branch count	rosette area v2 (14 DAS)	1	7	testScore.R2	-0.737093
total branch count	rosette area v2 (14 DAS)	1	7	testScore.PC	0.0810337
total branch count	rosette area v2 (14 DAS)	1	8	testScore.R2	0.306335
total branch count	rosette area v2 (14 DAS)	1	8	testScore.PC	0.757546
total branch count	rosette area v2 (14 DAS)	1	9	testScore.R2	0.366927
total branch count	rosette area v2 (14 DAS)	1	9	testScore.PC	0.615002
total branch count	rosette area v2 (14 DAS)	2	0	testScore.R2	-0.122441
total branch count	rosette area v2 (14 DAS)	2	0	testScore.PC	0.136749
total branch count	rosette area v2 (14 DAS)	2	1	testScore.R2	0.550076
total branch count	rosette area v2 (14 DAS)	2	1	testScore.PC	0.826771
total branch count	rosette area v2 (14 DAS)	2	2	testScore.R2	-0.295324
total branch count	rosette area v2 (14 DAS)	2	2	testScore.PC	-0.125502
total branch count	rosette area v2 (14 DAS)	2	3	testScore.R2	-0.135073
total branch count	rosette area v2 (14 DAS)	2	3	testScore.PC	0.627316
total branch count	rosette area v2 (14 DAS)	2	4	testScore.R2	0.158111
total branch count	rosette area v2 (14 DAS)	2	4	testScore.PC	0.953742
total branch count	rosette area v2 (14 DAS)	2	5	testScore.R2	-0.31852
total branch count	rosette area v2 (14 DAS)	2	5	testScore.PC	0.0181821
total branch count	rosette area v2 (14 DAS)	2	6	testScore.R2	-0.740577
total branch count	rosette area v2 (14 DAS)	2	6	testScore.PC	0.376589
total branch count	rosette area v2 (14 DAS)	2	7	testScore.R2	0.451077
total branch count	rosette area v2 (14 DAS)	2	7	testScore.PC	0.708774
total branch count	rosette area v2 (14 DAS)	2	8	testScore.R2	0.20061
total branch count	rosette area v2 (14 DAS)	2	8	testScore.PC	0.521241
total branch count	rosette area v2 (14 DAS)	2	9	testScore.R2	0.455585
total branch count	rosette area v2 (14 DAS)	2	9	testScore.PC	0.792118
total branch count	rosette area v2 (14 DAS)	3	0	testScore.R2	0.352938
total branch count	rosette area v2 (14 DAS)	3	0	testScore.PC	0.678688
total branch count	rosette area v2 (14 DAS)	3	1	testScore.R2	0.0441207
total branch count	rosette area v2 (14 DAS)	3	1	testScore.PC	0.332269
total branch count	rosette area v2 (14 DAS)	3	2	testScore.R2	0.105024
total branch count	rosette area v2 (14 DAS)	3	2	testScore.PC	0.511141
total branch count	rosette area v2 (14 DAS)	3	3	testScore.R2	-0.558309
total branch count	rosette area v2 (14 DAS)	3	3	testScore.PC	-0.554013
total branch count	rosette area v2 (14 DAS)	3	4	testScore.R2	0.441248
total branch count	rosette area v2 (14 DAS)	3	4	testScore.PC	0.679975
total branch count	rosette area v2 (14 DAS)	3	5	testScore.R2	-0.324148
total branch count	rosette area v2 (14 DAS)	3	5	testScore.PC	0.0116066
total branch count	rosette area v2 (14 DAS)	3	6	testScore.R2	0.556152
total branch count	rosette area v2 (14 DAS)	3	6	testScore.PC	0.781304
total branch count	rosette area v2 (14 DAS)	3	7	testScore.R2	0.338039
total branch count	rosette area v2 (14 DAS)	3	7	testScore.PC	0.946314
total branch count	rosette area v2 (14 DAS)	3	8	testScore.R2	-0.0712205
total branch count	rosette area v2 (14 DAS)	3	8	testScore.PC	0.478106
total branch count	rosette area v2 (14 DAS)	3	9	testScore.R2	0.133598
total branch count	rosette area v2 (14 DAS)	3	9	testScore.PC	0.490433
total branch count	rosette area v2 (14 DAS)	4	0	testScore.R2	0.362588
total branch count	rosette area v2 (14 DAS)	4	0	testScore.PC	0.667777
total branch count	rosette area v2 (14 DAS)	4	1	testScore.R2	-1.0826
total branch count	rosette area v2 (14 DAS)	4	1	testScore.PC	0.124592
total branch count	rosette area v2 (14 DAS)	4	2	testScore.R2	0.263708
total branch count	rosette area v2 (14 DAS)	4	2	testScore.PC	0.572785
total branch count	rosette area v2 (14 DAS)	4	3	testScore.R2	0.132108
total branch count	rosette area v2 (14 DAS)	4	3	testScore.PC	0.810631
total branch count	rosette area v2 (14 DAS)	4	4	testScore.R2	-0.0170695
total branch count	rosette area v2 (14 DAS)	4	4	testScore.PC	0.198157
total branch count	rosette area v2 (14 DAS)	4	5	testScore.R2	-0.0432219
total branch count	rosette area v2 (14 DAS)	4	5	testScore.PC	0.168928
total branch count	rosette area v2 (14 DAS)	4	6	testScore.R2	0.398345
total branch count	rosette area v2 (14 DAS)	4	6	testScore.PC	0.86713
total branch count	rosette area v2 (14 DAS)	4	7	testScore.R2	-1.47141
total branch count	rosette area v2 (14 DAS)	4	7	testScore.PC	0.00434671
total branch count	rosette area v2 (14 DAS)	4	8	testScore.R2	0.190591
total branch count	rosette area v2 (14 DAS)	4	8	testScore.PC	0.783969
total branch count	rosette area v2 (14 DAS)	4	9	testScore.R2	-0.0724259
total branch count	rosette area v2 (14 DAS)	4	9	testScore.PC	0.538308
total branch count	rosette area v2 (14 DAS)	5	0	testScore.R2	0.488723
total branch count	rosette area v2 (14 DAS)	5	0	testScore.PC	0.905223
total branch count	rosette area v2 (14 DAS)	5	1	testScore.R2	-0.127339
total branch count	rosette area v2 (14 DAS)	5	1	testScore.PC	0.353549
total branch count	rosette area v2 (14 DAS)	5	2	testScore.R2	-0.0883633
total branch count	rosette area v2 (14 DAS)	5	2	testScore.PC	0.273807
total branch count	rosette area v2 (14 DAS)	5	3	testScore.R2	-0.395378
total branch count	rosette area v2 (14 DAS)	5	3	testScore.PC	0.360722
total branch count	rosette area v2 (14 DAS)	5	4	testScore.R2	0.517902
total branch count	rosette area v2 (14 DAS)	5	4	testScore.PC	0.751528
total branch count	rosette area v2 (14 DAS)	5	5	testScore.R2	0.454824
total branch count	rosette area v2 (14 DAS)	5	5	testScore.PC	0.811168
total branch count	rosette area v2 (14 DAS)	5	6	testScore.R2	0.218695
total branch count	rosette area v2 (14 DAS)	5	6	testScore.PC	0.72877
total branch count	rosette area v2 (14 DAS)	5	7	testScore.R2	-0.202667
total branch count	rosette area v2 (14 DAS)	5	7	testScore.PC	0.226155
total branch count	rosette area v2 (14 DAS)	5	8	testScore.R2	-0.0208949
total branch count	rosette area v2 (14 DAS)	5	8	testScore.PC	0.0795119
total branch count	rosette area v2 (14 DAS)	5	9	testScore.R2	-2.20223
total branch count	rosette area v2 (14 DAS)	5	9	testScore.PC	0.781579
total branch count	rosette area v2 (14 DAS)	6	0	testScore.R2	0.490599
total branch count	rosette area v2 (14 DAS)	6	0	testScore.PC	0.728971
total branch count	rosette area v2 (14 DAS)	6	1	testScore.R2	-0.0532799
total branch count	rosette area v2 (14 DAS)	6	1	testScore.PC	0.202531
total branch count	rosette area v2 (14 DAS)	6	2	testScore.R2	0.618927
total branch count	rosette area v2 (14 DAS)	6	2	testScore.PC	0.815347
total branch count	rosette area v2 (14 DAS)	6	3	testScore.R2	0.245244
total branch count	rosette area v2 (14 DAS)	6	3	testScore.PC	0.964148
total branch count	rosette area v2 (14 DAS)	6	4	testScore.R2	0.112326
total branch count	rosette area v2 (14 DAS)	6	4	testScore.PC	0.6947
total branch count	rosette area v2 (14 DAS)	6	5	testScore.R2	-0.356784
total branch count	rosette area v2 (14 DAS)	6	5	testScore.PC	-0.531047
total branch count	rosette area v2 (14 DAS)	6	6	testScore.R2	0.278076
total branch count	rosette area v2 (14 DAS)	6	6	testScore.PC	0.557518
total branch count	rosette area v2 (14 DAS)	6	7	testScore.R2	0.299889
total branch count	rosette area v2 (14 DAS)	6	7	testScore.PC	0.648173
total branch count	rosette area v2 (14 DAS)	6	8	testScore.R2	-0.25961
total branch count	rosette area v2 (14 DAS)	6	8	testScore.PC	0.112859
total branch count	rosette area v2 (14 DAS)	6	9	testScore.R2	-0.204823
total branch count	rosette area v2 (14 DAS)	6	9	testScore.PC	0.592406
total branch count	rosette area v2 (14 DAS)	7	0	testScore.R2	-0.493227
total branch count	rosette area v2 (14 DAS)	7	0	testScore.PC	-0.45507
total branch count	rosette area v2 (14 DAS)	7	1	testScore.R2	-2.07987
total branch count	rosette area v2 (14 DAS)	7	1	testScore.PC	0.194647
total branch count	rosette area v2 (14 DAS)	7	2	testScore.R2	0.325987
total branch count	rosette area v2 (14 DAS)	7	2	testScore.PC	0.726778
total branch count	rosette area v2 (14 DAS)	7	3	testScore.R2	0.0164705
total branch count	rosette area v2 (14 DAS)	7	3	testScore.PC	0.462444
total branch count	rosette area v2 (14 DAS)	7	4	testScore.R2	-0.243203
total branch count	rosette area v2 (14 DAS)	7	4	testScore.PC	0.534635
total branch count	rosette area v2 (14 DAS)	7	5	testScore.R2	-0.465461
total branch count	rosette area v2 (14 DAS)	7	5	testScore.PC	0.120003
total branch count	rosette area v2 (14 DAS)	7	6	testScore.R2	-0.689375
total branch count	rosette area v2 (14 DAS)	7	6	testScore.PC	0.183936
total branch count	rosette area v2 (14 DAS)	7	7	testScore.R2	0.243251
total branch count	rosette area v2 (14 DAS)	7	7	testScore.PC	0.52037
total branch count	rosette area v2 (14 DAS)	7	8	testScore.R2	-0.504466
total branch count	rosette area v2 (14 DAS)	7	8	testScore.PC	-0.251548
total branch count	rosette area v2 (14 DAS)	7	9	testScore.R2	0.613208
total branch count	rosette area v2 (14 DAS)	7	9	testScore.PC	0.872934
total branch count	rosette area v2 (14 DAS)	8	0	testScore.R2	-0.0187847
total branch count	rosette area v2 (14 DAS)	8	0	testScore.PC	0.379077
total branch count	rosette area v2 (14 DAS)	8	1	testScore.R2	0.41631
total branch count	rosette area v2 (14 DAS)	8	1	testScore.PC	0.842202
total branch count	rosette area v2 (14 DAS)	8	2	testScore.R2	-0.0324529
total branch count	rosette area v2 (14 DAS)	8	2	testScore.PC	0.483754
total branch count	rosette area v2 (14 DAS)	8	3	testScore.R2	0.306932
total branch count	rosette area v2 (14 DAS)	8	3	testScore.PC	0.788697
total branch count	rosette area v2 (14 DAS)	8	4	testScore.R2	0.0522703
total branch count	rosette area v2 (14 DAS)	8	4	testScore.PC	0.720017
total branch count	rosette area v2 (14 DAS)	8	5	testScore.R2	-1.13094
total branch count	rosette area v2 (14 DAS)	8	5	testScore.PC	-0.362437
total branch count	rosette area v2 (14 DAS)	8	6	testScore.R2	-0.0228431
total branch count	rosette area v2 (14 DAS)	8	6	testScore.PC	0.517659
total branch count	rosette area v2 (14 DAS)	8	7	testScore.R2	0.274723
total branch count	rosette area v2 (14 DAS)	8	7	testScore.PC	0.771076
total branch count	rosette area v2 (14 DAS)	8	8	testScore.R2	-2.96664
total branch count	rosette area v2 (14 DAS)	8	8	testScore.PC	-0.156316
total branch count	rosette area v2 (14 DAS)	8	9	testScore.R2	0.045469
total branch count	rosette area v2 (14 DAS)	8	9	testScore.PC	0.432261
total seed count	rosette area v2 (14 DAS)	0	0	testScore.R2	0.0206306
total seed count	rosette area v2 (14 DAS)	0	0	testScore.PC	0.252997
total seed count	rosette area v2 (14 DAS)	0	1	testScore.R2	0.132136
total seed count	rosette area v2 (14 DAS)	0	1	testScore.PC	0.466036
total seed count	rosette area v2 (14 DAS)	0	2	testScore.R2	0.0338878
total seed count	rosette area v2 (14 DAS)	0	2	testScore.PC	0.195195
total seed count	rosette area v2 (14 DAS)	0	3	testScore.R2	0.422129
total seed count	rosette area v2 (14 DAS)	0	3	testScore.PC	0.76824
total seed count	rosette area v2 (14 DAS)	0	4	testScore.R2	0.372228
total seed count	rosette area v2 (14 DAS)	0	4	testScore.PC	0.736855
total seed count	rosette area v2 (14 DAS)	0	5	testScore.R2	0.0690823
total seed count	rosette area v2 (14 DAS)	0	5	testScore.PC	0.273039
total seed count	rosette area v2 (14 DAS)	0	6	testScore.R2	0.236019
total seed count	rosette area v2 (14 DAS)	0	6	testScore.PC	0.654754
total seed count	rosette area v2 (14 DAS)	0	7	testScore.R2	-0.349105
total seed count	rosette area v2 (14 DAS)	0	7	testScore.PC	-0.20348
total seed count	rosette area v2 (14 DAS)	0	8	testScore.R2	-0.270904
total seed count	rosette area v2 (14 DAS)	0	8	testScore.PC	0.202015
total seed count	rosette area v2 (14 DAS)	0	9	testScore.R2	-0.311592
total seed count	rosette area v2 (14 DAS)	0	9	testScore.PC	0.0654412
total seed count	rosette area v2 (14 DAS)	1	0	testScore.R2	0.229221
total seed count	rosette area v2 (14 DAS)	1	0	testScore.PC	0.495871
total seed count	rosette area v2 (14 DAS)	1	1	testScore.R2	0.259428
total seed count	rosette area v2 (14 DAS)	1	1	testScore.PC	0.655992
total seed count	rosette area v2 (14 DAS)	1	2	testScore.R2	-0.262057
total seed count	rosette area v2 (14 DAS)	1	2	testScore.PC	0.53901
total seed count	rosette area v2 (14 DAS)	1	3	testScore.R2	0.244216
total seed count	rosette area v2 (14 DAS)	1	3	testScore.PC	0.502351
total seed count	rosette area v2 (14 DAS)	1	4	testScore.R2	-1.52745
total seed count	rosette area v2 (14 DAS)	1	4	testScore.PC	0.66932
total seed count	rosette area v2 (14 DAS)	1	5	testScore.R2	-0.303404
total seed count	rosette area v2 (14 DAS)	1	5	testScore.PC	0.0271002
total seed count	rosette area v2 (14 DAS)	1	6	testScore.R2	-0.196923
total seed count	rosette area v2 (14 DAS)	1	6	testScore.PC	-0.546882
total seed count	rosette area v2 (14 DAS)	1	7	testScore.R2	-0.408339
total seed count	rosette area v2 (14 DAS)	1	7	testScore.PC	0.254291
total seed count	rosette area v2 (14 DAS)	1	8	testScore.R2	-1.63916
total seed count	rosette area v2 (14 DAS)	1	8	testScore.PC	-0.179725
total seed count	rosette area v2 (14 DAS)	1	9	testScore.R2	0.360767
total seed count	rosette area v2 (14 DAS)	1	9	testScore.PC	0.670113
total seed count	rosette area v2 (14 DAS)	2	0	testScore.R2	-0.076085
total seed count	rosette area v2 (14 DAS)	2	0	testScore.PC	0.290287
total seed count	rosette area v2 (14 DAS)	2	1	testScore.R2	-0.169871
total seed count	rosette area v2 (14 DAS)	2	1	testScore.PC	0.40587
total seed count	rosette area v2 (14 DAS)	2	2	testScore.R2	-0.124597
total seed count	rosette area v2 (14 DAS)	2	2	testScore.PC	0.189147
total seed count	rosette area v2 (14 DAS)	2	3	testScore.R2	-0.116649
total seed count	rosette area v2 (14 DAS)	2	3	testScore.PC	0.326876
total seed count	rosette area v2 (14 DAS)	2	4	testScore.R2	0.252539
total seed count	rosette area v2 (14 DAS)	2	4	testScore.PC	0.925748
total seed count	rosette area v2 (14 DAS)	2	5	testScore.R2	-0.569272
total seed count	rosette area v2 (14 DAS)	2	5	testScore.PC	-0.617298
total seed count	rosette area v2 (14 DAS)	2	6	testScore.R2	-0.288628
total seed count	rosette area v2 (14 DAS)	2	6	testScore.PC	-0.0914976
total seed count	rosette area v2 (14 DAS)	2	7	testScore.R2	0.334556
total seed count	rosette area v2 (14 DAS)	2	7	testScore.PC	0.629116
total seed count	rosette area v2 (14 DAS)	2	8	testScore.R2	-0.083765
total seed count	rosette area v2 (14 DAS)	2	8	testScore.PC	0.100668
total seed count	rosette area v2 (14 DAS)	2	9	testScore.R2	0.165237
total seed count	rosette area v2 (14 DAS)	2	9	testScore.PC	0.440268
total seed count	rosette area v2 (14 DAS)	3	0	testScore.R2	0.259274
total seed count	rosette area v2 (14 DAS)	3	0	testScore.PC	0.533984
total seed count	rosette area v2 (14 DAS)	3	1	testScore.R2	-0.0970417
total seed count	rosette area v2 (14 DAS)	3	1	testScore.PC	0.283494
total seed count	rosette area v2 (14 DAS)	3	2	testScore.R2	0.312087
total seed count	rosette area v2 (14 DAS)	3	2	testScore.PC	0.568715
total seed count	rosette area v2 (14 DAS)	3	3	testScore.R2	-0.164112
total seed count	rosette area v2 (14 DAS)	3	3	testScore.PC	-0.367081
total seed count	rosette area v2 (14 DAS)	3	4	testScore.R2	0.409999
total seed count	rosette area v2 (14 DAS)	3	4	testScore.PC	0.729326
total seed count	rosette area v2 (14 DAS)	3	5	testScore.R2	-0.229708
total seed count	rosette area v2 (14 DAS)	3	5	testScore.PC	-0.327903
total seed count	rosette area v2 (14 DAS)	3	6	testScore.R2	0.0930439
total seed count	rosette area v2 (14 DAS)	3	6	testScore.PC	0.336277
total seed count	rosette area v2 (14 DAS)	3	7	testScore.R2	0.273876
total seed count	rosette area v2 (14 DAS)	3	7	testScore.PC	0.570559
total seed count	rosette area v2 (14 DAS)	3	8	testScore.R2	-0.22605
total seed count	rosette area v2 (14 DAS)	3	8	testScore.PC	0.644294
total seed count	rosette area v2 (14 DAS)	3	9	testScore.R2	-0.191656
total seed count	rosette area v2 (14 DAS)	3	9	testScore.PC	-0.119827
total seed count	rosette area v2 (14 DAS)	4	0	testScore.R2	0.123921
total seed count	rosette area v2 (14 DAS)	4	0	testScore.PC	0.392874
total seed count	rosette area v2 (14 DAS)	4	1	testScore.R2	-0.348968
total seed count	rosette area v2 (14 DAS)	4	1	testScore.PC	-0.230722
total seed count	rosette area v2 (14 DAS)	4	2	testScore.R2	0.10654
total seed count	rosette area v2 (14 DAS)	4	2	testScore.PC	0.333282
total seed count	rosette area v2 (14 DAS)	4	3	testScore.R2	-0.840768
total seed count	rosette area v2 (14 DAS)	4	3	testScore.PC	0.783377
total seed count	rosette area v2 (14 DAS)	4	4	testScore.R2	-0.0751478
total seed count	rosette area v2 (14 DAS)	4	4	testScore.PC	0.0783961
total seed count	rosette area v2 (14 DAS)	4	5	testScore.R2	-0.247242
total seed count	rosette area v2 (14 DAS)	4	5	testScore.PC	0.0809105
total seed count	rosette area v2 (14 DAS)	4	6	testScore.R2	-0.112113
total seed count	rosette area v2 (14 DAS)	4	6	testScore.PC	0.778545
total seed count	rosette area v2 (14 DAS)	4	7	testScore.R2	-0.228647
total seed count	rosette area v2 (14 DAS)	4	7	testScore.PC	0.0275518
total seed count	rosette area v2 (14 DAS)	4	8	testScore.R2	0.178384
total seed count	rosette area v2 (14 DAS)	4	8	testScore.PC	0.754265
total seed count	rosette area v2 (14 DAS)	4	9	testScore.R2	-0.180569
total seed count	rosette area v2 (14 DAS)	4	9	testScore.PC	0.40152
total seed count	rosette area v2 (14 DAS)	5	0	testScore.R2	0.401051
total seed count	rosette area v2 (14 DAS)	5	0	testScore.PC	0.821621
total seed count	rosette area v2 (14 DAS)	5	1	testScore.R2	-0.824361
total seed count	rosette area v2 (14 DAS)	5	1	testScore.PC	-0.34775
total seed count	rosette area v2 (14 DAS)	5	2	testScore.R2	-0.156845
total seed count	rosette area v2 (14 DAS)	5	2	testScore.PC	0.298928
total seed count	rosette area v2 (14 DAS)	5	3	testScore.R2	-0.0123947
total seed count	rosette area v2 (14 DAS)	5	3	testScore.PC	0.0826583
total seed count	rosette area v2 (14 DAS)	5	4	testScore.R2	-0.374834
total seed count	rosette area v2 (14 DAS)	5	4	testScore.PC	0.520792
total seed count	rosette area v2 (14 DAS)	5	5	testScore.R2	0.491547
total seed count	rosette area v2 (14 DAS)	5	5	testScore.PC	0.898934
total seed count	rosette area v2 (14 DAS)	5	6	testScore.R2	-0.0213569
total seed count	rosette area v2 (14 DAS)	5	6	testScore.PC	0.529394
total seed count	rosette area v2 (14 DAS)	5	7	testScore.R2	0.0292901
total seed count	rosette area v2 (14 DAS)	5	7	testScore.PC	0.292708
total seed count	rosette area v2 (14 DAS)	5	8	testScore.R2	-0.285479
total seed count	rosette area v2 (14 DAS)	5	8	testScore.PC	-0.404382
total seed count	rosette area v2 (14 DAS)	5	9	testScore.R2	-1.56296
total seed count	rosette area v2 (14 DAS)	5	9	testScore.PC	0.101247
total seed count	rosette area v2 (14 DAS)	6	0	testScore.R2	0.515363
total seed count	rosette area v2 (14 DAS)	6	0	testScore.PC	0.820219
total seed count	rosette area v2 (14 DAS)	6	1	testScore.R2	-0.245326
total seed count	rosette area v2 (14 DAS)	6	1	testScore.PC	-0.18468
total seed count	rosette area v2 (14 DAS)	6	2	testScore.R2	0.49545
total seed count	rosette area v2 (14 DAS)	6	2	testScore.PC	0.756262
total seed count	rosette area v2 (14 DAS)	6	3	testScore.R2	0.522581
total seed count	rosette area v2 (14 DAS)	6	3	testScore.PC	0.844173
total seed count	rosette area v2 (14 DAS)	6	4	testScore.R2	0.251397
total seed count	rosette area v2 (14 DAS)	6	4	testScore.PC	0.545466
total seed count	rosette area v2 (14 DAS)	6	5	testScore.R2	-0.435104
total seed count	rosette area v2 (14 DAS)	6	5	testScore.PC	-0.452921
total seed count	rosette area v2 (14 DAS)	6	6	testScore.R2	-0.707171
total seed count	rosette area v2 (14 DAS)	6	6	testScore.PC	-0.252459
total seed count	rosette area v2 (14 DAS)	6	7	testScore.R2	0.117013
total seed count	rosette area v2 (14 DAS)	6	7	testScore.PC	0.643411
total seed count	rosette area v2 (14 DAS)	6	8	testScore.R2	-0.0100079
total seed count	rosette area v2 (14 DAS)	6	8	testScore.PC	0.537696
total seed count	rosette area v2 (14 DAS)	6	9	testScore.R2	-0.197212
total seed count	rosette area v2 (14 DAS)	6	9	testScore.PC	0.220286
total seed count	rosette area v2 (14 DAS)	7	0	testScore.R2	-0.872636
total seed count	rosette area v2 (14 DAS)	7	0	testScore.PC	-0.411874
total seed count	rosette area v2 (14 DAS)	7	1	testScore.R2	-0.800189
total seed count	rosette area v2 (14 DAS)	7	1	testScore.PC	0.541344
total seed count	rosette area v2 (14 DAS)	7	2	testScore.R2	0.101507
total seed count	rosette area v2 (14 DAS)	7	2	testScore.PC	0.524068
total seed count	rosette area v2 (14 DAS)	7	3	testScore.R2	-0.00853899
total seed count	rosette area v2 (14 DAS)	7	3	testScore.PC	0.38036
total seed count	rosette area v2 (14 DAS)	7	4	testScore.R2	-0.283525
total seed count	rosette area v2 (14 DAS)	7	4	testScore.PC	-0.0268018
total seed count	rosette area v2 (14 DAS)	7	5	testScore.R2	-0.202776
total seed count	rosette area v2 (14 DAS)	7	5	testScore.PC	-0.439399
total seed count	rosette area v2 (14 DAS)	7	6	testScore.R2	-0.513988
total seed count	rosette area v2 (14 DAS)	7	6	testScore.PC	-0.00482189
total seed count	rosette area v2 (14 DAS)	7	7	testScore.R2	0.114748
total seed count	rosette area v2 (14 DAS)	7	7	testScore.PC	0.473523
total seed count	rosette area v2 (14 DAS)	7	8	testScore.R2	-0.538878
total seed count	rosette area v2 (14 DAS)	7	8	testScore.PC	-0.287221
total seed count	rosette area v2 (14 DAS)	7	9	testScore.R2	0.455273
total seed count	rosette area v2 (14 DAS)	7	9	testScore.PC	0.719972
total seed count	rosette area v2 (14 DAS)	8	0	testScore.R2	-0.142403
total seed count	rosette area v2 (14 DAS)	8	0	testScore.PC	0.275065
total seed count	rosette area v2 (14 DAS)	8	1	testScore.R2	-0.591513
total seed count	rosette area v2 (14 DAS)	8	1	testScore.PC	0.347406
total seed count	rosette area v2 (14 DAS)	8	2	testScore.R2	0.0923931
total seed count	rosette area v2 (14 DAS)	8	2	testScore.PC	0.577209
total seed count	rosette area v2 (14 DAS)	8	3	testScore.R2	0.283102
total seed count	rosette area v2 (14 DAS)	8	3	testScore.PC	0.68062
total seed count	rosette area v2 (14 DAS)	8	4	testScore.R2	-4.50464
total seed count	rosette area v2 (14 DAS)	8	4	testScore.PC	0.168692
total seed count	rosette area v2 (14 DAS)	8	5	testScore.R2	-0.281519
total seed count	rosette area v2 (14 DAS)	8	5	testScore.PC	-0.0314798
total seed count	rosette area v2 (14 DAS)	8	6	testScore.R2	-1.40404
total seed count	rosette area v2 (14 DAS)	8	6	testScore.PC	0.565754
total seed count	rosette area v2 (14 DAS)	8	7	testScore.R2	0.0698447
total seed count	rosette area v2 (14 DAS)	8	7	testScore.PC	0.518041
total seed count	rosette area v2 (14 DAS)	8	8	testScore.R2	-0.641784
total seed count	rosette area v2 (14 DAS)	8	8	testScore.PC	-0.42153
total seed count	rosette area v2 (14 DAS)	8	9	testScore.R2	0.0654594
total seed count	rosette area v2 (14 DAS)	8	9	testScore.PC	0.281248
total seed weight	rosette area v2 (14 DAS)	0	0	testScore.R2	0.0295288
total seed weight	rosette area v2 (14 DAS)	0	0	testScore.PC	0.281303
total seed weight	rosette area v2 (14 DAS)	0	1	testScore.R2	0.149753
total seed weight	rosette area v2 (14 DAS)	0	1	testScore.PC	0.472207
total seed weight	rosette area v2 (14 DAS)	0	2	testScore.R2	0.0472565
total seed weight	rosette area v2 (14 DAS)	0	2	testScore.PC	0.242849
total seed weight	rosette area v2 (14 DAS)	0	3	testScore.R2	0.454617
total seed weight	rosette area v2 (14 DAS)	0	3	testScore.PC	0.750943
total seed weight	rosette area v2 (14 DAS)	0	4	testScore.R2	0.413097
total seed weight	rosette area v2 (14 DAS)	0	4	testScore.PC	0.784462
total seed weight	rosette area v2 (14 DAS)	0	5	testScore.R2	0.0934359
total seed weight	rosette area v2 (14 DAS)	0	5	testScore.PC	0.310242
total seed weight	rosette area v2 (14 DAS)	0	6	testScore.R2	0.270326
total seed weight	rosette area v2 (14 DAS)	0	6	testScore.PC	0.726807
total seed weight	rosette area v2 (14 DAS)	0	7	testScore.R2	-0.37122
total seed weight	rosette area v2 (14 DAS)	0	7	testScore.PC	-0.183094
total seed weight	rosette area v2 (14 DAS)	0	8	testScore.R2	-0.352576
total seed weight	rosette area v2 (14 DAS)	0	8	testScore.PC	0.210137
total seed weight	rosette area v2 (14 DAS)	0	9	testScore.R2	-0.411032
total seed weight	rosette area v2 (14 DAS)	0	9	testScore.PC	0.0509332
total seed weight	rosette area v2 (14 DAS)	1	0	testScore.R2	0.244424
total seed weight	rosette area v2 (14 DAS)	1	0	testScore.PC	0.504636
total seed weight	rosette area v2 (14 DAS)	1	1	testScore.R2	0.276229
total seed weight	rosette area v2 (14 DAS)	1	1	testScore.PC	0.621748
total seed weight	rosette area v2 (14 DAS)	1	2	testScore.R2	-0.146564
total seed weight	rosette area v2 (14 DAS)	1	2	testScore.PC	0.598237
total seed weight	rosette area v2 (14 DAS)	1	3	testScore.R2	0.286677
total seed weight	rosette area v2 (14 DAS)	1	3	testScore.PC	0.555084
total seed weight	rosette area v2 (14 DAS)	1	4	testScore.R2	-1.09882
total seed weight	rosette area v2 (14 DAS)	1	4	testScore.PC	0.652212
total seed weight	rosette area v2 (14 DAS)	1	5	testScore.R2	-0.257954
total seed weight	rosette area v2 (14 DAS)	1	5	testScore.PC	0.0192281
total seed weight	rosette area v2 (14 DAS)	1	6	testScore.R2	-0.168524
total seed weight	rosette area v2 (14 DAS)	1	6	testScore.PC	-0.540389
total seed weight	rosette area v2 (14 DAS)	1	7	testScore.R2	-0.496901
total seed weight	rosette area v2 (14 DAS)	1	7	testScore.PC	0.195805
total seed weight	rosette area v2 (14 DAS)	1	8	testScore.R2	-1.37826
total seed weight	rosette area v2 (14 DAS)	1	8	testScore.PC	-0.0986012
total seed weight	rosette area v2 (14 DAS)	1	9	testScore.R2	0.387757
total seed weight	rosette area v2 (14 DAS)	1	9	testScore.PC	0.661184
total seed weight	rosette area v2 (14 DAS)	2	0	testScore.R2	-0.0320979
total seed weight	rosette area v2 (14 DAS)	2	0	testScore.PC	0.297085
total seed weight	rosette area v2 (14 DAS)	2	1	testScore.R2	-0.147166
total seed weight	rosette area v2 (14 DAS)	2	1	testScore.PC	0.417142
total seed weight	rosette area v2 (14 DAS)	2	2	testScore.R2	-0.116411
total seed weight	rosette area v2 (14 DAS)	2	2	testScore.PC	0.152253
total seed weight	rosette area v2 (14 DAS)	2	3	testScore.R2	-0.112133
total seed weight	rosette area v2 (14 DAS)	2	3	testScore.PC	0.378119
total seed weight	rosette area v2 (14 DAS)	2	4	testScore.R2	0.243166
total seed weight	rosette area v2 (14 DAS)	2	4	testScore.PC	0.921926
total seed weight	rosette area v2 (14 DAS)	2	5	testScore.R2	-0.525558
total seed weight	rosette area v2 (14 DAS)	2	5	testScore.PC	-0.543367
total seed weight	rosette area v2 (14 DAS)	2	6	testScore.R2	-0.354044
total seed weight	rosette area v2 (14 DAS)	2	6	testScore.PC	-0.103026
total seed weight	rosette area v2 (14 DAS)	2	7	testScore.R2	0.398053
total seed weight	rosette area v2 (14 DAS)	2	7	testScore.PC	0.657048
total seed weight	rosette area v2 (14 DAS)	2	8	testScore.R2	-0.0473866
total seed weight	rosette area v2 (14 DAS)	2	8	testScore.PC	0.1538
total seed weight	rosette area v2 (14 DAS)	2	9	testScore.R2	0.182654
total seed weight	rosette area v2 (14 DAS)	2	9	testScore.PC	0.461541
total seed weight	rosette area v2 (14 DAS)	3	0	testScore.R2	0.285914
total seed weight	rosette area v2 (14 DAS)	3	0	testScore.PC	0.562187
total seed weight	rosette area v2 (14 DAS)	3	1	testScore.R2	-0.0642362
total seed weight	rosette area v2 (14 DAS)	3	1	testScore.PC	0.286062
total seed weight	rosette area v2 (14 DAS)	3	2	testScore.R2	0.325659
total seed weight	rosette area v2 (14 DAS)	3	2	testScore.PC	0.571551
total seed weight	rosette area v2 (14 DAS)	3	3	testScore.R2	-0.173766
total seed weight	rosette area v2 (14 DAS)	3	3	testScore.PC	-0.404714
total seed weight	rosette area v2 (14 DAS)	3	4	testScore.R2	0.409552
total seed weight	rosette area v2 (14 DAS)	3	4	testScore.PC	0.70704
total seed weight	rosette area v2 (14 DAS)	3	5	testScore.R2	-0.243367
total seed weight	rosette area v2 (14 DAS)	3	5	testScore.PC	-0.301237
total seed weight	rosette area v2 (14 DAS)	3	6	testScore.R2	0.143193
total seed weight	rosette area v2 (14 DAS)	3	6	testScore.PC	0.393644
total seed weight	rosette area v2 (14 DAS)	3	7	testScore.R2	0.248422
total seed weight	rosette area v2 (14 DAS)	3	7	testScore.PC	0.555445
total seed weight	rosette area v2 (14 DAS)	3	8	testScore.R2	-0.0404075
total seed weight	rosette area v2 (14 DAS)	3	8	testScore.PC	0.592711
total seed weight	rosette area v2 (14 DAS)	3	9	testScore.R2	-0.124872
total seed weight	rosette area v2 (14 DAS)	3	9	testScore.PC	-0.00382716
total seed weight	rosette area v2 (14 DAS)	4	0	testScore.R2	0.146303
total seed weight	rosette area v2 (14 DAS)	4	0	testScore.PC	0.403244
total seed weight	rosette area v2 (14 DAS)	4	1	testScore.R2	-0.421653
total seed weight	rosette area v2 (14 DAS)	4	1	testScore.PC	-0.222842
total seed weight	rosette area v2 (14 DAS)	4	2	testScore.R2	0.163053
total seed weight	rosette area v2 (14 DAS)	4	2	testScore.PC	0.407211
total seed weight	rosette area v2 (14 DAS)	4	3	testScore.R2	-0.455499
total seed weight	rosette area v2 (14 DAS)	4	3	testScore.PC	0.79288
total seed weight	rosette area v2 (14 DAS)	4	4	testScore.R2	-0.0761304
total seed weight	rosette area v2 (14 DAS)	4	4	testScore.PC	0.0938969
total seed weight	rosette area v2 (14 DAS)	4	5	testScore.R2	-0.290283
total seed weight	rosette area v2 (14 DAS)	4	5	testScore.PC	0.0365697
total seed weight	rosette area v2 (14 DAS)	4	6	testScore.R2	-0.0366745
total seed weight	rosette area v2 (14 DAS)	4	6	testScore.PC	0.774774
total seed weight	rosette area v2 (14 DAS)	4	7	testScore.R2	-0.150956
total seed weight	rosette area v2 (14 DAS)	4	7	testScore.PC	0.0368619
total seed weight	rosette area v2 (14 DAS)	4	8	testScore.R2	0.216698
total seed weight	rosette area v2 (14 DAS)	4	8	testScore.PC	0.762784
total seed weight	rosette area v2 (14 DAS)	4	9	testScore.R2	-0.124216
total seed weight	rosette area v2 (14 DAS)	4	9	testScore.PC	0.405194
total seed weight	rosette area v2 (14 DAS)	5	0	testScore.R2	0.412675
total seed weight	rosette area v2 (14 DAS)	5	0	testScore.PC	0.81923
total seed weight	rosette area v2 (14 DAS)	5	1	testScore.R2	-0.716218
total seed weight	rosette area v2 (14 DAS)	5	1	testScore.PC	-0.332499
total seed weight	rosette area v2 (14 DAS)	5	2	testScore.R2	-0.110139
total seed weight	rosette area v2 (14 DAS)	5	2	testScore.PC	0.289852
total seed weight	rosette area v2 (14 DAS)	5	3	testScore.R2	-0.00654452
total seed weight	rosette area v2 (14 DAS)	5	3	testScore.PC	0.128706
total seed weight	rosette area v2 (14 DAS)	5	4	testScore.R2	-0.110343
total seed weight	rosette area v2 (14 DAS)	5	4	testScore.PC	0.535008
total seed weight	rosette area v2 (14 DAS)	5	5	testScore.R2	0.648448
total seed weight	rosette area v2 (14 DAS)	5	5	testScore.PC	0.908506
total seed weight	rosette area v2 (14 DAS)	5	6	testScore.R2	0.0457408
total seed weight	rosette area v2 (14 DAS)	5	6	testScore.PC	0.572744
total seed weight	rosette area v2 (14 DAS)	5	7	testScore.R2	0.0149539
total seed weight	rosette area v2 (14 DAS)	5	7	testScore.PC	0.293097
total seed weight	rosette area v2 (14 DAS)	5	8	testScore.R2	-0.25141
total seed weight	rosette area v2 (14 DAS)	5	8	testScore.PC	-0.342289
total seed weight	rosette area v2 (14 DAS)	5	9	testScore.R2	-1.40149
total seed weight	rosette area v2 (14 DAS)	5	9	testScore.PC	0.181883
total seed weight	rosette area v2 (14 DAS)	6	0	testScore.R2	0.527724
total seed weight	rosette area v2 (14 DAS)	6	0	testScore.PC	0.805358
total seed weight	rosette area v2 (14 DAS)	6	1	testScore.R2	-0.274349
total seed weight	rosette area v2 (14 DAS)	6	1	testScore.PC	-0.184101
total seed weight	rosette area v2 (14 DAS)	6	2	testScore.R2	0.542878
total seed weight	rosette area v2 (14 DAS)	6	2	testScore.PC	0.781457
total seed weight	rosette area v2 (14 DAS)	6	3	testScore.R2	0.504106
total seed weight	rosette area v2 (14 DAS)	6	3	testScore.PC	0.859801
total seed weight	rosette area v2 (14 DAS)	6	4	testScore.R2	0.28604
total seed weight	rosette area v2 (14 DAS)	6	4	testScore.PC	0.565291
total seed weight	rosette area v2 (14 DAS)	6	5	testScore.R2	-0.416612
total seed weight	rosette area v2 (14 DAS)	6	5	testScore.PC	-0.458507
total seed weight	rosette area v2 (14 DAS)	6	6	testScore.R2	-0.683795
total seed weight	rosette area v2 (14 DAS)	6	6	testScore.PC	-0.165416
total seed weight	rosette area v2 (14 DAS)	6	7	testScore.R2	0.151905
total seed weight	rosette area v2 (14 DAS)	6	7	testScore.PC	0.663769
total seed weight	rosette area v2 (14 DAS)	6	8	testScore.R2	0.0323962
total seed weight	rosette area v2 (14 DAS)	6	8	testScore.PC	0.505899
total seed weight	rosette area v2 (14 DAS)	6	9	testScore.R2	-0.164157
total seed weight	rosette area v2 (14 DAS)	6	9	testScore.PC	0.290002
total seed weight	rosette area v2 (14 DAS)	7	0	testScore.R2	-0.665162
total seed weight	rosette area v2 (14 DAS)	7	0	testScore.PC	-0.409922
total seed weight	rosette area v2 (14 DAS)	7	1	testScore.R2	-0.894965
total seed weight	rosette area v2 (14 DAS)	7	1	testScore.PC	0.494547
total seed weight	rosette area v2 (14 DAS)	7	2	testScore.R2	0.151356
total seed weight	rosette area v2 (14 DAS)	7	2	testScore.PC	0.547958
total seed weight	rosette area v2 (14 DAS)	7	3	testScore.R2	0.0171561
total seed weight	rosette area v2 (14 DAS)	7	3	testScore.PC	0.382044
total seed weight	rosette area v2 (14 DAS)	7	4	testScore.R2	-0.286556
total seed weight	rosette area v2 (14 DAS)	7	4	testScore.PC	-0.0421248
total seed weight	rosette area v2 (14 DAS)	7	5	testScore.R2	-0.250767
total seed weight	rosette area v2 (14 DAS)	7	5	testScore.PC	-0.481122
total seed weight	rosette area v2 (14 DAS)	7	6	testScore.R2	-0.583224
total seed weight	rosette area v2 (14 DAS)	7	6	testScore.PC	-0.0180772
total seed weight	rosette area v2 (14 DAS)	7	7	testScore.R2	0.21822
total seed weight	rosette area v2 (14 DAS)	7	7	testScore.PC	0.504827
total seed weight	rosette area v2 (14 DAS)	7	8	testScore.R2	-0.491323
total seed weight	rosette area v2 (14 DAS)	7	8	testScore.PC	-0.229918
total seed weight	rosette area v2 (14 DAS)	7	9	testScore.R2	0.488564
total seed weight	rosette area v2 (14 DAS)	7	9	testScore.PC	0.747548
total seed weight	rosette area v2 (14 DAS)	8	0	testScore.R2	-0.0477181
total seed weight	rosette area v2 (14 DAS)	8	0	testScore.PC	0.301805
total seed weight	rosette area v2 (14 DAS)	8	1	testScore.R2	-0.377228
total seed weight	rosette area v2 (14 DAS)	8	1	testScore.PC	0.464377
total seed weight	rosette area v2 (14 DAS)	8	2	testScore.R2	0.0185006
total seed weight	rosette area v2 (14 DAS)	8	2	testScore.PC	0.576228
total seed weight	rosette area v2 (14 DAS)	8	3	testScore.R2	0.284689
total seed weight	rosette area v2 (14 DAS)	8	3	testScore.PC	0.690908
total seed weight	rosette area v2 (14 DAS)	8	4	testScore.R2	-7.06612
total seed weight	rosette area v2 (14 DAS)	8	4	testScore.PC	0.112799
total seed weight	rosette area v2 (14 DAS)	8	5	testScore.R2	-0.323101
total seed weight	rosette area v2 (14 DAS)	8	5	testScore.PC	-0.0225091
total seed weight	rosette area v2 (14 DAS)	8	6	testScore.R2	-0.936768
total seed weight	rosette area v2 (14 DAS)	8	6	testScore.PC	0.569512
total seed weight	rosette area v2 (14 DAS)	8	7	testScore.R2	0.0716744
total seed weight	rosette area v2 (14 DAS)	8	7	testScore.PC	0.557712
total seed weight	rosette area v2 (14 DAS)	8	8	testScore.R2	-0.934151
total seed weight	rosette area v2 (14 DAS)	8	8	testScore.PC	-0.481805
total seed weight	rosette area v2 (14 DAS)	8	9	testScore.R2	0.0897144
total seed weight	rosette area v2 (14 DAS)	8	9	testScore.PC	0.32042
total shoot dry weight	rosette area v2 (14 DAS)	0	0	testScore.R2	-0.062024
total shoot dry weight	rosette area v2 (14 DAS)	0	0	testScore.PC	0.20962
total shoot dry weight	rosette area v2 (14 DAS)	0	1	testScore.R2	0.159374
total shoot dry weight	rosette area v2 (14 DAS)	0	1	testScore.PC	0.473067
total shoot dry weight	rosette area v2 (14 DAS)	0	2	testScore.R2	-0.070018
total shoot dry weight	rosette area v2 (14 DAS)	0	2	testScore.PC	0.399404
total shoot dry weight	rosette area v2 (14 DAS)	0	3	testScore.R2	0.486475
total shoot dry weight	rosette area v2 (14 DAS)	0	3	testScore.PC	0.800464
total shoot dry weight	rosette area v2 (14 DAS)	0	4	testScore.R2	0.313389
total shoot dry weight	rosette area v2 (14 DAS)	0	4	testScore.PC	0.763288
total shoot dry weight	rosette area v2 (14 DAS)	0	5	testScore.R2	0.107902
total shoot dry weight	rosette area v2 (14 DAS)	0	5	testScore.PC	0.356929
total shoot dry weight	rosette area v2 (14 DAS)	0	6	testScore.R2	0.0995445
total shoot dry weight	rosette area v2 (14 DAS)	0	6	testScore.PC	0.771373
total shoot dry weight	rosette area v2 (14 DAS)	0	7	testScore.R2	-0.229867
total shoot dry weight	rosette area v2 (14 DAS)	0	7	testScore.PC	-0.141684
total shoot dry weight	rosette area v2 (14 DAS)	0	8	testScore.R2	-0.425212
total shoot dry weight	rosette area v2 (14 DAS)	0	8	testScore.PC	0.18573
total shoot dry weight	rosette area v2 (14 DAS)	0	9	testScore.R2	-0.284893
total shoot dry weight	rosette area v2 (14 DAS)	0	9	testScore.PC	0.0995414
total shoot dry weight	rosette area v2 (14 DAS)	1	0	testScore.R2	0.226291
total shoot dry weight	rosette area v2 (14 DAS)	1	0	testScore.PC	0.51233
total shoot dry weight	rosette area v2 (14 DAS)	1	1	testScore.R2	0.331732
total shoot dry weight	rosette area v2 (14 DAS)	1	1	testScore.PC	0.668463
total shoot dry weight	rosette area v2 (14 DAS)	1	2	testScore.R2	-0.605977
total shoot dry weight	rosette area v2 (14 DAS)	1	2	testScore.PC	0.468702
total shoot dry weight	rosette area v2 (14 DAS)	1	3	testScore.R2	0.357031
total shoot dry weight	rosette area v2 (14 DAS)	1	3	testScore.PC	0.645423
total shoot dry weight	rosette area v2 (14 DAS)	1	4	testScore.R2	-1.90944
total shoot dry weight	rosette area v2 (14 DAS)	1	4	testScore.PC	0.726755
total shoot dry weight	rosette area v2 (14 DAS)	1	5	testScore.R2	-0.294669
total shoot dry weight	rosette area v2 (14 DAS)	1	5	testScore.PC	0.0543339
total shoot dry weight	rosette area v2 (14 DAS)	1	6	testScore.R2	-0.225297
total shoot dry weight	rosette area v2 (14 DAS)	1	6	testScore.PC	-0.581079
total shoot dry weight	rosette area v2 (14 DAS)	1	7	testScore.R2	-0.375874
total shoot dry weight	rosette area v2 (14 DAS)	1	7	testScore.PC	0.210826
total shoot dry weight	rosette area v2 (14 DAS)	1	8	testScore.R2	-1.52799
total shoot dry weight	rosette area v2 (14 DAS)	1	8	testScore.PC	-0.122001
total shoot dry weight	rosette area v2 (14 DAS)	1	9	testScore.R2	0.342037
total shoot dry weight	rosette area v2 (14 DAS)	1	9	testScore.PC	0.666462
total shoot dry weight	rosette area v2 (14 DAS)	2	0	testScore.R2	-0.0933292
total shoot dry weight	rosette area v2 (14 DAS)	2	0	testScore.PC	0.314711
total shoot dry weight	rosette area v2 (14 DAS)	2	1	testScore.R2	-0.367004
total shoot dry weight	rosette area v2 (14 DAS)	2	1	testScore.PC	0.323289
total shoot dry weight	rosette area v2 (14 DAS)	2	2	testScore.R2	-0.035686
total shoot dry weight	rosette area v2 (14 DAS)	2	2	testScore.PC	0.0470294
total shoot dry weight	rosette area v2 (14 DAS)	2	3	testScore.R2	-0.108567
total shoot dry weight	rosette area v2 (14 DAS)	2	3	testScore.PC	0.332331
total shoot dry weight	rosette area v2 (14 DAS)	2	4	testScore.R2	0.299972
total shoot dry weight	rosette area v2 (14 DAS)	2	4	testScore.PC	0.954983
total shoot dry weight	rosette area v2 (14 DAS)	2	5	testScore.R2	-0.876091
total shoot dry weight	rosette area v2 (14 DAS)	2	5	testScore.PC	-0.56414
total shoot dry weight	rosette area v2 (14 DAS)	2	6	testScore.R2	-0.425806
total shoot dry weight	rosette area v2 (14 DAS)	2	6	testScore.PC	-0.074512
total shoot dry weight	rosette area v2 (14 DAS)	2	7	testScore.R2	0.358573
total shoot dry weight	rosette area v2 (14 DAS)	2	7	testScore.PC	0.623855
total shoot dry weight	rosette area v2 (14 DAS)	2	8	testScore.R2	-0.119219
total shoot dry weight	rosette area v2 (14 DAS)	2	8	testScore.PC	0.0811478
total shoot dry weight	rosette area v2 (14 DAS)	2	9	testScore.R2	0.141055
total shoot dry weight	rosette area v2 (14 DAS)	2	9	testScore.PC	0.451685
total shoot dry weight	rosette area v2 (14 DAS)	3	0	testScore.R2	0.342809
total shoot dry weight	rosette area v2 (14 DAS)	3	0	testScore.PC	0.604846
total shoot dry weight	rosette area v2 (14 DAS)	3	1	testScore.R2	0.0196503
total shoot dry weight	rosette area v2 (14 DAS)	3	1	testScore.PC	0.285878
total shoot dry weight	rosette area v2 (14 DAS)	3	2	testScore.R2	0.346953
total shoot dry weight	rosette area v2 (14 DAS)	3	2	testScore.PC	0.599843
total shoot dry weight	rosette area v2 (14 DAS)	3	3	testScore.R2	-0.201647
total shoot dry weight	rosette area v2 (14 DAS)	3	3	testScore.PC	-0.395308
total shoot dry weight	rosette area v2 (14 DAS)	3	4	testScore.R2	0.507449
total shoot dry weight	rosette area v2 (14 DAS)	3	4	testScore.PC	0.874349
total shoot dry weight	rosette area v2 (14 DAS)	3	5	testScore.R2	-0.322477
total shoot dry weight	rosette area v2 (14 DAS)	3	5	testScore.PC	-0.367448
total shoot dry weight	rosette area v2 (14 DAS)	3	6	testScore.R2	0.0827082
total shoot dry weight	rosette area v2 (14 DAS)	3	6	testScore.PC	0.335464
total shoot dry weight	rosette area v2 (14 DAS)	3	7	testScore.R2	0.313943
total shoot dry weight	rosette area v2 (14 DAS)	3	7	testScore.PC	0.615049
total shoot dry weight	rosette area v2 (14 DAS)	3	8	testScore.R2	-0.0389684
total shoot dry weight	rosette area v2 (14 DAS)	3	8	testScore.PC	0.649128
total shoot dry weight	rosette area v2 (14 DAS)	3	9	testScore.R2	-0.167647
total shoot dry weight	rosette area v2 (14 DAS)	3	9	testScore.PC	-0.135153
total shoot dry weight	rosette area v2 (14 DAS)	4	0	testScore.R2	0.0789057
total shoot dry weight	rosette area v2 (14 DAS)	4	0	testScore.PC	0.413873
total shoot dry weight	rosette area v2 (14 DAS)	4	1	testScore.R2	-0.299997
total shoot dry weight	rosette area v2 (14 DAS)	4	1	testScore.PC	-0.119895
total shoot dry weight	rosette area v2 (14 DAS)	4	2	testScore.R2	0.078455
total shoot dry weight	rosette area v2 (14 DAS)	4	2	testScore.PC	0.300094
total shoot dry weight	rosette area v2 (14 DAS)	4	3	testScore.R2	-0.748629
total shoot dry weight	rosette area v2 (14 DAS)	4	3	testScore.PC	0.843402
total shoot dry weight	rosette area v2 (14 DAS)	4	4	testScore.R2	-0.0169879
total shoot dry weight	rosette area v2 (14 DAS)	4	4	testScore.PC	0.177565
total shoot dry weight	rosette area v2 (14 DAS)	4	5	testScore.R2	-0.412496
total shoot dry weight	rosette area v2 (14 DAS)	4	5	testScore.PC	0.0159578
total shoot dry weight	rosette area v2 (14 DAS)	4	6	testScore.R2	-0.210197
total shoot dry weight	rosette area v2 (14 DAS)	4	6	testScore.PC	0.611417
total shoot dry weight	rosette area v2 (14 DAS)	4	7	testScore.R2	-2.21042
total shoot dry weight	rosette area v2 (14 DAS)	4	7	testScore.PC	-0.398878
total shoot dry weight	rosette area v2 (14 DAS)	4	8	testScore.R2	0.00877327
total shoot dry weight	rosette area v2 (14 DAS)	4	8	testScore.PC	0.777122
total shoot dry weight	rosette area v2 (14 DAS)	4	9	testScore.R2	-0.0197756
total shoot dry weight	rosette area v2 (14 DAS)	4	9	testScore.PC	0.490515
total shoot dry weight	rosette area v2 (14 DAS)	5	0	testScore.R2	0.466218
total shoot dry weight	rosette area v2 (14 DAS)	5	0	testScore.PC	0.877944
total shoot dry weight	rosette area v2 (14 DAS)	5	1	testScore.R2	-1.16996
total shoot dry weight	rosette area v2 (14 DAS)	5	1	testScore.PC	-0.359642
total shoot dry weight	rosette area v2 (14 DAS)	5	2	testScore.R2	-0.24543
total shoot dry weight	rosette area v2 (14 DAS)	5	2	testScore.PC	0.319293
total shoot dry weight	rosette area v2 (14 DAS)	5	3	testScore.R2	-0.0202149
total shoot dry weight	rosette area v2 (14 DAS)	5	3	testScore.PC	0.0975381
total shoot dry weight	rosette area v2 (14 DAS)	5	4	testScore.R2	-0.414537
total shoot dry weight	rosette area v2 (14 DAS)	5	4	testScore.PC	0.341726
total shoot dry weight	rosette area v2 (14 DAS)	5	5	testScore.R2	0.434378
total shoot dry weight	rosette area v2 (14 DAS)	5	5	testScore.PC	0.948448
total shoot dry weight	rosette area v2 (14 DAS)	5	6	testScore.R2	-0.0810666
total shoot dry weight	rosette area v2 (14 DAS)	5	6	testScore.PC	0.520571
total shoot dry weight	rosette area v2 (14 DAS)	5	7	testScore.R2	0.0279915
total shoot dry weight	rosette area v2 (14 DAS)	5	7	testScore.PC	0.335718
total shoot dry weight	rosette area v2 (14 DAS)	5	8	testScore.R2	-0.239604
total shoot dry weight	rosette area v2 (14 DAS)	5	8	testScore.PC	-0.315409
total shoot dry weight	rosette area v2 (14 DAS)	5	9	testScore.R2	-12.2723
total shoot dry weight	rosette area v2 (14 DAS)	5	9	testScore.PC	0.288405
total shoot dry weight	rosette area v2 (14 DAS)	6	0	testScore.R2	0.463469
total shoot dry weight	rosette area v2 (14 DAS)	6	0	testScore.PC	0.793596
total shoot dry weight	rosette area v2 (14 DAS)	6	1	testScore.R2	-0.221528
total shoot dry weight	rosette area v2 (14 DAS)	6	1	testScore.PC	-0.126554
total shoot dry weight	rosette area v2 (14 DAS)	6	2	testScore.R2	0.469927
total shoot dry weight	rosette area v2 (14 DAS)	6	2	testScore.PC	0.688365
total shoot dry weight	rosette area v2 (14 DAS)	6	3	testScore.R2	0.380197
total shoot dry weight	rosette area v2 (14 DAS)	6	3	testScore.PC	0.745217
total shoot dry weight	rosette area v2 (14 DAS)	6	4	testScore.R2	0.338918
total shoot dry weight	rosette area v2 (14 DAS)	6	4	testScore.PC	0.657038
total shoot dry weight	rosette area v2 (14 DAS)	6	5	testScore.R2	-0.571336
total shoot dry weight	rosette area v2 (14 DAS)	6	5	testScore.PC	-0.479583
total shoot dry weight	rosette area v2 (14 DAS)	6	6	testScore.R2	-0.758855
total shoot dry weight	rosette area v2 (14 DAS)	6	6	testScore.PC	-0.232636
total shoot dry weight	rosette area v2 (14 DAS)	6	7	testScore.R2	-0.359446
total shoot dry weight	rosette area v2 (14 DAS)	6	7	testScore.PC	0.672687
total shoot dry weight	rosette area v2 (14 DAS)	6	8	testScore.R2	0.0908579
total shoot dry weight	rosette area v2 (14 DAS)	6	8	testScore.PC	0.487353
total shoot dry weight	rosette area v2 (14 DAS)	6	9	testScore.R2	-0.0558423
total shoot dry weight	rosette area v2 (14 DAS)	6	9	testScore.PC	0.224485
total shoot dry weight	rosette area v2 (14 DAS)	7	0	testScore.R2	-0.996428
total shoot dry weight	rosette area v2 (14 DAS)	7	0	testScore.PC	-0.409132
total shoot dry weight	rosette area v2 (14 DAS)	7	1	testScore.R2	0.155115
total shoot dry weight	rosette area v2 (14 DAS)	7	1	testScore.PC	0.731203
total shoot dry weight	rosette area v2 (14 DAS)	7	2	testScore.R2	0.0792966
total shoot dry weight	rosette area v2 (14 DAS)	7	2	testScore.PC	0.489372
total shoot dry weight	rosette area v2 (14 DAS)	7	3	testScore.R2	0.0396788
total shoot dry weight	rosette area v2 (14 DAS)	7	3	testScore.PC	0.436059
total shoot dry weight	rosette area v2 (14 DAS)	7	4	testScore.R2	-0.2972
total shoot dry weight	rosette area v2 (14 DAS)	7	4	testScore.PC	0.0406581
total shoot dry weight	rosette area v2 (14 DAS)	7	5	testScore.R2	-0.189759
total shoot dry weight	rosette area v2 (14 DAS)	7	5	testScore.PC	-0.487457
total shoot dry weight	rosette area v2 (14 DAS)	7	6	testScore.R2	-0.82332
total shoot dry weight	rosette area v2 (14 DAS)	7	6	testScore.PC	-0.0118415
total shoot dry weight	rosette area v2 (14 DAS)	7	7	testScore.R2	0.0343635
total shoot dry weight	rosette area v2 (14 DAS)	7	7	testScore.PC	0.453599
total shoot dry weight	rosette area v2 (14 DAS)	7	8	testScore.R2	-0.549178
total shoot dry weight	rosette area v2 (14 DAS)	7	8	testScore.PC	-0.223857
total shoot dry weight	rosette area v2 (14 DAS)	7	9	testScore.R2	0.538086
total shoot dry weight	rosette area v2 (14 DAS)	7	9	testScore.PC	0.780104
total shoot dry weight	rosette area v2 (14 DAS)	8	0	testScore.R2	-0.0903325
total shoot dry weight	rosette area v2 (14 DAS)	8	0	testScore.PC	0.247243
total shoot dry weight	rosette area v2 (14 DAS)	8	1	testScore.R2	-1.17427
total shoot dry weight	rosette area v2 (14 DAS)	8	1	testScore.PC	0.375708
total shoot dry weight	rosette area v2 (14 DAS)	8	2	testScore.R2	0.0197176
total shoot dry weight	rosette area v2 (14 DAS)	8	2	testScore.PC	0.553574
total shoot dry weight	rosette area v2 (14 DAS)	8	3	testScore.R2	0.346213
total shoot dry weight	rosette area v2 (14 DAS)	8	3	testScore.PC	0.697727
total shoot dry weight	rosette area v2 (14 DAS)	8	4	testScore.R2	-2.59697
total shoot dry weight	rosette area v2 (14 DAS)	8	4	testScore.PC	0.0779935
total shoot dry weight	rosette area v2 (14 DAS)	8	5	testScore.R2	-0.0886953
total shoot dry weight	rosette area v2 (14 DAS)	8	5	testScore.PC	0.0403947
total shoot dry weight	rosette area v2 (14 DAS)	8	6	testScore.R2	-0.749061
total shoot dry weight	rosette area v2 (14 DAS)	8	6	testScore.PC	0.634432
total shoot dry weight	rosette area v2 (14 DAS)	8	7	testScore.R2	0.104735
total shoot dry weight	rosette area v2 (14 DAS)	8	7	testScore.PC	0.487252
total shoot dry weight	rosette area v2 (14 DAS)	8	8	testScore.R2	-1.01625
total shoot dry weight	rosette area v2 (14 DAS)	8	8	testScore.PC	-0.364084
total shoot dry weight	rosette area v2 (14 DAS)	8	9	testScore.R2	0.134129
total shoot dry weight	rosette area v2 (14 DAS)	8	9	testScore.PC	0.441428
total shoot dry weight (w/o seeds)	rosette area v2 (14 DAS)	0	0	testScore.R2	-0.0979444
total shoot dry weight (w/o seeds)	rosette area v2 (14 DAS)	0	0	testScore.PC	0.179199
total shoot dry weight (w/o seeds)	rosette area v2 (14 DAS)	0	1	testScore.R2	0.16821
total shoot dry weight (w/o seeds)	rosette area v2 (14 DAS)	0	1	testScore.PC	0.471594
total shoot dry weight (w/o seeds)	rosette area v2 (14 DAS)	0	2	testScore.R2	-0.438319
total shoot dry weight (w/o seeds)	rosette area v2 (14 DAS)	0	2	testScore.PC	0.449403
total shoot dry weight (w/o seeds)	rosette area v2 (14 DAS)	0	3	testScore.R2	0.480658
total shoot dry weight (w/o seeds)	rosette area v2 (14 DAS)	0	3	testScore.PC	0.819764
total shoot dry weight (w/o seeds)	rosette area v2 (14 DAS)	0	4	testScore.R2	0.265263
total shoot dry weight (w/o seeds)	rosette area v2 (14 DAS)	0	4	testScore.PC	0.743188
total shoot dry weight (w/o seeds)	rosette area v2 (14 DAS)	0	5	testScore.R2	0.11792
total shoot dry weight (w/o seeds)	rosette area v2 (14 DAS)	0	5	testScore.PC	0.376981
total shoot dry weight (w/o seeds)	rosette area v2 (14 DAS)	0	6	testScore.R2	0.0350416
total shoot dry weight (w/o seeds)	rosette area v2 (14 DAS)	0	6	testScore.PC	0.756891
total shoot dry weight (w/o seeds)	rosette area v2 (14 DAS)	0	7	testScore.R2	-0.198209
total shoot dry weight (w/o seeds)	rosette area v2 (14 DAS)	0	7	testScore.PC	-0.121894
total shoot dry weight (w/o seeds)	rosette area v2 (14 DAS)	0	8	testScore.R2	-0.414907
total shoot dry weight (w/o seeds)	rosette area v2 (14 DAS)	0	8	testScore.PC	0.173057
total shoot dry weight (w/o seeds)	rosette area v2 (14 DAS)	0	9	testScore.R2	-0.232287
total shoot dry weight (w/o seeds)	rosette area v2 (14 DAS)	0	9	testScore.PC	0.115506
total shoot dry weight (w/o seeds)	rosette area v2 (14 DAS)	1	0	testScore.R2	0.217322
total shoot dry weight (w/o seeds)	rosette area v2 (14 DAS)	1	0	testScore.PC	0.513977
total shoot dry weight (w/o seeds)	rosette area v2 (14 DAS)	1	1	testScore.R2	0.26617
total shoot dry weight (w/o seeds)	rosette area v2 (14 DAS)	1	1	testScore.PC	0.631205
total shoot dry weight (w/o seeds)	rosette area v2 (14 DAS)	1	2	testScore.R2	-0.94163
total shoot dry weight (w/o seeds)	rosette area v2 (14 DAS)	1	2	testScore.PC	0.376166
total shoot dry weight (w/o seeds)	rosette area v2 (14 DAS)	1	3	testScore.R2	0.378509
total shoot dry weight (w/o seeds)	rosette area v2 (14 DAS)	1	3	testScore.PC	0.680803
total shoot dry weight (w/o seeds)	rosette area v2 (14 DAS)	1	4	testScore.R2	-2.49379
total shoot dry weight (w/o seeds)	rosette area v2 (14 DAS)	1	4	testScore.PC	0.757748
total shoot dry weight (w/o seeds)	rosette area v2 (14 DAS)	1	5	testScore.R2	-0.306398
total shoot dry weight (w/o seeds)	rosette area v2 (14 DAS)	1	5	testScore.PC	0.0725955
total shoot dry weight (w/o seeds)	rosette area v2 (14 DAS)	1	6	testScore.R2	-0.24921
total shoot dry weight (w/o seeds)	rosette area v2 (14 DAS)	1	6	testScore.PC	-0.591786
total shoot dry weight (w/o seeds)	rosette area v2 (14 DAS)	1	7	testScore.R2	-0.324948
total shoot dry weight (w/o seeds)	rosette area v2 (14 DAS)	1	7	testScore.PC	0.211342
total shoot dry weight (w/o seeds)	rosette area v2 (14 DAS)	1	8	testScore.R2	-1.5128
total shoot dry weight (w/o seeds)	rosette area v2 (14 DAS)	1	8	testScore.PC	-0.132175
total shoot dry weight (w/o seeds)	rosette area v2 (14 DAS)	1	9	testScore.R2	0.313981
total shoot dry weight (w/o seeds)	rosette area v2 (14 DAS)	1	9	testScore.PC	0.665798
total shoot dry weight (w/o seeds)	rosette area v2 (14 DAS)	2	0	testScore.R2	-0.0880315
total shoot dry weight (w/o seeds)	rosette area v2 (14 DAS)	2	0	testScore.PC	0.317497
total shoot dry weight (w/o seeds)	rosette area v2 (14 DAS)	2	1	testScore.R2	-0.459068
total shoot dry weight (w/o seeds)	rosette area v2 (14 DAS)	2	1	testScore.PC	0.277099
total shoot dry weight (w/o seeds)	rosette area v2 (14 DAS)	2	2	testScore.R2	-0.116531
total shoot dry weight (w/o seeds)	rosette area v2 (14 DAS)	2	2	testScore.PC	-0.0335268
total shoot dry weight (w/o seeds)	rosette area v2 (14 DAS)	2	3	testScore.R2	-0.0886435
total shoot dry weight (w/o seeds)	rosette area v2 (14 DAS)	2	3	testScore.PC	0.309203
total shoot dry weight (w/o seeds)	rosette area v2 (14 DAS)	2	4	testScore.R2	0.322073
total shoot dry weight (w/o seeds)	rosette area v2 (14 DAS)	2	4	testScore.PC	0.963221
total shoot dry weight (w/o seeds)	rosette area v2 (14 DAS)	2	5	testScore.R2	-0.970584
total shoot dry weight (w/o seeds)	rosette area v2 (14 DAS)	2	5	testScore.PC	-0.554653
total shoot dry weight (w/o seeds)	rosette area v2 (14 DAS)	2	6	testScore.R2	-0.44676
total shoot dry weight (w/o seeds)	rosette area v2 (14 DAS)	2	6	testScore.PC	-0.0594852
total shoot dry weight (w/o seeds)	rosette area v2 (14 DAS)	2	7	testScore.R2	0.334758
total shoot dry weight (w/o seeds)	rosette area v2 (14 DAS)	2	7	testScore.PC	0.607395
total shoot dry weight (w/o seeds)	rosette area v2 (14 DAS)	2	8	testScore.R2	-0.154396
total shoot dry weight (w/o seeds)	rosette area v2 (14 DAS)	2	8	testScore.PC	0.0475238
total shoot dry weight (w/o seeds)	rosette area v2 (14 DAS)	2	9	testScore.R2	0.0986814
total shoot dry weight (w/o seeds)	rosette area v2 (14 DAS)	2	9	testScore.PC	0.437564
total shoot dry weight (w/o seeds)	rosette area v2 (14 DAS)	3	0	testScore.R2	0.368515
total shoot dry weight (w/o seeds)	rosette area v2 (14 DAS)	3	0	testScore.PC	0.626457
total shoot dry weight (w/o seeds)	rosette area v2 (14 DAS)	3	1	testScore.R2	0.0412273
total shoot dry weight (w/o seeds)	rosette area v2 (14 DAS)	3	1	testScore.PC	0.282998
total shoot dry weight (w/o seeds)	rosette area v2 (14 DAS)	3	2	testScore.R2	0.339615
total shoot dry weight (w/o seeds)	rosette area v2 (14 DAS)	3	2	testScore.PC	0.604721
total shoot dry weight (w/o seeds)	rosette area v2 (14 DAS)	3	3	testScore.R2	-0.209254
total shoot dry weight (w/o seeds)	rosette area v2 (14 DAS)	3	3	testScore.PC	-0.388368
total shoot dry weight (w/o seeds)	rosette area v2 (14 DAS)	3	4	testScore.R2	0.222289
total shoot dry weight (w/o seeds)	rosette area v2 (14 DAS)	3	4	testScore.PC	0.810551
total shoot dry weight (w/o seeds)	rosette area v2 (14 DAS)	3	5	testScore.R2	-0.358909
total shoot dry weight (w/o seeds)	rosette area v2 (14 DAS)	3	5	testScore.PC	-0.393933
total shoot dry weight (w/o seeds)	rosette area v2 (14 DAS)	3	6	testScore.R2	0.0303134
total shoot dry weight (w/o seeds)	rosette area v2 (14 DAS)	3	6	testScore.PC	0.301862
total shoot dry weight (w/o seeds)	rosette area v2 (14 DAS)	3	7	testScore.R2	0.327724
total shoot dry weight (w/o seeds)	rosette area v2 (14 DAS)	3	7	testScore.PC	0.635598
total shoot dry weight (w/o seeds)	rosette area v2 (14 DAS)	3	8	testScore.R2	-0.0582421
total shoot dry weight (w/o seeds)	rosette area v2 (14 DAS)	3	8	testScore.PC	0.670637
total shoot dry weight (w/o seeds)	rosette area v2 (14 DAS)	3	9	testScore.R2	-0.171559
total shoot dry weight (w/o seeds)	rosette area v2 (14 DAS)	3	9	testScore.PC	-0.179029
total shoot dry weight (w/o seeds)	rosette area v2 (14 DAS)	4	0	testScore.R2	0.0546673
total shoot dry weight (w/o seeds)	rosette area v2 (14 DAS)	4	0	testScore.PC	0.419385
total shoot dry weight (w/o seeds)	rosette area v2 (14 DAS)	4	1	testScore.R2	-0.236065
total shoot dry weight (w/o seeds)	rosette area v2 (14 DAS)	4	1	testScore.PC	-0.0744579
total shoot dry weight (w/o seeds)	rosette area v2 (14 DAS)	4	2	testScore.R2	0.0365442
total shoot dry weight (w/o seeds)	rosette area v2 (14 DAS)	4	2	testScore.PC	0.245364
total shoot dry weight (w/o seeds)	rosette area v2 (14 DAS)	4	3	testScore.R2	-0.842904
total shoot dry weight (w/o seeds)	rosette area v2 (14 DAS)	4	3	testScore.PC	0.859499
total shoot dry weight (w/o seeds)	rosette area v2 (14 DAS)	4	4	testScore.R2	-0.00479125
total shoot dry weight (w/o seeds)	rosette area v2 (14 DAS)	4	4	testScore.PC	0.208998
total shoot dry weight (w/o seeds)	rosette area v2 (14 DAS)	4	5	testScore.R2	-0.38529
total shoot dry weight (w/o seeds)	rosette area v2 (14 DAS)	4	5	testScore.PC	0.00811954
total shoot dry weight (w/o seeds)	rosette area v2 (14 DAS)	4	6	testScore.R2	-0.297829
total shoot dry weight (w/o seeds)	rosette area v2 (14 DAS)	4	6	testScore.PC	0.519892
total shoot dry weight (w/o seeds)	rosette area v2 (14 DAS)	4	7	testScore.R2	-2.45079
total shoot dry weight (w/o seeds)	rosette area v2 (14 DAS)	4	7	testScore.PC	-0.511545
total shoot dry weight (w/o seeds)	rosette area v2 (14 DAS)	4	8	testScore.R2	-0.0784173
total shoot dry weight (w/o seeds)	rosette area v2 (14 DAS)	4	8	testScore.PC	0.78141
total shoot dry weight (w/o seeds)	rosette area v2 (14 DAS)	4	9	testScore.R2	0.0165031
total shoot dry weight (w/o seeds)	rosette area v2 (14 DAS)	4	9	testScore.PC	0.524747
total shoot dry weight (w/o seeds)	rosette area v2 (14 DAS)	5	0	testScore.R2	0.489951
total shoot dry weight (w/o seeds)	rosette area v2 (14 DAS)	5	0	testScore.PC	0.896569
total shoot dry weight (w/o seeds)	rosette area v2 (14 DAS)	5	1	testScore.R2	-1.43217
total shoot dry weight (w/o seeds)	rosette area v2 (14 DAS)	5	1	testScore.PC	-0.360987
total shoot dry weight (w/o seeds)	rosette area v2 (14 DAS)	5	2	testScore.R2	-0.309392
total shoot dry weight (w/o seeds)	rosette area v2 (14 DAS)	5	2	testScore.PC	0.330287
total shoot dry weight (w/o seeds)	rosette area v2 (14 DAS)	5	3	testScore.R2	-0.0361638
total shoot dry weight (w/o seeds)	rosette area v2 (14 DAS)	5	3	testScore.PC	0.0831334
total shoot dry weight (w/o seeds)	rosette area v2 (14 DAS)	5	4	testScore.R2	-0.561517
total shoot dry weight (w/o seeds)	rosette area v2 (14 DAS)	5	4	testScore.PC	0.257653
total shoot dry weight (w/o seeds)	rosette area v2 (14 DAS)	5	5	testScore.R2	0.295941
total shoot dry weight (w/o seeds)	rosette area v2 (14 DAS)	5	5	testScore.PC	0.957761
total shoot dry weight (w/o seeds)	rosette area v2 (14 DAS)	5	6	testScore.R2	-0.167873
total shoot dry weight (w/o seeds)	rosette area v2 (14 DAS)	5	6	testScore.PC	0.488984
total shoot dry weight (w/o seeds)	rosette area v2 (14 DAS)	5	7	testScore.R2	0.00532971
total shoot dry weight (w/o seeds)	rosette area v2 (14 DAS)	5	7	testScore.PC	0.349236
total shoot dry weight (w/o seeds)	rosette area v2 (14 DAS)	5	8	testScore.R2	-0.236426
total shoot dry weight (w/o seeds)	rosette area v2 (14 DAS)	5	8	testScore.PC	-0.301852
total shoot dry weight (w/o seeds)	rosette area v2 (14 DAS)	5	9	testScore.R2	-3.46199
total shoot dry weight (w/o seeds)	rosette area v2 (14 DAS)	5	9	testScore.PC	0.0734301
total shoot dry weight (w/o seeds)	rosette area v2 (14 DAS)	6	0	testScore.R2	0.451616
total shoot dry weight (w/o seeds)	rosette area v2 (14 DAS)	6	0	testScore.PC	0.785259
total shoot dry weight (w/o seeds)	rosette area v2 (14 DAS)	6	1	testScore.R2	-0.184419
total shoot dry weight (w/o seeds)	rosette area v2 (14 DAS)	6	1	testScore.PC	-0.0969695
total shoot dry weight (w/o seeds)	rosette area v2 (14 DAS)	6	2	testScore.R2	0.395076
total shoot dry weight (w/o seeds)	rosette area v2 (14 DAS)	6	2	testScore.PC	0.628817
total shoot dry weight (w/o seeds)	rosette area v2 (14 DAS)	6	3	testScore.R2	0.30998
total shoot dry weight (w/o seeds)	rosette area v2 (14 DAS)	6	3	testScore.PC	0.678642
total shoot dry weight (w/o seeds)	rosette area v2 (14 DAS)	6	4	testScore.R2	0.334588
total shoot dry weight (w/o seeds)	rosette area v2 (14 DAS)	6	4	testScore.PC	0.681737
total shoot dry weight (w/o seeds)	rosette area v2 (14 DAS)	6	5	testScore.R2	-0.592507
total shoot dry weight (w/o seeds)	rosette area v2 (14 DAS)	6	5	testScore.PC	-0.489864
total shoot dry weight (w/o seeds)	rosette area v2 (14 DAS)	6	6	testScore.R2	-0.778719
total shoot dry weight (w/o seeds)	rosette area v2 (14 DAS)	6	6	testScore.PC	-0.26076
total shoot dry weight (w/o seeds)	rosette area v2 (14 DAS)	6	7	testScore.R2	-1.3089
total shoot dry weight (w/o seeds)	rosette area v2 (14 DAS)	6	7	testScore.PC	0.523806
total shoot dry weight (w/o seeds)	rosette area v2 (14 DAS)	6	8	testScore.R2	0.102733
total shoot dry weight (w/o seeds)	rosette area v2 (14 DAS)	6	8	testScore.PC	0.472232
total shoot dry weight (w/o seeds)	rosette area v2 (14 DAS)	6	9	testScore.R2	-0.0219285
total shoot dry weight (w/o seeds)	rosette area v2 (14 DAS)	6	9	testScore.PC	0.197445
total shoot dry weight (w/o seeds)	rosette area v2 (14 DAS)	7	0	testScore.R2	-1.1281
total shoot dry weight (w/o seeds)	rosette area v2 (14 DAS)	7	0	testScore.PC	-0.40735
total shoot dry weight (w/o seeds)	rosette area v2 (14 DAS)	7	1	testScore.R2	0.2919
total shoot dry weight (w/o seeds)	rosette area v2 (14 DAS)	7	1	testScore.PC	0.711361
total shoot dry weight (w/o seeds)	rosette area v2 (14 DAS)	7	2	testScore.R2	0.0472248
total shoot dry weight (w/o seeds)	rosette area v2 (14 DAS)	7	2	testScore.PC	0.451976
total shoot dry weight (w/o seeds)	rosette area v2 (14 DAS)	7	3	testScore.R2	0.0623481
total shoot dry weight (w/o seeds)	rosette area v2 (14 DAS)	7	3	testScore.PC	0.459614
total shoot dry weight (w/o seeds)	rosette area v2 (14 DAS)	7	4	testScore.R2	-0.271223
total shoot dry weight (w/o seeds)	rosette area v2 (14 DAS)	7	4	testScore.PC	0.0866691
total shoot dry weight (w/o seeds)	rosette area v2 (14 DAS)	7	5	testScore.R2	-0.174963
total shoot dry weight (w/o seeds)	rosette area v2 (14 DAS)	7	5	testScore.PC	-0.487175
total shoot dry weight (w/o seeds)	rosette area v2 (14 DAS)	7	6	testScore.R2	-0.904628
total shoot dry weight (w/o seeds)	rosette area v2 (14 DAS)	7	6	testScore.PC	-0.00850823
total shoot dry weight (w/o seeds)	rosette area v2 (14 DAS)	7	7	testScore.R2	-0.0560376
total shoot dry weight (w/o seeds)	rosette area v2 (14 DAS)	7	7	testScore.PC	0.428574
total shoot dry weight (w/o seeds)	rosette area v2 (14 DAS)	7	8	testScore.R2	-0.586174
total shoot dry weight (w/o seeds)	rosette area v2 (14 DAS)	7	8	testScore.PC	-0.21874
total shoot dry weight (w/o seeds)	rosette area v2 (14 DAS)	7	9	testScore.R2	0.547589
total shoot dry weight (w/o seeds)	rosette area v2 (14 DAS)	7	9	testScore.PC	0.785079
total shoot dry weight (w/o seeds)	rosette area v2 (14 DAS)	8	0	testScore.R2	-0.113926
total shoot dry weight (w/o seeds)	rosette area v2 (14 DAS)	8	0	testScore.PC	0.217236
total shoot dry weight (w/o seeds)	rosette area v2 (14 DAS)	8	1	testScore.R2	-1.55405
total shoot dry weight (w/o seeds)	rosette area v2 (14 DAS)	8	1	testScore.PC	0.324707
total shoot dry weight (w/o seeds)	rosette area v2 (14 DAS)	8	2	testScore.R2	0.0413633
total shoot dry weight (w/o seeds)	rosette area v2 (14 DAS)	8	2	testScore.PC	0.542627
total shoot dry weight (w/o seeds)	rosette area v2 (14 DAS)	8	3	testScore.R2	0.375082
total shoot dry weight (w/o seeds)	rosette area v2 (14 DAS)	8	3	testScore.PC	0.700022
total shoot dry weight (w/o seeds)	rosette area v2 (14 DAS)	8	4	testScore.R2	-1.82166
total shoot dry weight (w/o seeds)	rosette area v2 (14 DAS)	8	4	testScore.PC	0.0679248
total shoot dry weight (w/o seeds)	rosette area v2 (14 DAS)	8	5	testScore.R2	-0.0239064
total shoot dry weight (w/o seeds)	rosette area v2 (14 DAS)	8	5	testScore.PC	0.0596893
total shoot dry weight (w/o seeds)	rosette area v2 (14 DAS)	8	6	testScore.R2	-0.607343
total shoot dry weight (w/o seeds)	rosette area v2 (14 DAS)	8	6	testScore.PC	0.660606
total shoot dry weight (w/o seeds)	rosette area v2 (14 DAS)	8	7	testScore.R2	0.104127
total shoot dry weight (w/o seeds)	rosette area v2 (14 DAS)	8	7	testScore.PC	0.448107
total shoot dry weight (w/o seeds)	rosette area v2 (14 DAS)	8	8	testScore.R2	-0.959438
total shoot dry weight (w/o seeds)	rosette area v2 (14 DAS)	8	8	testScore.PC	-0.29757
total shoot dry weight (w/o seeds)	rosette area v2 (14 DAS)	8	9	testScore.R2	0.145036
total shoot dry weight (w/o seeds)	rosette area v2 (14 DAS)	8	9	testScore.PC	0.485803
total silique count	rosette area v2 (14 DAS)	0	0	testScore.R2	-0.0523015
total silique count	rosette area v2 (14 DAS)	0	0	testScore.PC	0.292484
total silique count	rosette area v2 (14 DAS)	0	1	testScore.R2	0.193144
total silique count	rosette area v2 (14 DAS)	0	1	testScore.PC	0.520622
total silique count	rosette area v2 (14 DAS)	0	2	testScore.R2	0.0593642
total silique count	rosette area v2 (14 DAS)	0	2	testScore.PC	0.255317
total silique count	rosette area v2 (14 DAS)	0	3	testScore.R2	0.502585
total silique count	rosette area v2 (14 DAS)	0	3	testScore.PC	0.850139
total silique count	rosette area v2 (14 DAS)	0	4	testScore.R2	0.451874
total silique count	rosette area v2 (14 DAS)	0	4	testScore.PC	0.852399
total silique count	rosette area v2 (14 DAS)	0	5	testScore.R2	-0.0333989
total silique count	rosette area v2 (14 DAS)	0	5	testScore.PC	0.237221
total silique count	rosette area v2 (14 DAS)	0	6	testScore.R2	0.193742
total silique count	rosette area v2 (14 DAS)	0	6	testScore.PC	0.680859
total silique count	rosette area v2 (14 DAS)	0	7	testScore.R2	-0.153834
total silique count	rosette area v2 (14 DAS)	0	7	testScore.PC	-0.0101058
total silique count	rosette area v2 (14 DAS)	0	8	testScore.R2	-0.450241
total silique count	rosette area v2 (14 DAS)	0	8	testScore.PC	0.22526
total silique count	rosette area v2 (14 DAS)	0	9	testScore.R2	-0.118581
total silique count	rosette area v2 (14 DAS)	0	9	testScore.PC	0.196621
total silique count	rosette area v2 (14 DAS)	1	0	testScore.R2	0.275352
total silique count	rosette area v2 (14 DAS)	1	0	testScore.PC	0.562919
total silique count	rosette area v2 (14 DAS)	1	1	testScore.R2	0.314947
total silique count	rosette area v2 (14 DAS)	1	1	testScore.PC	0.628075
total silique count	rosette area v2 (14 DAS)	1	2	testScore.R2	-0.511217
total silique count	rosette area v2 (14 DAS)	1	2	testScore.PC	0.450117
total silique count	rosette area v2 (14 DAS)	1	3	testScore.R2	0.226621
total silique count	rosette area v2 (14 DAS)	1	3	testScore.PC	0.669069
total silique count	rosette area v2 (14 DAS)	1	4	testScore.R2	-1.20892
total silique count	rosette area v2 (14 DAS)	1	4	testScore.PC	0.751088
total silique count	rosette area v2 (14 DAS)	1	5	testScore.R2	-0.129495
total silique count	rosette area v2 (14 DAS)	1	5	testScore.PC	0.156365
total silique count	rosette area v2 (14 DAS)	1	6	testScore.R2	-0.319584
total silique count	rosette area v2 (14 DAS)	1	6	testScore.PC	-0.494491
total silique count	rosette area v2 (14 DAS)	1	7	testScore.R2	-0.102203
total silique count	rosette area v2 (14 DAS)	1	7	testScore.PC	0.280811
total silique count	rosette area v2 (14 DAS)	1	8	testScore.R2	-1.57331
total silique count	rosette area v2 (14 DAS)	1	8	testScore.PC	0.0915857
total silique count	rosette area v2 (14 DAS)	1	9	testScore.R2	0.434652
total silique count	rosette area v2 (14 DAS)	1	9	testScore.PC	0.710585
total silique count	rosette area v2 (14 DAS)	2	0	testScore.R2	-0.0027293
total silique count	rosette area v2 (14 DAS)	2	0	testScore.PC	0.283829
total silique count	rosette area v2 (14 DAS)	2	1	testScore.R2	-0.207573
total silique count	rosette area v2 (14 DAS)	2	1	testScore.PC	0.382654
total silique count	rosette area v2 (14 DAS)	2	2	testScore.R2	-0.0900333
total silique count	rosette area v2 (14 DAS)	2	2	testScore.PC	0.198191
total silique count	rosette area v2 (14 DAS)	2	3	testScore.R2	0.0230671
total silique count	rosette area v2 (14 DAS)	2	3	testScore.PC	0.448528
total silique count	rosette area v2 (14 DAS)	2	4	testScore.R2	0.378357
total silique count	rosette area v2 (14 DAS)	2	4	testScore.PC	0.961416
total silique count	rosette area v2 (14 DAS)	2	5	testScore.R2	-0.777979
total silique count	rosette area v2 (14 DAS)	2	5	testScore.PC	-0.445679
total silique count	rosette area v2 (14 DAS)	2	6	testScore.R2	-0.402845
total silique count	rosette area v2 (14 DAS)	2	6	testScore.PC	-0.0258055
total silique count	rosette area v2 (14 DAS)	2	7	testScore.R2	0.379929
total silique count	rosette area v2 (14 DAS)	2	7	testScore.PC	0.665251
total silique count	rosette area v2 (14 DAS)	2	8	testScore.R2	-0.0773222
total silique count	rosette area v2 (14 DAS)	2	8	testScore.PC	0.255917
total silique count	rosette area v2 (14 DAS)	2	9	testScore.R2	0.223333
total silique count	rosette area v2 (14 DAS)	2	9	testScore.PC	0.56905
total silique count	rosette area v2 (14 DAS)	3	0	testScore.R2	0.333257
total silique count	rosette area v2 (14 DAS)	3	0	testScore.PC	0.60508
total silique count	rosette area v2 (14 DAS)	3	1	testScore.R2	-0.164348
total silique count	rosette area v2 (14 DAS)	3	1	testScore.PC	0.367335
total silique count	rosette area v2 (14 DAS)	3	2	testScore.R2	0.219391
total silique count	rosette area v2 (14 DAS)	3	2	testScore.PC	0.475607
total silique count	rosette area v2 (14 DAS)	3	3	testScore.R2	-0.263538
total silique count	rosette area v2 (14 DAS)	3	3	testScore.PC	-0.432132
total silique count	rosette area v2 (14 DAS)	3	4	testScore.R2	0.38335
total silique count	rosette area v2 (14 DAS)	3	4	testScore.PC	0.659092
total silique count	rosette area v2 (14 DAS)	3	5	testScore.R2	-0.599123
total silique count	rosette area v2 (14 DAS)	3	5	testScore.PC	-0.319067
total silique count	rosette area v2 (14 DAS)	3	6	testScore.R2	0.166643
total silique count	rosette area v2 (14 DAS)	3	6	testScore.PC	0.453961
total silique count	rosette area v2 (14 DAS)	3	7	testScore.R2	0.397357
total silique count	rosette area v2 (14 DAS)	3	7	testScore.PC	0.655851
total silique count	rosette area v2 (14 DAS)	3	8	testScore.R2	0.122994
total silique count	rosette area v2 (14 DAS)	3	8	testScore.PC	0.676803
total silique count	rosette area v2 (14 DAS)	3	9	testScore.R2	-0.0732334
total silique count	rosette area v2 (14 DAS)	3	9	testScore.PC	0.015085
total silique count	rosette area v2 (14 DAS)	4	0	testScore.R2	0.165552
total silique count	rosette area v2 (14 DAS)	4	0	testScore.PC	0.490693
total silique count	rosette area v2 (14 DAS)	4	1	testScore.R2	-0.430766
total silique count	rosette area v2 (14 DAS)	4	1	testScore.PC	-0.0418597
total silique count	rosette area v2 (14 DAS)	4	2	testScore.R2	0.159618
total silique count	rosette area v2 (14 DAS)	4	2	testScore.PC	0.412657
total silique count	rosette area v2 (14 DAS)	4	3	testScore.R2	-1.925
total silique count	rosette area v2 (14 DAS)	4	3	testScore.PC	0.874621
total silique count	rosette area v2 (14 DAS)	4	4	testScore.R2	0.000344125
total silique count	rosette area v2 (14 DAS)	4	4	testScore.PC	0.208913
total silique count	rosette area v2 (14 DAS)	4	5	testScore.R2	-0.530748
total silique count	rosette area v2 (14 DAS)	4	5	testScore.PC	0.0821724
total silique count	rosette area v2 (14 DAS)	4	6	testScore.R2	-0.0476857
total silique count	rosette area v2 (14 DAS)	4	6	testScore.PC	0.639512
total silique count	rosette area v2 (14 DAS)	4	7	testScore.R2	-0.3112
total silique count	rosette area v2 (14 DAS)	4	7	testScore.PC	-0.133538
total silique count	rosette area v2 (14 DAS)	4	8	testScore.R2	0.164626
total silique count	rosette area v2 (14 DAS)	4	8	testScore.PC	0.793841
total silique count	rosette area v2 (14 DAS)	4	9	testScore.R2	0.0928139
total silique count	rosette area v2 (14 DAS)	4	9	testScore.PC	0.586701
total silique count	rosette area v2 (14 DAS)	5	0	testScore.R2	0.473493
total silique count	rosette area v2 (14 DAS)	5	0	testScore.PC	0.878782
total silique count	rosette area v2 (14 DAS)	5	1	testScore.R2	-1.26313
total silique count	rosette area v2 (14 DAS)	5	1	testScore.PC	-0.30065
total silique count	rosette area v2 (14 DAS)	5	2	testScore.R2	-0.307516
total silique count	rosette area v2 (14 DAS)	5	2	testScore.PC	0.326088
total silique count	rosette area v2 (14 DAS)	5	3	testScore.R2	-0.0324762
total silique count	rosette area v2 (14 DAS)	5	3	testScore.PC	0.124966
total silique count	rosette area v2 (14 DAS)	5	4	testScore.R2	-0.422582
total silique count	rosette area v2 (14 DAS)	5	4	testScore.PC	0.440076
total silique count	rosette area v2 (14 DAS)	5	5	testScore.R2	-0.360188
total silique count	rosette area v2 (14 DAS)	5	5	testScore.PC	0.931165
total silique count	rosette area v2 (14 DAS)	5	6	testScore.R2	-0.0806931
total silique count	rosette area v2 (14 DAS)	5	6	testScore.PC	0.709677
total silique count	rosette area v2 (14 DAS)	5	7	testScore.R2	-0.0727583
total silique count	rosette area v2 (14 DAS)	5	7	testScore.PC	0.258138
total silique count	rosette area v2 (14 DAS)	5	8	testScore.R2	-0.288931
total silique count	rosette area v2 (14 DAS)	5	8	testScore.PC	-0.289872
total silique count	rosette area v2 (14 DAS)	5	9	testScore.R2	-0.845935
total silique count	rosette area v2 (14 DAS)	5	9	testScore.PC	0.263748
total silique count	rosette area v2 (14 DAS)	6	0	testScore.R2	0.448681
total silique count	rosette area v2 (14 DAS)	6	0	testScore.PC	0.744973
total silique count	rosette area v2 (14 DAS)	6	1	testScore.R2	-0.208146
total silique count	rosette area v2 (14 DAS)	6	1	testScore.PC	-0.0716837
total silique count	rosette area v2 (14 DAS)	6	2	testScore.R2	0.526296
total silique count	rosette area v2 (14 DAS)	6	2	testScore.PC	0.729854
total silique count	rosette area v2 (14 DAS)	6	3	testScore.R2	0.732056
total silique count	rosette area v2 (14 DAS)	6	3	testScore.PC	0.942632
total silique count	rosette area v2 (14 DAS)	6	4	testScore.R2	0.415094
total silique count	rosette area v2 (14 DAS)	6	4	testScore.PC	0.719681
total silique count	rosette area v2 (14 DAS)	6	5	testScore.R2	-0.801276
total silique count	rosette area v2 (14 DAS)	6	5	testScore.PC	-0.562533
total silique count	rosette area v2 (14 DAS)	6	6	testScore.R2	-0.839717
total silique count	rosette area v2 (14 DAS)	6	6	testScore.PC	-0.0193982
total silique count	rosette area v2 (14 DAS)	6	7	testScore.R2	0.201579
total silique count	rosette area v2 (14 DAS)	6	7	testScore.PC	0.571162
total silique count	rosette area v2 (14 DAS)	6	8	testScore.R2	0.0164619
total silique count	rosette area v2 (14 DAS)	6	8	testScore.PC	0.373765
total silique count	rosette area v2 (14 DAS)	6	9	testScore.R2	-0.330282
total silique count	rosette area v2 (14 DAS)	6	9	testScore.PC	0.175451
total silique count	rosette area v2 (14 DAS)	7	0	testScore.R2	-1.10025
total silique count	rosette area v2 (14 DAS)	7	0	testScore.PC	-0.44185
total silique count	rosette area v2 (14 DAS)	7	1	testScore.R2	-0.244366
total silique count	rosette area v2 (14 DAS)	7	1	testScore.PC	0.424819
total silique count	rosette area v2 (14 DAS)	7	2	testScore.R2	0.401265
total silique count	rosette area v2 (14 DAS)	7	2	testScore.PC	0.6671
total silique count	rosette area v2 (14 DAS)	7	3	testScore.R2	-0.074431
total silique count	rosette area v2 (14 DAS)	7	3	testScore.PC	0.395667
total silique count	rosette area v2 (14 DAS)	7	4	testScore.R2	-0.250821
total silique count	rosette area v2 (14 DAS)	7	4	testScore.PC	0.0787204
total silique count	rosette area v2 (14 DAS)	7	5	testScore.R2	-0.179408
total silique count	rosette area v2 (14 DAS)	7	5	testScore.PC	-0.3473
total silique count	rosette area v2 (14 DAS)	7	6	testScore.R2	-0.676487
total silique count	rosette area v2 (14 DAS)	7	6	testScore.PC	0.120533
total silique count	rosette area v2 (14 DAS)	7	7	testScore.R2	0.0956322
total silique count	rosette area v2 (14 DAS)	7	7	testScore.PC	0.542074
total silique count	rosette area v2 (14 DAS)	7	8	testScore.R2	-0.797298
total silique count	rosette area v2 (14 DAS)	7	8	testScore.PC	-0.330442
total silique count	rosette area v2 (14 DAS)	7	9	testScore.R2	0.523843
total silique count	rosette area v2 (14 DAS)	7	9	testScore.PC	0.743521
total silique count	rosette area v2 (14 DAS)	8	0	testScore.R2	0.123227
total silique count	rosette area v2 (14 DAS)	8	0	testScore.PC	0.440937
total silique count	rosette area v2 (14 DAS)	8	1	testScore.R2	-0.847783
total silique count	rosette area v2 (14 DAS)	8	1	testScore.PC	0.483848
total silique count	rosette area v2 (14 DAS)	8	2	testScore.R2	0.0739449
total silique count	rosette area v2 (14 DAS)	8	2	testScore.PC	0.596508
total silique count	rosette area v2 (14 DAS)	8	3	testScore.R2	0.405174
total silique count	rosette area v2 (14 DAS)	8	3	testScore.PC	0.697041
total silique count	rosette area v2 (14 DAS)	8	4	testScore.R2	-3.35062
total silique count	rosette area v2 (14 DAS)	8	4	testScore.PC	0.240517
total silique count	rosette area v2 (14 DAS)	8	5	testScore.R2	-0.414911
total silique count	rosette area v2 (14 DAS)	8	5	testScore.PC	-0.156609
total silique count	rosette area v2 (14 DAS)	8	6	testScore.R2	-1.19279
total silique count	rosette area v2 (14 DAS)	8	6	testScore.PC	0.618745
total silique count	rosette area v2 (14 DAS)	8	7	testScore.R2	0.141136
total silique count	rosette area v2 (14 DAS)	8	7	testScore.PC	0.555192
total silique count	rosette area v2 (14 DAS)	8	8	testScore.R2	-0.612729
total silique count	rosette area v2 (14 DAS)	8	8	testScore.PC	-0.122171
total silique count	rosette area v2 (14 DAS)	8	9	testScore.R2	0.14276
total silique count	rosette area v2 (14 DAS)	8	9	testScore.PC	0.429072
branch count stem 1	rosette area v2 (18 DAS)	0	0	testScore.R2	0.20429
branch count stem 1	rosette area v2 (18 DAS)	0	0	testScore.PC	0.512636
branch count stem 1	rosette area v2 (18 DAS)	0	1	testScore.R2	0.0524101
branch count stem 1	rosette area v2 (18 DAS)	0	1	testScore.PC	0.465697
branch count stem 1	rosette area v2 (18 DAS)	0	2	testScore.R2	0.028516
branch count stem 1	rosette area v2 (18 DAS)	0	2	testScore.PC	0.550146
branch count stem 1	rosette area v2 (18 DAS)	0	3	testScore.R2	0.234281
branch count stem 1	rosette area v2 (18 DAS)	0	3	testScore.PC	0.529911
branch count stem 1	rosette area v2 (18 DAS)	0	4	testScore.R2	0.321175
branch count stem 1	rosette area v2 (18 DAS)	0	4	testScore.PC	0.757239
branch count stem 1	rosette area v2 (18 DAS)	0	5	testScore.R2	0.144358
branch count stem 1	rosette area v2 (18 DAS)	0	5	testScore.PC	0.470428
branch count stem 1	rosette area v2 (18 DAS)	0	6	testScore.R2	0.402946
branch count stem 1	rosette area v2 (18 DAS)	0	6	testScore.PC	0.668506
branch count stem 1	rosette area v2 (18 DAS)	0	7	testScore.R2	-0.10846
branch count stem 1	rosette area v2 (18 DAS)	0	7	testScore.PC	0.0337999
branch count stem 1	rosette area v2 (18 DAS)	0	8	testScore.R2	-0.345192
branch count stem 1	rosette area v2 (18 DAS)	0	8	testScore.PC	-0.0111596
branch count stem 1	rosette area v2 (18 DAS)	0	9	testScore.R2	-0.498365
branch count stem 1	rosette area v2 (18 DAS)	0	9	testScore.PC	0.244546
branch count stem 1	rosette area v2 (18 DAS)	1	0	testScore.R2	0.373333
branch count stem 1	rosette area v2 (18 DAS)	1	0	testScore.PC	0.804464
branch count stem 1	rosette area v2 (18 DAS)	1	1	testScore.R2	0.371687
branch count stem 1	rosette area v2 (18 DAS)	1	1	testScore.PC	0.65206
branch count stem 1	rosette area v2 (18 DAS)	1	2	testScore.R2	0.327648
branch count stem 1	rosette area v2 (18 DAS)	1	2	testScore.PC	0.641277
branch count stem 1	rosette area v2 (18 DAS)	1	3	testScore.R2	0.234149
branch count stem 1	rosette area v2 (18 DAS)	1	3	testScore.PC	0.702205
branch count stem 1	rosette area v2 (18 DAS)	1	4	testScore.R2	-0.799609
branch count stem 1	rosette area v2 (18 DAS)	1	4	testScore.PC	0.627659
branch count stem 1	rosette area v2 (18 DAS)	1	5	testScore.R2	-0.498734
branch count stem 1	rosette area v2 (18 DAS)	1	5	testScore.PC	-0.351068
branch count stem 1	rosette area v2 (18 DAS)	1	6	testScore.R2	-0.273089
branch count stem 1	rosette area v2 (18 DAS)	1	6	testScore.PC	-0.41734
branch count stem 1	rosette area v2 (18 DAS)	1	7	testScore.R2	-1.7405
branch count stem 1	rosette area v2 (18 DAS)	1	7	testScore.PC	0.122499
branch count stem 1	rosette area v2 (18 DAS)	1	8	testScore.R2	-0.342479
branch count stem 1	rosette area v2 (18 DAS)	1	8	testScore.PC	0.0405118
branch count stem 1	rosette area v2 (18 DAS)	1	9	testScore.R2	0.671756
branch count stem 1	rosette area v2 (18 DAS)	1	9	testScore.PC	0.822686
branch count stem 1	rosette area v2 (18 DAS)	2	0	testScore.R2	-0.353338
branch count stem 1	rosette area v2 (18 DAS)	2	0	testScore.PC	0.106806
branch count stem 1	rosette area v2 (18 DAS)	2	1	testScore.R2	0.052639
branch count stem 1	rosette area v2 (18 DAS)	2	1	testScore.PC	0.500954
branch count stem 1	rosette area v2 (18 DAS)	2	2	testScore.R2	-0.206418
branch count stem 1	rosette area v2 (18 DAS)	2	2	testScore.PC	0.0820226
branch count stem 1	rosette area v2 (18 DAS)	2	3	testScore.R2	-1.91193
branch count stem 1	rosette area v2 (18 DAS)	2	3	testScore.PC	0.0293664
branch count stem 1	rosette area v2 (18 DAS)	2	4	testScore.R2	0.44812
branch count stem 1	rosette area v2 (18 DAS)	2	4	testScore.PC	0.851576
branch count stem 1	rosette area v2 (18 DAS)	2	5	testScore.R2	0.00349968
branch count stem 1	rosette area v2 (18 DAS)	2	5	testScore.PC	0.183538
branch count stem 1	rosette area v2 (18 DAS)	2	6	testScore.R2	-0.163085
branch count stem 1	rosette area v2 (18 DAS)	2	6	testScore.PC	0.244565
branch count stem 1	rosette area v2 (18 DAS)	2	7	testScore.R2	0.32037
branch count stem 1	rosette area v2 (18 DAS)	2	7	testScore.PC	0.766677
branch count stem 1	rosette area v2 (18 DAS)	2	8	testScore.R2	-0.273181
branch count stem 1	rosette area v2 (18 DAS)	2	8	testScore.PC	0.242459
branch count stem 1	rosette area v2 (18 DAS)	2	9	testScore.R2	-0.115044
branch count stem 1	rosette area v2 (18 DAS)	2	9	testScore.PC	0.42665
branch count stem 1	rosette area v2 (18 DAS)	3	0	testScore.R2	0.245158
branch count stem 1	rosette area v2 (18 DAS)	3	0	testScore.PC	0.677926
branch count stem 1	rosette area v2 (18 DAS)	3	1	testScore.R2	-0.0746421
branch count stem 1	rosette area v2 (18 DAS)	3	1	testScore.PC	0.250422
branch count stem 1	rosette area v2 (18 DAS)	3	2	testScore.R2	0.356377
branch count stem 1	rosette area v2 (18 DAS)	3	2	testScore.PC	0.602428
branch count stem 1	rosette area v2 (18 DAS)	3	3	testScore.R2	-0.119407
branch count stem 1	rosette area v2 (18 DAS)	3	3	testScore.PC	-0.267054
branch count stem 1	rosette area v2 (18 DAS)	3	4	testScore.R2	0.305435
branch count stem 1	rosette area v2 (18 DAS)	3	4	testScore.PC	0.575272
branch count stem 1	rosette area v2 (18 DAS)	3	5	testScore.R2	0.068916
branch count stem 1	rosette area v2 (18 DAS)	3	5	testScore.PC	0.281785
branch count stem 1	rosette area v2 (18 DAS)	3	6	testScore.R2	0.00389524
branch count stem 1	rosette area v2 (18 DAS)	3	6	testScore.PC	0.280672
branch count stem 1	rosette area v2 (18 DAS)	3	7	testScore.R2	-0.25635
branch count stem 1	rosette area v2 (18 DAS)	3	7	testScore.PC	0.55975
branch count stem 1	rosette area v2 (18 DAS)	3	8	testScore.R2	0.291716
branch count stem 1	rosette area v2 (18 DAS)	3	8	testScore.PC	0.656354
branch count stem 1	rosette area v2 (18 DAS)	3	9	testScore.R2	-0.772796
branch count stem 1	rosette area v2 (18 DAS)	3	9	testScore.PC	0.23706
branch count stem 1	rosette area v2 (18 DAS)	4	0	testScore.R2	0.0657826
branch count stem 1	rosette area v2 (18 DAS)	4	0	testScore.PC	0.498667
branch count stem 1	rosette area v2 (18 DAS)	4	1	testScore.R2	-0.141745
branch count stem 1	rosette area v2 (18 DAS)	4	1	testScore.PC	-0.0789864
branch count stem 1	rosette area v2 (18 DAS)	4	2	testScore.R2	-0.203765
branch count stem 1	rosette area v2 (18 DAS)	4	2	testScore.PC	0.566313
branch count stem 1	rosette area v2 (18 DAS)	4	3	testScore.R2	0.508539
branch count stem 1	rosette area v2 (18 DAS)	4	3	testScore.PC	0.880604
branch count stem 1	rosette area v2 (18 DAS)	4	4	testScore.R2	-0.447139
branch count stem 1	rosette area v2 (18 DAS)	4	4	testScore.PC	-0.556988
branch count stem 1	rosette area v2 (18 DAS)	4	5	testScore.R2	-0.109893
branch count stem 1	rosette area v2 (18 DAS)	4	5	testScore.PC	0.0182054
branch count stem 1	rosette area v2 (18 DAS)	4	6	testScore.R2	-0.21012
branch count stem 1	rosette area v2 (18 DAS)	4	6	testScore.PC	0.796526
branch count stem 1	rosette area v2 (18 DAS)	4	7	testScore.R2	-0.0702895
branch count stem 1	rosette area v2 (18 DAS)	4	7	testScore.PC	0.117288
branch count stem 1	rosette area v2 (18 DAS)	4	8	testScore.R2	0.512237
branch count stem 1	rosette area v2 (18 DAS)	4	8	testScore.PC	0.744985
branch count stem 1	rosette area v2 (18 DAS)	4	9	testScore.R2	0.415743
branch count stem 1	rosette area v2 (18 DAS)	4	9	testScore.PC	0.684065
branch count stem 1	rosette area v2 (18 DAS)	5	0	testScore.R2	0.319956
branch count stem 1	rosette area v2 (18 DAS)	5	0	testScore.PC	0.577247
branch count stem 1	rosette area v2 (18 DAS)	5	1	testScore.R2	-0.217329
branch count stem 1	rosette area v2 (18 DAS)	5	1	testScore.PC	0.20628
branch count stem 1	rosette area v2 (18 DAS)	5	2	testScore.R2	-0.977846
branch count stem 1	rosette area v2 (18 DAS)	5	2	testScore.PC	-0.158498
branch count stem 1	rosette area v2 (18 DAS)	5	3	testScore.R2	0.149464
branch count stem 1	rosette area v2 (18 DAS)	5	3	testScore.PC	0.433899
branch count stem 1	rosette area v2 (18 DAS)	5	4	testScore.R2	-0.382546
branch count stem 1	rosette area v2 (18 DAS)	5	4	testScore.PC	0.156098
branch count stem 1	rosette area v2 (18 DAS)	5	5	testScore.R2	0.205438
branch count stem 1	rosette area v2 (18 DAS)	5	5	testScore.PC	0.940555
branch count stem 1	rosette area v2 (18 DAS)	5	6	testScore.R2	0.174204
branch count stem 1	rosette area v2 (18 DAS)	5	6	testScore.PC	0.918618
branch count stem 1	rosette area v2 (18 DAS)	5	7	testScore.R2	0.157491
branch count stem 1	rosette area v2 (18 DAS)	5	7	testScore.PC	0.471074
branch count stem 1	rosette area v2 (18 DAS)	5	8	testScore.R2	-0.342916
branch count stem 1	rosette area v2 (18 DAS)	5	8	testScore.PC	-0.380644
branch count stem 1	rosette area v2 (18 DAS)	5	9	testScore.R2	-1.12756
branch count stem 1	rosette area v2 (18 DAS)	5	9	testScore.PC	-0.0443334
branch count stem 1	rosette area v2 (18 DAS)	6	0	testScore.R2	0.219819
branch count stem 1	rosette area v2 (18 DAS)	6	0	testScore.PC	0.510015
branch count stem 1	rosette area v2 (18 DAS)	6	1	testScore.R2	0.0943889
branch count stem 1	rosette area v2 (18 DAS)	6	1	testScore.PC	0.309781
branch count stem 1	rosette area v2 (18 DAS)	6	2	testScore.R2	0.454404
branch count stem 1	rosette area v2 (18 DAS)	6	2	testScore.PC	0.76338
branch count stem 1	rosette area v2 (18 DAS)	6	3	testScore.R2	0.400648
branch count stem 1	rosette area v2 (18 DAS)	6	3	testScore.PC	0.633369
branch count stem 1	rosette area v2 (18 DAS)	6	4	testScore.R2	0.10929
branch count stem 1	rosette area v2 (18 DAS)	6	4	testScore.PC	0.339817
branch count stem 1	rosette area v2 (18 DAS)	6	5	testScore.R2	-0.416764
branch count stem 1	rosette area v2 (18 DAS)	6	5	testScore.PC	-0.0501758
branch count stem 1	rosette area v2 (18 DAS)	6	6	testScore.R2	-1.04386
branch count stem 1	rosette area v2 (18 DAS)	6	6	testScore.PC	-0.344433
branch count stem 1	rosette area v2 (18 DAS)	6	7	testScore.R2	0.288208
branch count stem 1	rosette area v2 (18 DAS)	6	7	testScore.PC	0.784569
branch count stem 1	rosette area v2 (18 DAS)	6	8	testScore.R2	0.406327
branch count stem 1	rosette area v2 (18 DAS)	6	8	testScore.PC	0.827046
branch count stem 1	rosette area v2 (18 DAS)	6	9	testScore.R2	-0.0129026
branch count stem 1	rosette area v2 (18 DAS)	6	9	testScore.PC	0.393123
branch count stem 1	rosette area v2 (18 DAS)	7	0	testScore.R2	-0.674587
branch count stem 1	rosette area v2 (18 DAS)	7	0	testScore.PC	-0.44373
branch count stem 1	rosette area v2 (18 DAS)	7	1	testScore.R2	-0.53568
branch count stem 1	rosette area v2 (18 DAS)	7	1	testScore.PC	0.462113
branch count stem 1	rosette area v2 (18 DAS)	7	2	testScore.R2	0.00115337
branch count stem 1	rosette area v2 (18 DAS)	7	2	testScore.PC	0.414906
branch count stem 1	rosette area v2 (18 DAS)	7	3	testScore.R2	-0.884913
branch count stem 1	rosette area v2 (18 DAS)	7	3	testScore.PC	0.231048
branch count stem 1	rosette area v2 (18 DAS)	7	4	testScore.R2	-1.13791
branch count stem 1	rosette area v2 (18 DAS)	7	4	testScore.PC	-0.132511
branch count stem 1	rosette area v2 (18 DAS)	7	5	testScore.R2	-0.0792413
branch count stem 1	rosette area v2 (18 DAS)	7	5	testScore.PC	0.0940471
branch count stem 1	rosette area v2 (18 DAS)	7	6	testScore.R2	-0.445777
branch count stem 1	rosette area v2 (18 DAS)	7	6	testScore.PC	0.230109
branch count stem 1	rosette area v2 (18 DAS)	7	7	testScore.R2	0.513391
branch count stem 1	rosette area v2 (18 DAS)	7	7	testScore.PC	0.81984
branch count stem 1	rosette area v2 (18 DAS)	7	8	testScore.R2	-0.0947644
branch count stem 1	rosette area v2 (18 DAS)	7	8	testScore.PC	0.498397
branch count stem 1	rosette area v2 (18 DAS)	7	9	testScore.R2	0.287676
branch count stem 1	rosette area v2 (18 DAS)	7	9	testScore.PC	0.570865
branch count stem 1	rosette area v2 (18 DAS)	8	0	testScore.R2	-0.00185101
branch count stem 1	rosette area v2 (18 DAS)	8	0	testScore.PC	0.240691
branch count stem 1	rosette area v2 (18 DAS)	8	1	testScore.R2	0.0635103
branch count stem 1	rosette area v2 (18 DAS)	8	1	testScore.PC	0.292717
branch count stem 1	rosette area v2 (18 DAS)	8	2	testScore.R2	-0.237914
branch count stem 1	rosette area v2 (18 DAS)	8	2	testScore.PC	0.367365
branch count stem 1	rosette area v2 (18 DAS)	8	3	testScore.R2	0.232346
branch count stem 1	rosette area v2 (18 DAS)	8	3	testScore.PC	0.726631
branch count stem 1	rosette area v2 (18 DAS)	8	4	testScore.R2	-0.706288
branch count stem 1	rosette area v2 (18 DAS)	8	4	testScore.PC	0.299877
branch count stem 1	rosette area v2 (18 DAS)	8	5	testScore.R2	0.00291226
branch count stem 1	rosette area v2 (18 DAS)	8	5	testScore.PC	0.757617
branch count stem 1	rosette area v2 (18 DAS)	8	6	testScore.R2	-0.0469039
branch count stem 1	rosette area v2 (18 DAS)	8	6	testScore.PC	0.364618
branch count stem 1	rosette area v2 (18 DAS)	8	7	testScore.R2	0.0822844
branch count stem 1	rosette area v2 (18 DAS)	8	7	testScore.PC	0.472567
branch count stem 1	rosette area v2 (18 DAS)	8	8	testScore.R2	-0.140792
branch count stem 1	rosette area v2 (18 DAS)	8	8	testScore.PC	0.280182
branch count stem 1	rosette area v2 (18 DAS)	8	9	testScore.R2	0.230839
branch count stem 1	rosette area v2 (18 DAS)	8	9	testScore.PC	0.609592
branch count stem 1/length stem 1	rosette area v2 (18 DAS)	0	0	testScore.R2	-0.0134069
branch count stem 1/length stem 1	rosette area v2 (18 DAS)	0	0	testScore.PC	0.145088
branch count stem 1/length stem 1	rosette area v2 (18 DAS)	0	1	testScore.R2	-0.367849
branch count stem 1/length stem 1	rosette area v2 (18 DAS)	0	1	testScore.PC	0.704389
branch count stem 1/length stem 1	rosette area v2 (18 DAS)	0	2	testScore.R2	-0.307307
branch count stem 1/length stem 1	rosette area v2 (18 DAS)	0	2	testScore.PC	-0.234059
branch count stem 1/length stem 1	rosette area v2 (18 DAS)	0	3	testScore.R2	-0.438614
branch count stem 1/length stem 1	rosette area v2 (18 DAS)	0	3	testScore.PC	0.400991
branch count stem 1/length stem 1	rosette area v2 (18 DAS)	0	4	testScore.R2	0.267441
branch count stem 1/length stem 1	rosette area v2 (18 DAS)	0	4	testScore.PC	0.625683
branch count stem 1/length stem 1	rosette area v2 (18 DAS)	0	5	testScore.R2	0.210557
branch count stem 1/length stem 1	rosette area v2 (18 DAS)	0	5	testScore.PC	0.678915
branch count stem 1/length stem 1	rosette area v2 (18 DAS)	0	6	testScore.R2	-1.30891
branch count stem 1/length stem 1	rosette area v2 (18 DAS)	0	6	testScore.PC	-0.4255
branch count stem 1/length stem 1	rosette area v2 (18 DAS)	0	7	testScore.R2	0.260585
branch count stem 1/length stem 1	rosette area v2 (18 DAS)	0	7	testScore.PC	0.529218
branch count stem 1/length stem 1	rosette area v2 (18 DAS)	0	8	testScore.R2	0.281557
branch count stem 1/length stem 1	rosette area v2 (18 DAS)	0	8	testScore.PC	0.580431
branch count stem 1/length stem 1	rosette area v2 (18 DAS)	0	9	testScore.R2	0.124737
branch count stem 1/length stem 1	rosette area v2 (18 DAS)	0	9	testScore.PC	0.557683
branch count stem 1/length stem 1	rosette area v2 (18 DAS)	1	0	testScore.R2	0.209831
branch count stem 1/length stem 1	rosette area v2 (18 DAS)	1	0	testScore.PC	0.602734
branch count stem 1/length stem 1	rosette area v2 (18 DAS)	1	1	testScore.R2	0.347953
branch count stem 1/length stem 1	rosette area v2 (18 DAS)	1	1	testScore.PC	0.593267
branch count stem 1/length stem 1	rosette area v2 (18 DAS)	1	2	testScore.R2	0.405872
branch count stem 1/length stem 1	rosette area v2 (18 DAS)	1	2	testScore.PC	0.693967
branch count stem 1/length stem 1	rosette area v2 (18 DAS)	1	3	testScore.R2	0.521072
branch count stem 1/length stem 1	rosette area v2 (18 DAS)	1	3	testScore.PC	0.724292
branch count stem 1/length stem 1	rosette area v2 (18 DAS)	1	4	testScore.R2	0.0292227
branch count stem 1/length stem 1	rosette area v2 (18 DAS)	1	4	testScore.PC	0.451208
branch count stem 1/length stem 1	rosette area v2 (18 DAS)	1	5	testScore.R2	-0.844436
branch count stem 1/length stem 1	rosette area v2 (18 DAS)	1	5	testScore.PC	-0.689998
branch count stem 1/length stem 1	rosette area v2 (18 DAS)	1	6	testScore.R2	0.00267792
branch count stem 1/length stem 1	rosette area v2 (18 DAS)	1	6	testScore.PC	0.352109
branch count stem 1/length stem 1	rosette area v2 (18 DAS)	1	7	testScore.R2	-0.0887074
branch count stem 1/length stem 1	rosette area v2 (18 DAS)	1	7	testScore.PC	0.414099
branch count stem 1/length stem 1	rosette area v2 (18 DAS)	1	8	testScore.R2	0.12329
branch count stem 1/length stem 1	rosette area v2 (18 DAS)	1	8	testScore.PC	0.630161
branch count stem 1/length stem 1	rosette area v2 (18 DAS)	1	9	testScore.R2	0.278016
branch count stem 1/length stem 1	rosette area v2 (18 DAS)	1	9	testScore.PC	0.60708
branch count stem 1/length stem 1	rosette area v2 (18 DAS)	2	0	testScore.R2	0.423736
branch count stem 1/length stem 1	rosette area v2 (18 DAS)	2	0	testScore.PC	0.679531
branch count stem 1/length stem 1	rosette area v2 (18 DAS)	2	1	testScore.R2	0.0303892
branch count stem 1/length stem 1	rosette area v2 (18 DAS)	2	1	testScore.PC	0.338695
branch count stem 1/length stem 1	rosette area v2 (18 DAS)	2	2	testScore.R2	0.190088
branch count stem 1/length stem 1	rosette area v2 (18 DAS)	2	2	testScore.PC	0.853037
branch count stem 1/length stem 1	rosette area v2 (18 DAS)	2	3	testScore.R2	-2.11945
branch count stem 1/length stem 1	rosette area v2 (18 DAS)	2	3	testScore.PC	0.0122078
branch count stem 1/length stem 1	rosette area v2 (18 DAS)	2	4	testScore.R2	0.274295
branch count stem 1/length stem 1	rosette area v2 (18 DAS)	2	4	testScore.PC	0.606562
branch count stem 1/length stem 1	rosette area v2 (18 DAS)	2	5	testScore.R2	-0.164184
branch count stem 1/length stem 1	rosette area v2 (18 DAS)	2	5	testScore.PC	0.304261
branch count stem 1/length stem 1	rosette area v2 (18 DAS)	2	6	testScore.R2	-0.215162
branch count stem 1/length stem 1	rosette area v2 (18 DAS)	2	6	testScore.PC	0.285715
branch count stem 1/length stem 1	rosette area v2 (18 DAS)	2	7	testScore.R2	0.0204992
branch count stem 1/length stem 1	rosette area v2 (18 DAS)	2	7	testScore.PC	0.311524
branch count stem 1/length stem 1	rosette area v2 (18 DAS)	2	8	testScore.R2	-1.81282
branch count stem 1/length stem 1	rosette area v2 (18 DAS)	2	8	testScore.PC	-0.0451923
branch count stem 1/length stem 1	rosette area v2 (18 DAS)	2	9	testScore.R2	0.135213
branch count stem 1/length stem 1	rosette area v2 (18 DAS)	2	9	testScore.PC	0.399303
branch count stem 1/length stem 1	rosette area v2 (18 DAS)	3	0	testScore.R2	-0.39362
branch count stem 1/length stem 1	rosette area v2 (18 DAS)	3	0	testScore.PC	0.24248
branch count stem 1/length stem 1	rosette area v2 (18 DAS)	3	1	testScore.R2	-0.088438
branch count stem 1/length stem 1	rosette area v2 (18 DAS)	3	1	testScore.PC	0.358716
branch count stem 1/length stem 1	rosette area v2 (18 DAS)	3	2	testScore.R2	0.404415
branch count stem 1/length stem 1	rosette area v2 (18 DAS)	3	2	testScore.PC	0.781711
branch count stem 1/length stem 1	rosette area v2 (18 DAS)	3	3	testScore.R2	0.348287
branch count stem 1/length stem 1	rosette area v2 (18 DAS)	3	3	testScore.PC	0.593251
branch count stem 1/length stem 1	rosette area v2 (18 DAS)	3	4	testScore.R2	-0.831095
branch count stem 1/length stem 1	rosette area v2 (18 DAS)	3	4	testScore.PC	0.192926
branch count stem 1/length stem 1	rosette area v2 (18 DAS)	3	5	testScore.R2	-0.317172
branch count stem 1/length stem 1	rosette area v2 (18 DAS)	3	5	testScore.PC	0.589073
branch count stem 1/length stem 1	rosette area v2 (18 DAS)	3	6	testScore.R2	-1.15152
branch count stem 1/length stem 1	rosette area v2 (18 DAS)	3	6	testScore.PC	0.110402
branch count stem 1/length stem 1	rosette area v2 (18 DAS)	3	7	testScore.R2	-0.13005
branch count stem 1/length stem 1	rosette area v2 (18 DAS)	3	7	testScore.PC	0.580091
branch count stem 1/length stem 1	rosette area v2 (18 DAS)	3	8	testScore.R2	0.430645
branch count stem 1/length stem 1	rosette area v2 (18 DAS)	3	8	testScore.PC	0.79042
branch count stem 1/length stem 1	rosette area v2 (18 DAS)	3	9	testScore.R2	0.285293
branch count stem 1/length stem 1	rosette area v2 (18 DAS)	3	9	testScore.PC	0.716967
branch count stem 1/length stem 1	rosette area v2 (18 DAS)	4	0	testScore.R2	-1.09978
branch count stem 1/length stem 1	rosette area v2 (18 DAS)	4	0	testScore.PC	-0.0532786
branch count stem 1/length stem 1	rosette area v2 (18 DAS)	4	1	testScore.R2	-0.681661
branch count stem 1/length stem 1	rosette area v2 (18 DAS)	4	1	testScore.PC	0.435175
branch count stem 1/length stem 1	rosette area v2 (18 DAS)	4	2	testScore.R2	-0.0163992
branch count stem 1/length stem 1	rosette area v2 (18 DAS)	4	2	testScore.PC	0.198415
branch count stem 1/length stem 1	rosette area v2 (18 DAS)	4	3	testScore.R2	0.33493
branch count stem 1/length stem 1	rosette area v2 (18 DAS)	4	3	testScore.PC	0.712873
branch count stem 1/length stem 1	rosette area v2 (18 DAS)	4	4	testScore.R2	0.13768
branch count stem 1/length stem 1	rosette area v2 (18 DAS)	4	4	testScore.PC	0.559792
branch count stem 1/length stem 1	rosette area v2 (18 DAS)	4	5	testScore.R2	-0.26045
branch count stem 1/length stem 1	rosette area v2 (18 DAS)	4	5	testScore.PC	0.279021
branch count stem 1/length stem 1	rosette area v2 (18 DAS)	4	6	testScore.R2	0.647936
branch count stem 1/length stem 1	rosette area v2 (18 DAS)	4	6	testScore.PC	0.812863
branch count stem 1/length stem 1	rosette area v2 (18 DAS)	4	7	testScore.R2	0.0666786
branch count stem 1/length stem 1	rosette area v2 (18 DAS)	4	7	testScore.PC	0.555828
branch count stem 1/length stem 1	rosette area v2 (18 DAS)	4	8	testScore.R2	-1.10482
branch count stem 1/length stem 1	rosette area v2 (18 DAS)	4	8	testScore.PC	0.273387
branch count stem 1/length stem 1	rosette area v2 (18 DAS)	4	9	testScore.R2	0.309858
branch count stem 1/length stem 1	rosette area v2 (18 DAS)	4	9	testScore.PC	0.742243
branch count stem 1/length stem 1	rosette area v2 (18 DAS)	5	0	testScore.R2	-1.30688
branch count stem 1/length stem 1	rosette area v2 (18 DAS)	5	0	testScore.PC	0.592361
branch count stem 1/length stem 1	rosette area v2 (18 DAS)	5	1	testScore.R2	-0.280329
branch count stem 1/length stem 1	rosette area v2 (18 DAS)	5	1	testScore.PC	0.0384795
branch count stem 1/length stem 1	rosette area v2 (18 DAS)	5	2	testScore.R2	0.114481
branch count stem 1/length stem 1	rosette area v2 (18 DAS)	5	2	testScore.PC	0.850619
branch count stem 1/length stem 1	rosette area v2 (18 DAS)	5	3	testScore.R2	0.0363261
branch count stem 1/length stem 1	rosette area v2 (18 DAS)	5	3	testScore.PC	0.222457
branch count stem 1/length stem 1	rosette area v2 (18 DAS)	5	4	testScore.R2	-0.240923
branch count stem 1/length stem 1	rosette area v2 (18 DAS)	5	4	testScore.PC	-0.290235
branch count stem 1/length stem 1	rosette area v2 (18 DAS)	5	5	testScore.R2	0.235175
branch count stem 1/length stem 1	rosette area v2 (18 DAS)	5	5	testScore.PC	0.773332
branch count stem 1/length stem 1	rosette area v2 (18 DAS)	5	6	testScore.R2	0.231156
branch count stem 1/length stem 1	rosette area v2 (18 DAS)	5	6	testScore.PC	0.519975
branch count stem 1/length stem 1	rosette area v2 (18 DAS)	5	7	testScore.R2	0.464205
branch count stem 1/length stem 1	rosette area v2 (18 DAS)	5	7	testScore.PC	0.70339
branch count stem 1/length stem 1	rosette area v2 (18 DAS)	5	8	testScore.R2	-0.218677
branch count stem 1/length stem 1	rosette area v2 (18 DAS)	5	8	testScore.PC	-0.0387994
branch count stem 1/length stem 1	rosette area v2 (18 DAS)	5	9	testScore.R2	0.258073
branch count stem 1/length stem 1	rosette area v2 (18 DAS)	5	9	testScore.PC	0.841817
branch count stem 1/length stem 1	rosette area v2 (18 DAS)	6	0	testScore.R2	0.151945
branch count stem 1/length stem 1	rosette area v2 (18 DAS)	6	0	testScore.PC	0.394427
branch count stem 1/length stem 1	rosette area v2 (18 DAS)	6	1	testScore.R2	-0.134883
branch count stem 1/length stem 1	rosette area v2 (18 DAS)	6	1	testScore.PC	0.156805
branch count stem 1/length stem 1	rosette area v2 (18 DAS)	6	2	testScore.R2	0.172088
branch count stem 1/length stem 1	rosette area v2 (18 DAS)	6	2	testScore.PC	0.463215
branch count stem 1/length stem 1	rosette area v2 (18 DAS)	6	3	testScore.R2	-0.57891
branch count stem 1/length stem 1	rosette area v2 (18 DAS)	6	3	testScore.PC	-0.417897
branch count stem 1/length stem 1	rosette area v2 (18 DAS)	6	4	testScore.R2	0.146651
branch count stem 1/length stem 1	rosette area v2 (18 DAS)	6	4	testScore.PC	0.453513
branch count stem 1/length stem 1	rosette area v2 (18 DAS)	6	5	testScore.R2	0.228535
branch count stem 1/length stem 1	rosette area v2 (18 DAS)	6	5	testScore.PC	0.657523
branch count stem 1/length stem 1	rosette area v2 (18 DAS)	6	6	testScore.R2	0.410611
branch count stem 1/length stem 1	rosette area v2 (18 DAS)	6	6	testScore.PC	0.807407
branch count stem 1/length stem 1	rosette area v2 (18 DAS)	6	7	testScore.R2	0.215119
branch count stem 1/length stem 1	rosette area v2 (18 DAS)	6	7	testScore.PC	0.751912
branch count stem 1/length stem 1	rosette area v2 (18 DAS)	6	8	testScore.R2	0.318255
branch count stem 1/length stem 1	rosette area v2 (18 DAS)	6	8	testScore.PC	0.607098
branch count stem 1/length stem 1	rosette area v2 (18 DAS)	6	9	testScore.R2	-0.888518
branch count stem 1/length stem 1	rosette area v2 (18 DAS)	6	9	testScore.PC	0.106374
branch count stem 1/length stem 1	rosette area v2 (18 DAS)	7	0	testScore.R2	0.885455
branch count stem 1/length stem 1	rosette area v2 (18 DAS)	7	0	testScore.PC	0.969649
branch count stem 1/length stem 1	rosette area v2 (18 DAS)	7	1	testScore.R2	0.348982
branch count stem 1/length stem 1	rosette area v2 (18 DAS)	7	1	testScore.PC	0.698824
branch count stem 1/length stem 1	rosette area v2 (18 DAS)	7	2	testScore.R2	-0.429648
branch count stem 1/length stem 1	rosette area v2 (18 DAS)	7	2	testScore.PC	0.345177
branch count stem 1/length stem 1	rosette area v2 (18 DAS)	7	3	testScore.R2	-0.065608
branch count stem 1/length stem 1	rosette area v2 (18 DAS)	7	3	testScore.PC	0.308334
branch count stem 1/length stem 1	rosette area v2 (18 DAS)	7	4	testScore.R2	-0.164077
branch count stem 1/length stem 1	rosette area v2 (18 DAS)	7	4	testScore.PC	0.695108
branch count stem 1/length stem 1	rosette area v2 (18 DAS)	7	5	testScore.R2	0.0161365
branch count stem 1/length stem 1	rosette area v2 (18 DAS)	7	5	testScore.PC	0.286144
branch count stem 1/length stem 1	rosette area v2 (18 DAS)	7	6	testScore.R2	-0.200679
branch count stem 1/length stem 1	rosette area v2 (18 DAS)	7	6	testScore.PC	0.263417
branch count stem 1/length stem 1	rosette area v2 (18 DAS)	7	7	testScore.R2	-0.651425
branch count stem 1/length stem 1	rosette area v2 (18 DAS)	7	7	testScore.PC	0.874036
branch count stem 1/length stem 1	rosette area v2 (18 DAS)	7	8	testScore.R2	-0.21679
branch count stem 1/length stem 1	rosette area v2 (18 DAS)	7	8	testScore.PC	0.373617
branch count stem 1/length stem 1	rosette area v2 (18 DAS)	7	9	testScore.R2	-0.612679
branch count stem 1/length stem 1	rosette area v2 (18 DAS)	7	9	testScore.PC	-0.465787
branch count stem 1/length stem 1	rosette area v2 (18 DAS)	8	0	testScore.R2	0.507439
branch count stem 1/length stem 1	rosette area v2 (18 DAS)	8	0	testScore.PC	0.783084
branch count stem 1/length stem 1	rosette area v2 (18 DAS)	8	1	testScore.R2	-0.360674
branch count stem 1/length stem 1	rosette area v2 (18 DAS)	8	1	testScore.PC	0.0551338
branch count stem 1/length stem 1	rosette area v2 (18 DAS)	8	2	testScore.R2	0.295677
branch count stem 1/length stem 1	rosette area v2 (18 DAS)	8	2	testScore.PC	0.708138
branch count stem 1/length stem 1	rosette area v2 (18 DAS)	8	3	testScore.R2	-1.45764
branch count stem 1/length stem 1	rosette area v2 (18 DAS)	8	3	testScore.PC	-0.0648774
branch count stem 1/length stem 1	rosette area v2 (18 DAS)	8	4	testScore.R2	-0.0574089
branch count stem 1/length stem 1	rosette area v2 (18 DAS)	8	4	testScore.PC	0.364953
branch count stem 1/length stem 1	rosette area v2 (18 DAS)	8	5	testScore.R2	-0.932843
branch count stem 1/length stem 1	rosette area v2 (18 DAS)	8	5	testScore.PC	-0.190063
branch count stem 1/length stem 1	rosette area v2 (18 DAS)	8	6	testScore.R2	-0.162915
branch count stem 1/length stem 1	rosette area v2 (18 DAS)	8	6	testScore.PC	0.118269
branch count stem 1/length stem 1	rosette area v2 (18 DAS)	8	7	testScore.R2	0.186286
branch count stem 1/length stem 1	rosette area v2 (18 DAS)	8	7	testScore.PC	0.553315
branch count stem 1/length stem 1	rosette area v2 (18 DAS)	8	8	testScore.R2	0.297532
branch count stem 1/length stem 1	rosette area v2 (18 DAS)	8	8	testScore.PC	0.59188
branch count stem 1/length stem 1	rosette area v2 (18 DAS)	8	9	testScore.R2	-1.03844
branch count stem 1/length stem 1	rosette area v2 (18 DAS)	8	9	testScore.PC	-0.169834
total branch count	rosette area v2 (18 DAS)	0	0	testScore.R2	-0.122496
total branch count	rosette area v2 (18 DAS)	0	0	testScore.PC	0.43693
total branch count	rosette area v2 (18 DAS)	0	1	testScore.R2	0.318809
total branch count	rosette area v2 (18 DAS)	0	1	testScore.PC	0.711031
total branch count	rosette area v2 (18 DAS)	0	2	testScore.R2	0.224577
total branch count	rosette area v2 (18 DAS)	0	2	testScore.PC	0.538029
total branch count	rosette area v2 (18 DAS)	0	3	testScore.R2	-0.567329
total branch count	rosette area v2 (18 DAS)	0	3	testScore.PC	-0.0617051
total branch count	rosette area v2 (18 DAS)	0	4	testScore.R2	0.846892
total branch count	rosette area v2 (18 DAS)	0	4	testScore.PC	0.967185
total branch count	rosette area v2 (18 DAS)	0	5	testScore.R2	0.0880416
total branch count	rosette area v2 (18 DAS)	0	5	testScore.PC	0.296916
total branch count	rosette area v2 (18 DAS)	0	6	testScore.R2	0.707005
total branch count	rosette area v2 (18 DAS)	0	6	testScore.PC	0.840887
total branch count	rosette area v2 (18 DAS)	0	7	testScore.R2	0.0559043
total branch count	rosette area v2 (18 DAS)	0	7	testScore.PC	0.255469
total branch count	rosette area v2 (18 DAS)	0	8	testScore.R2	-1.24162
total branch count	rosette area v2 (18 DAS)	0	8	testScore.PC	0.316012
total branch count	rosette area v2 (18 DAS)	0	9	testScore.R2	-0.0232845
total branch count	rosette area v2 (18 DAS)	0	9	testScore.PC	0.312626
total branch count	rosette area v2 (18 DAS)	1	0	testScore.R2	-0.0117483
total branch count	rosette area v2 (18 DAS)	1	0	testScore.PC	0.542312
total branch count	rosette area v2 (18 DAS)	1	1	testScore.R2	0.421943
total branch count	rosette area v2 (18 DAS)	1	1	testScore.PC	0.668217
total branch count	rosette area v2 (18 DAS)	1	2	testScore.R2	-0.0986327
total branch count	rosette area v2 (18 DAS)	1	2	testScore.PC	0.489172
total branch count	rosette area v2 (18 DAS)	1	3	testScore.R2	0.450759
total branch count	rosette area v2 (18 DAS)	1	3	testScore.PC	0.790293
total branch count	rosette area v2 (18 DAS)	1	4	testScore.R2	0.0521959
total branch count	rosette area v2 (18 DAS)	1	4	testScore.PC	0.530922
total branch count	rosette area v2 (18 DAS)	1	5	testScore.R2	-0.352303
total branch count	rosette area v2 (18 DAS)	1	5	testScore.PC	-0.0775237
total branch count	rosette area v2 (18 DAS)	1	6	testScore.R2	-0.487454
total branch count	rosette area v2 (18 DAS)	1	6	testScore.PC	-0.62376
total branch count	rosette area v2 (18 DAS)	1	7	testScore.R2	-0.478724
total branch count	rosette area v2 (18 DAS)	1	7	testScore.PC	0.58997
total branch count	rosette area v2 (18 DAS)	1	8	testScore.R2	0.29882
total branch count	rosette area v2 (18 DAS)	1	8	testScore.PC	0.728297
total branch count	rosette area v2 (18 DAS)	1	9	testScore.R2	0.316121
total branch count	rosette area v2 (18 DAS)	1	9	testScore.PC	0.578879
total branch count	rosette area v2 (18 DAS)	2	0	testScore.R2	-0.216286
total branch count	rosette area v2 (18 DAS)	2	0	testScore.PC	0.0285996
total branch count	rosette area v2 (18 DAS)	2	1	testScore.R2	0.616332
total branch count	rosette area v2 (18 DAS)	2	1	testScore.PC	0.87761
total branch count	rosette area v2 (18 DAS)	2	2	testScore.R2	-0.696601
total branch count	rosette area v2 (18 DAS)	2	2	testScore.PC	-0.581798
total branch count	rosette area v2 (18 DAS)	2	3	testScore.R2	0.331696
total branch count	rosette area v2 (18 DAS)	2	3	testScore.PC	0.636532
total branch count	rosette area v2 (18 DAS)	2	4	testScore.R2	0.349197
total branch count	rosette area v2 (18 DAS)	2	4	testScore.PC	0.936331
total branch count	rosette area v2 (18 DAS)	2	5	testScore.R2	-0.136836
total branch count	rosette area v2 (18 DAS)	2	5	testScore.PC	0.431701
total branch count	rosette area v2 (18 DAS)	2	6	testScore.R2	-0.937755
total branch count	rosette area v2 (18 DAS)	2	6	testScore.PC	0.0399132
total branch count	rosette area v2 (18 DAS)	2	7	testScore.R2	0.164504
total branch count	rosette area v2 (18 DAS)	2	7	testScore.PC	0.5304
total branch count	rosette area v2 (18 DAS)	2	8	testScore.R2	0.403572
total branch count	rosette area v2 (18 DAS)	2	8	testScore.PC	0.662285
total branch count	rosette area v2 (18 DAS)	2	9	testScore.R2	0.215773
total branch count	rosette area v2 (18 DAS)	2	9	testScore.PC	0.610142
total branch count	rosette area v2 (18 DAS)	3	0	testScore.R2	0.417414
total branch count	rosette area v2 (18 DAS)	3	0	testScore.PC	0.778557
total branch count	rosette area v2 (18 DAS)	3	1	testScore.R2	0.00952158
total branch count	rosette area v2 (18 DAS)	3	1	testScore.PC	0.245899
total branch count	rosette area v2 (18 DAS)	3	2	testScore.R2	0.00645262
total branch count	rosette area v2 (18 DAS)	3	2	testScore.PC	0.462827
total branch count	rosette area v2 (18 DAS)	3	3	testScore.R2	-0.660858
total branch count	rosette area v2 (18 DAS)	3	3	testScore.PC	-0.560492
total branch count	rosette area v2 (18 DAS)	3	4	testScore.R2	0.462506
total branch count	rosette area v2 (18 DAS)	3	4	testScore.PC	0.683249
total branch count	rosette area v2 (18 DAS)	3	5	testScore.R2	-0.578291
total branch count	rosette area v2 (18 DAS)	3	5	testScore.PC	0.0500088
total branch count	rosette area v2 (18 DAS)	3	6	testScore.R2	0.294591
total branch count	rosette area v2 (18 DAS)	3	6	testScore.PC	0.563079
total branch count	rosette area v2 (18 DAS)	3	7	testScore.R2	0.33222
total branch count	rosette area v2 (18 DAS)	3	7	testScore.PC	0.923675
total branch count	rosette area v2 (18 DAS)	3	8	testScore.R2	0.108567
total branch count	rosette area v2 (18 DAS)	3	8	testScore.PC	0.697809
total branch count	rosette area v2 (18 DAS)	3	9	testScore.R2	0.0698362
total branch count	rosette area v2 (18 DAS)	3	9	testScore.PC	0.297204
total branch count	rosette area v2 (18 DAS)	4	0	testScore.R2	0.42462
total branch count	rosette area v2 (18 DAS)	4	0	testScore.PC	0.724869
total branch count	rosette area v2 (18 DAS)	4	1	testScore.R2	-1.16424
total branch count	rosette area v2 (18 DAS)	4	1	testScore.PC	0.33557
total branch count	rosette area v2 (18 DAS)	4	2	testScore.R2	0.304608
total branch count	rosette area v2 (18 DAS)	4	2	testScore.PC	0.683363
total branch count	rosette area v2 (18 DAS)	4	3	testScore.R2	0.0286951
total branch count	rosette area v2 (18 DAS)	4	3	testScore.PC	0.737465
total branch count	rosette area v2 (18 DAS)	4	4	testScore.R2	-0.359416
total branch count	rosette area v2 (18 DAS)	4	4	testScore.PC	-0.308699
total branch count	rosette area v2 (18 DAS)	4	5	testScore.R2	-0.0703101
total branch count	rosette area v2 (18 DAS)	4	5	testScore.PC	0.13499
total branch count	rosette area v2 (18 DAS)	4	6	testScore.R2	0.485659
total branch count	rosette area v2 (18 DAS)	4	6	testScore.PC	0.860698
total branch count	rosette area v2 (18 DAS)	4	7	testScore.R2	-1.09896
total branch count	rosette area v2 (18 DAS)	4	7	testScore.PC	-0.015691
total branch count	rosette area v2 (18 DAS)	4	8	testScore.R2	0.240026
total branch count	rosette area v2 (18 DAS)	4	8	testScore.PC	0.823198
total branch count	rosette area v2 (18 DAS)	4	9	testScore.R2	-0.385104
total branch count	rosette area v2 (18 DAS)	4	9	testScore.PC	0.373454
total branch count	rosette area v2 (18 DAS)	5	0	testScore.R2	0.346467
total branch count	rosette area v2 (18 DAS)	5	0	testScore.PC	0.827218
total branch count	rosette area v2 (18 DAS)	5	1	testScore.R2	-0.00145694
total branch count	rosette area v2 (18 DAS)	5	1	testScore.PC	0.499269
total branch count	rosette area v2 (18 DAS)	5	2	testScore.R2	-0.472074
total branch count	rosette area v2 (18 DAS)	5	2	testScore.PC	-0.0995994
total branch count	rosette area v2 (18 DAS)	5	3	testScore.R2	0.00874742
total branch count	rosette area v2 (18 DAS)	5	3	testScore.PC	0.653698
total branch count	rosette area v2 (18 DAS)	5	4	testScore.R2	0.256881
total branch count	rosette area v2 (18 DAS)	5	4	testScore.PC	0.649443
total branch count	rosette area v2 (18 DAS)	5	5	testScore.R2	0.549174
total branch count	rosette area v2 (18 DAS)	5	5	testScore.PC	0.815484
total branch count	rosette area v2 (18 DAS)	5	6	testScore.R2	0.297745
total branch count	rosette area v2 (18 DAS)	5	6	testScore.PC	0.876686
total branch count	rosette area v2 (18 DAS)	5	7	testScore.R2	-0.517942
total branch count	rosette area v2 (18 DAS)	5	7	testScore.PC	0.18092
total branch count	rosette area v2 (18 DAS)	5	8	testScore.R2	0.0362593
total branch count	rosette area v2 (18 DAS)	5	8	testScore.PC	0.255449
total branch count	rosette area v2 (18 DAS)	5	9	testScore.R2	-1.97065
total branch count	rosette area v2 (18 DAS)	5	9	testScore.PC	0.767062
total branch count	rosette area v2 (18 DAS)	6	0	testScore.R2	0.292402
total branch count	rosette area v2 (18 DAS)	6	0	testScore.PC	0.540999
total branch count	rosette area v2 (18 DAS)	6	1	testScore.R2	0.102066
total branch count	rosette area v2 (18 DAS)	6	1	testScore.PC	0.376383
total branch count	rosette area v2 (18 DAS)	6	2	testScore.R2	0.794298
total branch count	rosette area v2 (18 DAS)	6	2	testScore.PC	0.899663
total branch count	rosette area v2 (18 DAS)	6	3	testScore.R2	0.0607569
total branch count	rosette area v2 (18 DAS)	6	3	testScore.PC	0.886604
total branch count	rosette area v2 (18 DAS)	6	4	testScore.R2	0.308361
total branch count	rosette area v2 (18 DAS)	6	4	testScore.PC	0.672865
total branch count	rosette area v2 (18 DAS)	6	5	testScore.R2	-0.485486
total branch count	rosette area v2 (18 DAS)	6	5	testScore.PC	-0.315027
total branch count	rosette area v2 (18 DAS)	6	6	testScore.R2	0.0878563
total branch count	rosette area v2 (18 DAS)	6	6	testScore.PC	0.355105
total branch count	rosette area v2 (18 DAS)	6	7	testScore.R2	0.280863
total branch count	rosette area v2 (18 DAS)	6	7	testScore.PC	0.616136
total branch count	rosette area v2 (18 DAS)	6	8	testScore.R2	0.0111501
total branch count	rosette area v2 (18 DAS)	6	8	testScore.PC	0.559943
total branch count	rosette area v2 (18 DAS)	6	9	testScore.R2	-0.374262
total branch count	rosette area v2 (18 DAS)	6	9	testScore.PC	0.509795
total branch count	rosette area v2 (18 DAS)	7	0	testScore.R2	-0.876314
total branch count	rosette area v2 (18 DAS)	7	0	testScore.PC	-0.702187
total branch count	rosette area v2 (18 DAS)	7	1	testScore.R2	-1.27668
total branch count	rosette area v2 (18 DAS)	7	1	testScore.PC	0.421849
total branch count	rosette area v2 (18 DAS)	7	2	testScore.R2	0.151782
total branch count	rosette area v2 (18 DAS)	7	2	testScore.PC	0.630228
total branch count	rosette area v2 (18 DAS)	7	3	testScore.R2	-0.237227
total branch count	rosette area v2 (18 DAS)	7	3	testScore.PC	0.278956
total branch count	rosette area v2 (18 DAS)	7	4	testScore.R2	-0.412073
total branch count	rosette area v2 (18 DAS)	7	4	testScore.PC	0.389129
total branch count	rosette area v2 (18 DAS)	7	5	testScore.R2	-0.654051
total branch count	rosette area v2 (18 DAS)	7	5	testScore.PC	-0.152546
total branch count	rosette area v2 (18 DAS)	7	6	testScore.R2	-0.638022
total branch count	rosette area v2 (18 DAS)	7	6	testScore.PC	0.18817
total branch count	rosette area v2 (18 DAS)	7	7	testScore.R2	0.421964
total branch count	rosette area v2 (18 DAS)	7	7	testScore.PC	0.757163
total branch count	rosette area v2 (18 DAS)	7	8	testScore.R2	-0.308837
total branch count	rosette area v2 (18 DAS)	7	8	testScore.PC	-0.0612768
total branch count	rosette area v2 (18 DAS)	7	9	testScore.R2	0.554099
total branch count	rosette area v2 (18 DAS)	7	9	testScore.PC	0.82639
total branch count	rosette area v2 (18 DAS)	8	0	testScore.R2	0.169721
total branch count	rosette area v2 (18 DAS)	8	0	testScore.PC	0.475571
total branch count	rosette area v2 (18 DAS)	8	1	testScore.R2	0.314092
total branch count	rosette area v2 (18 DAS)	8	1	testScore.PC	0.827007
total branch count	rosette area v2 (18 DAS)	8	2	testScore.R2	-0.00950695
total branch count	rosette area v2 (18 DAS)	8	2	testScore.PC	0.403
total branch count	rosette area v2 (18 DAS)	8	3	testScore.R2	0.382189
total branch count	rosette area v2 (18 DAS)	8	3	testScore.PC	0.859542
total branch count	rosette area v2 (18 DAS)	8	4	testScore.R2	0.087326
total branch count	rosette area v2 (18 DAS)	8	4	testScore.PC	0.626797
total branch count	rosette area v2 (18 DAS)	8	5	testScore.R2	-1.74201
total branch count	rosette area v2 (18 DAS)	8	5	testScore.PC	-0.111181
total branch count	rosette area v2 (18 DAS)	8	6	testScore.R2	-0.174587
total branch count	rosette area v2 (18 DAS)	8	6	testScore.PC	0.379302
total branch count	rosette area v2 (18 DAS)	8	7	testScore.R2	0.142062
total branch count	rosette area v2 (18 DAS)	8	7	testScore.PC	0.605156
total branch count	rosette area v2 (18 DAS)	8	8	testScore.R2	-3.51235
total branch count	rosette area v2 (18 DAS)	8	8	testScore.PC	0.174467
total branch count	rosette area v2 (18 DAS)	8	9	testScore.R2	0.331341
total branch count	rosette area v2 (18 DAS)	8	9	testScore.PC	0.735474
total seed count	rosette area v2 (18 DAS)	0	0	testScore.R2	0.142929
total seed count	rosette area v2 (18 DAS)	0	0	testScore.PC	0.488476
total seed count	rosette area v2 (18 DAS)	0	1	testScore.R2	0.207868
total seed count	rosette area v2 (18 DAS)	0	1	testScore.PC	0.598111
total seed count	rosette area v2 (18 DAS)	0	2	testScore.R2	0.128758
total seed count	rosette area v2 (18 DAS)	0	2	testScore.PC	0.370991
total seed count	rosette area v2 (18 DAS)	0	3	testScore.R2	0.303509
total seed count	rosette area v2 (18 DAS)	0	3	testScore.PC	0.619018
total seed count	rosette area v2 (18 DAS)	0	4	testScore.R2	0.457804
total seed count	rosette area v2 (18 DAS)	0	4	testScore.PC	0.826649
total seed count	rosette area v2 (18 DAS)	0	5	testScore.R2	-0.0475488
total seed count	rosette area v2 (18 DAS)	0	5	testScore.PC	0.0634374
total seed count	rosette area v2 (18 DAS)	0	6	testScore.R2	0.0485925
total seed count	rosette area v2 (18 DAS)	0	6	testScore.PC	0.464824
total seed count	rosette area v2 (18 DAS)	0	7	testScore.R2	-0.344801
total seed count	rosette area v2 (18 DAS)	0	7	testScore.PC	-0.292867
total seed count	rosette area v2 (18 DAS)	0	8	testScore.R2	-0.563927
total seed count	rosette area v2 (18 DAS)	0	8	testScore.PC	0.140755
[truncated: 10,962 more rows]

## Sheet: B. pooled scores rosette areas
S9 Data B. Pooled test set scores for the models of selected mature phenotypes using a single early rosette area as feature. Each row shows either the R2 score (poolScore.R2) or the Pearson correlation (poolScore.PC) between predicted and observed phenotype values in the pooled test sets of a given model repeat (0-8), using elastic net (enet) as the modeling technique.
Mature phenotype ID	feature ID	repeat ID	metric	value
branch count stem 1	rosette area v2 (14 DAS)	0	poolScore.R2	0.095143
branch count stem 1	rosette area v2 (14 DAS)	0	poolScore.PC	0.314654
branch count stem 1	rosette area v2 (14 DAS)	1	poolScore.R2	0.0856293
branch count stem 1	rosette area v2 (14 DAS)	1	poolScore.PC	0.302095
branch count stem 1	rosette area v2 (14 DAS)	2	poolScore.R2	0.0666793
branch count stem 1	rosette area v2 (14 DAS)	2	poolScore.PC	0.286383
branch count stem 1	rosette area v2 (14 DAS)	3	poolScore.R2	0.0995006
branch count stem 1	rosette area v2 (14 DAS)	3	poolScore.PC	0.31956
branch count stem 1	rosette area v2 (14 DAS)	4	poolScore.R2	0.0917792
branch count stem 1	rosette area v2 (14 DAS)	4	poolScore.PC	0.310487
branch count stem 1	rosette area v2 (14 DAS)	5	poolScore.R2	0.0463987
branch count stem 1	rosette area v2 (14 DAS)	5	poolScore.PC	0.256447
branch count stem 1	rosette area v2 (14 DAS)	6	poolScore.R2	0.0897917
branch count stem 1	rosette area v2 (14 DAS)	6	poolScore.PC	0.308181
branch count stem 1	rosette area v2 (14 DAS)	7	poolScore.R2	0.0995528
branch count stem 1	rosette area v2 (14 DAS)	7	poolScore.PC	0.321019
branch count stem 1	rosette area v2 (14 DAS)	8	poolScore.R2	0.097699
branch count stem 1	rosette area v2 (14 DAS)	8	poolScore.PC	0.320141
branch count stem 1/length stem 1	rosette area v2 (14 DAS)	0	poolScore.R2	0.0840245
branch count stem 1/length stem 1	rosette area v2 (14 DAS)	0	poolScore.PC	0.298984
branch count stem 1/length stem 1	rosette area v2 (14 DAS)	1	poolScore.R2	0.0878966
branch count stem 1/length stem 1	rosette area v2 (14 DAS)	1	poolScore.PC	0.302938
branch count stem 1/length stem 1	rosette area v2 (14 DAS)	2	poolScore.R2	0.0377631
branch count stem 1/length stem 1	rosette area v2 (14 DAS)	2	poolScore.PC	0.23912
branch count stem 1/length stem 1	rosette area v2 (14 DAS)	3	poolScore.R2	0.0698043
branch count stem 1/length stem 1	rosette area v2 (14 DAS)	3	poolScore.PC	0.277481
branch count stem 1/length stem 1	rosette area v2 (14 DAS)	4	poolScore.R2	0.0601307
branch count stem 1/length stem 1	rosette area v2 (14 DAS)	4	poolScore.PC	0.266186
branch count stem 1/length stem 1	rosette area v2 (14 DAS)	5	poolScore.R2	0.0772273
branch count stem 1/length stem 1	rosette area v2 (14 DAS)	5	poolScore.PC	0.286947
branch count stem 1/length stem 1	rosette area v2 (14 DAS)	6	poolScore.R2	0.0775377
branch count stem 1/length stem 1	rosette area v2 (14 DAS)	6	poolScore.PC	0.290453
branch count stem 1/length stem 1	rosette area v2 (14 DAS)	7	poolScore.R2	0.0656216
branch count stem 1/length stem 1	rosette area v2 (14 DAS)	7	poolScore.PC	0.273586
branch count stem 1/length stem 1	rosette area v2 (14 DAS)	8	poolScore.R2	0.051825
branch count stem 1/length stem 1	rosette area v2 (14 DAS)	8	poolScore.PC	0.251284
total branch count	rosette area v2 (14 DAS)	0	poolScore.R2	0.221034
total branch count	rosette area v2 (14 DAS)	0	poolScore.PC	0.470779
total branch count	rosette area v2 (14 DAS)	1	poolScore.R2	0.209844
total branch count	rosette area v2 (14 DAS)	1	poolScore.PC	0.459478
total branch count	rosette area v2 (14 DAS)	2	poolScore.R2	0.193631
total branch count	rosette area v2 (14 DAS)	2	poolScore.PC	0.44646
total branch count	rosette area v2 (14 DAS)	3	poolScore.R2	0.215946
total branch count	rosette area v2 (14 DAS)	3	poolScore.PC	0.4653
total branch count	rosette area v2 (14 DAS)	4	poolScore.R2	0.200202
total branch count	rosette area v2 (14 DAS)	4	poolScore.PC	0.449559
total branch count	rosette area v2 (14 DAS)	5	poolScore.R2	0.197771
total branch count	rosette area v2 (14 DAS)	5	poolScore.PC	0.447801
total branch count	rosette area v2 (14 DAS)	6	poolScore.R2	0.199446
total branch count	rosette area v2 (14 DAS)	6	poolScore.PC	0.448372
total branch count	rosette area v2 (14 DAS)	7	poolScore.R2	0.203738
total branch count	rosette area v2 (14 DAS)	7	poolScore.PC	0.452317
total branch count	rosette area v2 (14 DAS)	8	poolScore.R2	0.193441
total branch count	rosette area v2 (14 DAS)	8	poolScore.PC	0.444321
total seed count	rosette area v2 (14 DAS)	0	poolScore.R2	0.0873336
total seed count	rosette area v2 (14 DAS)	0	poolScore.PC	0.30377
total seed count	rosette area v2 (14 DAS)	1	poolScore.R2	0.0598985
total seed count	rosette area v2 (14 DAS)	1	poolScore.PC	0.266035
total seed count	rosette area v2 (14 DAS)	2	poolScore.R2	0.101407
total seed count	rosette area v2 (14 DAS)	2	poolScore.PC	0.32469
total seed count	rosette area v2 (14 DAS)	3	poolScore.R2	0.0959367
total seed count	rosette area v2 (14 DAS)	3	poolScore.PC	0.313273
total seed count	rosette area v2 (14 DAS)	4	poolScore.R2	0.0867409
total seed count	rosette area v2 (14 DAS)	4	poolScore.PC	0.301624
total seed count	rosette area v2 (14 DAS)	5	poolScore.R2	0.0501477
total seed count	rosette area v2 (14 DAS)	5	poolScore.PC	0.256231
total seed count	rosette area v2 (14 DAS)	6	poolScore.R2	0.0612339
total seed count	rosette area v2 (14 DAS)	6	poolScore.PC	0.272376
total seed count	rosette area v2 (14 DAS)	7	poolScore.R2	0.0748308
total seed count	rosette area v2 (14 DAS)	7	poolScore.PC	0.290926
total seed count	rosette area v2 (14 DAS)	8	poolScore.R2	0.0380363
total seed count	rosette area v2 (14 DAS)	8	poolScore.PC	0.244964
total seed weight	rosette area v2 (14 DAS)	0	poolScore.R2	0.10123
total seed weight	rosette area v2 (14 DAS)	0	poolScore.PC	0.325115
total seed weight	rosette area v2 (14 DAS)	1	poolScore.R2	0.0815924
total seed weight	rosette area v2 (14 DAS)	1	poolScore.PC	0.30026
total seed weight	rosette area v2 (14 DAS)	2	poolScore.R2	0.118186
total seed weight	rosette area v2 (14 DAS)	2	poolScore.PC	0.349492
total seed weight	rosette area v2 (14 DAS)	3	poolScore.R2	0.120554
total seed weight	rosette area v2 (14 DAS)	3	poolScore.PC	0.348375
total seed weight	rosette area v2 (14 DAS)	4	poolScore.R2	0.10922
total seed weight	rosette area v2 (14 DAS)	4	poolScore.PC	0.334495
total seed weight	rosette area v2 (14 DAS)	5	poolScore.R2	0.0789097
total seed weight	rosette area v2 (14 DAS)	5	poolScore.PC	0.299213
total seed weight	rosette area v2 (14 DAS)	6	poolScore.R2	0.0789347
total seed weight	rosette area v2 (14 DAS)	6	poolScore.PC	0.29902
total seed weight	rosette area v2 (14 DAS)	7	poolScore.R2	0.10016
total seed weight	rosette area v2 (14 DAS)	7	poolScore.PC	0.325613
total seed weight	rosette area v2 (14 DAS)	8	poolScore.R2	0.0650435
total seed weight	rosette area v2 (14 DAS)	8	poolScore.PC	0.283908
total shoot dry weight	rosette area v2 (14 DAS)	0	poolScore.R2	0.0805074
total shoot dry weight	rosette area v2 (14 DAS)	0	poolScore.PC	0.306009
total shoot dry weight	rosette area v2 (14 DAS)	1	poolScore.R2	0.0538627
total shoot dry weight	rosette area v2 (14 DAS)	1	poolScore.PC	0.27248
total shoot dry weight	rosette area v2 (14 DAS)	2	poolScore.R2	0.084693
total shoot dry weight	rosette area v2 (14 DAS)	2	poolScore.PC	0.313997
total shoot dry weight	rosette area v2 (14 DAS)	3	poolScore.R2	0.103031
total shoot dry weight	rosette area v2 (14 DAS)	3	poolScore.PC	0.331382
total shoot dry weight	rosette area v2 (14 DAS)	4	poolScore.R2	0.0696348
total shoot dry weight	rosette area v2 (14 DAS)	4	poolScore.PC	0.290623
total shoot dry weight	rosette area v2 (14 DAS)	5	poolScore.R2	0.0553776
total shoot dry weight	rosette area v2 (14 DAS)	5	poolScore.PC	0.274516
total shoot dry weight	rosette area v2 (14 DAS)	6	poolScore.R2	0.0557233
total shoot dry weight	rosette area v2 (14 DAS)	6	poolScore.PC	0.2824
total shoot dry weight	rosette area v2 (14 DAS)	7	poolScore.R2	0.0695562
total shoot dry weight	rosette area v2 (14 DAS)	7	poolScore.PC	0.296917
total shoot dry weight	rosette area v2 (14 DAS)	8	poolScore.R2	0.0337877
total shoot dry weight	rosette area v2 (14 DAS)	8	poolScore.PC	0.253621
total shoot dry weight (w/o seeds)	rosette area v2 (14 DAS)	0	poolScore.R2	0.0663686
total shoot dry weight (w/o seeds)	rosette area v2 (14 DAS)	0	poolScore.PC	0.289603
total shoot dry weight (w/o seeds)	rosette area v2 (14 DAS)	1	poolScore.R2	0.0453715
total shoot dry weight (w/o seeds)	rosette area v2 (14 DAS)	1	poolScore.PC	0.26107
total shoot dry weight (w/o seeds)	rosette area v2 (14 DAS)	2	poolScore.R2	0.0668358
total shoot dry weight (w/o seeds)	rosette area v2 (14 DAS)	2	poolScore.PC	0.291443
total shoot dry weight (w/o seeds)	rosette area v2 (14 DAS)	3	poolScore.R2	0.0855826
total shoot dry weight (w/o seeds)	rosette area v2 (14 DAS)	3	poolScore.PC	0.31128
total shoot dry weight (w/o seeds)	rosette area v2 (14 DAS)	4	poolScore.R2	0.054226
total shoot dry weight (w/o seeds)	rosette area v2 (14 DAS)	4	poolScore.PC	0.27261
total shoot dry weight (w/o seeds)	rosette area v2 (14 DAS)	5	poolScore.R2	0.0347174
total shoot dry weight (w/o seeds)	rosette area v2 (14 DAS)	5	poolScore.PC	0.247394
total shoot dry weight (w/o seeds)	rosette area v2 (14 DAS)	6	poolScore.R2	0.0494996
total shoot dry weight (w/o seeds)	rosette area v2 (14 DAS)	6	poolScore.PC	0.274627
total shoot dry weight (w/o seeds)	rosette area v2 (14 DAS)	7	poolScore.R2	0.058565
total shoot dry weight (w/o seeds)	rosette area v2 (14 DAS)	7	poolScore.PC	0.285633
total shoot dry weight (w/o seeds)	rosette area v2 (14 DAS)	8	poolScore.R2	0.0204574
total shoot dry weight (w/o seeds)	rosette area v2 (14 DAS)	8	poolScore.PC	0.236145
total silique count	rosette area v2 (14 DAS)	0	poolScore.R2	0.117748
total silique count	rosette area v2 (14 DAS)	0	poolScore.PC	0.364584
total silique count	rosette area v2 (14 DAS)	1	poolScore.R2	0.103929
total silique count	rosette area v2 (14 DAS)	1	poolScore.PC	0.349663
total silique count	rosette area v2 (14 DAS)	2	poolScore.R2	0.127162
total silique count	rosette area v2 (14 DAS)	2	poolScore.PC	0.377283
total silique count	rosette area v2 (14 DAS)	3	poolScore.R2	0.140281
total silique count	rosette area v2 (14 DAS)	3	poolScore.PC	0.388021
total silique count	rosette area v2 (14 DAS)	4	poolScore.R2	0.0957467
total silique count	rosette area v2 (14 DAS)	4	poolScore.PC	0.339275
total silique count	rosette area v2 (14 DAS)	5	poolScore.R2	0.0807427
total silique count	rosette area v2 (14 DAS)	5	poolScore.PC	0.327023
total silique count	rosette area v2 (14 DAS)	6	poolScore.R2	0.101722
total silique count	rosette area v2 (14 DAS)	6	poolScore.PC	0.35046
total silique count	rosette area v2 (14 DAS)	7	poolScore.R2	0.108658
total silique count	rosette area v2 (14 DAS)	7	poolScore.PC	0.359812
total silique count	rosette area v2 (14 DAS)	8	poolScore.R2	0.0676321
total silique count	rosette area v2 (14 DAS)	8	poolScore.PC	0.315738
branch count stem 1	rosette area v2 (18 DAS)	0	poolScore.R2	0.118163
branch count stem 1	rosette area v2 (18 DAS)	0	poolScore.PC	0.35303
branch count stem 1	rosette area v2 (18 DAS)	1	poolScore.R2	0.0971843
branch count stem 1	rosette area v2 (18 DAS)	1	poolScore.PC	0.323429
branch count stem 1	rosette area v2 (18 DAS)	2	poolScore.R2	0.0989075
branch count stem 1	rosette area v2 (18 DAS)	2	poolScore.PC	0.33176
branch count stem 1	rosette area v2 (18 DAS)	3	poolScore.R2	0.116124
branch count stem 1	rosette area v2 (18 DAS)	3	poolScore.PC	0.347095
branch count stem 1	rosette area v2 (18 DAS)	4	poolScore.R2	0.108702
branch count stem 1	rosette area v2 (18 DAS)	4	poolScore.PC	0.338272
branch count stem 1	rosette area v2 (18 DAS)	5	poolScore.R2	0.0851234
branch count stem 1	rosette area v2 (18 DAS)	5	poolScore.PC	0.313433
branch count stem 1	rosette area v2 (18 DAS)	6	poolScore.R2	0.100777
branch count stem 1	rosette area v2 (18 DAS)	6	poolScore.PC	0.332626
branch count stem 1	rosette area v2 (18 DAS)	7	poolScore.R2	0.113939
branch count stem 1	rosette area v2 (18 DAS)	7	poolScore.PC	0.344178
branch count stem 1	rosette area v2 (18 DAS)	8	poolScore.R2	0.125872
branch count stem 1	rosette area v2 (18 DAS)	8	poolScore.PC	0.360004
branch count stem 1/length stem 1	rosette area v2 (18 DAS)	0	poolScore.R2	0.131716
branch count stem 1/length stem 1	rosette area v2 (18 DAS)	0	poolScore.PC	0.368726
branch count stem 1/length stem 1	rosette area v2 (18 DAS)	1	poolScore.R2	0.142087
branch count stem 1/length stem 1	rosette area v2 (18 DAS)	1	poolScore.PC	0.379537
branch count stem 1/length stem 1	rosette area v2 (18 DAS)	2	poolScore.R2	0.0800739
branch count stem 1/length stem 1	rosette area v2 (18 DAS)	2	poolScore.PC	0.310145
branch count stem 1/length stem 1	rosette area v2 (18 DAS)	3	poolScore.R2	0.112216
branch count stem 1/length stem 1	rosette area v2 (18 DAS)	3	poolScore.PC	0.344504
branch count stem 1/length stem 1	rosette area v2 (18 DAS)	4	poolScore.R2	0.110066
branch count stem 1/length stem 1	rosette area v2 (18 DAS)	4	poolScore.PC	0.34309
branch count stem 1/length stem 1	rosette area v2 (18 DAS)	5	poolScore.R2	0.129889
branch count stem 1/length stem 1	rosette area v2 (18 DAS)	5	poolScore.PC	0.364851
branch count stem 1/length stem 1	rosette area v2 (18 DAS)	6	poolScore.R2	0.127236
branch count stem 1/length stem 1	rosette area v2 (18 DAS)	6	poolScore.PC	0.36227
branch count stem 1/length stem 1	rosette area v2 (18 DAS)	7	poolScore.R2	0.108033
branch count stem 1/length stem 1	rosette area v2 (18 DAS)	7	poolScore.PC	0.339742
branch count stem 1/length stem 1	rosette area v2 (18 DAS)	8	poolScore.R2	0.11375
branch count stem 1/length stem 1	rosette area v2 (18 DAS)	8	poolScore.PC	0.34634
total branch count	rosette area v2 (18 DAS)	0	poolScore.R2	0.180535
total branch count	rosette area v2 (18 DAS)	0	poolScore.PC	0.427518
total branch count	rosette area v2 (18 DAS)	1	poolScore.R2	0.175777
total branch count	rosette area v2 (18 DAS)	1	poolScore.PC	0.421987
total branch count	rosette area v2 (18 DAS)	2	poolScore.R2	0.170698
total branch count	rosette area v2 (18 DAS)	2	poolScore.PC	0.418172
total branch count	rosette area v2 (18 DAS)	3	poolScore.R2	0.18603
total branch count	rosette area v2 (18 DAS)	3	poolScore.PC	0.433043
total branch count	rosette area v2 (18 DAS)	4	poolScore.R2	0.163442
total branch count	rosette area v2 (18 DAS)	4	poolScore.PC	0.408763
total branch count	rosette area v2 (18 DAS)	5	poolScore.R2	0.16015
total branch count	rosette area v2 (18 DAS)	5	poolScore.PC	0.409243
total branch count	rosette area v2 (18 DAS)	6	poolScore.R2	0.176721
total branch count	rosette area v2 (18 DAS)	6	poolScore.PC	0.423731
total branch count	rosette area v2 (18 DAS)	7	poolScore.R2	0.172731
total branch count	rosette area v2 (18 DAS)	7	poolScore.PC	0.417253
total branch count	rosette area v2 (18 DAS)	8	poolScore.R2	0.150057
total branch count	rosette area v2 (18 DAS)	8	poolScore.PC	0.397508
total seed count	rosette area v2 (18 DAS)	0	poolScore.R2	0.0874874
total seed count	rosette area v2 (18 DAS)	0	poolScore.PC	0.307051
total seed count	rosette area v2 (18 DAS)	1	poolScore.R2	0.0758924
total seed count	rosette area v2 (18 DAS)	1	poolScore.PC	0.290119
total seed count	rosette area v2 (18 DAS)	2	poolScore.R2	0.104393
total seed count	rosette area v2 (18 DAS)	2	poolScore.PC	0.330217
total seed count	rosette area v2 (18 DAS)	3	poolScore.R2	0.0992606
total seed count	rosette area v2 (18 DAS)	3	poolScore.PC	0.322249
total seed count	rosette area v2 (18 DAS)	4	poolScore.R2	0.0884319
total seed count	rosette area v2 (18 DAS)	4	poolScore.PC	0.307732
total seed count	rosette area v2 (18 DAS)	5	poolScore.R2	0.0741571
total seed count	rosette area v2 (18 DAS)	5	poolScore.PC	0.292542
total seed count	rosette area v2 (18 DAS)	6	poolScore.R2	0.083341
total seed count	rosette area v2 (18 DAS)	6	poolScore.PC	0.304901
total seed count	rosette area v2 (18 DAS)	7	poolScore.R2	0.0779386
total seed count	rosette area v2 (18 DAS)	7	poolScore.PC	0.298524
total seed count	rosette area v2 (18 DAS)	8	poolScore.R2	0.0460764
total seed count	rosette area v2 (18 DAS)	8	poolScore.PC	0.262666
total seed weight	rosette area v2 (18 DAS)	0	poolScore.R2	0.0999326
total seed weight	rosette area v2 (18 DAS)	0	poolScore.PC	0.326897
total seed weight	rosette area v2 (18 DAS)	1	poolScore.R2	0.0889746
total seed weight	rosette area v2 (18 DAS)	1	poolScore.PC	0.310685
total seed weight	rosette area v2 (18 DAS)	2	poolScore.R2	0.119824
total seed weight	rosette area v2 (18 DAS)	2	poolScore.PC	0.350848
total seed weight	rosette area v2 (18 DAS)	3	poolScore.R2	0.11158
total seed weight	rosette area v2 (18 DAS)	3	poolScore.PC	0.339254
total seed weight	rosette area v2 (18 DAS)	4	poolScore.R2	0.105639
total seed weight	rosette area v2 (18 DAS)	4	poolScore.PC	0.331631
total seed weight	rosette area v2 (18 DAS)	5	poolScore.R2	0.0916272
total seed weight	rosette area v2 (18 DAS)	5	poolScore.PC	0.317308
total seed weight	rosette area v2 (18 DAS)	6	poolScore.R2	0.0954349
total seed weight	rosette area v2 (18 DAS)	6	poolScore.PC	0.322102
total seed weight	rosette area v2 (18 DAS)	7	poolScore.R2	0.0961908
total seed weight	rosette area v2 (18 DAS)	7	poolScore.PC	0.321924
total seed weight	rosette area v2 (18 DAS)	8	poolScore.R2	0.0681803
total seed weight	rosette area v2 (18 DAS)	8	poolScore.PC	0.291191
total shoot dry weight	rosette area v2 (18 DAS)	0	poolScore.R2	0.076252
total shoot dry weight	rosette area v2 (18 DAS)	0	poolScore.PC	0.306045
total shoot dry weight	rosette area v2 (18 DAS)	1	poolScore.R2	0.0668463
total shoot dry weight	rosette area v2 (18 DAS)	1	poolScore.PC	0.2873
total shoot dry weight	rosette area v2 (18 DAS)	2	poolScore.R2	0.0770267
total shoot dry weight	rosette area v2 (18 DAS)	2	poolScore.PC	0.305303
total shoot dry weight	rosette area v2 (18 DAS)	3	poolScore.R2	0.0895954
total shoot dry weight	rosette area v2 (18 DAS)	3	poolScore.PC	0.320545
total shoot dry weight	rosette area v2 (18 DAS)	4	poolScore.R2	0.056594
total shoot dry weight	rosette area v2 (18 DAS)	4	poolScore.PC	0.276107
total shoot dry weight	rosette area v2 (18 DAS)	5	poolScore.R2	0.058928
total shoot dry weight	rosette area v2 (18 DAS)	5	poolScore.PC	0.282389
total shoot dry weight	rosette area v2 (18 DAS)	6	poolScore.R2	0.0800732
total shoot dry weight	rosette area v2 (18 DAS)	6	poolScore.PC	0.313278
total shoot dry weight	rosette area v2 (18 DAS)	7	poolScore.R2	0.0749707
total shoot dry weight	rosette area v2 (18 DAS)	7	poolScore.PC	0.303935
total shoot dry weight	rosette area v2 (18 DAS)	8	poolScore.R2	0.0366812
total shoot dry weight	rosette area v2 (18 DAS)	8	poolScore.PC	0.260705
total shoot dry weight (w/o seeds)	rosette area v2 (18 DAS)	0	poolScore.R2	0.0627887
total shoot dry weight (w/o seeds)	rosette area v2 (18 DAS)	0	poolScore.PC	0.290695
total shoot dry weight (w/o seeds)	rosette area v2 (18 DAS)	1	poolScore.R2	0.0511862
total shoot dry weight (w/o seeds)	rosette area v2 (18 DAS)	1	poolScore.PC	0.268041
total shoot dry weight (w/o seeds)	rosette area v2 (18 DAS)	2	poolScore.R2	0.0539333
total shoot dry weight (w/o seeds)	rosette area v2 (18 DAS)	2	poolScore.PC	0.277247
total shoot dry weight (w/o seeds)	rosette area v2 (18 DAS)	3	poolScore.R2	0.0679961
total shoot dry weight (w/o seeds)	rosette area v2 (18 DAS)	3	poolScore.PC	0.296234
total shoot dry weight (w/o seeds)	rosette area v2 (18 DAS)	4	poolScore.R2	0.0367912
total shoot dry weight (w/o seeds)	rosette area v2 (18 DAS)	4	poolScore.PC	0.253372
total shoot dry weight (w/o seeds)	rosette area v2 (18 DAS)	5	poolScore.R2	0.0354081
total shoot dry weight (w/o seeds)	rosette area v2 (18 DAS)	5	poolScore.PC	0.251092
total shoot dry weight (w/o seeds)	rosette area v2 (18 DAS)	6	poolScore.R2	0.0676615
total shoot dry weight (w/o seeds)	rosette area v2 (18 DAS)	6	poolScore.PC	0.299696
total shoot dry weight (w/o seeds)	rosette area v2 (18 DAS)	7	poolScore.R2	0.0633013
total shoot dry weight (w/o seeds)	rosette area v2 (18 DAS)	7	poolScore.PC	0.291785
total shoot dry weight (w/o seeds)	rosette area v2 (18 DAS)	8	poolScore.R2	0.0133614
total shoot dry weight (w/o seeds)	rosette area v2 (18 DAS)	8	poolScore.PC	0.227234
total silique count	rosette area v2 (18 DAS)	0	poolScore.R2	0.108305
total silique count	rosette area v2 (18 DAS)	0	poolScore.PC	0.363405
total silique count	rosette area v2 (18 DAS)	1	poolScore.R2	0.119929
total silique count	rosette area v2 (18 DAS)	1	poolScore.PC	0.369619
total silique count	rosette area v2 (18 DAS)	2	poolScore.R2	0.127498
total silique count	rosette area v2 (18 DAS)	2	poolScore.PC	0.381814
total silique count	rosette area v2 (18 DAS)	3	poolScore.R2	0.128558
total silique count	rosette area v2 (18 DAS)	3	poolScore.PC	0.384658
total silique count	rosette area v2 (18 DAS)	4	poolScore.R2	0.0950272
total silique count	rosette area v2 (18 DAS)	4	poolScore.PC	0.345457
total silique count	rosette area v2 (18 DAS)	5	poolScore.R2	0.0903737
total silique count	rosette area v2 (18 DAS)	5	poolScore.PC	0.344498
total silique count	rosette area v2 (18 DAS)	6	poolScore.R2	0.116541
total silique count	rosette area v2 (18 DAS)	6	poolScore.PC	0.373071
total silique count	rosette area v2 (18 DAS)	7	poolScore.R2	0.113565
total silique count	rosette area v2 (18 DAS)	7	poolScore.PC	0.367855
total silique count	rosette area v2 (18 DAS)	8	poolScore.R2	0.0714833
total silique count	rosette area v2 (18 DAS)	8	poolScore.PC	0.329266
branch count stem 1	rosette area v2 (21 DAS)	0	poolScore.R2	0.0684274
branch count stem 1	rosette area v2 (21 DAS)	0	poolScore.PC	0.272706
branch count stem 1	rosette area v2 (21 DAS)	1	poolScore.R2	0.0603909
branch count stem 1	rosette area v2 (21 DAS)	1	poolScore.PC	0.259758
branch count stem 1	rosette area v2 (21 DAS)	2	poolScore.R2	0.0770138
branch count stem 1	rosette area v2 (21 DAS)	2	poolScore.PC	0.291256
branch count stem 1	rosette area v2 (21 DAS)	3	poolScore.R2	0.0658619
branch count stem 1	rosette area v2 (21 DAS)	3	poolScore.PC	0.269707
branch count stem 1	rosette area v2 (21 DAS)	4	poolScore.R2	0.0669686
branch count stem 1	rosette area v2 (21 DAS)	4	poolScore.PC	0.272258
branch count stem 1	rosette area v2 (21 DAS)	5	poolScore.R2	0.0348169
branch count stem 1	rosette area v2 (21 DAS)	5	poolScore.PC	0.231307
branch count stem 1	rosette area v2 (21 DAS)	6	poolScore.R2	0.0687456
branch count stem 1	rosette area v2 (21 DAS)	6	poolScore.PC	0.273364
branch count stem 1	rosette area v2 (21 DAS)	7	poolScore.R2	0.0634376
branch count stem 1	rosette area v2 (21 DAS)	7	poolScore.PC	0.267144
branch count stem 1	rosette area v2 (21 DAS)	8	poolScore.R2	0.0803517
branch count stem 1	rosette area v2 (21 DAS)	8	poolScore.PC	0.289473
branch count stem 1/length stem 1	rosette area v2 (21 DAS)	0	poolScore.R2	0.0776785
branch count stem 1/length stem 1	rosette area v2 (21 DAS)	0	poolScore.PC	0.288114
branch count stem 1/length stem 1	rosette area v2 (21 DAS)	1	poolScore.R2	0.102993
branch count stem 1/length stem 1	rosette area v2 (21 DAS)	1	poolScore.PC	0.322318
branch count stem 1/length stem 1	rosette area v2 (21 DAS)	2	poolScore.R2	0.051207
branch count stem 1/length stem 1	rosette area v2 (21 DAS)	2	poolScore.PC	0.249561
branch count stem 1/length stem 1	rosette area v2 (21 DAS)	3	poolScore.R2	0.0638054
branch count stem 1/length stem 1	rosette area v2 (21 DAS)	3	poolScore.PC	0.270995
branch count stem 1/length stem 1	rosette area v2 (21 DAS)	4	poolScore.R2	0.068296
branch count stem 1/length stem 1	rosette area v2 (21 DAS)	4	poolScore.PC	0.276664
branch count stem 1/length stem 1	rosette area v2 (21 DAS)	5	poolScore.R2	0.0828299
branch count stem 1/length stem 1	rosette area v2 (21 DAS)	5	poolScore.PC	0.295359
branch count stem 1/length stem 1	rosette area v2 (21 DAS)	6	poolScore.R2	0.0853149
branch count stem 1/length stem 1	rosette area v2 (21 DAS)	6	poolScore.PC	0.298912
branch count stem 1/length stem 1	rosette area v2 (21 DAS)	7	poolScore.R2	0.0605021
branch count stem 1/length stem 1	rosette area v2 (21 DAS)	7	poolScore.PC	0.264579
branch count stem 1/length stem 1	rosette area v2 (21 DAS)	8	poolScore.R2	0.0470415
branch count stem 1/length stem 1	rosette area v2 (21 DAS)	8	poolScore.PC	0.245079
total branch count	rosette area v2 (21 DAS)	0	poolScore.R2	0.224364
total branch count	rosette area v2 (21 DAS)	0	poolScore.PC	0.474772
total branch count	rosette area v2 (21 DAS)	1	poolScore.R2	0.21478
total branch count	rosette area v2 (21 DAS)	1	poolScore.PC	0.465351
total branch count	rosette area v2 (21 DAS)	2	poolScore.R2	0.191156
total branch count	rosette area v2 (21 DAS)	2	poolScore.PC	0.446602
total branch count	rosette area v2 (21 DAS)	3	poolScore.R2	0.216958
total branch count	rosette area v2 (21 DAS)	3	poolScore.PC	0.467911
total branch count	rosette area v2 (21 DAS)	4	poolScore.R2	0.209313
total branch count	rosette area v2 (21 DAS)	4	poolScore.PC	0.459491
total branch count	rosette area v2 (21 DAS)	5	poolScore.R2	0.199222
total branch count	rosette area v2 (21 DAS)	5	poolScore.PC	0.451129
total branch count	rosette area v2 (21 DAS)	6	poolScore.R2	0.225512
total branch count	rosette area v2 (21 DAS)	6	poolScore.PC	0.475806
total branch count	rosette area v2 (21 DAS)	7	poolScore.R2	0.212231
total branch count	rosette area v2 (21 DAS)	7	poolScore.PC	0.462346
total branch count	rosette area v2 (21 DAS)	8	poolScore.R2	0.175177
total branch count	rosette area v2 (21 DAS)	8	poolScore.PC	0.42919
total seed count	rosette area v2 (21 DAS)	0	poolScore.R2	0.0708393
total seed count	rosette area v2 (21 DAS)	0	poolScore.PC	0.275592
total seed count	rosette area v2 (21 DAS)	1	poolScore.R2	0.0634176
total seed count	rosette area v2 (21 DAS)	1	poolScore.PC	0.26497
total seed count	rosette area v2 (21 DAS)	2	poolScore.R2	0.090983
total seed count	rosette area v2 (21 DAS)	2	poolScore.PC	0.305849
total seed count	rosette area v2 (21 DAS)	3	poolScore.R2	0.0824495
total seed count	rosette area v2 (21 DAS)	3	poolScore.PC	0.292414
total seed count	rosette area v2 (21 DAS)	4	poolScore.R2	0.0841215
total seed count	rosette area v2 (21 DAS)	4	poolScore.PC	0.294107
total seed count	rosette area v2 (21 DAS)	5	poolScore.R2	0.0593509
total seed count	rosette area v2 (21 DAS)	5	poolScore.PC	0.2607
total seed count	rosette area v2 (21 DAS)	6	poolScore.R2	0.0801416
total seed count	rosette area v2 (21 DAS)	6	poolScore.PC	0.289561
total seed count	rosette area v2 (21 DAS)	7	poolScore.R2	0.0748966
total seed count	rosette area v2 (21 DAS)	7	poolScore.PC	0.284483
total seed count	rosette area v2 (21 DAS)	8	poolScore.R2	0.0591824
total seed count	rosette area v2 (21 DAS)	8	poolScore.PC	0.261374
total seed weight	rosette area v2 (21 DAS)	0	poolScore.R2	0.091956
total seed weight	rosette area v2 (21 DAS)	0	poolScore.PC	0.310918
total seed weight	rosette area v2 (21 DAS)	1	poolScore.R2	0.0827842
total seed weight	rosette area v2 (21 DAS)	1	poolScore.PC	0.296787
total seed weight	rosette area v2 (21 DAS)	2	poolScore.R2	0.106659
total seed weight	rosette area v2 (21 DAS)	2	poolScore.PC	0.330953
total seed weight	rosette area v2 (21 DAS)	3	poolScore.R2	0.0981329
total seed weight	rosette area v2 (21 DAS)	3	poolScore.PC	0.317686
total seed weight	rosette area v2 (21 DAS)	4	poolScore.R2	0.103138
total seed weight	rosette area v2 (21 DAS)	4	poolScore.PC	0.325048
total seed weight	rosette area v2 (21 DAS)	5	poolScore.R2	0.078104
total seed weight	rosette area v2 (21 DAS)	5	poolScore.PC	0.292635
total seed weight	rosette area v2 (21 DAS)	6	poolScore.R2	0.0911108
total seed weight	rosette area v2 (21 DAS)	6	poolScore.PC	0.308358
total seed weight	rosette area v2 (21 DAS)	7	poolScore.R2	0.0955957
total seed weight	rosette area v2 (21 DAS)	7	poolScore.PC	0.316716
total seed weight	rosette area v2 (21 DAS)	8	poolScore.R2	0.0792393
total seed weight	rosette area v2 (21 DAS)	8	poolScore.PC	0.294077
total shoot dry weight	rosette area v2 (21 DAS)	0	poolScore.R2	0.0742775
total shoot dry weight	rosette area v2 (21 DAS)	0	poolScore.PC	0.284334
total shoot dry weight	rosette area v2 (21 DAS)	1	poolScore.R2	0.0612912
total shoot dry weight	rosette area v2 (21 DAS)	1	poolScore.PC	0.266139
total shoot dry weight	rosette area v2 (21 DAS)	2	poolScore.R2	0.0750774
total shoot dry weight	rosette area v2 (21 DAS)	2	poolScore.PC	0.289484
total shoot dry weight	rosette area v2 (21 DAS)	3	poolScore.R2	0.0794362
total shoot dry weight	rosette area v2 (21 DAS)	3	poolScore.PC	0.291778
total shoot dry weight	rosette area v2 (21 DAS)	4	poolScore.R2	0.0673017
total shoot dry weight	rosette area v2 (21 DAS)	4	poolScore.PC	0.272509
total shoot dry weight	rosette area v2 (21 DAS)	5	poolScore.R2	0.0603845
total shoot dry weight	rosette area v2 (21 DAS)	5	poolScore.PC	0.263033
total shoot dry weight	rosette area v2 (21 DAS)	6	poolScore.R2	0.082389
total shoot dry weight	rosette area v2 (21 DAS)	6	poolScore.PC	0.296894
total shoot dry weight	rosette area v2 (21 DAS)	7	poolScore.R2	0.0655135
total shoot dry weight	rosette area v2 (21 DAS)	7	poolScore.PC	0.275558
total shoot dry weight	rosette area v2 (21 DAS)	8	poolScore.R2	0.0421741
total shoot dry weight	rosette area v2 (21 DAS)	8	poolScore.PC	0.241688
total shoot dry weight (w/o seeds)	rosette area v2 (21 DAS)	0	poolScore.R2	0.0606239
total shoot dry weight (w/o seeds)	rosette area v2 (21 DAS)	0	poolScore.PC	0.264101
total shoot dry weight (w/o seeds)	rosette area v2 (21 DAS)	1	poolScore.R2	0.0468294
total shoot dry weight (w/o seeds)	rosette area v2 (21 DAS)	1	poolScore.PC	0.24322
total shoot dry weight (w/o seeds)	rosette area v2 (21 DAS)	2	poolScore.R2	0.0554282
total shoot dry weight (w/o seeds)	rosette area v2 (21 DAS)	2	poolScore.PC	0.259919
total shoot dry weight (w/o seeds)	rosette area v2 (21 DAS)	3	poolScore.R2	0.0627725
total shoot dry weight (w/o seeds)	rosette area v2 (21 DAS)	3	poolScore.PC	0.267384
total shoot dry weight (w/o seeds)	rosette area v2 (21 DAS)	4	poolScore.R2	0.047097
total shoot dry weight (w/o seeds)	rosette area v2 (21 DAS)	4	poolScore.PC	0.241393
total shoot dry weight (w/o seeds)	rosette area v2 (21 DAS)	5	poolScore.R2	0.0448209
total shoot dry weight (w/o seeds)	rosette area v2 (21 DAS)	5	poolScore.PC	0.237051
total shoot dry weight (w/o seeds)	rosette area v2 (21 DAS)	6	poolScore.R2	0.0695149
total shoot dry weight (w/o seeds)	rosette area v2 (21 DAS)	6	poolScore.PC	0.27913
total shoot dry weight (w/o seeds)	rosette area v2 (21 DAS)	7	poolScore.R2	0.0500176
total shoot dry weight (w/o seeds)	rosette area v2 (21 DAS)	7	poolScore.PC	0.252578
total shoot dry weight (w/o seeds)	rosette area v2 (21 DAS)	8	poolScore.R2	0.0255546
total shoot dry weight (w/o seeds)	rosette area v2 (21 DAS)	8	poolScore.PC	0.215233
total silique count	rosette area v2 (21 DAS)	0	poolScore.R2	0.138371
total silique count	rosette area v2 (21 DAS)	0	poolScore.PC	0.376211
total silique count	rosette area v2 (21 DAS)	1	poolScore.R2	0.127708
total silique count	rosette area v2 (21 DAS)	1	poolScore.PC	0.364732
total silique count	rosette area v2 (21 DAS)	2	poolScore.R2	0.147424
total silique count	rosette area v2 (21 DAS)	2	poolScore.PC	0.387106
total silique count	rosette area v2 (21 DAS)	3	poolScore.R2	0.146175
total silique count	rosette area v2 (21 DAS)	3	poolScore.PC	0.384823
total silique count	rosette area v2 (21 DAS)	4	poolScore.R2	0.117562
total silique count	rosette area v2 (21 DAS)	4	poolScore.PC	0.351464
total silique count	rosette area v2 (21 DAS)	5	poolScore.R2	0.109214
total silique count	rosette area v2 (21 DAS)	5	poolScore.PC	0.342143
total silique count	rosette area v2 (21 DAS)	6	poolScore.R2	0.142145
total silique count	rosette area v2 (21 DAS)	6	poolScore.PC	0.381401
total silique count	rosette area v2 (21 DAS)	7	poolScore.R2	0.135339
total silique count	rosette area v2 (21 DAS)	7	poolScore.PC	0.374801
total silique count	rosette area v2 (21 DAS)	8	poolScore.R2	0.0998924
total silique count	rosette area v2 (21 DAS)	8	poolScore.PC	0.333512
branch count stem 1	rosette area v2 (25 DAS)	0	poolScore.R2	0.156808
branch count stem 1	rosette area v2 (25 DAS)	0	poolScore.PC	0.398506
branch count stem 1	rosette area v2 (25 DAS)	1	poolScore.R2	0.144662
branch count stem 1	rosette area v2 (25 DAS)	1	poolScore.PC	0.382393
branch count stem 1	rosette area v2 (25 DAS)	2	poolScore.R2	0.152591
branch count stem 1	rosette area v2 (25 DAS)	2	poolScore.PC	0.39475
branch count stem 1	rosette area v2 (25 DAS)	3	poolScore.R2	0.139525
branch count stem 1	rosette area v2 (25 DAS)	3	poolScore.PC	0.377578
branch count stem 1	rosette area v2 (25 DAS)	4	poolScore.R2	0.145271
branch count stem 1	rosette area v2 (25 DAS)	4	poolScore.PC	0.385145
branch count stem 1	rosette area v2 (25 DAS)	5	poolScore.R2	0.111448
branch count stem 1	rosette area v2 (25 DAS)	5	poolScore.PC	0.346274
branch count stem 1	rosette area v2 (25 DAS)	6	poolScore.R2	0.139162
branch count stem 1	rosette area v2 (25 DAS)	6	poolScore.PC	0.377066
branch count stem 1	rosette area v2 (25 DAS)	7	poolScore.R2	0.137389
branch count stem 1	rosette area v2 (25 DAS)	7	poolScore.PC	0.374001
branch count stem 1	rosette area v2 (25 DAS)	8	poolScore.R2	0.159699
branch count stem 1	rosette area v2 (25 DAS)	8	poolScore.PC	0.401275
branch count stem 1/length stem 1	rosette area v2 (25 DAS)	0	poolScore.R2	0.150751
branch count stem 1/length stem 1	rosette area v2 (25 DAS)	0	poolScore.PC	0.392098
branch count stem 1/length stem 1	rosette area v2 (25 DAS)	1	poolScore.R2	0.157383
branch count stem 1/length stem 1	rosette area v2 (25 DAS)	1	poolScore.PC	0.398895
branch count stem 1/length stem 1	rosette area v2 (25 DAS)	2	poolScore.R2	0.117617
branch count stem 1/length stem 1	rosette area v2 (25 DAS)	2	poolScore.PC	0.354072
branch count stem 1/length stem 1	rosette area v2 (25 DAS)	3	poolScore.R2	0.138139
branch count stem 1/length stem 1	rosette area v2 (25 DAS)	3	poolScore.PC	0.377581
branch count stem 1/length stem 1	rosette area v2 (25 DAS)	4	poolScore.R2	0.141833
branch count stem 1/length stem 1	rosette area v2 (25 DAS)	4	poolScore.PC	0.381421
branch count stem 1/length stem 1	rosette area v2 (25 DAS)	5	poolScore.R2	0.15073
branch count stem 1/length stem 1	rosette area v2 (25 DAS)	5	poolScore.PC	0.391395
branch count stem 1/length stem 1	rosette area v2 (25 DAS)	6	poolScore.R2	0.146541
branch count stem 1/length stem 1	rosette area v2 (25 DAS)	6	poolScore.PC	0.387078
branch count stem 1/length stem 1	rosette area v2 (25 DAS)	7	poolScore.R2	0.13429
branch count stem 1/length stem 1	rosette area v2 (25 DAS)	7	poolScore.PC	0.372261
branch count stem 1/length stem 1	rosette area v2 (25 DAS)	8	poolScore.R2	0.136423
branch count stem 1/length stem 1	rosette area v2 (25 DAS)	8	poolScore.PC	0.373566
total branch count	rosette area v2 (25 DAS)	0	poolScore.R2	0.240619
total branch count	rosette area v2 (25 DAS)	0	poolScore.PC	0.491606
total branch count	rosette area v2 (25 DAS)	1	poolScore.R2	0.232238
total branch count	rosette area v2 (25 DAS)	1	poolScore.PC	0.483305
total branch count	rosette area v2 (25 DAS)	2	poolScore.R2	0.215754
total branch count	rosette area v2 (25 DAS)	2	poolScore.PC	0.469343
total branch count	rosette area v2 (25 DAS)	3	poolScore.R2	0.233108
total branch count	rosette area v2 (25 DAS)	3	poolScore.PC	0.484284
total branch count	rosette area v2 (25 DAS)	4	poolScore.R2	0.225515
total branch count	rosette area v2 (25 DAS)	4	poolScore.PC	0.476623
total branch count	rosette area v2 (25 DAS)	5	poolScore.R2	0.223448
total branch count	rosette area v2 (25 DAS)	5	poolScore.PC	0.474942
total branch count	rosette area v2 (25 DAS)	6	poolScore.R2	0.231041
total branch count	rosette area v2 (25 DAS)	6	poolScore.PC	0.481997
total branch count	rosette area v2 (25 DAS)	7	poolScore.R2	0.23379
total branch count	rosette area v2 (25 DAS)	7	poolScore.PC	0.48387
total branch count	rosette area v2 (25 DAS)	8	poolScore.R2	0.198349
total branch count	rosette area v2 (25 DAS)	8	poolScore.PC	0.4521
total seed count	rosette area v2 (25 DAS)	0	poolScore.R2	0.135456
total seed count	rosette area v2 (25 DAS)	0	poolScore.PC	0.371833
total seed count	rosette area v2 (25 DAS)	1	poolScore.R2	0.119823
total seed count	rosette area v2 (25 DAS)	1	poolScore.PC	0.351466
total seed count	rosette area v2 (25 DAS)	2	poolScore.R2	0.13979
total seed count	rosette area v2 (25 DAS)	2	poolScore.PC	0.37786
total seed count	rosette area v2 (25 DAS)	3	poolScore.R2	0.134809
total seed count	rosette area v2 (25 DAS)	3	poolScore.PC	0.369894
total seed count	rosette area v2 (25 DAS)	4	poolScore.R2	0.135879
total seed count	rosette area v2 (25 DAS)	4	poolScore.PC	0.371281
total seed count	rosette area v2 (25 DAS)	5	poolScore.R2	0.116813
total seed count	rosette area v2 (25 DAS)	5	poolScore.PC	0.348438
total seed count	rosette area v2 (25 DAS)	6	poolScore.R2	0.131972
total seed count	rosette area v2 (25 DAS)	6	poolScore.PC	0.366864
total seed count	rosette area v2 (25 DAS)	7	poolScore.R2	0.125763
total seed count	rosette area v2 (25 DAS)	7	poolScore.PC	0.360209
total seed count	rosette area v2 (25 DAS)	8	poolScore.R2	0.102231
total seed count	rosette area v2 (25 DAS)	8	poolScore.PC	0.333495
total seed weight	rosette area v2 (25 DAS)	0	poolScore.R2	0.148753
total seed weight	rosette area v2 (25 DAS)	0	poolScore.PC	0.389698
total seed weight	rosette area v2 (25 DAS)	1	poolScore.R2	0.143359
total seed weight	rosette area v2 (25 DAS)	1	poolScore.PC	0.382413
total seed weight	rosette area v2 (25 DAS)	2	poolScore.R2	0.156563
total seed weight	rosette area v2 (25 DAS)	2	poolScore.PC	0.398874
total seed weight	rosette area v2 (25 DAS)	3	poolScore.R2	0.150573
total seed weight	rosette area v2 (25 DAS)	3	poolScore.PC	0.390637
total seed weight	rosette area v2 (25 DAS)	4	poolScore.R2	0.156251
total seed weight	rosette area v2 (25 DAS)	4	poolScore.PC	0.397463
total seed weight	rosette area v2 (25 DAS)	5	poolScore.R2	0.13044
total seed weight	rosette area v2 (25 DAS)	5	poolScore.PC	0.368351
total seed weight	rosette area v2 (25 DAS)	6	poolScore.R2	0.147383
total seed weight	rosette area v2 (25 DAS)	6	poolScore.PC	0.38729
total seed weight	rosette area v2 (25 DAS)	7	poolScore.R2	0.146682
total seed weight	rosette area v2 (25 DAS)	7	poolScore.PC	0.386946
total seed weight	rosette area v2 (25 DAS)	8	poolScore.R2	0.123928
total seed weight	rosette area v2 (25 DAS)	8	poolScore.PC	0.361786
total shoot dry weight	rosette area v2 (25 DAS)	0	poolScore.R2	0.125492
total shoot dry weight	rosette area v2 (25 DAS)	0	poolScore.PC	0.363158
total shoot dry weight	rosette area v2 (25 DAS)	1	poolScore.R2	0.116551
total shoot dry weight	rosette area v2 (25 DAS)	1	poolScore.PC	0.350856
total shoot dry weight	rosette area v2 (25 DAS)	2	poolScore.R2	0.127514
total shoot dry weight	rosette area v2 (25 DAS)	2	poolScore.PC	0.367155
total shoot dry weight	rosette area v2 (25 DAS)	3	poolScore.R2	0.134535
total shoot dry weight	rosette area v2 (25 DAS)	3	poolScore.PC	0.371803
total shoot dry weight	rosette area v2 (25 DAS)	4	poolScore.R2	0.118513
total shoot dry weight	rosette area v2 (25 DAS)	4	poolScore.PC	0.353786
total shoot dry weight	rosette area v2 (25 DAS)	5	poolScore.R2	0.10837
total shoot dry weight	rosette area v2 (25 DAS)	5	poolScore.PC	0.342013
total shoot dry weight	rosette area v2 (25 DAS)	6	poolScore.R2	0.132388
total shoot dry weight	rosette area v2 (25 DAS)	6	poolScore.PC	0.370685
total shoot dry weight	rosette area v2 (25 DAS)	7	poolScore.R2	0.123057
total shoot dry weight	rosette area v2 (25 DAS)	7	poolScore.PC	0.360414
total shoot dry weight	rosette area v2 (25 DAS)	8	poolScore.R2	0.0901273
total shoot dry weight	rosette area v2 (25 DAS)	8	poolScore.PC	0.322123
total shoot dry weight (w/o seeds)	rosette area v2 (25 DAS)	0	poolScore.R2	0.106921
total shoot dry weight (w/o seeds)	rosette area v2 (25 DAS)	0	poolScore.PC	0.340885
total shoot dry weight (w/o seeds)	rosette area v2 (25 DAS)	1	poolScore.R2	0.0989624
total shoot dry weight (w/o seeds)	rosette area v2 (25 DAS)	1	poolScore.PC	0.328578
total shoot dry weight (w/o seeds)	rosette area v2 (25 DAS)	2	poolScore.R2	0.108336
total shoot dry weight (w/o seeds)	rosette area v2 (25 DAS)	2	poolScore.PC	0.341759
total shoot dry weight (w/o seeds)	rosette area v2 (25 DAS)	3	poolScore.R2	0.114759
total shoot dry weight (w/o seeds)	rosette area v2 (25 DAS)	3	poolScore.PC	0.347989
total shoot dry weight (w/o seeds)	rosette area v2 (25 DAS)	4	poolScore.R2	0.0906352
total shoot dry weight (w/o seeds)	rosette area v2 (25 DAS)	4	poolScore.PC	0.318472
total shoot dry weight (w/o seeds)	rosette area v2 (25 DAS)	5	poolScore.R2	0.0846505
total shoot dry weight (w/o seeds)	rosette area v2 (25 DAS)	5	poolScore.PC	0.310929
total shoot dry weight (w/o seeds)	rosette area v2 (25 DAS)	6	poolScore.R2	0.117768
total shoot dry weight (w/o seeds)	rosette area v2 (25 DAS)	6	poolScore.PC	0.352475
total shoot dry weight (w/o seeds)	rosette area v2 (25 DAS)	7	poolScore.R2	0.109691
total shoot dry weight (w/o seeds)	rosette area v2 (25 DAS)	7	poolScore.PC	0.344294
total shoot dry weight (w/o seeds)	rosette area v2 (25 DAS)	8	poolScore.R2	0.0720435
total shoot dry weight (w/o seeds)	rosette area v2 (25 DAS)	8	poolScore.PC	0.298084
total silique count	rosette area v2 (25 DAS)	0	poolScore.R2	0.173616
total silique count	rosette area v2 (25 DAS)	0	poolScore.PC	0.424505
total silique count	rosette area v2 (25 DAS)	1	poolScore.R2	0.169329
total silique count	rosette area v2 (25 DAS)	1	poolScore.PC	0.41916
total silique count	rosette area v2 (25 DAS)	2	poolScore.R2	0.180145
total silique count	rosette area v2 (25 DAS)	2	poolScore.PC	0.431201
total silique count	rosette area v2 (25 DAS)	3	poolScore.R2	0.186813
total silique count	rosette area v2 (25 DAS)	3	poolScore.PC	0.436651
total silique count	rosette area v2 (25 DAS)	4	poolScore.R2	0.160364
total silique count	rosette area v2 (25 DAS)	4	poolScore.PC	0.409156
total silique count	rosette area v2 (25 DAS)	5	poolScore.R2	0.154158
total silique count	rosette area v2 (25 DAS)	5	poolScore.PC	0.403579
total silique count	rosette area v2 (25 DAS)	6	poolScore.R2	0.181557
total silique count	rosette area v2 (25 DAS)	6	poolScore.PC	0.431796
total silique count	rosette area v2 (25 DAS)	7	poolScore.R2	0.173518
total silique count	rosette area v2 (25 DAS)	7	poolScore.PC	0.424078
total silique count	rosette area v2 (25 DAS)	8	poolScore.R2	0.140827
total silique count	rosette area v2 (25 DAS)	8	poolScore.PC	0.392274
branch count stem 1	rosette area v2 (28 DAS)	0	poolScore.R2	0.0947128
branch count stem 1	rosette area v2 (28 DAS)	0	poolScore.PC	0.314075
branch count stem 1	rosette area v2 (28 DAS)	1	poolScore.R2	0.0995846
branch count stem 1	rosette area v2 (28 DAS)	1	poolScore.PC	0.319985
branch count stem 1	rosette area v2 (28 DAS)	2	poolScore.R2	0.0868705
branch count stem 1	rosette area v2 (28 DAS)	2	poolScore.PC	0.305922
branch count stem 1	rosette area v2 (28 DAS)	3	poolScore.R2	0.100087
branch count stem 1	rosette area v2 (28 DAS)	3	poolScore.PC	0.320778
branch count stem 1	rosette area v2 (28 DAS)	4	poolScore.R2	0.0943985
branch count stem 1	rosette area v2 (28 DAS)	4	poolScore.PC	0.315078
branch count stem 1	rosette area v2 (28 DAS)	5	poolScore.R2	0.059587
branch count stem 1	rosette area v2 (28 DAS)	5	poolScore.PC	0.272154
branch count stem 1	rosette area v2 (28 DAS)	6	poolScore.R2	0.108537
branch count stem 1	rosette area v2 (28 DAS)	6	poolScore.PC	0.332246
branch count stem 1	rosette area v2 (28 DAS)	7	poolScore.R2	0.0937221
branch count stem 1	rosette area v2 (28 DAS)	7	poolScore.PC	0.310688
branch count stem 1	rosette area v2 (28 DAS)	8	poolScore.R2	0.108049
branch count stem 1	rosette area v2 (28 DAS)	8	poolScore.PC	0.332842
branch count stem 1/length stem 1	rosette area v2 (28 DAS)	0	poolScore.R2	0.0965896
branch count stem 1/length stem 1	rosette area v2 (28 DAS)	0	poolScore.PC	0.3136
branch count stem 1/length stem 1	rosette area v2 (28 DAS)	1	poolScore.R2	0.0996819
branch count stem 1/length stem 1	rosette area v2 (28 DAS)	1	poolScore.PC	0.317505
branch count stem 1/length stem 1	rosette area v2 (28 DAS)	2	poolScore.R2	0.0598501
branch count stem 1/length stem 1	rosette area v2 (28 DAS)	2	poolScore.PC	0.262692
branch count stem 1/length stem 1	rosette area v2 (28 DAS)	3	poolScore.R2	0.0723192
branch count stem 1/length stem 1	rosette area v2 (28 DAS)	3	poolScore.PC	0.280517
branch count stem 1/length stem 1	rosette area v2 (28 DAS)	4	poolScore.R2	0.0698143
branch count stem 1/length stem 1	rosette area v2 (28 DAS)	4	poolScore.PC	0.278143
branch count stem 1/length stem 1	rosette area v2 (28 DAS)	5	poolScore.R2	0.092191
branch count stem 1/length stem 1	rosette area v2 (28 DAS)	5	poolScore.PC	0.307119
branch count stem 1/length stem 1	rosette area v2 (28 DAS)	6	poolScore.R2	0.0874011
branch count stem 1/length stem 1	rosette area v2 (28 DAS)	6	poolScore.PC	0.300613
branch count stem 1/length stem 1	rosette area v2 (28 DAS)	7	poolScore.R2	0.0654436
branch count stem 1/length stem 1	rosette area v2 (28 DAS)	7	poolScore.PC	0.268808
branch count stem 1/length stem 1	rosette area v2 (28 DAS)	8	poolScore.R2	0.0703447
branch count stem 1/length stem 1	rosette area v2 (28 DAS)	8	poolScore.PC	0.276731
total branch count	rosette area v2 (28 DAS)	0	poolScore.R2	0.226989
total branch count	rosette area v2 (28 DAS)	0	poolScore.PC	0.477254
total branch count	rosette area v2 (28 DAS)	1	poolScore.R2	0.217392
total branch count	rosette area v2 (28 DAS)	1	poolScore.PC	0.468051
total branch count	rosette area v2 (28 DAS)	2	poolScore.R2	0.208428
total branch count	rosette area v2 (28 DAS)	2	poolScore.PC	0.460298
total branch count	rosette area v2 (28 DAS)	3	poolScore.R2	0.228703
total branch count	rosette area v2 (28 DAS)	3	poolScore.PC	0.478969
total branch count	rosette area v2 (28 DAS)	4	poolScore.R2	0.212075
total branch count	rosette area v2 (28 DAS)	4	poolScore.PC	0.461969
total branch count	rosette area v2 (28 DAS)	5	poolScore.R2	0.214597
total branch count	rosette area v2 (28 DAS)	5	poolScore.PC	0.465036
total branch count	rosette area v2 (28 DAS)	6	poolScore.R2	0.217477
total branch count	rosette area v2 (28 DAS)	6	poolScore.PC	0.467908
total branch count	rosette area v2 (28 DAS)	7	poolScore.R2	0.214478
total branch count	rosette area v2 (28 DAS)	7	poolScore.PC	0.463897
total branch count	rosette area v2 (28 DAS)	8	poolScore.R2	0.179651
total branch count	rosette area v2 (28 DAS)	8	poolScore.PC	0.43255
total seed count	rosette area v2 (28 DAS)	0	poolScore.R2	0.115639
total seed count	rosette area v2 (28 DAS)	0	poolScore.PC	0.342791
total seed count	rosette area v2 (28 DAS)	1	poolScore.R2	0.110469
total seed count	rosette area v2 (28 DAS)	1	poolScore.PC	0.336605
total seed count	rosette area v2 (28 DAS)	2	poolScore.R2	0.134264
total seed count	rosette area v2 (28 DAS)	2	poolScore.PC	0.36794
total seed count	rosette area v2 (28 DAS)	3	poolScore.R2	0.128441
total seed count	rosette area v2 (28 DAS)	3	poolScore.PC	0.359285
total seed count	rosette area v2 (28 DAS)	4	poolScore.R2	0.106878
total seed count	rosette area v2 (28 DAS)	4	poolScore.PC	0.33208
total seed count	rosette area v2 (28 DAS)	5	poolScore.R2	0.0934249
total seed count	rosette area v2 (28 DAS)	5	poolScore.PC	0.314962
total seed count	rosette area v2 (28 DAS)	6	poolScore.R2	0.128125
total seed count	rosette area v2 (28 DAS)	6	poolScore.PC	0.35915
total seed count	rosette area v2 (28 DAS)	7	poolScore.R2	0.114855
total seed count	rosette area v2 (28 DAS)	7	poolScore.PC	0.34233
total seed count	rosette area v2 (28 DAS)	8	poolScore.R2	0.0808945
total seed count	rosette area v2 (28 DAS)	8	poolScore.PC	0.302169
total seed weight	rosette area v2 (28 DAS)	0	poolScore.R2	0.114137
total seed weight	rosette area v2 (28 DAS)	0	poolScore.PC	0.343649
total seed weight	rosette area v2 (28 DAS)	1	poolScore.R2	0.124711
total seed weight	rosette area v2 (28 DAS)	1	poolScore.PC	0.35676
total seed weight	rosette area v2 (28 DAS)	2	poolScore.R2	0.148032
total seed weight	rosette area v2 (28 DAS)	2	poolScore.PC	0.386289
total seed weight	rosette area v2 (28 DAS)	3	poolScore.R2	0.142023
total seed weight	rosette area v2 (28 DAS)	3	poolScore.PC	0.377757
total seed weight	rosette area v2 (28 DAS)	4	poolScore.R2	0.137367
total seed weight	rosette area v2 (28 DAS)	4	poolScore.PC	0.372088
total seed weight	rosette area v2 (28 DAS)	5	poolScore.R2	0.110856
total seed weight	rosette area v2 (28 DAS)	5	poolScore.PC	0.340165
total seed weight	rosette area v2 (28 DAS)	6	poolScore.R2	0.140802
total seed weight	rosette area v2 (28 DAS)	6	poolScore.PC	0.376461
total seed weight	rosette area v2 (28 DAS)	7	poolScore.R2	0.13763
total seed weight	rosette area v2 (28 DAS)	7	poolScore.PC	0.372458
total seed weight	rosette area v2 (28 DAS)	8	poolScore.R2	0.0985734
total seed weight	rosette area v2 (28 DAS)	8	poolScore.PC	0.327869
total shoot dry weight	rosette area v2 (28 DAS)	0	poolScore.R2	0.11679
total shoot dry weight	rosette area v2 (28 DAS)	0	poolScore.PC	0.350227
total shoot dry weight	rosette area v2 (28 DAS)	1	poolScore.R2	0.113865
total shoot dry weight	rosette area v2 (28 DAS)	1	poolScore.PC	0.345508
total shoot dry weight	rosette area v2 (28 DAS)	2	poolScore.R2	0.135746
total shoot dry weight	rosette area v2 (28 DAS)	2	poolScore.PC	0.372707
total shoot dry weight	rosette area v2 (28 DAS)	3	poolScore.R2	0.137722
total shoot dry weight	rosette area v2 (28 DAS)	3	poolScore.PC	0.374011
total shoot dry weight	rosette area v2 (28 DAS)	4	poolScore.R2	0.116191
total shoot dry weight	rosette area v2 (28 DAS)	4	poolScore.PC	0.346423
total shoot dry weight	rosette area v2 (28 DAS)	5	poolScore.R2	0.105231
total shoot dry weight	rosette area v2 (28 DAS)	5	poolScore.PC	0.335465
total shoot dry weight	rosette area v2 (28 DAS)	6	poolScore.R2	0.134362
total shoot dry weight	rosette area v2 (28 DAS)	6	poolScore.PC	0.37077
total shoot dry weight	rosette area v2 (28 DAS)	7	poolScore.R2	0.122855
total shoot dry weight	rosette area v2 (28 DAS)	7	poolScore.PC	0.35738
total shoot dry weight	rosette area v2 (28 DAS)	8	poolScore.R2	0.0816757
total shoot dry weight	rosette area v2 (28 DAS)	8	poolScore.PC	0.309831
total shoot dry weight (w/o seeds)	rosette area v2 (28 DAS)	0	poolScore.R2	0.107865
total shoot dry weight (w/o seeds)	rosette area v2 (28 DAS)	0	poolScore.PC	0.340558
total shoot dry weight (w/o seeds)	rosette area v2 (28 DAS)	1	poolScore.R2	0.0959915
total shoot dry weight (w/o seeds)	rosette area v2 (28 DAS)	1	poolScore.PC	0.32554
total shoot dry weight (w/o seeds)	rosette area v2 (28 DAS)	2	poolScore.R2	0.113667
total shoot dry weight (w/o seeds)	rosette area v2 (28 DAS)	2	poolScore.PC	0.348258
total shoot dry weight (w/o seeds)	rosette area v2 (28 DAS)	3	poolScore.R2	0.122926
total shoot dry weight (w/o seeds)	rosette area v2 (28 DAS)	3	poolScore.PC	0.357037
total shoot dry weight (w/o seeds)	rosette area v2 (28 DAS)	4	poolScore.R2	0.0882659
total shoot dry weight (w/o seeds)	rosette area v2 (28 DAS)	4	poolScore.PC	0.313986
total shoot dry weight (w/o seeds)	rosette area v2 (28 DAS)	5	poolScore.R2	0.0896283
total shoot dry weight (w/o seeds)	rosette area v2 (28 DAS)	5	poolScore.PC	0.316033
total shoot dry weight (w/o seeds)	rosette area v2 (28 DAS)	6	poolScore.R2	0.126764
total shoot dry weight (w/o seeds)	rosette area v2 (28 DAS)	6	poolScore.PC	0.36345
total shoot dry weight (w/o seeds)	rosette area v2 (28 DAS)	7	poolScore.R2	0.107052
total shoot dry weight (w/o seeds)	rosette area v2 (28 DAS)	7	poolScore.PC	0.340787
total shoot dry weight (w/o seeds)	rosette area v2 (28 DAS)	8	poolScore.R2	0.067999
total shoot dry weight (w/o seeds)	rosette area v2 (28 DAS)	8	poolScore.PC	0.293257
total silique count	rosette area v2 (28 DAS)	0	poolScore.R2	0.153606
total silique count	rosette area v2 (28 DAS)	0	poolScore.PC	0.397598
total silique count	rosette area v2 (28 DAS)	1	poolScore.R2	0.160297
total silique count	rosette area v2 (28 DAS)	1	poolScore.PC	0.404758
total silique count	rosette area v2 (28 DAS)	2	poolScore.R2	0.181576
total silique count	rosette area v2 (28 DAS)	2	poolScore.PC	0.427212
total silique count	rosette area v2 (28 DAS)	3	poolScore.R2	0.180081
total silique count	rosette area v2 (28 DAS)	3	poolScore.PC	0.425545
total silique count	rosette area v2 (28 DAS)	4	poolScore.R2	0.135714
total silique count	rosette area v2 (28 DAS)	4	poolScore.PC	0.376738
total silique count	rosette area v2 (28 DAS)	5	poolScore.R2	0.129823
total silique count	rosette area v2 (28 DAS)	5	poolScore.PC	0.371395
total silique count	rosette area v2 (28 DAS)	6	poolScore.R2	0.17412
total silique count	rosette area v2 (28 DAS)	6	poolScore.PC	0.419689
total silique count	rosette area v2 (28 DAS)	7	poolScore.R2	0.156586
total silique count	rosette area v2 (28 DAS)	7	poolScore.PC	0.401808
total silique count	rosette area v2 (28 DAS)	8	poolScore.R2	0.118916
total silique count	rosette area v2 (28 DAS)	8	poolScore.PC	0.360329
branch count stem 1	rosette area v2 (32 DAS)	0	poolScore.R2	0.283114
branch count stem 1	rosette area v2 (32 DAS)	0	poolScore.PC	0.532769
branch count stem 1	rosette area v2 (32 DAS)	1	poolScore.R2	0.285653
branch count stem 1	rosette area v2 (32 DAS)	1	poolScore.PC	0.534789
branch count stem 1	rosette area v2 (32 DAS)	2	poolScore.R2	0.273335
branch count stem 1	rosette area v2 (32 DAS)	2	poolScore.PC	0.524248
branch count stem 1	rosette area v2 (32 DAS)	3	poolScore.R2	0.277801
branch count stem 1	rosette area v2 (32 DAS)	3	poolScore.PC	0.52802
branch count stem 1	rosette area v2 (32 DAS)	4	poolScore.R2	0.27517
branch count stem 1	rosette area v2 (32 DAS)	4	poolScore.PC	0.525863
branch count stem 1	rosette area v2 (32 DAS)	5	poolScore.R2	0.271697
branch count stem 1	rosette area v2 (32 DAS)	5	poolScore.PC	0.52256
branch count stem 1	rosette area v2 (32 DAS)	6	poolScore.R2	0.293933
branch count stem 1	rosette area v2 (32 DAS)	6	poolScore.PC	0.542284
branch count stem 1	rosette area v2 (32 DAS)	7	poolScore.R2	0.286055
branch count stem 1	rosette area v2 (32 DAS)	7	poolScore.PC	0.535239
branch count stem 1	rosette area v2 (32 DAS)	8	poolScore.R2	0.289328
branch count stem 1	rosette area v2 (32 DAS)	8	poolScore.PC	0.538241
branch count stem 1/length stem 1	rosette area v2 (32 DAS)	0	poolScore.R2	0.297774
branch count stem 1/length stem 1	rosette area v2 (32 DAS)	0	poolScore.PC	0.546562
branch count stem 1/length stem 1	rosette area v2 (32 DAS)	1	poolScore.R2	0.312144
branch count stem 1/length stem 1	rosette area v2 (32 DAS)	1	poolScore.PC	0.559083
branch count stem 1/length stem 1	rosette area v2 (32 DAS)	2	poolScore.R2	0.280267
branch count stem 1/length stem 1	rosette area v2 (32 DAS)	2	poolScore.PC	0.530417
branch count stem 1/length stem 1	rosette area v2 (32 DAS)	3	poolScore.R2	0.259325
branch count stem 1/length stem 1	rosette area v2 (32 DAS)	3	poolScore.PC	0.512842
branch count stem 1/length stem 1	rosette area v2 (32 DAS)	4	poolScore.R2	0.278231
branch count stem 1/length stem 1	rosette area v2 (32 DAS)	4	poolScore.PC	0.529535
branch count stem 1/length stem 1	rosette area v2 (32 DAS)	5	poolScore.R2	0.288575
branch count stem 1/length stem 1	rosette area v2 (32 DAS)	5	poolScore.PC	0.538614
branch count stem 1/length stem 1	rosette area v2 (32 DAS)	6	poolScore.R2	0.310889
branch count stem 1/length stem 1	rosette area v2 (32 DAS)	6	poolScore.PC	0.557796
branch count stem 1/length stem 1	rosette area v2 (32 DAS)	7	poolScore.R2	0.283718
branch count stem 1/length stem 1	rosette area v2 (32 DAS)	7	poolScore.PC	0.534032
branch count stem 1/length stem 1	rosette area v2 (32 DAS)	8	poolScore.R2	0.278863
branch count stem 1/length stem 1	rosette area v2 (32 DAS)	8	poolScore.PC	0.529659
total branch count	rosette area v2 (32 DAS)	0	poolScore.R2	0.406954
total branch count	rosette area v2 (32 DAS)	0	poolScore.PC	0.638128
total branch count	rosette area v2 (32 DAS)	1	poolScore.R2	0.392952
total branch count	rosette area v2 (32 DAS)	1	poolScore.PC	0.627492
total branch count	rosette area v2 (32 DAS)	2	poolScore.R2	0.38368
total branch count	rosette area v2 (32 DAS)	2	poolScore.PC	0.620871
total branch count	rosette area v2 (32 DAS)	3	poolScore.R2	0.40597
total branch count	rosette area v2 (32 DAS)	3	poolScore.PC	0.637391
total branch count	rosette area v2 (32 DAS)	4	poolScore.R2	0.388084
total branch count	rosette area v2 (32 DAS)	4	poolScore.PC	0.623698
total branch count	rosette area v2 (32 DAS)	5	poolScore.R2	0.394718
total branch count	rosette area v2 (32 DAS)	5	poolScore.PC	0.628567
total branch count	rosette area v2 (32 DAS)	6	poolScore.R2	0.4003
total branch count	rosette area v2 (32 DAS)	6	poolScore.PC	0.632868
total branch count	rosette area v2 (32 DAS)	7	poolScore.R2	0.407233
total branch count	rosette area v2 (32 DAS)	7	poolScore.PC	0.638162
total branch count	rosette area v2 (32 DAS)	8	poolScore.R2	0.38063
total branch count	rosette area v2 (32 DAS)	8	poolScore.PC	0.618739
total seed count	rosette area v2 (32 DAS)	0	poolScore.R2	0.25554
total seed count	rosette area v2 (32 DAS)	0	poolScore.PC	0.506394
total seed count	rosette area v2 (32 DAS)	1	poolScore.R2	0.22874
total seed count	rosette area v2 (32 DAS)	1	poolScore.PC	0.481018
total seed count	rosette area v2 (32 DAS)	2	poolScore.R2	0.253258
total seed count	rosette area v2 (32 DAS)	2	poolScore.PC	0.50415
total seed count	rosette area v2 (32 DAS)	3	poolScore.R2	0.265466
total seed count	rosette area v2 (32 DAS)	3	poolScore.PC	0.515266
total seed count	rosette area v2 (32 DAS)	4	poolScore.R2	0.238329
total seed count	rosette area v2 (32 DAS)	4	poolScore.PC	0.490379
total seed count	rosette area v2 (32 DAS)	5	poolScore.R2	0.242024
total seed count	rosette area v2 (32 DAS)	5	poolScore.PC	0.492845
total seed count	rosette area v2 (32 DAS)	6	poolScore.R2	0.252707
total seed count	rosette area v2 (32 DAS)	6	poolScore.PC	0.503071
total seed count	rosette area v2 (32 DAS)	7	poolScore.R2	0.249053
total seed count	rosette area v2 (32 DAS)	7	poolScore.PC	0.500177
total seed count	rosette area v2 (32 DAS)	8	poolScore.R2	0.219002
total seed count	rosette area v2 (32 DAS)	8	poolScore.PC	0.47235
total seed weight	rosette area v2 (32 DAS)	0	poolScore.R2	0.279775
total seed weight	rosette area v2 (32 DAS)	0	poolScore.PC	0.529278
total seed weight	rosette area v2 (32 DAS)	1	poolScore.R2	0.256346
total seed weight	rosette area v2 (32 DAS)	1	poolScore.PC	0.507865
total seed weight	rosette area v2 (32 DAS)	2	poolScore.R2	0.278096
total seed weight	rosette area v2 (32 DAS)	2	poolScore.PC	0.527888
total seed weight	rosette area v2 (32 DAS)	3	poolScore.R2	0.286398
total seed weight	rosette area v2 (32 DAS)	3	poolScore.PC	0.535266
total seed weight	rosette area v2 (32 DAS)	4	poolScore.R2	0.268378
total seed weight	rosette area v2 (32 DAS)	4	poolScore.PC	0.51936
total seed weight	rosette area v2 (32 DAS)	5	poolScore.R2	0.265109
total seed weight	rosette area v2 (32 DAS)	5	poolScore.PC	0.515696
total seed weight	rosette area v2 (32 DAS)	6	poolScore.R2	0.273656
total seed weight	rosette area v2 (32 DAS)	6	poolScore.PC	0.523397
total seed weight	rosette area v2 (32 DAS)	7	poolScore.R2	0.276901
total seed weight	rosette area v2 (32 DAS)	7	poolScore.PC	0.526968
total seed weight	rosette area v2 (32 DAS)	8	poolScore.R2	0.229431
total seed weight	rosette area v2 (32 DAS)	8	poolScore.PC	0.487288
total shoot dry weight	rosette area v2 (32 DAS)	0	poolScore.R2	0.256587
total shoot dry weight	rosette area v2 (32 DAS)	0	poolScore.PC	0.509185
total shoot dry weight	rosette area v2 (32 DAS)	1	poolScore.R2	0.231685
total shoot dry weight	rosette area v2 (32 DAS)	1	poolScore.PC	0.486131
total shoot dry weight	rosette area v2 (32 DAS)	2	poolScore.R2	0.255425
total shoot dry weight	rosette area v2 (32 DAS)	2	poolScore.PC	0.508254
total shoot dry weight	rosette area v2 (32 DAS)	3	poolScore.R2	0.273276
total shoot dry weight	rosette area v2 (32 DAS)	3	poolScore.PC	0.52423
total shoot dry weight	rosette area v2 (32 DAS)	4	poolScore.R2	0.238131
total shoot dry weight	rosette area v2 (32 DAS)	4	poolScore.PC	0.493253
total shoot dry weight	rosette area v2 (32 DAS)	5	poolScore.R2	0.257993
total shoot dry weight	rosette area v2 (32 DAS)	5	poolScore.PC	0.509666
total shoot dry weight	rosette area v2 (32 DAS)	6	poolScore.R2	0.256131
total shoot dry weight	rosette area v2 (32 DAS)	6	poolScore.PC	0.508273
total shoot dry weight	rosette area v2 (32 DAS)	7	poolScore.R2	0.255214
total shoot dry weight	rosette area v2 (32 DAS)	7	poolScore.PC	0.508634
total shoot dry weight	rosette area v2 (32 DAS)	8	poolScore.R2	0.219973
total shoot dry weight	rosette area v2 (32 DAS)	8	poolScore.PC	0.476409
total shoot dry weight (w/o seeds)	rosette area v2 (32 DAS)	0	poolScore.R2	0.231277
total shoot dry weight (w/o seeds)	rosette area v2 (32 DAS)	0	poolScore.PC	0.485435
total shoot dry weight (w/o seeds)	rosette area v2 (32 DAS)	1	poolScore.R2	0.207156
total shoot dry weight (w/o seeds)	rosette area v2 (32 DAS)	1	poolScore.PC	0.462029
total shoot dry weight (w/o seeds)	rosette area v2 (32 DAS)	2	poolScore.R2	0.229119
total shoot dry weight (w/o seeds)	rosette area v2 (32 DAS)	2	poolScore.PC	0.482499
total shoot dry weight (w/o seeds)	rosette area v2 (32 DAS)	3	poolScore.R2	0.247825
total shoot dry weight (w/o seeds)	rosette area v2 (32 DAS)	3	poolScore.PC	0.500771
total shoot dry weight (w/o seeds)	rosette area v2 (32 DAS)	4	poolScore.R2	0.204473
total shoot dry weight (w/o seeds)	rosette area v2 (32 DAS)	4	poolScore.PC	0.460513
total shoot dry weight (w/o seeds)	rosette area v2 (32 DAS)	5	poolScore.R2	0.228236
total shoot dry weight (w/o seeds)	rosette area v2 (32 DAS)	5	poolScore.PC	0.481346
total shoot dry weight (w/o seeds)	rosette area v2 (32 DAS)	6	poolScore.R2	0.236901
total shoot dry weight (w/o seeds)	rosette area v2 (32 DAS)	6	poolScore.PC	0.489714
total shoot dry weight (w/o seeds)	rosette area v2 (32 DAS)	7	poolScore.R2	0.236132
total shoot dry weight (w/o seeds)	rosette area v2 (32 DAS)	7	poolScore.PC	0.490615
total shoot dry weight (w/o seeds)	rosette area v2 (32 DAS)	8	poolScore.R2	0.197185
total shoot dry weight (w/o seeds)	rosette area v2 (32 DAS)	8	poolScore.PC	0.453863
total silique count	rosette area v2 (32 DAS)	0	poolScore.R2	0.303086
total silique count	rosette area v2 (32 DAS)	0	poolScore.PC	0.551915
total silique count	rosette area v2 (32 DAS)	1	poolScore.R2	0.284635
total silique count	rosette area v2 (32 DAS)	1	poolScore.PC	0.536312
total silique count	rosette area v2 (32 DAS)	2	poolScore.R2	0.304203
total silique count	rosette area v2 (32 DAS)	2	poolScore.PC	0.55346
total silique count	rosette area v2 (32 DAS)	3	poolScore.R2	0.317627
total silique count	rosette area v2 (32 DAS)	3	poolScore.PC	0.564756
total silique count	rosette area v2 (32 DAS)	4	poolScore.R2	0.278179
total silique count	rosette area v2 (32 DAS)	4	poolScore.PC	0.530894
total silique count	rosette area v2 (32 DAS)	5	poolScore.R2	0.287186
total silique count	rosette area v2 (32 DAS)	5	poolScore.PC	0.538111
total silique count	rosette area v2 (32 DAS)	6	poolScore.R2	0.304301
total silique count	rosette area v2 (32 DAS)	6	poolScore.PC	0.553595
total silique count	rosette area v2 (32 DAS)	7	poolScore.R2	0.297536
total silique count	rosette area v2 (32 DAS)	7	poolScore.PC	0.548418
total silique count	rosette area v2 (32 DAS)	8	poolScore.R2	0.258764
total silique count	rosette area v2 (32 DAS)	8	poolScore.PC	0.515786
branch count stem 1	rosette area v2 (35 DAS)	0	poolScore.R2	0.261694
branch count stem 1	rosette area v2 (35 DAS)	0	poolScore.PC	0.513806
branch count stem 1	rosette area v2 (35 DAS)	1	poolScore.R2	0.269987
branch count stem 1	rosette area v2 (35 DAS)	1	poolScore.PC	0.520636
branch count stem 1	rosette area v2 (35 DAS)	2	poolScore.R2	0.26228
branch count stem 1	rosette area v2 (35 DAS)	2	poolScore.PC	0.51511
branch count stem 1	rosette area v2 (35 DAS)	3	poolScore.R2	0.267859
branch count stem 1	rosette area v2 (35 DAS)	3	poolScore.PC	0.519124
branch count stem 1	rosette area v2 (35 DAS)	4	poolScore.R2	0.261687
branch count stem 1	rosette area v2 (35 DAS)	4	poolScore.PC	0.5141
branch count stem 1	rosette area v2 (35 DAS)	5	poolScore.R2	0.248991
branch count stem 1	rosette area v2 (35 DAS)	5	poolScore.PC	0.502738
branch count stem 1	rosette area v2 (35 DAS)	6	poolScore.R2	0.282522
branch count stem 1	rosette area v2 (35 DAS)	6	poolScore.PC	0.532274
branch count stem 1	rosette area v2 (35 DAS)	7	poolScore.R2	0.280661
branch count stem 1	rosette area v2 (35 DAS)	7	poolScore.PC	0.530578
branch count stem 1	rosette area v2 (35 DAS)	8	poolScore.R2	0.282543
branch count stem 1	rosette area v2 (35 DAS)	8	poolScore.PC	0.531891
branch count stem 1/length stem 1	rosette area v2 (35 DAS)	0	poolScore.R2	0.285635
branch count stem 1/length stem 1	rosette area v2 (35 DAS)	0	poolScore.PC	0.535112
branch count stem 1/length stem 1	rosette area v2 (35 DAS)	1	poolScore.R2	0.298073
branch count stem 1/length stem 1	rosette area v2 (35 DAS)	1	poolScore.PC	0.546575
branch count stem 1/length stem 1	rosette area v2 (35 DAS)	2	poolScore.R2	0.261901
branch count stem 1/length stem 1	rosette area v2 (35 DAS)	2	poolScore.PC	0.513114
branch count stem 1/length stem 1	rosette area v2 (35 DAS)	3	poolScore.R2	0.260633
branch count stem 1/length stem 1	rosette area v2 (35 DAS)	3	poolScore.PC	0.512355
branch count stem 1/length stem 1	rosette area v2 (35 DAS)	4	poolScore.R2	0.263885
branch count stem 1/length stem 1	rosette area v2 (35 DAS)	4	poolScore.PC	0.516565
branch count stem 1/length stem 1	rosette area v2 (35 DAS)	5	poolScore.R2	0.268062
branch count stem 1/length stem 1	rosette area v2 (35 DAS)	5	poolScore.PC	0.52029
branch count stem 1/length stem 1	rosette area v2 (35 DAS)	6	poolScore.R2	0.29306
branch count stem 1/length stem 1	rosette area v2 (35 DAS)	6	poolScore.PC	0.541741
branch count stem 1/length stem 1	rosette area v2 (35 DAS)	7	poolScore.R2	0.269618
branch count stem 1/length stem 1	rosette area v2 (35 DAS)	7	poolScore.PC	0.520529
branch count stem 1/length stem 1	rosette area v2 (35 DAS)	8	poolScore.R2	0.279265
branch count stem 1/length stem 1	rosette area v2 (35 DAS)	8	poolScore.PC	0.529233
total branch count	rosette area v2 (35 DAS)	0	poolScore.R2	0.404856
total branch count	rosette area v2 (35 DAS)	0	poolScore.PC	0.636472
total branch count	rosette area v2 (35 DAS)	1	poolScore.R2	0.388965
total branch count	rosette area v2 (35 DAS)	1	poolScore.PC	0.624614
total branch count	rosette area v2 (35 DAS)	2	poolScore.R2	0.381872
total branch count	rosette area v2 (35 DAS)	2	poolScore.PC	0.619214
total branch count	rosette area v2 (35 DAS)	3	poolScore.R2	0.397609
total branch count	rosette area v2 (35 DAS)	3	poolScore.PC	0.631207
total branch count	rosette area v2 (35 DAS)	4	poolScore.R2	0.388406
total branch count	rosette area v2 (35 DAS)	4	poolScore.PC	0.623992
total branch count	rosette area v2 (35 DAS)	5	poolScore.R2	0.38787
total branch count	rosette area v2 (35 DAS)	5	poolScore.PC	0.623465
total branch count	rosette area v2 (35 DAS)	6	poolScore.R2	0.382419
total branch count	rosette area v2 (35 DAS)	6	poolScore.PC	0.619395
total branch count	rosette area v2 (35 DAS)	7	poolScore.R2	0.397379
total branch count	rosette area v2 (35 DAS)	7	poolScore.PC	0.630609
total branch count	rosette area v2 (35 DAS)	8	poolScore.R2	0.377221
total branch count	rosette area v2 (35 DAS)	8	poolScore.PC	0.616065
total seed count	rosette area v2 (35 DAS)	0	poolScore.R2	0.241421
total seed count	rosette area v2 (35 DAS)	0	poolScore.PC	0.495328
total seed count	rosette area v2 (35 DAS)	1	poolScore.R2	0.23151
total seed count	rosette area v2 (35 DAS)	1	poolScore.PC	0.484989
total seed count	rosette area v2 (35 DAS)	2	poolScore.R2	0.257107
total seed count	rosette area v2 (35 DAS)	2	poolScore.PC	0.509118
total seed count	rosette area v2 (35 DAS)	3	poolScore.R2	0.26662
total seed count	rosette area v2 (35 DAS)	3	poolScore.PC	0.51714
total seed count	rosette area v2 (35 DAS)	4	poolScore.R2	0.240394
total seed count	rosette area v2 (35 DAS)	4	poolScore.PC	0.493621
total seed count	rosette area v2 (35 DAS)	5	poolScore.R2	0.24823
total seed count	rosette area v2 (35 DAS)	5	poolScore.PC	0.500403
total seed count	rosette area v2 (35 DAS)	6	poolScore.R2	0.252102
total seed count	rosette area v2 (35 DAS)	6	poolScore.PC	0.50395
total seed count	rosette area v2 (35 DAS)	7	poolScore.R2	0.257985
total seed count	rosette area v2 (35 DAS)	7	poolScore.PC	0.509949
total seed count	rosette area v2 (35 DAS)	8	poolScore.R2	0.226254
total seed count	rosette area v2 (35 DAS)	8	poolScore.PC	0.480635
total seed weight	rosette area v2 (35 DAS)	0	poolScore.R2	0.257484
total seed weight	rosette area v2 (35 DAS)	0	poolScore.PC	0.511167
total seed weight	rosette area v2 (35 DAS)	1	poolScore.R2	0.248714
total seed weight	rosette area v2 (35 DAS)	1	poolScore.PC	0.501918
total seed weight	rosette area v2 (35 DAS)	2	poolScore.R2	0.277454
total seed weight	rosette area v2 (35 DAS)	2	poolScore.PC	0.528051
total seed weight	rosette area v2 (35 DAS)	3	poolScore.R2	0.281541
total seed weight	rosette area v2 (35 DAS)	3	poolScore.PC	0.531359
total seed weight	rosette area v2 (35 DAS)	4	poolScore.R2	0.261331
total seed weight	rosette area v2 (35 DAS)	4	poolScore.PC	0.513625
total seed weight	rosette area v2 (35 DAS)	5	poolScore.R2	0.264375
total seed weight	rosette area v2 (35 DAS)	5	poolScore.PC	0.51624
total seed weight	rosette area v2 (35 DAS)	6	poolScore.R2	0.266365
total seed weight	rosette area v2 (35 DAS)	6	poolScore.PC	0.517467
total seed weight	rosette area v2 (35 DAS)	7	poolScore.R2	0.27955
total seed weight	rosette area v2 (35 DAS)	7	poolScore.PC	0.529913
total seed weight	rosette area v2 (35 DAS)	8	poolScore.R2	0.246397
total seed weight	rosette area v2 (35 DAS)	8	poolScore.PC	0.499547
total shoot dry weight	rosette area v2 (35 DAS)	0	poolScore.R2	0.25561
total shoot dry weight	rosette area v2 (35 DAS)	0	poolScore.PC	0.511224
total shoot dry weight	rosette area v2 (35 DAS)	1	poolScore.R2	0.2336
total shoot dry weight	rosette area v2 (35 DAS)	1	poolScore.PC	0.492589
total shoot dry weight	rosette area v2 (35 DAS)	2	poolScore.R2	0.258416
total shoot dry weight	rosette area v2 (35 DAS)	2	poolScore.PC	0.513878
total shoot dry weight	rosette area v2 (35 DAS)	3	poolScore.R2	0.272846
total shoot dry weight	rosette area v2 (35 DAS)	3	poolScore.PC	0.526709
total shoot dry weight	rosette area v2 (35 DAS)	4	poolScore.R2	0.237468
total shoot dry weight	rosette area v2 (35 DAS)	4	poolScore.PC	0.495899
total shoot dry weight	rosette area v2 (35 DAS)	5	poolScore.R2	0.257094
total shoot dry weight	rosette area v2 (35 DAS)	5	poolScore.PC	0.511961
total shoot dry weight	rosette area v2 (35 DAS)	6	poolScore.R2	0.258911
total shoot dry weight	rosette area v2 (35 DAS)	6	poolScore.PC	0.514309
total shoot dry weight	rosette area v2 (35 DAS)	7	poolScore.R2	0.2634
total shoot dry weight	rosette area v2 (35 DAS)	7	poolScore.PC	0.518602
total shoot dry weight	rosette area v2 (35 DAS)	8	poolScore.R2	0.233389
total shoot dry weight	rosette area v2 (35 DAS)	8	poolScore.PC	0.491583
total shoot dry weight (w/o seeds)	rosette area v2 (35 DAS)	0	poolScore.R2	0.231234
total shoot dry weight (w/o seeds)	rosette area v2 (35 DAS)	0	poolScore.PC	0.489926
total shoot dry weight (w/o seeds)	rosette area v2 (35 DAS)	1	poolScore.R2	0.212713
total shoot dry weight (w/o seeds)	rosette area v2 (35 DAS)	1	poolScore.PC	0.472786
total shoot dry weight (w/o seeds)	rosette area v2 (35 DAS)	2	poolScore.R2	0.232542
total shoot dry weight (w/o seeds)	rosette area v2 (35 DAS)	2	poolScore.PC	0.490182
total shoot dry weight (w/o seeds)	rosette area v2 (35 DAS)	3	poolScore.R2	0.246873
total shoot dry weight (w/o seeds)	rosette area v2 (35 DAS)	3	poolScore.PC	0.504046
total shoot dry weight (w/o seeds)	rosette area v2 (35 DAS)	4	poolScore.R2	0.207919
total shoot dry weight (w/o seeds)	rosette area v2 (35 DAS)	4	poolScore.PC	0.470225
total shoot dry weight (w/o seeds)	rosette area v2 (35 DAS)	5	poolScore.R2	0.234722
total shoot dry weight (w/o seeds)	rosette area v2 (35 DAS)	5	poolScore.PC	0.491582
total shoot dry weight (w/o seeds)	rosette area v2 (35 DAS)	6	poolScore.R2	0.243991
total shoot dry weight (w/o seeds)	rosette area v2 (35 DAS)	6	poolScore.PC	0.500318
total shoot dry weight (w/o seeds)	rosette area v2 (35 DAS)	7	poolScore.R2	0.244432
total shoot dry weight (w/o seeds)	rosette area v2 (35 DAS)	7	poolScore.PC	0.502602
total shoot dry weight (w/o seeds)	rosette area v2 (35 DAS)	8	poolScore.R2	0.210243
total shoot dry weight (w/o seeds)	rosette area v2 (35 DAS)	8	poolScore.PC	0.4704
total silique count	rosette area v2 (35 DAS)	0	poolScore.R2	0.293409
total silique count	rosette area v2 (35 DAS)	0	poolScore.PC	0.546294
total silique count	rosette area v2 (35 DAS)	1	poolScore.R2	0.284593
total silique count	rosette area v2 (35 DAS)	1	poolScore.PC	0.539496
total silique count	rosette area v2 (35 DAS)	2	poolScore.R2	0.302851
total silique count	rosette area v2 (35 DAS)	2	poolScore.PC	0.554697
total silique count	rosette area v2 (35 DAS)	3	poolScore.R2	0.310191
total silique count	rosette area v2 (35 DAS)	3	poolScore.PC	0.560887
total silique count	rosette area v2 (35 DAS)	4	poolScore.R2	0.27561
total silique count	rosette area v2 (35 DAS)	4	poolScore.PC	0.532069
total silique count	rosette area v2 (35 DAS)	5	poolScore.R2	0.287975
total silique count	rosette area v2 (35 DAS)	5	poolScore.PC	0.541135
total silique count	rosette area v2 (35 DAS)	6	poolScore.R2	0.295992
total silique count	rosette area v2 (35 DAS)	6	poolScore.PC	0.549518
total silique count	rosette area v2 (35 DAS)	7	poolScore.R2	0.30081
total silique count	rosette area v2 (35 DAS)	7	poolScore.PC	0.554216
total silique count	rosette area v2 (35 DAS)	8	poolScore.R2	0.256223
total silique count	rosette area v2 (35 DAS)	8	poolScore.PC	0.5173
branch count stem 1	rosette area v2 (39 DAS)	0	poolScore.R2	0.270602
branch count stem 1	rosette area v2 (39 DAS)	0	poolScore.PC	0.523138
branch count stem 1	rosette area v2 (39 DAS)	1	poolScore.R2	0.271961
branch count stem 1	rosette area v2 (39 DAS)	1	poolScore.PC	0.523992
branch count stem 1	rosette area v2 (39 DAS)	2	poolScore.R2	0.281165
branch count stem 1	rosette area v2 (39 DAS)	2	poolScore.PC	0.533197
branch count stem 1	rosette area v2 (39 DAS)	3	poolScore.R2	0.266339
branch count stem 1	rosette area v2 (39 DAS)	3	poolScore.PC	0.520023
branch count stem 1	rosette area v2 (39 DAS)	4	poolScore.R2	0.259517
branch count stem 1	rosette area v2 (39 DAS)	4	poolScore.PC	0.513791
branch count stem 1	rosette area v2 (39 DAS)	5	poolScore.R2	0.247934
branch count stem 1	rosette area v2 (39 DAS)	5	poolScore.PC	0.503177
branch count stem 1	rosette area v2 (39 DAS)	6	poolScore.R2	0.286338
branch count stem 1	rosette area v2 (39 DAS)	6	poolScore.PC	0.538049
branch count stem 1	rosette area v2 (39 DAS)	7	poolScore.R2	0.286256
branch count stem 1	rosette area v2 (39 DAS)	7	poolScore.PC	0.536401
branch count stem 1	rosette area v2 (39 DAS)	8	poolScore.R2	0.294407
branch count stem 1	rosette area v2 (39 DAS)	8	poolScore.PC	0.543458
branch count stem 1/length stem 1	rosette area v2 (39 DAS)	0	poolScore.R2	0.318702
branch count stem 1/length stem 1	rosette area v2 (39 DAS)	0	poolScore.PC	0.565002
branch count stem 1/length stem 1	rosette area v2 (39 DAS)	1	poolScore.R2	0.324641
branch count stem 1/length stem 1	rosette area v2 (39 DAS)	1	poolScore.PC	0.570338
branch count stem 1/length stem 1	rosette area v2 (39 DAS)	2	poolScore.R2	0.294413
branch count stem 1/length stem 1	rosette area v2 (39 DAS)	2	poolScore.PC	0.543558
branch count stem 1/length stem 1	rosette area v2 (39 DAS)	3	poolScore.R2	0.288407
branch count stem 1/length stem 1	rosette area v2 (39 DAS)	3	poolScore.PC	0.538679
branch count stem 1/length stem 1	rosette area v2 (39 DAS)	4	poolScore.R2	0.290736
branch count stem 1/length stem 1	rosette area v2 (39 DAS)	4	poolScore.PC	0.541887
branch count stem 1/length stem 1	rosette area v2 (39 DAS)	5	poolScore.R2	0.296914
branch count stem 1/length stem 1	rosette area v2 (39 DAS)	5	poolScore.PC	0.547036
branch count stem 1/length stem 1	rosette area v2 (39 DAS)	6	poolScore.R2	0.321739
branch count stem 1/length stem 1	rosette area v2 (39 DAS)	6	poolScore.PC	0.567637
branch count stem 1/length stem 1	rosette area v2 (39 DAS)	7	poolScore.R2	0.2817
branch count stem 1/length stem 1	rosette area v2 (39 DAS)	7	poolScore.PC	0.533932
branch count stem 1/length stem 1	rosette area v2 (39 DAS)	8	poolScore.R2	0.291882
branch count stem 1/length stem 1	rosette area v2 (39 DAS)	8	poolScore.PC	0.542926
total branch count	rosette area v2 (39 DAS)	0	poolScore.R2	0.413192
total branch count	rosette area v2 (39 DAS)	0	poolScore.PC	0.643051
total branch count	rosette area v2 (39 DAS)	1	poolScore.R2	0.404586
total branch count	rosette area v2 (39 DAS)	1	poolScore.PC	0.636506
total branch count	rosette area v2 (39 DAS)	2	poolScore.R2	0.394042
total branch count	rosette area v2 (39 DAS)	2	poolScore.PC	0.629114
total branch count	rosette area v2 (39 DAS)	3	poolScore.R2	0.409784
total branch count	rosette area v2 (39 DAS)	3	poolScore.PC	0.640729
total branch count	rosette area v2 (39 DAS)	4	poolScore.R2	0.401963
total branch count	rosette area v2 (39 DAS)	4	poolScore.PC	0.634622
total branch count	rosette area v2 (39 DAS)	5	poolScore.R2	0.400111
total branch count	rosette area v2 (39 DAS)	5	poolScore.PC	0.632944
total branch count	rosette area v2 (39 DAS)	6	poolScore.R2	0.389549
total branch count	rosette area v2 (39 DAS)	6	poolScore.PC	0.625249
total branch count	rosette area v2 (39 DAS)	7	poolScore.R2	0.407993
total branch count	rosette area v2 (39 DAS)	7	poolScore.PC	0.638915
total branch count	rosette area v2 (39 DAS)	8	poolScore.R2	0.392489
total branch count	rosette area v2 (39 DAS)	8	poolScore.PC	0.628044
total seed count	rosette area v2 (39 DAS)	0	poolScore.R2	0.229697
total seed count	rosette area v2 (39 DAS)	0	poolScore.PC	0.48383
total seed count	rosette area v2 (39 DAS)	1	poolScore.R2	0.211668
total seed count	rosette area v2 (39 DAS)	1	poolScore.PC	0.466184
total seed count	rosette area v2 (39 DAS)	2	poolScore.R2	0.239528
total seed count	rosette area v2 (39 DAS)	2	poolScore.PC	0.493551
total seed count	rosette area v2 (39 DAS)	3	poolScore.R2	0.254318
total seed count	rosette area v2 (39 DAS)	3	poolScore.PC	0.5062
total seed count	rosette area v2 (39 DAS)	4	poolScore.R2	0.227162
total seed count	rosette area v2 (39 DAS)	4	poolScore.PC	0.480596
total seed count	rosette area v2 (39 DAS)	5	poolScore.R2	0.230038
total seed count	rosette area v2 (39 DAS)	5	poolScore.PC	0.483784
total seed count	rosette area v2 (39 DAS)	6	poolScore.R2	0.232154
total seed count	rosette area v2 (39 DAS)	6	poolScore.PC	0.485814
total seed count	rosette area v2 (39 DAS)	7	poolScore.R2	0.236139
total seed count	rosette area v2 (39 DAS)	7	poolScore.PC	0.489892
total seed count	rosette area v2 (39 DAS)	8	poolScore.R2	0.217209
total seed count	rosette area v2 (39 DAS)	8	poolScore.PC	0.471355
total seed weight	rosette area v2 (39 DAS)	0	poolScore.R2	0.251418
total seed weight	rosette area v2 (39 DAS)	0	poolScore.PC	0.505129
total seed weight	rosette area v2 (39 DAS)	1	poolScore.R2	0.237506
total seed weight	rosette area v2 (39 DAS)	1	poolScore.PC	0.491556
total seed weight	rosette area v2 (39 DAS)	2	poolScore.R2	0.268693
total seed weight	rosette area v2 (39 DAS)	2	poolScore.PC	0.520658
total seed weight	rosette area v2 (39 DAS)	3	poolScore.R2	0.27765
total seed weight	rosette area v2 (39 DAS)	3	poolScore.PC	0.527764
total seed weight	rosette area v2 (39 DAS)	4	poolScore.R2	0.253742
total seed weight	rosette area v2 (39 DAS)	4	poolScore.PC	0.506313
total seed weight	rosette area v2 (39 DAS)	5	poolScore.R2	0.256857
total seed weight	rosette area v2 (39 DAS)	5	poolScore.PC	0.509347
total seed weight	rosette area v2 (39 DAS)	6	poolScore.R2	0.253551
total seed weight	rosette area v2 (39 DAS)	6	poolScore.PC	0.506131
total seed weight	rosette area v2 (39 DAS)	7	poolScore.R2	0.267053
total seed weight	rosette area v2 (39 DAS)	7	poolScore.PC	0.518563
total seed weight	rosette area v2 (39 DAS)	8	poolScore.R2	0.245998
total seed weight	rosette area v2 (39 DAS)	8	poolScore.PC	0.499022
total shoot dry weight	rosette area v2 (39 DAS)	0	poolScore.R2	0.230258
total shoot dry weight	rosette area v2 (39 DAS)	0	poolScore.PC	0.489092
total shoot dry weight	rosette area v2 (39 DAS)	1	poolScore.R2	0.206532
total shoot dry weight	rosette area v2 (39 DAS)	1	poolScore.PC	0.466749
total shoot dry weight	rosette area v2 (39 DAS)	2	poolScore.R2	0.230598
total shoot dry weight	rosette area v2 (39 DAS)	2	poolScore.PC	0.4886
total shoot dry weight	rosette area v2 (39 DAS)	3	poolScore.R2	0.249836
total shoot dry weight	rosette area v2 (39 DAS)	3	poolScore.PC	0.50715
total shoot dry weight	rosette area v2 (39 DAS)	4	poolScore.R2	0.21344
total shoot dry weight	rosette area v2 (39 DAS)	4	poolScore.PC	0.473418
total shoot dry weight	rosette area v2 (39 DAS)	5	poolScore.R2	0.232039
total shoot dry weight	rosette area v2 (39 DAS)	5	poolScore.PC	0.490106
total shoot dry weight	rosette area v2 (39 DAS)	6	poolScore.R2	0.232012
total shoot dry weight	rosette area v2 (39 DAS)	6	poolScore.PC	0.489949
total shoot dry weight	rosette area v2 (39 DAS)	7	poolScore.R2	0.233588
total shoot dry weight	rosette area v2 (39 DAS)	7	poolScore.PC	0.492376
total shoot dry weight	rosette area v2 (39 DAS)	8	poolScore.R2	0.218033
total shoot dry weight	rosette area v2 (39 DAS)	8	poolScore.PC	0.47649
total shoot dry weight (w/o seeds)	rosette area v2 (39 DAS)	0	poolScore.R2	0.205264
total shoot dry weight (w/o seeds)	rosette area v2 (39 DAS)	0	poolScore.PC	0.464265
total shoot dry weight (w/o seeds)	rosette area v2 (39 DAS)	1	poolScore.R2	0.181495
total shoot dry weight (w/o seeds)	rosette area v2 (39 DAS)	1	poolScore.PC	0.44065
total shoot dry weight (w/o seeds)	rosette area v2 (39 DAS)	2	poolScore.R2	0.200555
total shoot dry weight (w/o seeds)	rosette area v2 (39 DAS)	2	poolScore.PC	0.458624
total shoot dry weight (w/o seeds)	rosette area v2 (39 DAS)	3	poolScore.R2	0.221241
total shoot dry weight (w/o seeds)	rosette area v2 (39 DAS)	3	poolScore.PC	0.480355
total shoot dry weight (w/o seeds)	rosette area v2 (39 DAS)	4	poolScore.R2	0.180641
total shoot dry weight (w/o seeds)	rosette area v2 (39 DAS)	4	poolScore.PC	0.441188
total shoot dry weight (w/o seeds)	rosette area v2 (39 DAS)	5	poolScore.R2	0.20208
total shoot dry weight (w/o seeds)	rosette area v2 (39 DAS)	5	poolScore.PC	0.460619
total shoot dry weight (w/o seeds)	rosette area v2 (39 DAS)	6	poolScore.R2	0.210869
total shoot dry weight (w/o seeds)	rosette area v2 (39 DAS)	6	poolScore.PC	0.467589
total shoot dry weight (w/o seeds)	rosette area v2 (39 DAS)	7	poolScore.R2	0.215025
total shoot dry weight (w/o seeds)	rosette area v2 (39 DAS)	7	poolScore.PC	0.472829
total shoot dry weight (w/o seeds)	rosette area v2 (39 DAS)	8	poolScore.R2	0.193144
total shoot dry weight (w/o seeds)	rosette area v2 (39 DAS)	8	poolScore.PC	0.451033
total silique count	rosette area v2 (39 DAS)	0	poolScore.R2	0.269851
total silique count	rosette area v2 (39 DAS)	0	poolScore.PC	0.527791
total silique count	rosette area v2 (39 DAS)	1	poolScore.R2	0.256054
total silique count	rosette area v2 (39 DAS)	1	poolScore.PC	0.517145
total silique count	rosette area v2 (39 DAS)	2	poolScore.R2	0.277484
total silique count	rosette area v2 (39 DAS)	2	poolScore.PC	0.535144
total silique count	rosette area v2 (39 DAS)	3	poolScore.R2	0.283796
total silique count	rosette area v2 (39 DAS)	3	poolScore.PC	0.541145
total silique count	rosette area v2 (39 DAS)	4	poolScore.R2	0.252533
total silique count	rosette area v2 (39 DAS)	4	poolScore.PC	0.513549
total silique count	rosette area v2 (39 DAS)	5	poolScore.R2	0.251414
total silique count	rosette area v2 (39 DAS)	5	poolScore.PC	0.513533
total silique count	rosette area v2 (39 DAS)	6	poolScore.R2	0.26374
total silique count	rosette area v2 (39 DAS)	6	poolScore.PC	0.524077
total silique count	rosette area v2 (39 DAS)	7	poolScore.R2	0.270011
total silique count	rosette area v2 (39 DAS)	7	poolScore.PC	0.530268
total silique count	rosette area v2 (39 DAS)	8	poolScore.R2	0.246388
total silique count	rosette area v2 (39 DAS)	8	poolScore.PC	0.509127
branch count stem 1	rosette area v2 (42 DAS)	0	poolScore.R2	0.287108
branch count stem 1	rosette area v2 (42 DAS)	0	poolScore.PC	0.53903
branch count stem 1	rosette area v2 (42 DAS)	1	poolScore.R2	0.286053
branch count stem 1	rosette area v2 (42 DAS)	1	poolScore.PC	0.537998
branch count stem 1	rosette area v2 (42 DAS)	2	poolScore.R2	0.285753
branch count stem 1	rosette area v2 (42 DAS)	2	poolScore.PC	0.538726
branch count stem 1	rosette area v2 (42 DAS)	3	poolScore.R2	0.276629
branch count stem 1	rosette area v2 (42 DAS)	3	poolScore.PC	0.530545
branch count stem 1	rosette area v2 (42 DAS)	4	poolScore.R2	0.269819
branch count stem 1	rosette area v2 (42 DAS)	4	poolScore.PC	0.524375
branch count stem 1	rosette area v2 (42 DAS)	5	poolScore.R2	0.271457
branch count stem 1	rosette area v2 (42 DAS)	5	poolScore.PC	0.524643
branch count stem 1	rosette area v2 (42 DAS)	6	poolScore.R2	0.302607
branch count stem 1	rosette area v2 (42 DAS)	6	poolScore.PC	0.553601
branch count stem 1	rosette area v2 (42 DAS)	7	poolScore.R2	0.292921
branch count stem 1	rosette area v2 (42 DAS)	7	poolScore.PC	0.544057
branch count stem 1	rosette area v2 (42 DAS)	8	poolScore.R2	0.305925
branch count stem 1	rosette area v2 (42 DAS)	8	poolScore.PC	0.554515
branch count stem 1/length stem 1	rosette area v2 (42 DAS)	0	poolScore.R2	0.328926
branch count stem 1/length stem 1	rosette area v2 (42 DAS)	0	poolScore.PC	0.573918
branch count stem 1/length stem 1	rosette area v2 (42 DAS)	1	poolScore.R2	0.332963
branch count stem 1/length stem 1	rosette area v2 (42 DAS)	1	poolScore.PC	0.577658
branch count stem 1/length stem 1	rosette area v2 (42 DAS)	2	poolScore.R2	0.305945
branch count stem 1/length stem 1	rosette area v2 (42 DAS)	2	poolScore.PC	0.553879
branch count stem 1/length stem 1	rosette area v2 (42 DAS)	3	poolScore.R2	0.302689
branch count stem 1/length stem 1	rosette area v2 (42 DAS)	3	poolScore.PC	0.551323
branch count stem 1/length stem 1	rosette area v2 (42 DAS)	4	poolScore.R2	0.295982
branch count stem 1/length stem 1	rosette area v2 (42 DAS)	4	poolScore.PC	0.546917
branch count stem 1/length stem 1	rosette area v2 (42 DAS)	5	poolScore.R2	0.310562
branch count stem 1/length stem 1	rosette area v2 (42 DAS)	5	poolScore.PC	0.559096
branch count stem 1/length stem 1	rosette area v2 (42 DAS)	6	poolScore.R2	0.328233
branch count stem 1/length stem 1	rosette area v2 (42 DAS)	6	poolScore.PC	0.5733
branch count stem 1/length stem 1	rosette area v2 (42 DAS)	7	poolScore.R2	0.292484
branch count stem 1/length stem 1	rosette area v2 (42 DAS)	7	poolScore.PC	0.544071
branch count stem 1/length stem 1	rosette area v2 (42 DAS)	8	poolScore.R2	0.303426
branch count stem 1/length stem 1	rosette area v2 (42 DAS)	8	poolScore.PC	0.553194
total branch count	rosette area v2 (42 DAS)	0	poolScore.R2	0.419287
total branch count	rosette area v2 (42 DAS)	0	poolScore.PC	0.647844
total branch count	rosette area v2 (42 DAS)	1	poolScore.R2	0.411773
total branch count	rosette area v2 (42 DAS)	1	poolScore.PC	0.642247
total branch count	rosette area v2 (42 DAS)	2	poolScore.R2	0.400136
total branch count	rosette area v2 (42 DAS)	2	poolScore.PC	0.634365
total branch count	rosette area v2 (42 DAS)	3	poolScore.R2	0.416878
total branch count	rosette area v2 (42 DAS)	3	poolScore.PC	0.646715
total branch count	rosette area v2 (42 DAS)	4	poolScore.R2	0.410446
total branch count	rosette area v2 (42 DAS)	4	poolScore.PC	0.64135
total branch count	rosette area v2 (42 DAS)	5	poolScore.R2	0.408733
total branch count	rosette area v2 (42 DAS)	5	poolScore.PC	0.639756
total branch count	rosette area v2 (42 DAS)	6	poolScore.R2	0.396697
total branch count	rosette area v2 (42 DAS)	6	poolScore.PC	0.631174
total branch count	rosette area v2 (42 DAS)	7	poolScore.R2	0.414011
total branch count	rosette area v2 (42 DAS)	7	poolScore.PC	0.643615
total branch count	rosette area v2 (42 DAS)	8	poolScore.R2	0.401224
total branch count	rosette area v2 (42 DAS)	8	poolScore.PC	0.63525
total seed count	rosette area v2 (42 DAS)	0	poolScore.R2	0.241652
total seed count	rosette area v2 (42 DAS)	0	poolScore.PC	0.496905
total seed count	rosette area v2 (42 DAS)	1	poolScore.R2	0.224818
total seed count	rosette area v2 (42 DAS)	1	poolScore.PC	0.481502
total seed count	rosette area v2 (42 DAS)	2	poolScore.R2	0.248845
total seed count	rosette area v2 (42 DAS)	2	poolScore.PC	0.504418
total seed count	rosette area v2 (42 DAS)	3	poolScore.R2	0.264193
total seed count	rosette area v2 (42 DAS)	3	poolScore.PC	0.517404
total seed count	rosette area v2 (42 DAS)	4	poolScore.R2	0.237195
total seed count	rosette area v2 (42 DAS)	4	poolScore.PC	0.492296
total seed count	rosette area v2 (42 DAS)	5	poolScore.R2	0.246909
total seed count	rosette area v2 (42 DAS)	5	poolScore.PC	0.50056
total seed count	rosette area v2 (42 DAS)	6	poolScore.R2	0.249012
total seed count	rosette area v2 (42 DAS)	6	poolScore.PC	0.503665
total seed count	rosette area v2 (42 DAS)	7	poolScore.R2	0.244659
total seed count	rosette area v2 (42 DAS)	7	poolScore.PC	0.49993
total seed count	rosette area v2 (42 DAS)	8	poolScore.R2	0.225148
total seed count	rosette area v2 (42 DAS)	8	poolScore.PC	0.481539
total seed weight	rosette area v2 (42 DAS)	0	poolScore.R2	0.270729
total seed weight	rosette area v2 (42 DAS)	0	poolScore.PC	0.524354
total seed weight	rosette area v2 (42 DAS)	1	poolScore.R2	0.255159
total seed weight	rosette area v2 (42 DAS)	1	poolScore.PC	0.50986
total seed weight	rosette area v2 (42 DAS)	2	poolScore.R2	0.278591
total seed weight	rosette area v2 (42 DAS)	2	poolScore.PC	0.531083
total seed weight	rosette area v2 (42 DAS)	3	poolScore.R2	0.290549
total seed weight	rosette area v2 (42 DAS)	3	poolScore.PC	0.540929
total seed weight	rosette area v2 (42 DAS)	4	poolScore.R2	0.267365
total seed weight	rosette area v2 (42 DAS)	4	poolScore.PC	0.520405
total seed weight	rosette area v2 (42 DAS)	5	poolScore.R2	0.276946
total seed weight	rosette area v2 (42 DAS)	5	poolScore.PC	0.528257
total seed weight	rosette area v2 (42 DAS)	6	poolScore.R2	0.272625
total seed weight	rosette area v2 (42 DAS)	6	poolScore.PC	0.525205
total seed weight	rosette area v2 (42 DAS)	7	poolScore.R2	0.278581
total seed weight	rosette area v2 (42 DAS)	7	poolScore.PC	0.530471
total seed weight	rosette area v2 (42 DAS)	8	poolScore.R2	0.257195
total seed weight	rosette area v2 (42 DAS)	8	poolScore.PC	0.511334
total shoot dry weight	rosette area v2 (42 DAS)	0	poolScore.R2	0.247038
total shoot dry weight	rosette area v2 (42 DAS)	0	poolScore.PC	0.507278
total shoot dry weight	rosette area v2 (42 DAS)	1	poolScore.R2	0.225834
total shoot dry weight	rosette area v2 (42 DAS)	1	poolScore.PC	0.488839
total shoot dry weight	rosette area v2 (42 DAS)	2	poolScore.R2	0.247375
total shoot dry weight	rosette area v2 (42 DAS)	2	poolScore.PC	0.50723
total shoot dry weight	rosette area v2 (42 DAS)	3	poolScore.R2	0.265579
total shoot dry weight	rosette area v2 (42 DAS)	3	poolScore.PC	0.524627
total shoot dry weight	rosette area v2 (42 DAS)	4	poolScore.R2	0.227208
total shoot dry weight	rosette area v2 (42 DAS)	4	poolScore.PC	0.489422
total shoot dry weight	rosette area v2 (42 DAS)	5	poolScore.R2	0.250434
total shoot dry weight	rosette area v2 (42 DAS)	5	poolScore.PC	0.509615
total shoot dry weight	rosette area v2 (42 DAS)	6	poolScore.R2	0.256084
total shoot dry weight	rosette area v2 (42 DAS)	6	poolScore.PC	0.514561
total shoot dry weight	rosette area v2 (42 DAS)	7	poolScore.R2	0.2542
total shoot dry weight	rosette area v2 (42 DAS)	7	poolScore.PC	0.512933
total shoot dry weight	rosette area v2 (42 DAS)	8	poolScore.R2	0.23485
total shoot dry weight	rosette area v2 (42 DAS)	8	poolScore.PC	0.495129
total shoot dry weight (w/o seeds)	rosette area v2 (42 DAS)	0	poolScore.R2	0.230018
total shoot dry weight (w/o seeds)	rosette area v2 (42 DAS)	0	poolScore.PC	0.488494
total shoot dry weight (w/o seeds)	rosette area v2 (42 DAS)	1	poolScore.R2	0.202776
total shoot dry weight (w/o seeds)	rosette area v2 (42 DAS)	1	poolScore.PC	0.464871
total shoot dry weight (w/o seeds)	rosette area v2 (42 DAS)	2	poolScore.R2	0.217481
total shoot dry weight (w/o seeds)	rosette area v2 (42 DAS)	2	poolScore.PC	0.477465
total shoot dry weight (w/o seeds)	rosette area v2 (42 DAS)	3	poolScore.R2	0.240948
total shoot dry weight (w/o seeds)	rosette area v2 (42 DAS)	3	poolScore.PC	0.501879
total shoot dry weight (w/o seeds)	rosette area v2 (42 DAS)	4	poolScore.R2	0.190134
total shoot dry weight (w/o seeds)	rosette area v2 (42 DAS)	4	poolScore.PC	0.455105
total shoot dry weight (w/o seeds)	rosette area v2 (42 DAS)	5	poolScore.R2	0.215523
total shoot dry weight (w/o seeds)	rosette area v2 (42 DAS)	5	poolScore.PC	0.47603
total shoot dry weight (w/o seeds)	rosette area v2 (42 DAS)	6	poolScore.R2	0.235594
total shoot dry weight (w/o seeds)	rosette area v2 (42 DAS)	6	poolScore.PC	0.494096
total shoot dry weight (w/o seeds)	rosette area v2 (42 DAS)	7	poolScore.R2	0.231897
total shoot dry weight (w/o seeds)	rosette area v2 (42 DAS)	7	poolScore.PC	0.491099
total shoot dry weight (w/o seeds)	rosette area v2 (42 DAS)	8	poolScore.R2	0.213564
total shoot dry weight (w/o seeds)	rosette area v2 (42 DAS)	8	poolScore.PC	0.47435
total silique count	rosette area v2 (42 DAS)	0	poolScore.R2	0.276889
total silique count	rosette area v2 (42 DAS)	0	poolScore.PC	0.536982
total silique count	rosette area v2 (42 DAS)	1	poolScore.R2	0.261335
total silique count	rosette area v2 (42 DAS)	1	poolScore.PC	0.525726
total silique count	rosette area v2 (42 DAS)	2	poolScore.R2	0.286544
total silique count	rosette area v2 (42 DAS)	2	poolScore.PC	0.545636
total silique count	rosette area v2 (42 DAS)	3	poolScore.R2	0.286373
total silique count	rosette area v2 (42 DAS)	3	poolScore.PC	0.546689
total silique count	rosette area v2 (42 DAS)	4	poolScore.R2	0.2601
total silique count	rosette area v2 (42 DAS)	4	poolScore.PC	0.5237
total silique count	rosette area v2 (42 DAS)	5	poolScore.R2	0.257681
total silique count	rosette area v2 (42 DAS)	5	poolScore.PC	0.522024
total silique count	rosette area v2 (42 DAS)	6	poolScore.R2	0.279442
total silique count	rosette area v2 (42 DAS)	6	poolScore.PC	0.539044
total silique count	rosette area v2 (42 DAS)	7	poolScore.R2	0.275288
total silique count	rosette area v2 (42 DAS)	7	poolScore.PC	0.538486
total silique count	rosette area v2 (42 DAS)	8	poolScore.R2	0.259856
total silique count	rosette area v2 (42 DAS)	8	poolScore.PC	0.522667
